# Supplementary material for: Fusion of piggyBac-like transposons and herpesviruses occurs frequently in teleosts
Source: Zoological Lett. 2018 Feb 21;4:6. doi: 10.1186/s40851-018-0089-8 (PMC5822658; doi:10.1186/s40851-018-0089-8)
Supplement: Supplementary file 2 — Table S1. Result of tblastn search against teleost genomes (XLSX 223 kb) [file 40851_2018_89_MOESM2_ESM.xlsx]

## Sheet: Supplementary_table_tblastn_res
Table S1 | Result of tblastn search against teleost genomes.
Query	Accession	Species	Perc_identity	length	mismatch	gapopen	query_start	query_end	sequence_start	sequence_end	E-value	bitscore
DNApol	MVNR01000162.1	Acanthochromis_polyacanthus	44.81	154	62	4	1108	1258	472414	472815	4e-22	113
DNApol	MVNR01000962.1	Acanthochromis_polyacanthus	29.37	1733	963	54	11	1613	115947	120752	3e-152	531
MCP	MVNR01000962.1	Acanthochromis_polyacanthus	23.6	1157	691	47	66	1139	94749	91609	1e-41	176
orf37	MVNR01000962.1	Acanthochromis_polyacanthus	25.75	268	146	10	78	342	95637	96290	5e-05	55.5
orf54	MVNR01000962.1	Acanthochromis_polyacanthus	25.95	316	181	13	1	301	87414	88247	2e-06	60.1
orf56	MVNR01000962.1	Acanthochromis_polyacanthus	29.49	529	331	12	580	1094	114340	112838	8e-59	233
orf60	MVNR01000962.1	Acanthochromis_polyacanthus	30.73	192	117	4	112	303	132765	133292	3e-19	98.2
primase	MVNR01000962.1	Acanthochromis_polyacanthus	30.22	364	182	13	439	774	136868	137827	7e-23	114
term1	MVNR01000962.1	Acanthochromis_polyacanthus	49.4	83	41	1	253	334	136052	136300	5e-13	79
term2	MVNR01000962.1	Acanthochromis_polyacanthus	29.41	272	173	7	1	268	122717	121947	1e-13	79.7
term_middle	MVNR01000962.1	Acanthochromis_polyacanthus	52.2	182	82	2	1	182	124144	123614	8e-47	175
orf37	MVNR01003837.1	Acanthochromis_polyacanthus	34.25	292	135	10	433	707	28441	27686	3e-35	94.4
orf37	MVNR01003837.1	Acanthochromis_polyacanthus	49.09	328	138	6	12	325	42024	41086	3e-81	295
orf37	MVNR01003837.1	Acanthochromis_polyacanthus	52.81	89	41	1	321	409	28709	28446	3e-35	82.8
orf37	MVNR01003837.1	Acanthochromis_polyacanthus	70.83	72	21	0	578	649	28026	27811	2e-26	107
orf37	MVNR01003837.1	Acanthochromis_polyacanthus	77.27	22	5	0	555	576	28094	28029	2e-26	40
CapMat	CCOE01000729.1	Amphilophus citrinellus	38.26	575	308	11	14	586	619118	617529	2e-100	352
DNAhel	CCOE01000729.1	Amphilophus citrinellus	58.38	579	216	11	21	586	611194	612894	0	650
DNApol	CCOE01000729.1	Amphilophus citrinellus	58.49	1643	642	16	1	1633	636299	631461	0	1888
MCP	CCOE01000729.1	Amphilophus citrinellus	56.62	1155	457	14	1	1150	678194	674847	0	1272
MemGly	CCOE01000729.1	Amphilophus citrinellus	61.9	1315	466	12	25	1334	620652	624506	0	1611
orf34	CCOE01000729.1	Amphilophus citrinellus	62.33	446	150	5	42	479	683929	682622	6e-174	558
orf37	CCOE01000729.1	Amphilophus citrinellus	56.58	730	279	16	12	726	678754	680874	0	719
orf44	CCOE01000729.1	Amphilophus citrinellus	44.7	481	238	11	1	479	688418	689782	2e-114	385
orf54	CCOE01000729.1	Amphilophus citrinellus	36.45	653	360	17	1	640	606524	608356	7e-107	370
orf56	CCOE01000729.1	Amphilophus citrinellus	53.61	1345	521	15	15	1351	636735	640484	0	1417
orf60	CCOE01000729.1	Amphilophus citrinellus	53.69	352	157	3	1	346	605372	606427	7e-111	371
orf64	CCOE01000729.1	Amphilophus citrinellus	51.22	492	225	5	45	535	707928	706495	2e-155	506
primase	CCOE01000729.1	Amphilophus citrinellus	42.8	750	388	13	39	775	655467	653302	4e-159	527
term1	CCOE01000729.1	Amphilophus citrinellus	65.54	296	101	1	39	334	656578	655694	3e-115	383
term2	CCOE01000729.1	Amphilophus citrinellus	63.74	273	98	1	3	275	703265	702450	1e-93	316
term_middle	CCOE01000729.1	Amphilophus citrinellus	85.41	185	27	0	1	185	704659	704105	1e-85	289
triplex	CCOE01000729.1	Amphilophus citrinellus	58.68	288	118	1	1	288	613391	614251	3e-108	358
CapMat	LDAR01S000114.1	Austrofundulus limnaeus	37.57	575	297	14	16	586	537936	536386	2e-92	328
DNAhel	LDAR01S000114.1	Austrofundulus limnaeus	49.73	563	268	6	33	588	530139	531803	3e-166	540
DNApol	LDAR01S000114.1	Austrofundulus limnaeus	53.46	1605	687	21	51	1633	621089	625789	0	1618
MCP	LDAR01S000114.1	Austrofundulus limnaeus	47.69	1170	554	20	1	1150	552196	548801	0	1030
MemGly	LDAR01S000114.1	Austrofundulus limnaeus	51.99	1331	589	18	22	1334	539456	543352	0	1360
orf34	LDAR01S000114.1	Austrofundulus limnaeus	57.57	436	175	3	46	479	558195	556912	9e-154	499
orf37	LDAR01S000114.1	Austrofundulus limnaeus	51.4	712	298	10	12	694	552773	554851	0	643
orf54	LDAR01S000114.1	Austrofundulus limnaeus	31.05	673	399	16	1	638	526683	528611	3e-69	259
orf56	LDAR01S000114.1	Austrofundulus limnaeus	44.13	179	85	3	1131	1308	621074	620580	3e-33	151
orf60	LDAR01S000114.1	Austrofundulus limnaeus	45.38	368	179	4	2	351	525414	526505	3e-86	300
orf64	LDAR01S000114.1	Austrofundulus limnaeus	42.02	495	273	6	41	535	570265	571707	8e-114	386
primase	LDAR01S000114.1	Austrofundulus limnaeus	40.99	749	358	22	41	775	611279	609243	2e-128	437
term1	LDAR01S000114.1	Austrofundulus limnaeus	59.93	297	117	2	39	334	612537	611650	6e-94	321
term2	LDAR01S000114.1	Austrofundulus limnaeus	50.71	280	123	4	1	276	575105	575911	1e-68	244
term_middle	LDAR01S000114.1	Austrofundulus limnaeus	76.76	185	42	1	1	185	573577	574128	3e-75	259
triplex	LDAR01S000114.1	Austrofundulus limnaeus	51.56	289	136	2	1	288	532174	533031	4e-86	295
DNApol	LDAR01S000580.1	Austrofundulus limnaeus	41.84	423	223	7	1213	1633	66832	68037	2e-77	297
DNApol	LDAR01S000580.1	Austrofundulus limnaeus	49.44	89	43	2	1	87	63824	64090	5e-13	85.5
DNApol	LDAR01S000580.1	Austrofundulus limnaeus	55.19	935	378	10	110	1034	64143	66854	0	1010
DNApol	LDAR01S000580.1	Austrofundulus limnaeus	63.7	416	142	3	599	1010	61121	62353	3e-154	539
orf56	LDAR01S000580.1	Austrofundulus limnaeus	71.19	59	17	0	56	114	62756	62580	1e-14	90.5
primase	LDAR01S000580.1	Austrofundulus limnaeus	40.34	761	381	18	17	775	46123	44054	3e-131	446
term1	LDAR01S000580.1	Austrofundulus limnaeus	58.59	297	121	2	39	334	47294	46407	3e-91	313
term2	LDAR01S000580.1	Austrofundulus limnaeus	49.81	261	116	5	17	275	13519	14262	6e-58	213
DNAhel	LDAR01S000621.1	Austrofundulus limnaeus	45.71	210	110	1	21	226	7202	6573	3e-41	172
orf54	LDAR01S000621.1	Austrofundulus limnaeus	33.05	118	70	4	521	638	8156	7830	5e-05	57.4
orf54	LDAR01S000621.1	Austrofundulus limnaeus	42.45	139	80	0	1	139	10986	10570	1e-23	117
orf60	LDAR01S000621.1	Austrofundulus limnaeus	56.07	214	84	2	140	347	11824	11195	1e-62	231
MemGly	LDAR01S000857.1	Austrofundulus limnaeus	44	75	39	2	1216	1289	166705	166487	1e-13	59.7
MemGly	LDAR01S000857.1	Austrofundulus limnaeus	55	40	18	0	1289	1328	166488	166369	1e-13	48.1
DNApol	LDAR01S001131.1	Austrofundulus limnaeus	41.61	608	326	8	1033	1633	59966	61723	8e-117	423
MCP	LDAR01S001611.1	Austrofundulus limnaeus	48.11	1162	558	18	1	1150	44426	41040	0	1036
MemGly	LDAR01S001611.1	Austrofundulus limnaeus	30.73	205	133	4	268	465	20132	20740	7e-12	68.6
MemGly	LDAR01S001611.1	Austrofundulus limnaeus	36.73	49	29	1	461	509	20713	20853	7e-12	33.1
MemGly	LDAR01S001611.1	Austrofundulus limnaeus	56.22	185	78	3	96	277	19608	20162	8e-53	215
MemGly	LDAR01S001611.1	Austrofundulus limnaeus	56.62	853	342	7	488	1334	22744	25236	0	1003
orf37	LDAR01S001611.1	Austrofundulus limnaeus	47.59	353	148	8	96	422	45064	46089	1e-79	292
orf54	LDAR01S001611.1	Austrofundulus limnaeus	33.08	133	83	4	249	378	18713	19102	5e-42	68.6
orf54	LDAR01S001611.1	Austrofundulus limnaeus	33.86	251	142	5	1	248	18016	18705	5e-42	133
orf60	LDAR01S001611.1	Austrofundulus limnaeus	34.03	144	80	5	8	139	16757	17179	5e-72	80.5
orf60	LDAR01S001611.1	Austrofundulus limnaeus	53.95	215	89	2	139	347	17176	17808	5e-72	220
orf34	LDAR01S002606.1	Austrofundulus limnaeus	58.46	337	126	2	46	382	15930	14962	1e-117	395
orf37	LDAR01S002606.1	Austrofundulus limnaeus	51.43	105	33	3	12	112	7433	7705	8e-14	86.3
orf44	LDAR01S002606.1	Austrofundulus limnaeus	41.26	509	241	12	1	478	21138	22583	4e-100	343
CapMat	LDAR01S003390.1	Austrofundulus limnaeus	46.86	175	92	1	14	187	528	4	6e-41	171
DNApol	LDAR01S003407.1	Austrofundulus limnaeus	46.99	83	42	1	415	497	245	3	2e-10	76.6
orf56	LDAR01S003407.1	Austrofundulus limnaeus	48.24	398	190	8	799	1190	3593	4756	6e-99	358
orf56	LDAR01S003407.1	Austrofundulus limnaeus	53.38	429	180	4	338	760	1108	2352	2e-124	434
orf56	LDAR01S003893.1	Austrofundulus limnaeus	67.97	128	41	0	700	827	3729	4112	3e-44	187
orf56	LDAR01S004533.1	Austrofundulus limnaeus	45.25	221	116	3	195	410	116	778	4e-47	193
term2	LDAR01S004667.1	Austrofundulus limnaeus	70.27	37	10	1	241	276	2548	2438	0.0001	53.5
orf64	LDAR01S004922.1	Austrofundulus limnaeus	43.94	132	74	0	356	487	3311	2916	8e-29	131
orf64	LDAR01S006301.1	Austrofundulus limnaeus	43.36	143	81	0	42	184	1592	2020	2e-30	135
orf64	LDAR01S007622.1	Austrofundulus limnaeus	50.56	89	44	0	113	201	2	268	5e-20	103
orf37	LDAR01S017477.1	Austrofundulus limnaeus	77.36	53	12	0	639	691	3	161	7e-17	88.2
orf64	LDAR01S020811.1	Austrofundulus limnaeus	40.32	62	37	0	42	103	80	265	5e-06	55.8
orf37	LDAR01S021083.1	Austrofundulus limnaeus	79.31	29	6	0	663	691	2	88	0.0008	49.7
term_middle	LDAR01S027137.1	Austrofundulus limnaeus	100	22	0	0	1	22	68	3	0.0005	46.6
DNApol	JACK01099270.1	Boleophthalmus pectinirostris	32.6	227	129	6	1227	1439	1	651	1e-20	104
orf54	KN521988.1	Boleophthalmus pectinirostris	35.55	526	286	18	155	658	24618	23134	6e-86	258
orf54	KN521988.1	Boleophthalmus pectinirostris	35.71	140	82	3	1	140	25087	24692	6e-86	90.5
orf60	KN521988.1	Boleophthalmus pectinirostris	50	362	161	4	3	344	26446	25361	2e-101	343
DNApol	KN522026.1	Boleophthalmus pectinirostris	37.96	548	285	13	975	1497	33122	31569	1e-168	329
DNApol	KN522026.1	Boleophthalmus pectinirostris	37.96	548	285	13	975	1497	35531	33978	3e-165	329
DNApol	KN522026.1	Boleophthalmus pectinirostris	37.96	648	348	16	975	1598	30713	28860	0	385
DNApol	KN522026.1	Boleophthalmus pectinirostris	44.77	344	178	4	631	973	31713	30715	0	296
DNApol	KN522026.1	Boleophthalmus pectinirostris	44.77	344	178	4	631	973	34122	33124	1e-168	296
DNApol	KN522026.1	Boleophthalmus pectinirostris	45.21	741	382	10	1	729	38425	36239	0	632
DNApol	KN522026.1	Boleophthalmus pectinirostris	46.69	302	155	3	673	973	36423	35533	3e-165	285
term2	KN522026.1	Boleophthalmus pectinirostris	62.22	270	100	1	1	270	19371	18568	1e-90	307
term_middle	KN522026.1	Boleophthalmus pectinirostris	77.84	185	41	0	1	185	21018	20464	6e-81	275
MemGly	LKTN01000461.1	Cottus rhenanus	59.7	67	27	0	963	1029	4	204	4e-20	97.8
MCP	LKTN01000480.1	Cottus rhenanus	54.84	62	28	0	529	590	11	196	2e-12	75.5
MCP	LKTN01007756.1	Cottus rhenanus	54.76	84	37	1	698	781	249	1	6e-19	94.7
orf37	LKTN01007768.1	Cottus rhenanus	72.5	80	19	2	264	342	242	9	2e-29	123
orf44	LKTN01009943.1	Cottus rhenanus	59.78	92	35	2	305	396	1	270	1e-26	112
orf54	LKTN01012058.1	Cottus rhenanus	58.06	62	26	0	1	62	191	6	4e-17	88.2
DNApol	LKTN01013170.1	Cottus rhenanus	64.56	79	25	2	1	78	75	305	3e-23	108
primase	LKTN01013553.1	Cottus rhenanus	39.39	99	59	1	38	136	18	311	1e-10	70.5
triplex	LKTN01014354.1	Cottus rhenanus	66.67	51	17	0	239	289	321	169	5e-14	76.3
orf54	LKTN01015704.1	Cottus rhenanus	52	75	36	0	57	131	226	2	1e-12	75.9
orf60	LKTN01016991.1	Cottus rhenanus	63.03	119	40	1	105	219	1	357	2e-35	137
orf64	LKTN01017524.1	Cottus rhenanus	40.86	93	55	0	1	93	281	3	1e-10	69.7
orf60	LKTN01020063.1	Cottus rhenanus	59.02	61	20	2	291	348	3	179	2e-15	82.4
primase	LKTN01020305.1	Cottus rhenanus	64.12	131	45	2	614	743	18	407	1e-39	154
orf56	LKTN01021544.1	Cottus rhenanus	46.67	75	40	0	1233	1307	7	231	2e-11	74.3
MCP	LKTN01023127.1	Cottus rhenanus	69.47	131	40	0	1	131	73	465	2e-55	201
MCP	LKTN01026324.1	Cottus rhenanus	68.59	156	49	0	353	508	533	66	8e-67	233
term2	LKTN01026529.1	Cottus rhenanus	71.78	163	46	0	1	163	51	539	2e-70	227
MCP	LKTN01027348.1	Cottus rhenanus	61.29	186	71	1	184	368	558	1	7e-67	234
orf37	LKTN01027853.1	Cottus rhenanus	55.21	192	60	4	99	265	1	573	1e-51	188
orf37	LKTN01030673.1	Cottus rhenanus	61.76	102	32	3	12	113	365	649	4e-23	109
orf60	LKTN01033480.1	Cottus rhenanus	46.61	118	63	0	1	118	354	1	4e-22	103
orf56	LKTN01036363.1	Cottus rhenanus	55.09	285	124	2	940	1223	1	846	2e-103	341
orf44	LKTN01037750.1	Cottus rhenanus	72.46	69	19	0	409	477	6	212	2e-22	106
MemGly	LKTN01038487.1	Cottus rhenanus	74.6	315	79	1	1021	1334	3	947	2e-168	517
orf37	LKTN01038605.1	Cottus rhenanus	69.89	279	79	3	419	697	27	848	3e-110	349
MCP	LKTN01038775.1	Cottus rhenanus	71.65	328	84	4	820	1143	981	13	3e-158	486
orf56	LKTN01039600.1	Cottus rhenanus	78.95	342	72	0	597	938	2	1027	0	576
triplex	LKTN01040405.1	Cottus rhenanus	69.89	186	56	0	1	186	558	1	4e-90	284
DNAhel	LKTN01041610.1	Cottus rhenanus	62.27	326	113	3	264	586	6	962	1e-132	405
primase	LKTN01041887.1	Cottus rhenanus	50.84	417	178	8	177	592	1173	1	2e-99	325
DNAhel	LKTN01042261.1	Cottus rhenanus	57.59	224	83	3	13	226	527	1192	3e-69	241
MemGly	LKTN01043081.1	Cottus rhenanus	64.6	435	140	3	545	978	1	1266	8e-175	538
orf44	LKTN01043707.1	Cottus rhenanus	39.02	305	166	8	1	298	440	1315	7e-53	195
DNApol	LKTN01045298.1	Cottus rhenanus	61.41	469	180	1	102	570	67	1470	0	592
orf64	LKTN01045900.1	Cottus rhenanus	57.47	435	164	5	113	533	1536	253	7e-159	475
term_middle	LKTN01046056.1	Cottus rhenanus	85.41	185	26	1	1	185	1466	915	6e-89	281
orf56	LKTN01047348.1	Cottus rhenanus	50.17	602	258	10	1	594	23	1726	2e-167	525
MemGly	LKTN01048245.1	Cottus rhenanus	56.64	512	208	5	25	533	1503	1	0	565
orf54	LKTN01048348.1	Cottus rhenanus	41.49	552	283	12	121	653	1	1593	1e-123	392
CapMat	LKTN01051598.1	Cottus rhenanus	54.33	381	163	5	14	391	1303	185	2e-126	408
orf34	LKTN01051661.1	Cottus rhenanus	61.44	472	176	1	11	476	1419	4	0	567
term1	LKTN01052069.1	Cottus rhenanus	69.59	296	89	1	39	334	901	17	7e-124	392
DNApol	LKTN01052575.1	Cottus rhenanus	61.13	1042	360	12	630	1633	3115	11	0	1202
MCP	LKTN01070193.1	Cottus rhenanus	35.83	120	59	4	698	807	1837	1502	3e-07	65.9
MCP	LKTN01070193.1	Cottus rhenanus	48.28	58	30	0	227	284	4103	3930	6e-18	70.1
MCP	LKTN01070193.1	Cottus rhenanus	50	78	36	1	603	680	2262	2038	1e-13	86.7
MCP	LKTN01070193.1	Cottus rhenanus	54.79	146	35	2	871	1016	466	122	8e-37	162
MCP	LKTN01070193.1	Cottus rhenanus	60.53	76	30	0	17	92	5241	5014	2e-18	102
MCP	LKTN01070193.1	Cottus rhenanus	63.64	143	52	0	365	507	3315	2887	2e-48	199
MCP	LKTN01070193.1	Cottus rhenanus	66.67	51	17	0	126	176	4537	4385	1e-07	67.4
MCP	LKTN01070193.1	Cottus rhenanus	67.5	40	13	0	529	568	2650	2531	2e-05	59.7
MCP	LKTN01070193.1	Cottus rhenanus	71.43	35	10	0	184	218	4200	4096	6e-18	52
MCP	LKTN01070193.1	Cottus rhenanus	82.76	29	5	0	842	870	940	854	0.0001	57.4
orf54	LKTN01075724.1	Cottus rhenanus	48.09	131	53	2	1	131	3572	3919	1e-25	124
orf60	LKTN01075724.1	Cottus rhenanus	48.28	58	30	0	8	65	1348	1521	0.0001	55.1
orf60	LKTN01075724.1	Cottus rhenanus	50.48	105	35	5	124	219	2267	2557	8e-10	71.2
triplex	LKTN01075724.1	Cottus rhenanus	68.32	161	51	0	26	186	4119	4601	1e-65	235
DNApol	LKTN01075818.1	Cottus rhenanus	77.42	31	7	0	566	596	546	454	0.0002	53.9
term2	LKTN01080901.1	Cottus rhenanus	60	110	44	0	54	163	1232	1561	1e-27	122
term2	LKTN01080901.1	Cottus rhenanus	60	30	12	0	166	195	1756	1845	9e-09	40.4
term2	LKTN01080901.1	Cottus rhenanus	67.27	55	16	1	199	253	1842	2000	9e-09	47.8
term_middle	LKTN01080901.1	Cottus rhenanus	77.78	36	8	0	22	57	1086	1193	3e-06	56.6
orf37	LKTN01091440.1	Cottus rhenanus	42.86	28	16	0	1	28	6008	5925	0.0002	21.6
orf37	LKTN01091440.1	Cottus rhenanus	44.78	67	30	3	29	95	5926	5747	0.0002	53.5
orf37	LKTN01091440.1	Cottus rhenanus	55.56	36	13	2	264	298	4821	4720	1e-06	37.7
orf37	LKTN01091440.1	Cottus rhenanus	73.13	67	17	1	115	181	5519	5322	3e-20	107
orf37	LKTN01091440.1	Cottus rhenanus	80.95	21	4	0	300	320	4717	4655	1e-06	45.1
orf44	LKTN01091440.1	Cottus rhenanus	46.27	67	33	2	101	167	909	718	6e-06	59.7
orf44	LKTN01093121.1	Cottus rhenanus	70.59	34	10	0	445	478	3691	3590	2e-21	52.4
orf44	LKTN01093121.1	Cottus rhenanus	74.51	51	13	0	393	443	3828	3676	2e-21	80.1
MemGly	LKTN01122206.1	Cottus rhenanus	36.97	211	84	3	211	419	278	769	2e-21	112
MemGly	LKTN01122206.1	Cottus rhenanus	45.24	84	38	4	151	234	100	327	4e-08	68.9
MemGly	LKTN01122206.1	Cottus rhenanus	55.47	137	51	3	400	533	702	1091	6e-28	134
MemGly	LKTN01122206.1	Cottus rhenanus	58.46	65	23	2	878	940	2081	2269	1e-09	73.6
MemGly	LKTN01122206.1	Cottus rhenanus	61.85	173	65	1	1160	1331	2988	3506	5e-122	236
MemGly	LKTN01122206.1	Cottus rhenanus	63.05	249	79	3	545	793	1310	2017	8e-83	311
MemGly	LKTN01122206.1	Cottus rhenanus	79.53	127	26	0	1035	1161	2614	2994	5e-122	233
CapMat	CM002393.1	Cynoglossus semilaevis	51.76	85	37	2	14	97	7104070	7104315	2e-36	85.1
CapMat	CM002393.1	Cynoglossus semilaevis	52.63	57	26	1	40	95	11092222	11092052	1e-55	59.7
CapMat	CM002393.1	Cynoglossus semilaevis	54.17	24	11	0	14	37	11092289	11092218	1e-55	34.3
CapMat	CM002393.1	Cynoglossus semilaevis	54.35	46	21	0	95	140	11092055	11091918	1e-55	61.2
CapMat	CM002393.1	Cynoglossus semilaevis	59.29	113	41	2	132	244	11091945	11091622	1e-55	133
CapMat	CM002393.1	Cynoglossus semilaevis	60.56	71	28	0	95	165	7104306	7104518	2e-36	98.2
DNApol	CM002393.1	Cynoglossus semilaevis	32.65	291	138	9	1293	1561	1502994	1503758	4e-32	116
DNApol	CM002393.1	Cynoglossus semilaevis	42.68	82	41	2	1085	1161	7100989	7100747	4e-63	62.8
DNApol	CM002393.1	Cynoglossus semilaevis	45.31	64	34	1	1571	1633	1503742	1503933	4e-32	53.9
DNApol	CM002393.1	Cynoglossus semilaevis	46.15	39	18	1	643	681	7101614	7101507	2e-45	36.6
DNApol	CM002393.1	Cynoglossus semilaevis	47.93	121	60	2	1202	1320	1502505	1502864	4e-50	103
DNApol	CM002393.1	Cynoglossus semilaevis	48.98	147	73	2	1	146	11099910	11100347	2e-31	132
DNApol	CM002393.1	Cynoglossus semilaevis	51.85	216	91	3	21	236	11014020	11014628	1e-52	206
DNApol	CM002393.1	Cynoglossus semilaevis	52.17	23	11	0	1	23	11013962	11014030	1e-52	32
DNApol	CM002393.1	Cynoglossus semilaevis	55.81	43	19	0	903	945	15935104	15934976	3e-124	50.1
DNApol	CM002393.1	Cynoglossus semilaevis	56.47	255	98	5	314	560	11014613	11015362	6e-103	265
DNApol	CM002393.1	Cynoglossus semilaevis	57.58	66	23	1	945	1005	15934985	15934788	3e-124	71.6
DNApol	CM002393.1	Cynoglossus semilaevis	57.89	114	41	2	1096	1202	1502170	1502511	4e-50	126
DNApol	CM002393.1	Cynoglossus semilaevis	58.56	333	125	4	542	873	15936180	15935218	3e-124	378
DNApol	CM002393.1	Cynoglossus semilaevis	59.3	172	68	1	903	1072	7101506	7100991	4e-63	211
DNApol	CM002393.1	Cynoglossus semilaevis	65.17	89	31	0	472	560	11100405	11100671	3e-62	129
DNApol	CM002393.1	Cynoglossus semilaevis	67.1	155	51	0	921	1075	11016093	11016557	8e-53	216
DNApol	CM002393.1	Cynoglossus semilaevis	67.1	155	51	0	921	1075	11101402	11101866	8e-53	216
DNApol	CM002393.1	Cynoglossus semilaevis	67.1	155	51	0	921	1075	11103459	11103923	8e-53	216
DNApol	CM002393.1	Cynoglossus semilaevis	69.57	69	21	0	482	550	7102000	7101794	2e-45	103
DNApol	CM002393.1	Cynoglossus semilaevis	70.83	96	28	0	561	656	11015344	11015631	6e-103	141
DNApol	CM002393.1	Cynoglossus semilaevis	70.83	96	28	0	561	656	11100653	11100940	3e-62	141
DNApol	CM002393.1	Cynoglossus semilaevis	71.68	113	32	0	761	873	11015626	11015964	4e-41	178
DNApol	CM002393.1	Cynoglossus semilaevis	71.68	113	32	0	761	873	11100935	11101273	4e-41	178
DNApol	CM002393.1	Cynoglossus semilaevis	73.33	60	15	1	566	624	7101789	7101610	2e-45	94.7
DNApol	CM002393.1	Cynoglossus semilaevis	73.68	19	5	0	149	167	11100344	11100400	2e-31	35
DNApol	CM002393.1	Cynoglossus semilaevis	74.6	63	16	0	811	873	11103142	11103330	1e-17	101
MCP	CM002393.1	Cynoglossus semilaevis	43.22	118	54	3	165	278	7116102	7116428	1e-46	84.3
MCP	CM002393.1	Cynoglossus semilaevis	43.52	108	49	3	360	466	2120544	2120834	1e-97	78.6
MCP	CM002393.1	Cynoglossus semilaevis	49.03	359	122	7	1	356	2119643	2120545	1e-97	310
MCP	CM002393.1	Cynoglossus semilaevis	64.15	106	36	1	48	153	7115771	7116082	1e-46	133
orf34	CM002393.1	Cynoglossus semilaevis	54.67	214	94	1	255	468	11077995	11077363	3e-86	241
orf34	CM002393.1	Cynoglossus semilaevis	57.38	61	26	0	335	395	7113327	7113509	2e-14	86.7
orf34	CM002393.1	Cynoglossus semilaevis	70	10	3	0	318	327	7113302	7113331	2e-14	22.3
orf34	CM002393.1	Cynoglossus semilaevis	71.43	35	10	0	221	255	7113185	7113289	8e-15	55.8
orf34	CM002393.1	Cynoglossus semilaevis	72.06	68	19	0	188	255	11078203	11078000	3e-86	107
orf34	CM002393.1	Cynoglossus semilaevis	76.47	34	8	0	168	201	7113030	7113131	8e-15	53.9
orf37	CM002393.1	Cynoglossus semilaevis	57.94	233	93	4	234	465	2119113	2118427	3e-63	243
orf37	CM002393.1	Cynoglossus semilaevis	65.06	83	28	1	100	182	7115675	7115430	6e-23	115
orf44	CM002393.1	Cynoglossus semilaevis	40.84	191	100	7	1	190	11078717	11079253	7e-19	100
orf44	CM002393.1	Cynoglossus semilaevis	44.44	90	45	3	1	90	7112569	7112315	7e-08	65.9
orf44	CM002393.1	Cynoglossus semilaevis	54.17	24	11	0	248	271	11079547	11079618	4e-30	32.7
orf44	CM002393.1	Cynoglossus semilaevis	59.02	61	18	4	338	398	11079805	11079966	4e-30	61.2
orf44	CM002393.1	Cynoglossus semilaevis	62.71	59	22	0	272	330	11079618	11079794	4e-30	87.8
orf44	CM002393.1	Cynoglossus semilaevis	62.91	151	52	4	327	477	7112199	7111759	1e-45	184
orf54	CM002393.1	Cynoglossus semilaevis	39.31	173	96	3	398	565	11118064	11117558	7e-25	121
orf54	CM002393.1	Cynoglossus semilaevis	41.39	244	129	6	224	461	1520424	1519717	1e-34	152
orf54	CM002393.1	Cynoglossus semilaevis	45.88	388	177	7	1	376	11119441	11118341	6e-84	303
orf54	CM002393.1	Cynoglossus semilaevis	52.31	65	29	1	585	649	11116928	11116740	1e-10	75.5
orf56	CM002393.1	Cynoglossus semilaevis	46.14	661	277	13	15	663	2127957	2126176	0	508
orf56	CM002393.1	Cynoglossus semilaevis	65.66	265	78	3	683	947	2126117	2125362	0	343
orf56	CM002393.1	Cynoglossus semilaevis	81.25	32	6	0	664	695	2126176	2126081	6e-06	62
orf60	CM002393.1	Cynoglossus semilaevis	34.29	105	64	4	1	101	1521665	1521354	1e-65	51.2
orf60	CM002393.1	Cynoglossus semilaevis	39.16	143	80	4	1	138	11120718	11120296	6e-78	91.7
orf60	CM002393.1	Cynoglossus semilaevis	41.38	29	15	1	332	360	11119704	11119624	6e-78	24.3
orf60	CM002393.1	Cynoglossus semilaevis	43.33	90	47	3	1	87	7093988	7094254	3e-22	67.4
orf60	CM002393.1	Cynoglossus semilaevis	50.79	63	29	1	277	337	7094497	7094685	5e-09	68.9
orf60	CM002393.1	Cynoglossus semilaevis	51.79	251	94	4	112	360	1521342	1520665	1e-65	228
orf60	CM002393.1	Cynoglossus semilaevis	53.09	81	38	0	88	168	7094254	7094496	3e-22	67.4
orf60	CM002393.1	Cynoglossus semilaevis	67.05	176	54	1	144	315	11120282	11119755	6e-78	226
orf64	CM002393.1	Cynoglossus semilaevis	45.85	205	106	3	1	201	11114164	11114775	2e-43	178
orf64	CM002393.1	Cynoglossus semilaevis	56.9	239	101	2	249	487	11114936	11115646	2e-76	276
primase	CM002393.1	Cynoglossus semilaevis	45.21	146	73	4	532	673	7117104	7116676	1e-28	85.1
primase	CM002393.1	Cynoglossus semilaevis	53.12	64	30	0	168	231	7117508	7117317	2e-10	75.9
primase	CM002393.1	Cynoglossus semilaevis	60.66	61	23	1	704	763	7116590	7116408	1e-28	72.4
term1	CM002393.1	Cynoglossus semilaevis	49.54	109	54	1	39	147	11073631	11073954	7e-17	92.8
term2	CM002393.1	Cynoglossus semilaevis	60.61	99	37	1	164	262	11072056	11072346	4e-71	96.3
term2	CM002393.1	Cynoglossus semilaevis	66.2	142	48	0	1	142	11071572	11071997	4e-71	201
term_middle	CM002393.1	Cynoglossus semilaevis	78.18	55	12	0	52	106	11070777	11070941	6e-17	89.7
triplex	CM002393.1	Cynoglossus semilaevis	50	42	21	0	1	42	11088916	11089041	4e-46	49.3
triplex	CM002393.1	Cynoglossus semilaevis	65	120	42	0	82	201	11089028	11089387	4e-46	164
triplex	CM002393.1	Cynoglossus semilaevis	67.65	34	11	0	255	288	11089534	11089635	0.0002	53.1
CapMat	AZJR02000016.1	Esox lucius	38.25	698	335	16	14	668	65630	67564	1e-113	390
DNAhel	AZJR02000016.1	Esox lucius	56.9	413	163	4	29	428	74542	73310	0	462
DNAhel	AZJR02000016.1	Esox lucius	66.9	142	47	0	446	587	73191	72766	0	211
MCP	AZJR02000016.1	Esox lucius	67.61	142	46	0	1	142	18518	18093	6e-51	208
MemGly	AZJR02000016.1	Esox lucius	62.67	1334	473	7	25	1356	63901	59969	0	1682
orf37	AZJR02000016.1	Esox lucius	46.43	603	247	18	78	626	19389	21131	3e-110	382
orf37	AZJR02000016.1	Esox lucius	57.97	69	27	1	615	681	26048	26254	1e-08	69.7
orf44	AZJR02000016.1	Esox lucius	32.28	127	74	4	101	217	34622	34996	3e-07	63.9
orf44	AZJR02000016.1	Esox lucius	65.22	230	79	1	248	477	35312	35998	1e-92	322
orf54	AZJR02000016.1	Esox lucius	37.87	676	357	16	1	649	86602	84683	2e-116	398
orf60	AZJR02000016.1	Esox lucius	58.47	354	142	2	1	349	87953	86892	6e-118	392
triplex	AZJR02000016.1	Esox lucius	59.03	288	118	0	1	288	72152	71289	7e-113	372
orf64	AZJR02000033.1	Esox lucius	49.48	97	47	1	268	364	13584	13868	1e-65	89.7
orf64	AZJR02000033.1	Esox lucius	52.94	17	8	0	253	269	13544	13594	1e-65	24.6
orf64	AZJR02000033.1	Esox lucius	54.55	77	35	0	359	435	13852	14082	1e-65	88.2
orf64	AZJR02000033.1	Esox lucius	57.69	104	32	3	441	535	14084	14386	1e-65	119
orf64	AZJR02000033.1	Esox lucius	58.75	160	66	0	42	201	12973	13452	2e-53	208
term2	AZJR02000033.1	Esox lucius	65.31	196	68	0	9	204	23106	23693	5e-67	239
term_middle	AZJR02000033.1	Esox lucius	78.23	124	27	0	62	185	21765	22136	2e-62	161
term_middle	AZJR02000033.1	Esox lucius	85.25	61	9	0	1	61	21583	21765	2e-62	105
term2	AZJR02000143.1	Esox lucius	66.17	266	88	1	10	275	394836	395627	2e-92	312
DNApol	AZJR02000277.1	Esox lucius	31.17	231	137	5	51	272	940736	941389	6e-14	89
DNApol	AZJR02000277.1	Esox lucius	60	105	40	1	122	226	940948	941256	3e-27	132
orf56	AZJR02000277.1	Esox lucius	40.27	149	78	4	925	1068	743176	743604	9e-30	111
orf56	AZJR02000277.1	Esox lucius	45.16	62	31	2	1090	1150	743615	743794	9e-30	50.4
orf56	AZJR02000277.1	Esox lucius	48.44	64	30	1	1141	1204	743763	743945	6e-07	59.7
orf56	AZJR02000277.1	Esox lucius	76.92	13	3	0	1206	1218	743947	743985	6e-07	25.4
MCP	AZJR02000281.1	Esox lucius	58.66	1033	389	11	72	1100	149523	146527	0	1192
MCP	AZJR02000281.1	Esox lucius	70.59	51	14	1	1091	1141	146548	146399	4e-09	72
orf37	AZJR02000281.1	Esox lucius	45.18	166	60	4	139	273	149993	150490	1e-21	112
orf44	AZJR02000281.1	Esox lucius	36.96	230	124	7	1	217	153416	154081	3e-25	120
orf44	AZJR02000281.1	Esox lucius	60.82	245	93	2	233	477	154351	155076	1e-88	310
MCP	AZJR02000305.1	Esox lucius	53.29	152	69	2	694	845	46412	45963	4e-147	159
MCP	AZJR02000305.1	Esox lucius	69.1	233	66	3	872	1102	45889	45203	4e-147	328
MCP	AZJR02000305.1	Esox lucius	70.97	31	9	0	1120	1150	45153	45061	4e-147	51.6
MCP	AZJR02000305.1	Esox lucius	82.61	23	4	0	848	870	45960	45892	4e-147	46.2
MCP	AZJR02000305.1	Esox lucius	88.24	17	2	0	1105	1121	45200	45150	4e-147	33.9
term2	AZJR02000337.1	Esox lucius	69.4	134	41	0	9	142	1933	2334	2e-52	197
orf44	AZJR02000366.1	Esox lucius	30.43	46	32	0	138	183	140679	140816	7e-13	28.1
orf44	AZJR02000366.1	Esox lucius	41.67	108	55	5	33	140	140389	140688	7e-13	75.1
orf44	AZJR02000366.1	Esox lucius	64.71	221	77	1	246	466	141276	141935	7e-89	311
DNApol	AZJR02000460.1	Esox lucius	41.53	561	274	15	441	974	99668	98067	4e-85	322
DNApol	AZJR02000460.1	Esox lucius	45.41	817	389	18	1	788	100993	98627	0	624
DNApol	AZJR02000460.1	Esox lucius	48.97	731	321	16	942	1633	98164	96011	1e-172	594
DNApol	AZJR02000460.1	Esox lucius	50.43	115	45	4	922	1031	98223	97900	4e-14	89.4
orf56	AZJR02000460.1	Esox lucius	29.3	355	207	11	18	354	101490	102476	3e-15	92.8
orf56	AZJR02000460.1	Esox lucius	57.28	1072	414	13	208	1260	102034	105174	0	1171
DNApol	AZJR02000461.1	Esox lucius	54.55	121	53	2	1	120	954	1313	4e-26	124
orf56	AZJR02000461.1	Esox lucius	56.76	111	48	0	6	116	456	124	2e-30	137
primase	AZJR02000462.1	Esox lucius	40.68	499	252	9	78	555	10560	9133	1e-88	318
primase	AZJR02000462.1	Esox lucius	44.66	103	51	3	672	770	8787	8485	1e-26	79.7
primase	AZJR02000462.1	Esox lucius	56.67	30	11	1	35	62	10694	10605	1e-88	40
primase	AZJR02000462.1	Esox lucius	59.65	57	21	2	599	655	8998	8834	1e-26	63.9
primase	AZJR02000462.1	Esox lucius	75	16	4	0	656	671	8834	8787	1e-26	27.3
term1	AZJR02000462.1	Esox lucius	58.49	159	65	1	39	197	12496	12023	6e-77	173
term1	AZJR02000462.1	Esox lucius	65.45	110	36	1	195	304	12033	11710	6e-77	143
term1	AZJR02000462.1	Esox lucius	77.36	53	12	0	282	334	11774	11616	2e-16	91.3
orf64	AZJR02000560.1	Esox lucius	54.08	429	180	6	1	422	1265	9	1e-127	425
orf64	AZJR02000562.1	Esox lucius	58.33	96	30	2	449	537	1401	1123	6e-22	108
orf54	AZJR02000607.1	Esox lucius	36.9	84	53	0	486	569	25986	25735	1e-10	75.5
orf54	AZJR02000607.1	Esox lucius	44.44	45	25	0	185	229	26362	26228	3e-43	44.7
orf54	AZJR02000607.1	Esox lucius	51.01	149	71	1	1	147	26913	26467	3e-43	161
orf60	AZJR02000607.1	Esox lucius	53.33	150	70	0	28	177	29159	28710	3e-31	138
orf60	AZJR02000607.1	Esox lucius	54.24	118	34	2	240	357	27918	27625	1e-42	132
orf60	AZJR02000607.1	Esox lucius	61.54	52	20	0	179	230	28079	27924	1e-42	70.9
orf54	AZJR02000762.1	Esox lucius	49.2	250	122	3	1	246	749	3	9e-62	236
orf60	AZJR02000762.1	Esox lucius	62.72	169	59	2	185	349	1509	1003	2e-58	219
orf64	AZJR02000783.1	Esox lucius	49.8	496	229	6	42	535	9184	7751	3e-141	465
term_middle	AZJR02000783.1	Esox lucius	81.82	33	6	0	62	94	5889	5791	2e-31	61.6
term_middle	AZJR02000783.1	Esox lucius	85.25	61	8	1	1	61	6068	5889	2e-31	101
orf54	AZJR02000847.1	Esox lucius	29.39	245	147	9	268	503	19222	19905	1e-23	78.2
orf54	AZJR02000847.1	Esox lucius	38.83	103	53	2	455	547	19728	20036	2e-05	58.9
orf54	AZJR02000847.1	Esox lucius	50	62	31	0	204	265	19031	19216	1e-23	62
orf54	AZJR02000847.1	Esox lucius	53.51	114	53	0	1	114	18494	18835	1e-27	130
orf60	AZJR02000847.1	Esox lucius	39.29	308	162	6	43	349	17372	18223	6e-49	191
orf34	AZJR02000885.1	Esox lucius	67.18	387	125	1	58	442	1290	130	1e-174	528
DNApol	AZJR02001005.1	Esox lucius	40.93	193	86	4	1249	1416	43448	44017	6e-19	105
DNApol	AZJR02001005.1	Esox lucius	42.31	78	40	2	1528	1605	44165	44383	3e-11	67
DNApol	AZJR02001005.1	Esox lucius	45.68	81	31	2	281	356	41583	41801	3e-07	66.2
DNApol	AZJR02001005.1	Esox lucius	47.83	23	12	0	1611	1633	44389	44457	3e-11	33.1
DNApol	AZJR02001005.1	Esox lucius	63.73	477	167	4	336	812	41752	43164	0	601
DNApol	AZJR02001005.1	Esox lucius	69.64	56	17	0	818	873	43169	43336	0	85.1
orf56	AZJR02001005.1	Esox lucius	48.82	170	80	2	1153	1318	36232	35732	7e-33	150
orf56	AZJR02001005.1	Esox lucius	50.7	71	35	0	14	84	41128	40916	6e-20	78.6
orf56	AZJR02001005.1	Esox lucius	51.47	136	62	3	208	342	40650	40252	2e-27	132
orf56	AZJR02001005.1	Esox lucius	52.24	134	58	2	1023	1156	36573	36190	2e-31	145
orf56	AZJR02001005.1	Esox lucius	59.65	57	23	0	459	515	39727	39557	1e-08	70.9
orf56	AZJR02001005.1	Esox lucius	63.89	36	13	0	84	119	40919	40812	6e-20	50.8
orf56	AZJR02001005.1	Esox lucius	69.44	216	62	2	550	765	38091	37456	4e-82	310
orf56	AZJR02001105.1	Esox lucius	55.41	222	96	1	1097	1318	7	663	2e-70	251
term2	AZJR02001341.1	Esox lucius	70.55	275	79	1	1	275	1015	1833	9e-107	353
term_middle	AZJR02001341.1	Esox lucius	80	30	6	0	156	185	4	93	1e-05	54.7
term_middle	CM002826.2	Esox lucius	83.52	182	30	0	1	182	34171851	34171306	1e-81	277
orf54	CM002831.2	Esox lucius	39.25	107	62	1	463	566	27140556	27140876	4e-13	84
orf54	CM002831.2	Esox lucius	50	52	26	0	35	86	27139885	27140040	6e-12	52.8
orf54	CM002831.2	Esox lucius	54.84	31	14	0	1	31	27139784	27139876	6e-12	47.8
orf60	CM002831.2	Esox lucius	35.53	76	49	0	10	85	27138594	27138821	2e-62	45.1
orf60	CM002831.2	Esox lucius	50	76	35	2	276	349	27139289	27139513	2e-62	76.3
orf60	CM002831.2	Esox lucius	60.38	106	38	1	109	210	27138829	27139146	2e-62	110
orf60	CM002831.2	Esox lucius	76.6	47	11	0	228	274	27139149	27139289	2e-62	79.3
orf60	CM002832.2	Esox lucius	37.68	69	39	2	63	127	22018687	22018893	2e-21	40.4
orf60	CM002832.2	Esox lucius	43.06	72	38	1	220	291	22019123	22019329	2e-21	52
orf60	CM002832.2	Esox lucius	53.93	89	26	3	131	215	22018887	22019120	2e-21	58.9
orf64	CAEA01459706.1	Gadus morhua	43.33	60	32	2	382	440	1416	1592	9e-10	40.8
orf64	CAEA01459706.1	Gadus morhua	59.52	42	17	0	438	479	1580	1705	9e-10	52.4
DNAhel	JH426136.1	Haplochromis burtoni	51.87	536	241	8	7	528	70773	69175	7e-170	536
DNAhel	JH426136.1	Haplochromis burtoni	70	60	18	0	528	587	69178	68999	7e-170	91.7
orf54	JH426136.1	Haplochromis burtoni	35.71	518	266	12	1	506	75720	77108	7e-69	258
orf56	JH426136.1	Haplochromis burtoni	51.35	1299	570	12	15	1307	85984	82256	0	1293
orf60	JH426136.1	Haplochromis burtoni	49.44	360	167	6	3	351	74508	75575	5e-99	337
primase	JH426136.1	Haplochromis burtoni	35.37	376	222	9	38	400	45134	46237	1e-140	229
primase	JH426136.1	Haplochromis burtoni	47.75	377	178	5	408	776	46234	47331	1e-140	301
triplex	JH426136.1	Haplochromis burtoni	58.45	219	91	0	70	288	68297	67641	8e-91	268
triplex	JH426136.1	Haplochromis burtoni	64.18	67	24	0	1	67	68503	68303	8e-91	94.7
DNAhel	JH426215.1	Haplochromis burtoni	54.12	595	256	8	7	587	136326	134551	0	633
MCP	JH426215.1	Haplochromis burtoni	52.25	666	281	13	490	1150	88142	86241	0	642
MemGly	JH426215.1	Haplochromis burtoni	60.95	630	230	3	532	1161	82501	84342	0	790
orf34	JH426215.1	Haplochromis burtoni	59.02	183	68	1	52	227	92532	91984	7e-143	196
orf34	JH426215.1	Haplochromis burtoni	61.22	263	101	1	229	491	91985	91200	7e-143	341
orf37	JH426215.1	Haplochromis burtoni	63.43	361	117	4	361	720	88146	89186	2e-114	394
orf54	JH426215.1	Haplochromis burtoni	36.16	177	104	6	476	651	139770	139264	3e-20	107
orf60	JH426215.1	Haplochromis burtoni	42.95	149	81	3	3	149	140392	139952	3e-25	119
orf64	JH426215.1	Haplochromis burtoni	47.13	505	250	6	38	532	32827	34320	6e-141	464
primase	JH426215.1	Haplochromis burtoni	41.84	760	402	14	38	776	110919	113141	1e-161	534
term1	JH426215.1	Haplochromis burtoni	60.94	297	115	1	46	342	109768	110655	6e-103	347
term_middle	JH426215.1	Haplochromis burtoni	87.34	79	10	0	1	79	36323	36559	6e-36	145
triplex	JH426215.1	Haplochromis burtoni	60.07	288	115	0	1	288	134074	133211	2e-110	365
DNApol	JH426588.1	Haplochromis burtoni	40	35	14	1	1547	1581	3497	3414	1e-07	29.6
DNApol	JH426588.1	Haplochromis burtoni	49.02	51	26	0	1583	1633	3396	3244	1e-07	58.2
orf44	JH426832.1	Haplochromis burtoni	45.7	477	244	7	1	477	2579	1194	1e-118	397
orf64	JH427471.1	Haplochromis burtoni	44.81	366	192	4	94	456	7273	6197	1e-88	312
orf64	JH427471.1	Haplochromis burtoni	55.32	94	37	2	444	532	6237	5956	8e-22	110
term2	JH427471.1	Haplochromis burtoni	67.13	216	71	0	3	218	2520	1873	3e-77	268
term_middle	JH427471.1	Haplochromis burtoni	77.84	185	41	0	1	185	3971	3417	2e-78	268
DNAhel	LHSH01003281.1	Kryptolebias marmoratus	28.87	568	325	18	47	586	18963	17413	2e-47	191
MCP	LHSH01003281.1	Kryptolebias marmoratus	24.67	1139	698	36	66	1139	10994	7863	1e-62	245
orf34	LHSH01003281.1	Kryptolebias marmoratus	34.85	132	78	4	313	437	25159	24767	6e-13	82.4
orf37	LHSH01003281.1	Kryptolebias marmoratus	26.3	270	139	11	78	341	11798	12445	7e-05	57.4
orf54	LHSH01003281.1	Kryptolebias marmoratus	31.4	121	72	3	1	117	4372	4713	2e-05	58.9
triplex	LHSH01003281.1	Kryptolebias marmoratus	23.79	269	172	7	28	282	16776	16027	3e-09	67.8
orf44	LHSH01005506.1	Kryptolebias marmoratus	35.9	156	89	5	1	156	14174	13740	4e-10	72.8
DNApol	LHSH01006159.1	Kryptolebias marmoratus	28.59	717	425	21	694	1383	30657	28687	5e-63	250
MemGly	LHSH01006159.1	Kryptolebias marmoratus	27.73	1201	712	29	47	1205	3397	137	1e-130	461
orf44	LHSH01006159.1	Kryptolebias marmoratus	33.19	229	141	6	247	468	7726	8397	9e-23	112
term2	LHSH01006159.1	Kryptolebias marmoratus	28.47	274	177	6	1	270	26531	27307	1e-13	81.3
term_middle	LHSH01006159.1	Kryptolebias marmoratus	50.55	182	85	3	1	182	25209	25739	7e-43	165
MCP	LHSH01008479.1	Kryptolebias marmoratus	50.3	1159	539	16	1	1150	4378	7770	0	1109
orf37	LHSH01008479.1	Kryptolebias marmoratus	54.99	691	277	13	12	691	3795	1792	0	687
orf60	LHSH01008605.1	Kryptolebias marmoratus	32.88	219	138	4	104	321	2239	2871	8e-23	111
primase	LHSH01008605.1	Kryptolebias marmoratus	29.12	443	233	19	352	774	5735	6880	2e-23	117
term1	LHSH01008605.1	Kryptolebias marmoratus	40.68	236	132	4	102	334	4095	4787	4e-44	176
orf44	LHSH01011470.1	Kryptolebias marmoratus	64.84	219	76	1	262	480	19446	18793	2e-78	280
MemGly	LHSH01015509.1	Kryptolebias marmoratus	81.82	33	6	0	1017	1049	99	1	3e-06	62.8
term2	LHSH01015698.1	Kryptolebias marmoratus	55.23	277	117	5	1	277	1676	867	4e-78	269
term_middle	LHSH01015698.1	Kryptolebias marmoratus	75.68	185	45	0	1	185	3098	2544	2e-79	268
orf56	LHSH01016186.1	Kryptolebias marmoratus	48.59	1309	571	20	53	1354	31	3672	0	1199
primase	LHSH01019100.1	Kryptolebias marmoratus	40.49	736	390	14	53	775	116	2218	6e-144	463
orf34	LHSH01019657.1	Kryptolebias marmoratus	55.58	457	186	5	22	468	1779	3128	1e-157	487
orf34	LHSH01020108.1	Kryptolebias marmoratus	47.26	237	117	4	114	345	2316	3017	1e-51	199
orf44	LHSH01020868.1	Kryptolebias marmoratus	41.03	156	81	5	1	156	2300	2734	3e-18	98.2
DNApol	LHSH01021468.1	Kryptolebias marmoratus	60.44	857	328	7	1	853	2552	3	0	1058
DNAhel	LHSH01023747.1	Kryptolebias marmoratus	47.93	411	200	4	33	431	1005	2231	2e-121	388
MemGly	LHSH01024220.1	Kryptolebias marmoratus	49.04	312	155	3	25	335	1214	2140	3e-92	325
DNApol	LHSH01025413.1	Kryptolebias marmoratus	48.33	629	305	8	1011	1632	1923	76	1e-174	552
term1	LHSH01025732.1	Kryptolebias marmoratus	60.35	285	111	2	40	323	1025	1876	6e-100	321
DNAhel	LHSH01028521.1	Kryptolebias marmoratus	62.79	43	16	0	544	586	3	131	8e-07	62
triplex	LHSH01028521.1	Kryptolebias marmoratus	49.83	289	145	0	1	289	575	1441	2e-95	302
orf54	LHSH01029021.1	Kryptolebias marmoratus	35.37	393	227	10	1	385	1202	81	4e-59	217
MemGly	LHSH01030170.1	Kryptolebias marmoratus	51.95	410	168	6	376	782	1154	3	9e-130	419
orf64	LHSH01031805.1	Kryptolebias marmoratus	44.19	353	178	5	36	384	46	1059	4e-90	293
MemGly	LHSH01032739.1	Kryptolebias marmoratus	59.31	145	59	0	1190	1334	964	530	2e-53	202
CapMat	LHSH01033364.1	Kryptolebias marmoratus	36.2	163	90	5	69	224	441	908	1e-16	91.7
orf60	LHSH01035026.1	Kryptolebias marmoratus	39.47	152	83	3	1	146	330	776	3e-20	98.6
MemGly	LHSH01035088.1	Kryptolebias marmoratus	60	35	14	0	1229	1263	624	520	0.0001	55.5
MemGly	LHSH01035088.1	Kryptolebias marmoratus	88	50	6	0	1026	1075	773	624	4e-18	97.1
orf60	LHSH01037300.1	Kryptolebias marmoratus	60.32	189	70	1	163	346	42	608	8e-77	248
MemGly	LHSH01038335.1	Kryptolebias marmoratus	66.33	196	65	1	836	1030	1	588	1e-69	243
CapMat	LHSH01039146.1	Kryptolebias marmoratus	44.39	196	97	4	131	326	554	3	7e-45	168
orf44	LWHD01001732.1	Kryptolebias marmoratus	35.26	156	90	5	1	156	14266	13832	5e-10	72.8
orf60	LWHD01002073.1	Kryptolebias marmoratus	45.31	64	33	1	1	62	11241	11432	0.0005	52.8
MCP	LWHD01002937.1	Kryptolebias marmoratus	24.46	1022	615	37	180	1139	5791	3011	3e-51	209
orf34	LWHD01003012.1	Kryptolebias marmoratus	34.62	130	77	4	315	437	2	388	3e-12	79.7
MemGly	LWHD01003049.1	Kryptolebias marmoratus	60	35	14	0	1229	1263	626	522	0.0005	55.5
MemGly	LWHD01003049.1	Kryptolebias marmoratus	83.05	59	10	0	1017	1075	802	626	3e-19	105
orf56	ABPK01031685.1	Labeotropheus fuelleborni	66.67	183	61	0	634	816	850	302	2e-73	261
orf56	ABPK01031685.1	Labeotropheus fuelleborni	81.82	33	6	0	613	645	914	816	9e-08	66.2
orf37	ABPK01045406.1	Labeotropheus fuelleborni	58.26	321	128	5	213	531	967	17	5e-97	316
MemGly	ABPK01057823.1	Labeotropheus fuelleborni	52.65	226	101	3	828	1047	81	758	7e-50	191
term_middle	ABPK01064941.1	Labeotropheus fuelleborni	78.38	185	40	0	1	185	803	249	1e-85	265
orf44	ABPK01065619.1	Labeotropheus fuelleborni	67.57	148	47	1	330	477	29	469	2e-60	211
orf56	EQ176470.1	Labeotropheus fuelleborni	40.88	340	178	4	33	372	118	1068	4e-71	254
MCP	EQ179922.1	Labeotropheus fuelleborni	47.87	94	49	0	1	94	416	135	4e-18	97.8
MCP	EQ179922.1	Labeotropheus fuelleborni	75	44	11	0	83	126	169	38	1e-11	77.8
CapMat	FKLU01000069.1	Labrus bergylta	52.17	92	39	1	172	263	1845070	1845330	1e-16	95.1
DNApol	FKLU01000069.1	Labrus bergylta	46.43	28	15	0	333	360	1846986	1846903	1e-78	30.4
DNApol	FKLU01000069.1	Labrus bergylta	54.76	84	35	1	236	319	1847248	1847006	1e-78	92
DNApol	FKLU01000069.1	Labrus bergylta	54.89	133	52	3	12	143	1847894	1847517	1e-78	116
DNApol	FKLU01000069.1	Labrus bergylta	64.77	88	31	0	144	231	1847508	1847245	1e-78	129
orf37	FKLU01000069.1	Labrus bergylta	37.68	69	24	1	257	306	1846459	1846665	2e-13	40.4
orf37	FKLU01000069.1	Labrus bergylta	59.46	74	29	1	329	402	1846686	1846904	2e-13	65.1
triplex	FKLU01000069.1	Labrus bergylta	40.22	92	49	1	186	277	1846502	1846245	7e-08	63.9
DNApol	FKLU01000277.1	Labrus bergylta	44.16	197	93	4	1439	1633	13649	14194	4e-20	108
DNApol	FKLU01000277.1	Labrus bergylta	48.89	45	21	1	877	919	13136	13270	2e-31	39.3
DNApol	FKLU01000277.1	Labrus bergylta	58.92	185	72	2	25	209	11688	12230	5e-81	206
DNApol	FKLU01000277.1	Labrus bergylta	59.41	101	41	0	211	311	12227	12529	5e-81	127
DNApol	FKLU01000277.1	Labrus bergylta	64.21	95	33	1	754	848	12835	13116	2e-31	129
DNApol	FKLU01000277.1	Labrus bergylta	68.57	70	22	0	1143	1212	13325	13534	5e-33	103
DNApol	FKLU01000277.1	Labrus bergylta	69.61	102	28	1	665	763	12555	12860	4e-33	152
DNApol	FKLU01000277.1	Labrus bergylta	78.38	37	8	0	1215	1251	13534	13644	5e-33	69.3
orf56	FKLU01000277.1	Labrus bergylta	73.08	52	14	0	68	119	11600	11445	3e-14	89.4
triplex	FKLU01000519.1	Labrus bergylta	61.45	83	32	0	1	83	3779	3531	1e-21	106
DNApol	FKLU01000662.1	Labrus bergylta	53.41	88	37	1	214	301	184886	185137	1e-89	93.6
DNApol	FKLU01000662.1	Labrus bergylta	55.41	74	32	1	318	391	185149	185367	1e-89	63.5
DNApol	FKLU01000662.1	Labrus bergylta	59.49	195	77	2	14	207	184299	184880	1e-89	227
primase	FKLU01000662.1	Labrus bergylta	45.45	77	33	2	203	278	193093	192887	7e-06	60.8
MCP	KN048697.1	Larimichthys crocea	61.61	732	266	6	1	729	29882	32041	0	895
MCP	KN048697.1	Larimichthys crocea	66.06	386	115	6	768	1150	32010	33128	8e-152	518
orf34	KN048697.1	Larimichthys crocea	39.56	91	46	1	53	134	18317	18589	0.0009	52.8
orf34	KN048697.1	Larimichthys crocea	57.3	445	169	6	53	482	20363	21679	1e-147	481
orf37	KN048697.1	Larimichthys crocea	51.48	371	124	8	6	332	29056	27980	4e-93	332
orf37	KN048697.1	Larimichthys crocea	72.27	238	62	3	405	641	27985	27281	6e-94	295
orf37	KN048697.1	Larimichthys crocea	77.08	48	11	0	131	178	25525	25382	5e-14	87
orf37	KN048697.1	Larimichthys crocea	78	50	11	0	637	686	27294	27145	6e-94	80.9
orf44	KN048697.1	Larimichthys crocea	45.25	179	90	5	1	179	12320	11808	2e-28	130
orf44	KN048697.1	Larimichthys crocea	69.55	220	59	2	261	477	11023	10379	2e-91	318
orf54	KN048697.1	Larimichthys crocea	42.16	676	337	13	1	653	56872	54938	3e-148	491
orf60	KN048697.1	Larimichthys crocea	40	90	40	3	269	345	57360	57094	5e-77	56.6
orf60	KN048697.1	Larimichthys crocea	56.68	277	111	5	1	269	58184	57357	5e-77	261
CapMat	KN049354.1	Larimichthys crocea	54.39	342	146	4	14	354	10222	11220	5e-112	385
DNAhel	KN049354.1	Larimichthys crocea	55.56	279	92	4	329	588	6	803	1e-87	311
MemGly	KN049354.1	Larimichthys crocea	59.58	945	345	11	22	940	8438	5637	0	1038
MemGly	KN049354.1	Larimichthys crocea	68.64	338	104	2	955	1291	5590	4580	2e-146	508
triplex	KN049354.1	Larimichthys crocea	65.05	289	101	0	1	289	17866	17000	4e-125	407
orf56	KN049615.1	Larimichthys crocea	58.96	1082	411	13	289	1354	4	3198	0	1251
primase	KN049615.1	Larimichthys crocea	50.33	757	336	17	37	776	16443	18644	0	629
term1	KN049615.1	Larimichthys crocea	67.91	296	94	1	39	334	14424	15308	4e-116	385
term2	KN049615.1	Larimichthys crocea	68.84	276	84	1	1	276	8607	9428	1e-105	350
MCP	KQ040835.1	Larimichthys crocea	53.06	98	44	1	228	323	57316	57023	4e-20	108
MCP	KQ040835.1	Larimichthys crocea	63.1	767	265	9	385	1148	57015	54760	0	936
MCP	KQ040835.1	Larimichthys crocea	73.14	175	47	0	1	175	57839	57315	4e-70	270
orf34	KQ040835.1	Larimichthys crocea	60.65	465	158	6	17	461	64302	62923	7e-173	555
orf37	KQ040835.1	Larimichthys crocea	60.36	729	229	12	3	686	58591	60732	0	760
orf44	KQ040835.1	Larimichthys crocea	44.26	122	60	5	1	122	69004	69345	1e-13	84.3
orf44	KQ040835.1	Larimichthys crocea	47.46	531	208	12	1	478	70013	71551	1e-132	438
orf54	KQ040835.1	Larimichthys crocea	42.94	680	331	13	1	653	19232	21181	2e-153	506
orf60	KQ040835.1	Larimichthys crocea	56.01	366	145	6	1	351	17952	19046	2e-113	379
orf64	KQ040835.1	Larimichthys crocea	51.8	556	246	5	1	537	23595	21937	3e-164	531
CapMat	KQ040886.1	Larimichthys crocea	54.39	342	146	4	14	354	10858	11856	9e-112	385
DNAhel	KQ040886.1	Larimichthys crocea	58.87	586	204	6	27	588	2111	3829	0	698
MemGly	KQ040886.1	Larimichthys crocea	59.46	1046	391	9	22	1042	9064	5951	0	1131
MemGly	KQ040886.1	Larimichthys crocea	70.16	248	74	0	1079	1326	5943	5200	6e-109	395
orf56	KQ040886.1	Larimichthys crocea	49.77	215	93	5	905	1104	61421	60777	7e-53	216
primase	KQ040886.1	Larimichthys crocea	50.46	757	335	17	37	776	51618	49417	0	635
term1	KQ040886.1	Larimichthys crocea	67.23	296	96	1	39	334	53010	52126	3e-114	380
term2	KQ040886.1	Larimichthys crocea	68.48	276	85	1	1	276	58647	57826	5e-105	349
term_middle	KQ040886.1	Larimichthys crocea	83.24	185	31	0	1	185	60125	59571	5e-85	287
triplex	KQ040886.1	Larimichthys crocea	65.05	289	101	0	1	289	17520	16654	7e-125	407
CapMat	KQ040940.1	Larimichthys crocea	54.39	342	146	4	14	354	8533	9531	6e-112	385
DNAhel	KQ040940.1	Larimichthys crocea	58.63	336	107	4	272	588	586	1554	3e-172	395
DNAhel	KQ040940.1	Larimichthys crocea	61.93	197	70	2	67	258	2	592	3e-172	240
DNApol	KQ040940.1	Larimichthys crocea	47.5	120	55	3	1516	1633	63743	64084	1e-19	107
DNApol	KQ040940.1	Larimichthys crocea	57.47	790	286	6	735	1475	61374	63740	0	847
DNApol	KQ040940.1	Larimichthys crocea	60.53	755	271	6	1	734	59129	61375	0	900
MemGly	KQ040940.1	Larimichthys crocea	47.02	436	197	9	22	440	6814	5558	3e-80	303
MemGly	KQ040940.1	Larimichthys crocea	67.66	841	253	5	465	1289	5547	3034	0	1143
orf56	KQ040940.1	Larimichthys crocea	48.83	512	218	7	14	514	58034	56598	3e-129	456
orf56	KQ040940.1	Larimichthys crocea	61.83	786	281	8	583	1354	51324	48982	0	992
primase	KQ040940.1	Larimichthys crocea	50.53	756	335	17	37	776	38325	36127	0	629
term1	KQ040940.1	Larimichthys crocea	68.24	296	93	1	39	334	39894	39010	2e-116	386
term2	KQ040940.1	Larimichthys crocea	68.84	276	84	1	1	276	45542	44721	2e-105	350
term_middle	KQ040940.1	Larimichthys crocea	83.24	185	31	0	1	185	47010	46456	9e-85	286
triplex	KQ040940.1	Larimichthys crocea	65.05	289	101	0	1	289	15126	14260	6e-125	407
triplex	KQ040940.1	Larimichthys crocea	65.05	289	101	0	1	289	16775	15909	6e-125	407
term2	KQ041069.1	Larimichthys crocea	68.48	276	85	1	1	276	19066	18245	6e-105	348
term_middle	KQ041069.1	Larimichthys crocea	76.47	51	12	0	135	185	20140	19988	2e-69	82
term_middle	KQ041069.1	Larimichthys crocea	86.84	114	15	0	1	114	20538	20197	2e-69	207
DNApol	KQ041413.1	Larimichthys crocea	58.72	1698	627	13	1	1633	29544	34610	0	1901
orf56	KQ041413.1	Larimichthys crocea	48.33	240	119	3	1116	1354	25213	24506	1e-54	221
orf56	KQ041413.1	Larimichthys crocea	58.04	1120	416	14	14	1114	28464	25210	0	1262
primase	KQ041413.1	Larimichthys crocea	39.13	115	70	0	37	151	13616	13272	3e-171	92.4
primase	KQ041413.1	Larimichthys crocea	52.53	632	267	14	160	776	13257	11416	3e-171	540
term1	KQ041413.1	Larimichthys crocea	67.91	296	94	1	39	334	15120	14236	3e-116	385
term2	KQ041413.1	Larimichthys crocea	68.48	276	85	1	1	276	21082	20261	6e-105	348
term_middle	KQ041413.1	Larimichthys crocea	83.24	185	31	0	1	185	22540	21986	1e-84	286
orf34	KQ041719.1	Larimichthys crocea	61.05	439	162	1	53	482	48925	50241	3e-166	535
orf37	KQ041719.1	Larimichthys crocea	61.64	73	27	1	106	178	54948	54733	7e-19	102
orf34	KQ041741.1	Larimichthys crocea	37.91	153	72	6	16	147	1131	1583	5e-12	79
orf44	KQ041741.1	Larimichthys crocea	42.25	187	96	6	1	187	2146	1622	5e-27	125
orf64	KQ041842.1	Larimichthys crocea	51.62	556	247	5	1	537	87980	86322	8e-163	528
term1	KQ042173.1	Larimichthys crocea	56.49	131	56	1	39	169	391	2	2e-31	137
term1	KQ042173.1	Larimichthys crocea	65.56	241	82	1	39	279	3620	2901	7e-86	294
MCP	KQ042190.1	Larimichthys crocea	60.99	669	248	5	64	729	97845	99821	0	807
MCP	KQ042190.1	Larimichthys crocea	62.3	61	23	0	1	61	97654	97836	4e-11	78.6
MCP	KQ042190.1	Larimichthys crocea	65.54	386	117	6	768	1150	99790	100908	2e-151	517
orf34	KQ042190.1	Larimichthys crocea	60.91	486	169	5	17	482	90826	92280	0	580
orf37	KQ042190.1	Larimichthys crocea	51.75	371	123	8	6	332	96828	95752	2e-93	333
orf37	KQ042190.1	Larimichthys crocea	72.27	238	62	3	405	641	95757	95053	4e-94	295
orf37	KQ042190.1	Larimichthys crocea	78	50	11	0	637	686	95066	94917	4e-94	80.9
orf44	KQ042190.1	Larimichthys crocea	45.6	182	85	6	1	179	86514	86002	1e-28	131
orf44	KQ042190.1	Larimichthys crocea	69.41	219	61	2	261	477	85567	84923	2e-90	315
orf54	KQ042190.1	Larimichthys crocea	42.16	676	337	13	1	653	125574	123640	4e-148	490
orf60	KQ042190.1	Larimichthys crocea	50.56	89	32	1	269	345	126056	125790	2e-95	94.4
orf60	KQ042190.1	Larimichthys crocea	59.21	277	104	5	1	269	126880	126053	2e-95	285
orf64	KQ042190.1	Larimichthys crocea	41.32	121	30	3	457	537	122507	122866	2e-10	74.7
CapMat	KQ042289.1	Larimichthys crocea	31.71	205	114	7	471	668	446384	446941	1e-05	60.1
CapMat	KQ042289.1	Larimichthys crocea	54.68	342	145	4	14	354	416890	417888	9e-113	388
DNAhel	KQ042289.1	Larimichthys crocea	55.14	185	78	2	27	206	411573	412127	4e-53	209
DNAhel	KQ042289.1	Larimichthys crocea	58.7	586	205	6	27	588	435844	437562	0	696
MCP	KQ042289.1	Larimichthys crocea	64.27	1153	392	10	1	1148	364610	361197	0	1469
MemGly	KQ042289.1	Larimichthys crocea	58.77	604	234	7	22	618	443196	441409	0	658
MemGly	KQ042289.1	Larimichthys crocea	59.6	1042	362	8	22	1052	415095	412114	0	1172
MemGly	KQ042289.1	Larimichthys crocea	67.76	791	234	4	554	1326	441268	438905	0	1074
orf34	KQ042289.1	Larimichthys crocea	61.11	486	168	5	17	482	372018	370564	0	588
orf37	KQ042289.1	Larimichthys crocea	60.88	726	224	12	6	686	365361	367493	0	764
orf44	KQ042289.1	Larimichthys crocea	47.46	531	208	12	1	478	376695	378233	7e-132	436
orf54	KQ042289.1	Larimichthys crocea	43.63	683	333	15	1	653	329649	331631	5e-157	516
orf60	KQ042289.1	Larimichthys crocea	55.56	369	145	6	1	351	328364	329467	6e-113	377
orf64	KQ042289.1	Larimichthys crocea	51.26	556	249	5	1	537	334044	332386	4e-161	523
triplex	KQ042289.1	Larimichthys crocea	64.71	289	102	0	1	289	423471	422605	6e-124	404
triplex	KQ042289.1	Larimichthys crocea	65.05	289	101	0	1	289	451618	450752	4e-125	407
term_middle	KQ042470.1	Larimichthys crocea	81.76	170	31	0	16	185	168205	168714	1e-74	257
MemGly	KQ042478.1	Larimichthys crocea	54.64	399	176	4	22	417	152129	150939	1e-109	397
CapMat	KQ042671.1	Larimichthys crocea	54.39	342	146	4	14	354	110354	111352	7e-112	385
DNAhel	KQ042671.1	Larimichthys crocea	57.23	166	68	1	27	189	94184	94681	3e-51	203
DNAhel	KQ042671.1	Larimichthys crocea	60.15	409	131	4	199	588	102019	103206	3e-151	496
DNApol	KQ042671.1	Larimichthys crocea	52.22	609	249	8	1061	1633	162324	164132	3e-161	560
DNApol	KQ042671.1	Larimichthys crocea	62.33	1083	376	6	1	1054	159082	162321	0	1327
MCP	KQ042671.1	Larimichthys crocea	61.94	875	320	6	1	872	45194	42600	0	1071
MCP	KQ042671.1	Larimichthys crocea	64.89	319	110	1	1	317	51354	50398	2e-122	431
MCP	KQ042671.1	Larimichthys crocea	66.44	432	137	5	719	1148	36693	35416	3e-167	564
MemGly	KQ042671.1	Larimichthys crocea	62.42	1333	462	10	22	1326	108555	104590	0	1610
orf34	KQ042671.1	Larimichthys crocea	28.27	336	172	13	17	306	48248	47310	4e-14	85.9
orf34	KQ042671.1	Larimichthys crocea	60.91	486	169	5	17	482	58258	56804	0	584
orf37	KQ042671.1	Larimichthys crocea	50	160	69	5	6	163	50017	50469	7e-30	138
orf37	KQ042671.1	Larimichthys crocea	53.06	507	181	10	3	465	52106	53587	0	461
orf37	KQ042671.1	Larimichthys crocea	55.96	638	222	11	6	599	45955	47823	3e-180	586
orf37	KQ042671.1	Larimichthys crocea	77.99	209	37	3	482	686	53631	54242	0	309
orf44	KQ042671.1	Larimichthys crocea	42.25	187	96	6	1	187	62638	63162	4e-27	126
orf44	KQ042671.1	Larimichthys crocea	79.8	99	20	0	379	477	63565	63861	4e-41	170
orf54	KQ042671.1	Larimichthys crocea	43.24	680	340	13	1	653	3846	5828	3e-156	513
orf56	KQ042671.1	Larimichthys crocea	49.32	73	37	0	1235	1307	150876	150658	6e-11	78.6
orf56	KQ042671.1	Larimichthys crocea	57.74	814	294	9	14	816	154419	152095	0	904
orf56	KQ042671.1	Larimichthys crocea	58.09	408	154	6	819	1213	152090	150879	0	479
orf60	KQ042671.1	Larimichthys crocea	58.76	274	98	2	93	351	2837	3658	4e-89	308
orf64	KQ042671.1	Larimichthys crocea	43.96	182	100	1	1	180	2006	1461	3e-31	140
orf64	KQ042671.1	Larimichthys crocea	51.08	556	250	5	1	537	8234	6576	3e-161	523
primase	KQ042671.1	Larimichthys crocea	48.08	208	104	2	37	243	139083	138469	5e-51	205
term1	KQ042671.1	Larimichthys crocea	67.57	296	95	1	39	334	141324	140440	5e-115	382
term2	KQ042671.1	Larimichthys crocea	68.84	276	84	1	1	276	147091	146270	3e-105	349
term_middle	KQ042671.1	Larimichthys crocea	82.25	169	30	0	1	169	148558	148052	4e-73	253
triplex	KQ042671.1	Larimichthys crocea	56.12	98	43	0	192	289	116604	116311	2e-24	115
triplex	KQ042671.1	Larimichthys crocea	68.72	195	61	0	1	195	117570	116986	2e-86	296
CapMat	KQ042683.1	Larimichthys crocea	31.58	209	118	6	467	668	14493	13921	1e-06	62.8
DNAhel	KQ042683.1	Larimichthys crocea	58.7	586	204	7	27	588	24702	22987	0	689
MemGly	KQ042683.1	Larimichthys crocea	62.11	1330	466	11	22	1326	17648	21598	0	1596
triplex	KQ042683.1	Larimichthys crocea	65.05	289	101	0	1	289	9254	10120	5e-125	407
orf44	KQ042807.1	Larimichthys crocea	68.97	174	46	2	308	478	437185	436679	2e-67	248
orf64	KQ042821.1	Larimichthys crocea	42.86	133	74	1	1	131	1471	1869	3e-18	98.2
DNApol	KQ042839.1	Larimichthys crocea	58.72	1698	627	13	1	1633	29294	34360	0	1901
orf56	KQ042839.1	Larimichthys crocea	56.43	1361	534	18	14	1354	28232	24267	0	1486
primase	KQ042839.1	Larimichthys crocea	46.63	208	107	2	37	243	13702	13088	2e-49	200
primase	KQ042839.1	Larimichthys crocea	57.01	442	178	7	342	776	12815	11505	3e-128	437
term1	KQ042839.1	Larimichthys crocea	67.91	296	94	1	39	334	15180	14296	6e-116	385
term2	KQ042839.1	Larimichthys crocea	68.84	276	84	1	1	276	20820	19999	1e-105	350
term_middle	KQ042839.1	Larimichthys crocea	83.24	185	31	0	1	185	22282	21728	9e-85	286
MemGly	KQ045754.1	Larimichthys crocea	54.79	146	65	1	22	166	103	540	3e-42	166
MCP	LBLR01001639.1	Lates calcarifer	43.35	346	134	7	35	360	8394	7483	4e-68	249
MCP	LBLR01001639.1	Lates calcarifer	47.78	90	37	2	351	434	7534	7277	5e-11	78.2
MCP	LBLR01001639.1	Lates calcarifer	50	52	26	0	179	230	7963	7808	1e-05	60.5
MCP	LBLR01001639.1	Lates calcarifer	52.63	38	18	0	1	38	8494	8381	4e-68	40.4
MCP	LBLR01001639.1	Lates calcarifer	54.79	73	33	0	476	548	7238	7020	3e-07	65.5
MCP	LBLR01001639.1	Lates calcarifer	61.86	215	61	4	866	1078	6874	6287	7e-81	259
MCP	LBLR01001639.1	Lates calcarifer	74.42	43	11	0	825	867	7017	6889	7e-81	73.9
MCP	LLXD01000543.1	Lates calcarifer	43.35	346	134	7	35	360	9290	10201	4e-68	249
MCP	LLXD01000543.1	Lates calcarifer	47.78	90	37	2	351	434	10150	10407	5e-11	78.2
MCP	LLXD01000543.1	Lates calcarifer	50	52	26	0	179	230	9721	9876	1e-05	60.5
MCP	LLXD01000543.1	Lates calcarifer	51.32	265	102	5	822	1078	10658	11395	4e-58	231
MCP	LLXD01000543.1	Lates calcarifer	52.63	38	18	0	1	38	9190	9303	4e-68	40.4
MCP	LLXD01000543.1	Lates calcarifer	54.79	73	33	0	476	548	10446	10664	4e-07	65.5
MCP	LLXD01000543.1	Lates calcarifer	58.67	75	29	1	844	918	10750	10968	2e-15	92.8
orf54	LKNJ01002030.1	Maccullochella_peelii	33.16	193	106	6	366	552	73020	72493	2e-129	95.1
orf54	LKNJ01002030.1	Maccullochella_peelii	37.65	85	51	2	287	370	73259	73008	2e-129	55.5
orf54	LKNJ01002030.1	Maccullochella_peelii	50	294	135	3	1	285	74133	73261	2e-129	289
orf54	LKNJ01002030.1	Maccullochella_peelii	50	98	42	2	553	649	72502	72227	2e-129	94.7
orf60	LKNJ01002030.1	Maccullochella_peelii	45.83	72	34	2	281	349	75142	74933	1e-78	67.8
orf60	LKNJ01002030.1	Maccullochella_peelii	50.87	289	133	3	1	285	75996	75145	1e-78	253
orf60	LKNJ01002030.1	Maccullochella_peelii	68.18	44	14	0	250	293	75236	75105	6e-08	63.2
term2	LKNJ01006250.1	Maccullochella_peelii	73.33	75	20	0	1	75	6617	6393	4e-28	124
term_middle	LKNJ01006250.1	Maccullochella_peelii	77.97	59	13	0	96	154	7851	7675	6e-17	55.5
term_middle	LKNJ01006250.1	Maccullochella_peelii	81.82	33	6	0	153	185	7681	7583	6e-17	56.6
term_middle	LKNJ01006250.1	Maccullochella_peelii	82.76	87	14	1	15	101	9303	9046	5e-38	149
MCP	LKNJ01007069.1	Maccullochella_peelii	68.06	263	84	0	1	263	7350	6562	7e-105	376
orf34	LKNJ01007069.1	Maccullochella_peelii	38.46	39	24	0	53	91	13814	13698	3e-146	29.3
orf34	LKNJ01007069.1	Maccullochella_peelii	52.87	87	33	2	400	482	12776	12528	3e-146	92
orf34	LKNJ01007069.1	Maccullochella_peelii	71.28	296	85	0	104	399	13660	12773	3e-146	447
orf37	LKNJ01007069.1	Maccullochella_peelii	48.39	31	16	0	361	391	9181	9273	2e-40	33.1
orf37	LKNJ01007069.1	Maccullochella_peelii	59.65	57	23	0	380	436	9236	9406	9e-99	71.6
orf37	LKNJ01007069.1	Maccullochella_peelii	60.22	181	64	3	3	183	8033	8551	1e-52	208
orf37	LKNJ01007069.1	Maccullochella_peelii	64.86	37	13	0	208	244	8716	8826	2e-40	50.4
orf37	LKNJ01007069.1	Maccullochella_peelii	66.33	98	30	2	246	342	8826	9113	2e-40	131
orf37	LKNJ01007069.1	Maccullochella_peelii	70.52	251	70	3	440	690	9408	10148	9e-99	318
term2	ABPM01010268.1	Maylandia zebra	64.84	182	64	0	1	182	546	1	9e-62	216
term_middle	ABPM01010268.1	Maylandia zebra	47.96	98	50	1	89	185	1730	1437	1e-14	81.6
orf56	ABPM01010916.1	Maylandia zebra	53.78	569	245	5	744	1307	1797	130	0	621
MemGly	ABPM01020080.1	Maylandia zebra	61.23	325	126	0	763	1087	1013	39	1e-120	397
orf54	ABPM01056255.1	Maylandia zebra	43.69	293	135	4	1	290	840	43	3e-61	217
orf56	EQ205268.1	Maylandia zebra	57.84	102	43	0	15	116	1105	1410	3e-27	129
MemGly	EQ209430.1	Maylandia zebra	39.58	96	53	3	25	119	881	1156	0.0005	54.7
orf64	EQ213387.1	Maylandia zebra	56.07	107	40	2	433	532	64	384	2e-28	125
orf56	ABPJ01025583.1	Mchenga conophoros	66.78	307	102	0	694	1000	1052	132	2e-135	435
orf56	ABPJ01033075.1	Mchenga conophoros	47.59	332	158	2	331	662	2	949	1e-84	293
MCP	ABPJ01069488.1	Mchenga conophoros	56.77	192	77	3	961	1150	3	566	4e-56	206
DNApol	ABPJ01082154.1	Mchenga conophoros	46.22	225	116	3	1321	1544	28	690	8e-41	163
orf44	ABPL01006708.1	Melanochromis auratus	61.17	206	79	1	242	447	270	884	2e-75	262
MemGly	ABPL01007000.1	Melanochromis auratus	49.05	685	318	7	86	766	21	1994	0	650
DNApol	ABPL01007469.1	Melanochromis auratus	42.91	268	148	3	1295	1561	103	894	3e-51	201
DNApol	ABPL01007469.1	Melanochromis auratus	50	30	15	0	1600	1629	983	1072	3e-51	32.7
DNApol	ABPL01007469.1	Melanochromis auratus	78.05	41	9	0	783	823	2	124	9e-09	70.9
MCP	ABPL01008794.1	Melanochromis auratus	47.2	589	270	12	578	1150	48	1739	1e-163	510
term1	ABPL01010904.1	Melanochromis auratus	40.97	144	83	2	40	182	440	12	8e-20	100
MemGly	ABPL01011152.1	Melanochromis auratus	60.76	497	194	1	838	1334	1552	65	0	645
DNApol	ABPL01012874.1	Melanochromis auratus	48.25	114	54	2	400	508	420	79	6e-20	105
DNApol	ABPL01012874.1	Melanochromis auratus	53.57	252	110	4	1	250	1149	409	2e-74	269
orf44	ABPL01016208.1	Melanochromis auratus	45.54	314	164	4	134	446	52	975	2e-80	268
DNApol	ABPL01018272.1	Melanochromis auratus	66.18	408	137	1	517	924	1245	25	9e-180	557
orf64	ABPL01018734.1	Melanochromis auratus	47.17	407	205	4	68	471	1203	4	3e-125	385
term2	ABPL01023748.1	Melanochromis auratus	60	55	20	1	71	123	167	3	3e-31	61.6
term2	ABPL01023748.1	Melanochromis auratus	72.31	65	18	0	1	65	369	175	3e-31	102
orf64	ABPL01025946.1	Melanochromis auratus	34.51	142	72	3	38	176	409	38	3e-14	84.3
orf56	ABPL01029874.1	Melanochromis auratus	39.09	330	174	5	309	638	1014	106	1e-54	207
term_middle	ABPL01047587.1	Melanochromis auratus	77.4	177	40	0	1	177	373	903	9e-79	249
primase	ABPL01054077.1	Melanochromis auratus	67.16	67	22	0	710	776	14	214	3e-18	96.3
orf34	ABPL01056526.1	Melanochromis auratus	55.56	153	61	1	52	197	315	773	3e-37	148
DNApol	ABPL01073471.1	Melanochromis auratus	54.82	228	96	4	1	226	58	726	2e-70	248
DNAhel	EQ186879.1	Melanochromis auratus	73.47	49	13	0	539	587	63	209	4e-12	79.7
triplex	EQ186879.1	Melanochromis auratus	60.42	288	114	0	1	288	681	1544	2e-117	369
term_middle	EQ187425.1	Melanochromis auratus	67.24	116	33	2	1	114	374	36	7e-36	142
orf54	EQ188974.1	Melanochromis auratus	49.64	139	69	1	1	138	1046	1462	3e-32	140
orf60	EQ188974.1	Melanochromis auratus	53.62	276	116	4	83	348	10	831	5e-87	284
MemGly	EQ191189.1	Melanochromis auratus	56.86	51	22	0	1283	1333	662	510	1e-54	72.4
MemGly	EQ191189.1	Melanochromis auratus	59.23	130	53	0	1150	1279	1059	670	1e-54	170
MemGly	EQ191189.1	Melanochromis auratus	66.67	12	4	0	1139	1150	1093	1058	1e-54	23.9
primase	EQ194968.1	Melanochromis auratus	32.43	185	117	3	8	188	581	39	1e-20	104
term1	EQ194968.1	Melanochromis auratus	76.67	90	21	0	244	333	1029	760	2e-36	145
MemGly	EQ197985.1	Melanochromis auratus	57.78	45	19	0	1290	1334	827	693	2e-07	63.9
MemGly	EQ199429.1	Melanochromis auratus	52.11	213	86	3	583	795	189	779	7e-54	201
orf56	JXSJ01000372.1	Miichthys miiuy	31.07	103	59	3	321	421	279032	278754	1e-33	61.2
orf56	JXSJ01000372.1	Miichthys miiuy	45.52	134	37	1	201	298	279450	279049	1e-33	114
orf56	JXSJ01000372.1	Miichthys miiuy	46.9	113	56	2	1008	1120	278646	278320	7e-19	104
orf56	JXSJ01000372.1	Miichthys miiuy	51.02	98	45	1	14	111	279943	279659	4e-19	105
orf56	JXSJ01000372.1	Miichthys miiuy	60.58	104	41	0	1175	1278	277675	277364	9e-28	133
orf56	JXSJ01000372.1	Miichthys miiuy	77.42	31	7	0	915	945	278800	278708	0.0006	55.1
DNAhel	KV751317.1	Mola_mola	41.67	84	41	2	353	436	20662088	20662315	3e-77	58.5
DNAhel	KV751317.1	Mola_mola	48.16	272	117	3	85	335	20661219	20662025	3e-77	245
DNAhel	KV751317.1	Mola_mola	51.72	29	14	0	31	59	20661124	20661210	3e-77	34.7
triplex	KV751317.1	Mola_mola	36.02	261	145	4	37	289	20662368	20663108	7e-34	141
triplex	KV751317.1	Mola_mola	44.37	151	72	3	10	153	20662270	20662707	2e-25	116
primase	KV751330.1	Mola_mola	31.34	217	108	7	172	374	9246196	9245627	5e-16	91.7
primase	KV751330.1	Mola_mola	33	100	60	1	10	109	9246732	9246454	0.0004	52.8
term1	KV751330.1	Mola_mola	51.79	251	111	3	100	347	9247502	9246771	7e-63	229
CapMat	KV751333.1	Mola_mola	49.55	224	80	7	471	672	99397	100035	2e-21	108
CapMat	KV751333.1	Mola_mola	69.23	143	44	0	14	156	98754	99182	1e-62	211
CapMat	KV751333.1	Mola_mola	84	25	4	0	158	182	99187	99261	1e-62	57.4
DNAhel	KV751333.1	Mola_mola	100	18	0	0	59	76	107491	107438	4e-11	40.8
DNAhel	KV751333.1	Mola_mola	50.82	61	28	1	1	61	105722	105546	2e-104	54.7
DNAhel	KV751333.1	Mola_mola	50.82	61	28	1	1	61	107657	107481	4e-11	54.3
DNAhel	KV751333.1	Mola_mola	69.2	237	69	2	353	586	104808	104101	3e-99	343
DNAhel	KV751333.1	Mola_mola	69.92	256	73	2	59	310	105556	104789	2e-104	353
orf54	KV751333.1	Mola_mola	47.58	351	125	8	302	646	117655	116762	5e-178	293
orf54	KV751333.1	Mola_mola	59.94	312	116	2	1	303	118580	117645	5e-178	360
orf56	KV751333.1	Mola_mola	58.41	416	106	4	720	1068	96305	97552	0	450
orf56	KV751333.1	Mola_mola	60.4	149	55	2	348	496	95220	95654	0	158
orf56	KV751333.1	Mola_mola	77.19	228	46	2	493	720	95641	96306	0	353
orf60	KV751333.1	Mola_mola	53.02	149	59	1	1	149	119779	119366	2e-111	137
orf60	KV751333.1	Mola_mola	64.86	222	63	3	164	370	119324	118659	2e-111	293
triplex	KV751333.1	Mola_mola	63.01	73	27	0	216	288	103638	103420	5e-61	95.5
triplex	KV751333.1	Mola_mola	66.37	113	38	0	92	204	104003	103665	5e-61	166
DNAhel	KV751337.1	Mola_mola	38.39	310	149	9	29	324	5436789	5437634	5e-40	166
DNAhel	KV751337.1	Mola_mola	42.52	127	65	3	463	587	5437857	5438219	1e-18	99.4
orf54	KV751337.1	Mola_mola	38.46	91	56	0	1	91	5435426	5435698	1e-22	77.4
orf54	KV751337.1	Mola_mola	52.08	48	23	0	93	140	5435703	5435846	1e-22	57.8
CapMat	KV751352.1	Mola_mola	48.08	104	48	1	262	365	4556224	4556517	1e-16	92.8
CapMat	KV751352.1	Mola_mola	55.97	134	34	4	471	590	4556712	4557080	3e-19	101
DNAhel	KV751352.1	Mola_mola	62.71	177	57	3	17	186	4563872	4563348	4e-51	201
DNAhel	KV751352.1	Mola_mola	66.03	368	115	5	179	538	4563381	4562284	1e-157	491
DNAhel	KV751352.1	Mola_mola	81.13	53	10	0	536	588	4562291	4562133	1e-157	93.6
DNApol	KV751352.1	Mola_mola	47.14	70	25	1	244	313	4592229	4592056	0.0003	54.3
DNApol	KV751352.1	Mola_mola	56.67	30	13	0	1	30	4593696	4593607	2e-85	43.1
DNApol	KV751352.1	Mola_mola	68.72	227	60	1	30	245	4593608	4592928	2e-85	303
DNApol	KV751352.1	Mola_mola	74.26	439	104	3	519	955	4591763	4590468	0	657
DNApol	KV751352.1	Mola_mola	85.29	34	5	0	287	320	4591861	4591760	5e-08	67
MCP	KV751352.1	Mola_mola	64	100	36	0	531	630	4555016	4555315	0	137
MCP	KV751352.1	Mola_mola	69.36	297	82	2	632	928	4555318	4556181	0	430
MCP	KV751352.1	Mola_mola	76.03	509	116	2	1	508	4553461	4554972	0	790
orf54	KV751352.1	Mola_mola	62.86	70	26	0	1	70	4570411	4570202	3e-19	101
orf56	KV751352.1	Mola_mola	49.3	286	107	10	1	269	4594170	4594964	3e-113	193
orf56	KV751352.1	Mola_mola	53.85	221	81	4	272	487	4594966	4595580	3e-113	198
orf56	KV751352.1	Mola_mola	69.39	49	15	0	489	537	4595585	4595731	3e-113	68.6
orf56	KV751352.1	Mola_mola	72.73	143	39	0	822	964	4596475	4596903	3e-52	212
orf56	KV751352.1	Mola_mola	82.93	41	7	0	769	809	4595732	4595854	1e-09	72
orf60	KV751352.1	Mola_mola	63.93	377	124	4	1	365	4571644	4570514	2e-139	451
triplex	KV751352.1	Mola_mola	65.58	154	51	1	138	289	4561109	4560648	3e-107	211
triplex	KV751352.1	Mola_mola	78.86	123	26	0	1	123	4561482	4561114	3e-107	205
MemGly	KV751367.1	Mola_mola	44.78	67	35	1	20	86	4013480	4013674	5e-08	66.6
MemGly	KV751367.1	Mola_mola	47.84	255	124	3	94	346	4013692	4014435	0	235
MemGly	KV751367.1	Mola_mola	50.34	149	67	1	350	498	4014432	4014857	0	111
MemGly	KV751367.1	Mola_mola	51.95	77	37	0	1257	1333	4017005	4017235	0	92.4
MemGly	KV751367.1	Mola_mola	55.61	205	79	2	600	804	4015158	4015736	0	223
MemGly	KV751367.1	Mola_mola	63.47	438	138	5	811	1239	4015729	4017003	0	541
MemGly	KV751367.1	Mola_mola	64.1	39	14	0	884	922	4015943	4016059	0.0002	54.7
MemGly	KV751367.1	Mola_mola	68.33	60	19	0	525	584	4014941	4015120	0	89
CapMat	KV751382.1	Mola_mola	42.7	89	48	1	266	354	1252061	1252318	2e-11	76.3
CapMat	KV751382.1	Mola_mola	47.27	55	29	0	24	78	1249447	1249611	1e-61	58.5
CapMat	KV751382.1	Mola_mola	55.31	179	75	2	87	265	1249610	1250131	1e-61	207
MemGly	KV751382.1	Mola_mola	37.07	116	69	2	20	135	1247792	1247457	4e-66	76.6
MemGly	KV751382.1	Mola_mola	54.21	190	85	1	132	321	1247469	1246906	4e-66	205
MemGly	KV751382.1	Mola_mola	61.72	290	98	2	884	1173	1246895	1246065	2e-93	344
orf54	KV751382.1	Mola_mola	29.85	134	78	4	350	483	1224520	1224873	4e-47	46.2
orf54	KV751382.1	Mola_mola	39.34	272	149	6	88	346	1223703	1224509	4e-47	170
orf54	KV751382.1	Mola_mola	46.73	107	53	1	1	107	1223450	1223758	3e-21	108
orf56	KV751382.1	Mola_mola	49.39	245	120	3	869	1109	1230438	1231172	7e-88	238
orf56	KV751382.1	Mola_mola	54.24	59	27	0	1250	1308	1231456	1231632	5e-08	66.6
orf56	KV751382.1	Mola_mola	57.89	95	37	1	1113	1207	1231181	1231456	7e-88	115
orf60	KV751382.1	Mola_mola	48.61	144	69	2	74	212	1222348	1222779	4e-63	113
orf60	KV751382.1	Mola_mola	59.17	120	49	0	223	342	1222784	1223143	4e-63	156
MemGly	NW_018127912.1	Monopterus_albus	56.14	171	57	3	584	753	2521518	2521979	0	175
MemGly	NW_018127912.1	Monopterus_albus	68.2	412	128	3	925	1334	2522554	2523786	0	595
MemGly	NW_018127912.1	Monopterus_albus	69.89	176	53	0	748	923	2522027	2522554	0	251
MemGly	NW_018127912.1	Monopterus_albus	87.1	31	4	0	554	584	2521444	2521536	0	59.7
orf54	NW_018127912.1	Monopterus_albus	50	68	34	0	588	655	2529129	2528926	8e-11	74.3
CapMat	NW_018128103.1	Monopterus_albus	56.25	368	150	4	14	378	1230744	1231823	2e-123	417
MCP	NW_018128274.1	Monopterus_albus	49.29	140	69	1	215	352	9446	9027	2e-30	140
orf34	NW_018128274.1	Monopterus_albus	68.42	57	18	0	113	169	15629	15459	9e-138	80.1
orf34	NW_018128274.1	Monopterus_albus	70.38	287	85	0	179	465	15429	14569	9e-138	438
orf34	NW_018128274.1	Monopterus_albus	71.15	52	15	0	113	164	18155	18000	5e-12	77.4
orf37	NW_018128274.1	Monopterus_albus	46.15	117	39	5	56	172	10873	11151	5e-14	84.7
orf37	NW_018128274.1	Monopterus_albus	60.09	213	83	2	205	417	11387	12019	5e-62	237
orf37	NW_018128274.1	Monopterus_albus	72	50	13	1	647	696	12043	12189	2e-09	70.1
orf44	NW_018128274.1	Monopterus_albus	71.67	60	17	0	418	477	15656	15835	2e-17	94.4
orf44	NW_018128274.1	Monopterus_albus	71.67	60	17	0	418	477	18182	18361	2e-17	94.4
MCP	NW_018128289.1	Monopterus_albus	54.38	616	253	9	465	1074	574727	572946	0	623
MCP	NW_018128289.1	Monopterus_albus	61.54	65	25	0	2	66	576120	575926	1e-12	81.6
MCP	NW_018128289.1	Monopterus_albus	64.5	400	140	1	68	465	575923	574724	0	531
MCP	NW_018128289.1	Monopterus_albus	71.01	69	19	1	1082	1150	572944	572741	4e-17	96.3
orf37	NW_018128289.1	Monopterus_albus	44.4	259	118	6	208	465	576827	577528	1e-131	186
orf37	NW_018128289.1	Monopterus_albus	74.53	212	53	1	485	696	577581	578213	1e-131	313
orf37	NW_018128289.1	Monopterus_albus	76.36	110	25	1	72	181	576269	576595	2e-41	172
orf56	NW_018128310.1	Monopterus_albus	43.95	157	73	2	259	400	510665	511135	2e-27	130
orf56	NW_018128310.1	Monopterus_albus	52.21	272	108	3	16	286	509995	510747	8e-65	252
MemGly	NW_018128327.1	Monopterus_albus	58.95	95	38	1	657	750	188306	188022	1e-43	119
MemGly	NW_018128327.1	Monopterus_albus	64.71	68	18	1	551	618	188529	188344	1e-43	87
orf44	NW_018128327.1	Monopterus_albus	40.48	168	90	5	314	477	187780	187295	5e-35	107
orf44	NW_018128327.1	Monopterus_albus	43.21	81	44	2	236	315	188012	187773	5e-35	67.8
orf44	NW_018128345.1	Monopterus_albus	43.57	140	70	2	39	171	34372	33959	5e-94	96.3
orf44	NW_018128345.1	Monopterus_albus	45	40	22	0	1	40	34482	34363	5e-94	34.7
orf44	NW_018128345.1	Monopterus_albus	53.62	276	111	6	209	478	33933	33139	5e-94	263
orf64	NW_018128345.1	Monopterus_albus	50.59	253	112	4	189	440	32005	31283	9e-56	213
orf64	NW_018128345.1	Monopterus_albus	59.5	121	36	1	429	536	31325	30963	8e-32	140
CapMat	NW_018128364.1	Monopterus_albus	50.93	536	230	9	14	521	98596	100188	7e-143	474
DNAhel	NW_018128364.1	Monopterus_albus	65.57	244	73	4	353	586	108750	108022	6e-99	342
DNAhel	NW_018128364.1	Monopterus_albus	65.7	172	56	2	24	193	109662	109150	5e-58	222
DNApol	NW_018128364.1	Monopterus_albus	58.66	537	197	10	1108	1633	14279	12711	0	562
DNApol	NW_018128364.1	Monopterus_albus	66	547	174	5	1	536	17566	15929	0	688
DNApol	NW_018128364.1	Monopterus_albus	72.91	561	143	3	519	1078	15972	14314	0	830
MCP	NW_018128364.1	Monopterus_albus	46.95	311	135	9	585	886	84822	85691	0	246
MCP	NW_018128364.1	Monopterus_albus	61.54	104	39	1	1028	1130	86038	86349	8e-29	134
MCP	NW_018128364.1	Monopterus_albus	65.28	288	90	3	293	580	83984	84817	0	354
MCP	NW_018128364.1	Monopterus_albus	65.4	289	95	2	1	284	83094	83960	0	382
MCP	NW_018128364.1	Monopterus_albus	85.47	117	16	1	843	959	85589	85936	1e-52	212
MemGly	NW_018128364.1	Monopterus_albus	52.72	184	77	4	320	502	95913	95389	3e-139	143
MemGly	NW_018128364.1	Monopterus_albus	59.93	302	112	3	26	321	96794	95898	3e-139	381
MemGly	NW_018128364.1	Monopterus_albus	60.71	84	31	2	1241	1322	93107	92856	0	106
MemGly	NW_018128364.1	Monopterus_albus	60.87	345	110	4	491	822	95426	94428	3e-107	387
MemGly	NW_018128364.1	Monopterus_albus	78.19	431	92	1	805	1233	94426	93134	0	679
orf34	NW_018128364.1	Monopterus_albus	72.65	117	32	0	322	438	77474	77824	1e-46	185
orf34	NW_018128364.1	Monopterus_albus	79.83	233	47	0	118	350	76773	77471	7e-115	385
orf37	NW_018128364.1	Monopterus_albus	62.44	671	200	12	12	642	82424	80448	0	709
orf44	NW_018128364.1	Monopterus_albus	60.38	53	19	1	1	53	68082	67930	7e-06	57.4
orf44	NW_018128364.1	Monopterus_albus	68.97	203	47	4	295	481	67346	66738	9e-78	276
orf56	NW_018128364.1	Monopterus_albus	60.71	112	40	1	16	123	18017	18352	1e-30	140
orf56	NW_018128364.1	Monopterus_albus	64.38	73	26	0	1235	1307	21560	21778	4e-18	100
orf56	NW_018128364.1	Monopterus_albus	71.88	96	27	0	199	294	18472	18759	5e-32	145
orf56	NW_018128364.1	Monopterus_albus	82.55	361	60	2	449	808	19258	20334	0	613
term2	NW_018128364.1	Monopterus_albus	73.06	271	72	1	1	271	155929	156738	4e-106	350
term_middle	NW_018128364.1	Monopterus_albus	85.95	185	24	1	1	185	154396	154944	8e-85	285
triplex	NW_018128364.1	Monopterus_albus	43.9	82	40	2	1	77	102200	102442	7e-08	61.6
triplex	NW_018128364.1	Monopterus_albus	65.74	108	37	0	182	289	102722	103045	9e-79	144
triplex	NW_018128364.1	Monopterus_albus	70.09	117	35	0	47	163	102333	102683	9e-79	176
CapMat	NW_018128371.1	Monopterus_albus	34.8	204	116	6	465	668	22049	22609	4e-06	59.3
CapMat	NW_018128371.1	Monopterus_albus	56.49	370	146	5	14	378	20073	21152	1e-123	417
DNAhel	NW_018128371.1	Monopterus_albus	56.86	605	201	9	33	587	31369	29585	0	664
DNApol	NW_018128371.1	Monopterus_albus	61.96	560	205	6	1	553	137183	135507	0	672
DNApol	NW_018128371.1	Monopterus_albus	61.98	1073	377	9	583	1633	135505	132314	0	1278
MCP	NW_018128371.1	Monopterus_albus	63.3	703	243	4	2	700	161378	159303	0	895
MCP	NW_018128371.1	Monopterus_albus	65.83	439	138	6	717	1150	159246	157951	0	583
MemGly	NW_018128371.1	Monopterus_albus	60.5	281	109	2	26	305	18223	17384	0	362
MemGly	NW_018128371.1	Monopterus_albus	61.89	307	106	4	317	618	17363	16461	0	338
MemGly	NW_018128371.1	Monopterus_albus	68.69	214	67	0	1121	1334	15659	15018	9e-91	335
orf37	NW_018128371.1	Monopterus_albus	64.5	169	47	3	12	180	162107	162574	8e-52	205
orf37	NW_018128371.1	Monopterus_albus	67.74	496	150	7	205	696	162804	164273	0	602
orf54	NW_018128371.1	Monopterus_albus	44.5	427	210	8	233	655	5044	6255	7e-134	323
orf54	NW_018128371.1	Monopterus_albus	47.12	208	103	2	1	201	4337	4960	7e-134	182
orf56	NW_018128371.1	Monopterus_albus	59	1366	484	15	15	1353	137820	141770	0	1503
orf60	NW_018128371.1	Monopterus_albus	58.86	367	142	3	1	360	2901	3995	2e-124	409
orf64	NW_018128371.1	Monopterus_albus	53.43	204	90	2	1	201	89734	90339	1e-146	214
orf64	NW_018128371.1	Monopterus_albus	56.59	311	130	3	226	533	90399	91325	1e-146	333
primase	NW_018128371.1	Monopterus_albus	50.73	753	318	14	38	775	103705	105849	0	644
term1	NW_018128371.1	Monopterus_albus	68.24	296	92	2	39	334	102238	103119	1e-116	385
term2	NW_018128371.1	Monopterus_albus	74.18	275	69	1	1	275	95745	96563	5e-113	370
term_middle	NW_018128371.1	Monopterus_albus	86.49	185	25	0	1	185	94196	94750	3e-88	294
triplex	NW_018128371.1	Monopterus_albus	66.44	289	97	0	1	289	29022	28156	5e-130	420
orf34	NW_018128444.1	Monopterus_albus	52.56	468	197	7	1	466	1653	319	2e-136	447
orf54	NW_018128490.1	Monopterus_albus	43.13	313	153	7	343	653	9923	10792	3e-64	242
orf54	NW_018128490.1	Monopterus_albus	50.4	379	153	7	1	354	8899	10005	3e-102	355
orf60	NW_018128490.1	Monopterus_albus	41.26	143	69	4	1	128	7671	8099	8e-17	90.9
orf60	NW_018128490.1	Monopterus_albus	68.29	246	72	2	105	347	7988	8716	3e-96	327
primase	NW_018128490.1	Monopterus_albus	57.14	504	188	12	287	775	36489	37961	2e-142	476
term1	NW_018128490.1	Monopterus_albus	81.82	176	32	0	159	334	34070	34597	6e-90	308
DNApol	NW_018128515.1	Monopterus_albus	53.09	81	37	1	416	495	9580	9338	5e-35	85.9
DNApol	NW_018128515.1	Monopterus_albus	56.43	280	113	3	874	1146	8389	7556	5e-170	293
DNApol	NW_018128515.1	Monopterus_albus	63.51	74	26	1	501	574	9332	9114	5e-35	92
DNApol	NW_018128515.1	Monopterus_albus	63.56	118	43	0	764	881	8721	8368	5e-170	158
DNApol	NW_018128515.1	Monopterus_albus	69.06	139	42	1	634	772	9134	8721	5e-170	198
MCP	NW_018128515.1	Monopterus_albus	37.3	126	46	5	341	465	18849	18568	8e-155	65.1
MCP	NW_018128515.1	Monopterus_albus	50.32	157	67	2	571	727	18275	17838	8e-155	159
MCP	NW_018128515.1	Monopterus_albus	54.55	165	57	4	964	1120	17154	16690	5e-39	158
MCP	NW_018128515.1	Monopterus_albus	59	239	87	4	747	985	17788	17105	8e-155	288
MCP	NW_018128515.1	Monopterus_albus	61.76	102	39	0	465	566	18571	18266	8e-155	108
MCP	NW_018128515.1	Monopterus_albus	65.22	23	8	0	1128	1150	16687	16619	5e-39	32.7
orf34	NW_018128515.1	Monopterus_albus	63.49	63	21	1	109	169	21098	20910	6e-130	79
orf34	NW_018128515.1	Monopterus_albus	64.52	31	11	0	451	481	20074	19982	6e-130	43.5
orf34	NW_018128515.1	Monopterus_albus	69.26	257	79	0	179	435	20880	20110	6e-130	392
orf44	NW_018128515.1	Monopterus_albus	41.53	118	60	4	64	181	25624	25950	3e-13	80.9
orf44	NW_018128515.1	Monopterus_albus	52.94	51	24	0	239	289	26270	26422	1e-05	57
orf44	NW_018128515.1	Monopterus_albus	70.69	58	15	1	420	477	26589	26756	2e-26	85.9
orf44	NW_018128515.1	Monopterus_albus	81.08	37	5	1	388	424	26494	26598	2e-26	61.2
primase	NW_018128515.1	Monopterus_albus	53.27	107	44	3	554	656	1857	2171	2e-12	79.7
DNApol	NW_018128542.1	Monopterus_albus	54.02	87	39	1	1	86	10332	10592	3e-15	90.9
DNApol	NW_018128542.1	Monopterus_albus	59.52	252	97	2	72	318	10549	11304	1e-76	291
DNApol	NW_018128542.1	Monopterus_albus	65.76	184	59	2	355	537	11274	11816	9e-103	237
DNApol	NW_018128542.1	Monopterus_albus	67.3	263	78	3	650	907	12146	12925	4e-102	344
DNApol	NW_018128542.1	Monopterus_albus	67.5	40	13	0	913	952	12922	13041	4e-102	57.4
DNApol	NW_018128542.1	Monopterus_albus	70.43	115	34	0	549	663	11827	12171	9e-103	167
orf56	NW_018128542.1	Monopterus_albus	43.06	72	34	2	91	158	9568	9362	5e-19	52.8
orf56	NW_018128542.1	Monopterus_albus	55.44	193	80	2	369	561	8775	8215	3e-48	199
orf56	NW_018128542.1	Monopterus_albus	56.6	53	23	0	37	89	9728	9570	5e-19	62.4
orf56	NW_018128542.1	Monopterus_albus	61.73	81	31	0	905	985	8195	7953	5e-22	112
orf56	NW_018128542.1	Monopterus_albus	64.71	17	6	0	15	31	9777	9727	5e-19	28.9
orf44	NW_018129701.1	Monopterus_albus	44.78	460	176	13	18	415	1332	1	9e-101	333
DNApol	NW_018136624.1	Monopterus_albus	66.45	155	52	0	113	267	2	466	2e-63	223
MemGly	NW_018136955.1	Monopterus_albus	68.59	156	49	0	683	838	9	476	7e-71	243
MemGly	NW_018137415.1	Monopterus_albus	59.87	157	55	2	411	565	2	454	2e-48	179
orf37	NW_018138237.1	Monopterus_albus	53.57	84	27	2	12	95	204	419	2e-13	77
MemGly	NW_018138826.1	Monopterus_albus	77.12	118	27	0	955	1072	40	393	5e-56	200
orf44	NW_018141901.1	Monopterus_albus	43.4	106	52	5	24	129	1	294	2e-10	66.2
orf37	NW_018142574.1	Monopterus_albus	66.67	93	31	0	486	578	3	281	2e-26	113
orf37	NW_018142829.1	Monopterus_albus	84.78	92	14	0	570	661	1	276	2e-46	168
orf56	NW_018143202.1	Monopterus_albus	69.12	68	21	0	202	269	208	5	4e-16	84.7
orf56	NW_018143979.1	Monopterus_albus	42.35	85	47	2	291	373	255	1	4e-09	64.3
orf56	NW_018144828.1	Monopterus_albus	73.08	78	21	0	920	997	2	235	1e-34	137
orf34	NW_018145470.1	Monopterus_albus	62.34	77	29	0	370	446	231	1	2e-24	105
DNApol	NW_018147206.1	Monopterus_albus	60.66	61	24	0	25	85	212	30	4e-15	82
orf56	NW_018148189.1	Monopterus_albus	78.85	52	11	0	199	250	47	202	6e-17	86.7
primase	NW_018148199.1	Monopterus_albus	52.83	53	25	0	38	90	160	2	7e-10	65.1
MemGly	JTCL01025661.1	Morone saxatilis	60.94	361	129	4	997	1356	4460	3411	4e-134	466
MemGly	JTCL01025661.1	Morone saxatilis	63.01	173	56	1	889	1053	4825	4307	3e-141	200
MemGly	JTCL01025661.1	Morone saxatilis	66.95	239	78	1	650	887	5537	4821	3e-141	333
MCP	JTCL01027894.1	Morone saxatilis	61.72	627	233	7	1	623	1884	13	0	724
orf60	JTCL01030011.1	Morone saxatilis	55.56	351	151	2	1	346	1690	2742	4e-119	384
orf54	JTCL01031437.1	Morone saxatilis	31.94	263	160	6	316	569	72	830	1e-37	122
orf54	JTCL01031437.1	Morone saxatilis	38.36	73	44	1	578	649	821	1039	1e-37	64.7
triplex	JTCL01034785.1	Morone saxatilis	65.28	288	100	0	1	288	4714	3851	4e-121	394
CapMat	AFNY01115669.1	Neolamprologus brichardi	43.91	460	223	11	59	506	1312	2	3e-103	333
primase	AFNY01116149.1	Neolamprologus brichardi	31.5	200	129	3	19	214	590	3	6e-26	121
term1	AFNY01116149.1	Neolamprologus brichardi	72.33	159	44	0	184	342	1242	766	8e-67	228
CapMat	JH422345.1	Neolamprologus brichardi	42.66	511	245	13	59	557	880721	879297	2e-99	349
DNAhel	JH422345.1	Neolamprologus brichardi	54.55	594	254	6	7	587	949102	947330	0	642
DNApol	JH422345.1	Neolamprologus brichardi	44.05	311	165	4	1324	1633	874527	875435	1e-56	229
DNApol	JH422345.1	Neolamprologus brichardi	47.11	121	57	4	1	119	870471	870818	2e-19	106
DNApol	JH422345.1	Neolamprologus brichardi	62.61	468	172	3	650	1115	872447	873847	4e-175	602
MCP	JH422345.1	Neolamprologus brichardi	54.49	1158	483	17	1	1150	892213	888848	0	1207
MemGly	JH422345.1	Neolamprologus brichardi	55.46	1318	549	12	25	1334	882492	886355	0	1484
orf34	JH422345.1	Neolamprologus brichardi	60.4	447	169	2	52	491	899711	898374	5e-165	532
orf37	JH422345.1	Neolamprologus brichardi	58.03	722	266	12	12	725	892842	894920	0	725
orf44	JH422345.1	Neolamprologus brichardi	47.5	480	231	10	1	477	962865	964250	1e-122	409
orf54	JH422345.1	Neolamprologus brichardi	34.64	664	358	17	1	651	954190	955992	3e-92	327
orf56	JH422345.1	Neolamprologus brichardi	48.15	675	298	8	15	683	858428	860314	3e-179	606
orf56	JH422345.1	Neolamprologus brichardi	49.04	208	93	2	1100	1307	861592	862176	6e-50	206
orf60	JH422345.1	Neolamprologus brichardi	50.56	360	163	6	3	351	952981	954048	1e-102	347
orf64	JH422345.1	Neolamprologus brichardi	41.88	234	128	3	38	268	826316	827002	9e-114	187
orf64	JH422345.1	Neolamprologus brichardi	52.26	243	109	3	295	533	827079	827798	9e-114	253
primase	JH422345.1	Neolamprologus brichardi	48.67	452	212	6	334	776	925711	927033	2e-109	382
term2	JH422345.1	Neolamprologus brichardi	64	275	98	1	1	275	832685	833506	4e-91	309
term_middle	JH422345.1	Neolamprologus brichardi	79.46	185	38	0	1	185	831236	831790	5e-81	275
triplex	JH422345.1	Neolamprologus brichardi	60.76	288	113	0	1	288	946840	945977	2e-112	371
orf56	JH422465.1	Neolamprologus brichardi	64.08	206	74	0	741	946	709061	708444	4e-70	271
DNAhel	JH422622.1	Neolamprologus brichardi	51.66	362	160	5	19	368	89467	90543	2e-97	340
DNAhel	JH422622.1	Neolamprologus brichardi	51.81	83	37	2	371	453	90747	90986	2e-14	87.4
DNAhel	JH422622.1	Neolamprologus brichardi	63.55	107	36	1	480	586	90953	91264	3e-35	153
orf54	JH422622.1	Neolamprologus brichardi	32	550	297	18	116	652	85988	84531	3e-43	179
orf56	JH422622.1	Neolamprologus brichardi	39.24	79	40	1	528	606	78559	78771	0.0001	57.4
orf56	JH422622.1	Neolamprologus brichardi	44.33	300	153	2	236	532	76862	77728	1e-67	264
orf56	JH422622.1	Neolamprologus brichardi	58.79	660	264	4	594	1248	78809	80779	0	807
orf60	JH422622.1	Neolamprologus brichardi	67.5	80	24	1	234	311	86236	85997	9e-24	114
primase	JH422622.1	Neolamprologus brichardi	35.83	441	231	12	124	538	70303	69059	8e-88	252
primase	JH422622.1	Neolamprologus brichardi	55.1	49	22	0	546	594	69056	68910	8e-88	43.5
primase	JH422622.1	Neolamprologus brichardi	65.57	61	21	0	614	674	68847	68665	8e-88	80.5
term1	JH422622.1	Neolamprologus brichardi	75	80	20	0	261	340	70756	70517	3e-28	129
triplex	JH422622.1	Neolamprologus brichardi	42.51	167	76	4	125	282	92127	92594	8e-55	120
triplex	JH422622.1	Neolamprologus brichardi	51.2	125	56	3	1	121	91750	92121	8e-55	122
triplex	JH422622.1	Neolamprologus brichardi	59.09	44	18	0	1	44	91760	91891	2e-05	56.2
MCP	JH422644.1	Neolamprologus brichardi	48.31	89	44	2	889	977	41616	41356	1e-14	90.5
MemGly	JH422644.1	Neolamprologus brichardi	53.08	454	197	3	595	1048	38216	39529	1e-131	464
MemGly	JH422644.1	Neolamprologus brichardi	57.55	106	43	1	25	128	36466	36783	2e-25	125
orf34	JH422644.1	Neolamprologus brichardi	53.52	213	83	4	52	248	42937	42299	3e-47	189
orf34	JH422644.1	Neolamprologus brichardi	54.6	174	78	1	318	491	42393	41875	1e-52	205
primase	JH422644.1	Neolamprologus brichardi	47.53	324	150	6	334	648	68225	69163	1e-96	261
primase	JH422644.1	Neolamprologus brichardi	54.78	115	52	0	662	776	69175	69519	1e-96	123
term1	JH422644.1	Neolamprologus brichardi	61.81	254	96	1	40	293	66236	66994	2e-85	296
term2	JH422644.1	Neolamprologus brichardi	58.29	175	72	1	101	275	87929	88450	8e-37	151
term2	JH422644.1	Neolamprologus brichardi	69.4	134	41	0	1	134	86902	87303	2e-50	191
term_middle	JH422644.1	Neolamprologus brichardi	55.68	185	32	1	1	185	85628	86032	3e-38	152
MCP	JH423218.1	Neolamprologus brichardi	53.45	333	142	5	641	972	12168	13130	3e-100	363
orf34	JH423218.1	Neolamprologus brichardi	48.39	62	31	1	430	491	4947	5129	0.0001	55.5
orf60	ABLO01000913.1	Nothobranchius furzeri	39.39	99	57	2	3	100	686	396	8e-11	72.4
orf34	ABLO01003460.1	Nothobranchius furzeri	57.72	123	52	0	292	414	373	5	3e-43	160
orf60	ACCZ01000955.1	Nothobranchius furzeri	41.67	96	53	2	3	97	1252	971	4e-12	77.8
orf60	ACCZ01003122.1	Nothobranchius furzeri	40.4	99	56	2	3	100	577	867	4e-11	73.2
DNAhel	ACCZ01003125.1	Nothobranchius furzeri	53.14	414	179	5	21	421	76	1311	3e-138	421
term1	ACCZ01004314.1	Nothobranchius furzeri	51.16	172	75	4	40	208	1021	1518	1e-37	152
orf60	ACDA01005256.1	Nothobranchius kuhntae	38.04	92	56	1	3	94	165	437	1e-09	66.2
orf60	JNBZ01114249.1	Nothobranchius furzeri	35.88	131	78	2	3	129	1374	988	2e-11	75.9
orf60	JNBZ01117586.1	Nothobranchius furzeri	40.4	99	56	2	3	100	1345	1055	5e-10	71.2
orf60	JNBZ01119553.1	Nothobranchius furzeri	36.73	98	60	2	3	100	1164	1451	2e-07	63.2
orf60	JNBZ01122200.1	Nothobranchius furzeri	33.57	140	87	3	3	138	454	867	4e-09	68.2
orf60	JNBZ01124343.1	Nothobranchius furzeri	38.78	98	58	2	3	100	582	295	2e-08	66.2
orf60	JNBZ01127542.1	Nothobranchius furzeri	36.9	84	52	1	17	100	419	171	2e-07	62.4
orf60	JNBZ01127542.1	Nothobranchius furzeri	41.41	99	55	2	3	100	730	440	4e-11	73.9
orf60	JNBZ01137721.1	Nothobranchius furzeri	40.82	98	57	1	3	100	160	450	6e-13	77.8
orf60	JNBZ01142820.1	Nothobranchius furzeri	38.1	84	51	1	3	86	449	697	2e-07	61.2
orf60	JNBZ01154206.1	Nothobranchius furzeri	39.8	98	58	1	3	100	364	74	2e-11	72.8
orf60	JNBZ01155961.1	Nothobranchius furzeri	39.02	82	49	1	3	84	244	2	3e-07	60.1
orf60	JNBZ01156140.1	Nothobranchius furzeri	40	95	56	1	2	96	282	1	6e-12	73.9
orf60	JNBZ01156149.1	Nothobranchius furzeri	40.59	101	53	2	3	100	535	245	1e-11	72.8
CapMat	KN850033.1	Nothobranchius furzeri	46.18	340	172	5	16	355	89117	88131	4e-82	298
DNAhel	KN850033.1	Nothobranchius furzeri	53.14	606	262	8	2	587	80818	82629	0	619
DNApol	KN850033.1	Nothobranchius furzeri	54.54	1652	704	19	1	1629	66150	61267	0	1724
MCP	KN850033.1	Nothobranchius furzeri	52.42	1158	512	18	1	1150	144630	148010	0	1158
MemGly	KN850033.1	Nothobranchius furzeri	52.25	1355	591	12	16	1356	90586	94524	0	1384
orf34	KN850033.1	Nothobranchius furzeri	60.5	438	156	3	51	479	138318	139607	3e-162	524
orf37	KN850033.1	Nothobranchius furzeri	57.25	697	258	13	10	691	144080	142065	0	699
orf44	KN850033.1	Nothobranchius furzeri	44.12	485	240	10	1	475	134005	132614	6e-109	369
orf54	KN850033.1	Nothobranchius furzeri	32.54	670	360	21	1	651	75185	73395	5e-85	306
orf56	KN850033.1	Nothobranchius furzeri	50.65	1305	567	16	15	1308	67237	70953	0	1291
orf60	KN850033.1	Nothobranchius furzeri	50.63	399	174	7	3	386	76389	75217	2e-109	367
orf64	KN850033.1	Nothobranchius furzeri	45.31	501	253	7	44	532	13762	12287	1e-137	454
primase	KN850033.1	Nothobranchius furzeri	39.97	758	415	16	38	775	44792	42579	8e-139	468
term1	KN850033.1	Nothobranchius furzeri	61.07	298	107	4	40	334	46048	45173	1e-106	358
term2	KN850033.1	Nothobranchius furzeri	57.82	275	115	1	1	275	8547	7726	3e-83	286
term_middle	KN850033.1	Nothobranchius furzeri	80.54	185	36	0	1	185	9968	9414	1e-79	271
triplex	KN850033.1	Nothobranchius furzeri	54.61	293	127	2	1	288	83138	84013	6e-96	323
MCP	KN853648.1	Nothobranchius furzeri	49.25	737	345	12	1	730	69486	71630	0	653
MCP	KN853648.1	Nothobranchius furzeri	52.34	235	104	5	918	1150	71803	72489	6e-58	231
MCP	KN853648.1	Nothobranchius furzeri	72.55	51	14	0	337	387	71636	71788	4e-13	85.1
orf34	KN853648.1	Nothobranchius furzeri	51.72	29	14	0	451	479	40761	40847	2e-115	29.6
orf34	KN853648.1	Nothobranchius furzeri	52	50	24	0	365	414	64439	64588	2e-07	64.3
orf34	KN853648.1	Nothobranchius furzeri	55.43	184	81	1	258	441	40186	40734	2e-115	214
orf34	KN853648.1	Nothobranchius furzeri	56.94	216	85	3	53	264	39570	40205	2e-115	224
orf37	KN853648.1	Nothobranchius furzeri	42.39	92	44	2	361	445	67925	67656	7e-177	70.1
orf37	KN853648.1	Nothobranchius furzeri	54.61	293	119	5	56	342	68830	67976	7e-177	316
orf37	KN853648.1	Nothobranchius furzeri	65.98	241	77	1	455	695	67641	66934	7e-177	287
orf37	KN854792.1	Nothobranchius furzeri	54.88	164	66	4	10	173	22157	21690	3e-37	161
orf44	KN854792.1	Nothobranchius furzeri	28.12	256	159	9	37	284	20195	19479	2e-10	74.3
MCP	KN855915.1	Nothobranchius furzeri	58.11	339	134	5	814	1150	44196	45194	2e-112	401
orf34	KN855915.1	Nothobranchius furzeri	59.07	193	79	0	55	247	42896	43474	2e-57	219
CapMat	KN858649.1	Nothobranchius furzeri	50.27	183	81	3	86	266	12454	12978	1e-45	187
orf60	KN858742.1	Nothobranchius furzeri	36.73	98	59	2	3	100	1018	734	2e-06	60.5
orf60	KN858742.1	Nothobranchius furzeri	39.8	98	58	1	3	100	1484	1194	5e-11	75.1
orf60	KN858742.1	Nothobranchius furzeri	40	75	44	1	26	100	4615	4394	2e-06	60.8
primase	KN858751.1	Nothobranchius furzeri	50	64	21	1	621	684	13647	13489	1e-20	55.1
primase	KN858751.1	Nothobranchius furzeri	61.33	75	29	0	519	593	13931	13707	1e-20	75.1
term1	KN858751.1	Nothobranchius furzeri	70.92	141	41	0	194	334	15105	14683	1e-54	207
DNApol	KN859214.1	Nothobranchius furzeri	44.83	58	27	1	1045	1097	21971	21798	0.0007	55.5
DNApol	KN859214.1	Nothobranchius furzeri	46.68	407	192	6	393	787	24189	23008	9e-89	333
DNApol	KN859214.1	Nothobranchius furzeri	46.99	332	158	7	779	1096	23035	22052	1e-69	271
DNApol	KN859214.1	Nothobranchius furzeri	48.33	120	54	3	984	1095	15351	14992	6e-21	111
DNApol	KN859214.1	Nothobranchius furzeri	48.33	120	54	4	984	1095	29193	28834	3e-20	109
DNApol	KN859214.1	Nothobranchius furzeri	49.45	542	246	7	389	918	17129	15552	6e-156	479
DNApol	KN859214.1	Nothobranchius furzeri	49.57	115	54	2	436	550	16969	16637	1e-22	117
DNApol	KN859214.1	Nothobranchius furzeri	61.8	89	31	2	914	999	15565	15299	6e-156	104
primase	KN859214.1	Nothobranchius furzeri	31.67	300	177	8	104	392	3486	2638	4e-43	143
primase	KN859214.1	Nothobranchius furzeri	32.19	466	255	15	22	477	25582	24338	1e-51	207
primase	KN859214.1	Nothobranchius furzeri	33.56	432	229	13	53	477	18411	17269	2e-51	207
primase	KN859214.1	Nothobranchius furzeri	44.44	81	37	2	397	477	2614	2396	4e-43	62.8
term1	KN859214.1	Nothobranchius furzeri	38.92	185	103	5	40	218	13327	12785	5e-23	112
term1	KN859214.1	Nothobranchius furzeri	43.71	167	86	5	40	206	20145	19669	7e-26	121
term1	KN859214.1	Nothobranchius furzeri	47.02	168	81	5	39	206	27158	26679	9e-31	136
term1	KN859214.1	Nothobranchius furzeri	58.33	144	59	1	195	338	26169	25741	1e-40	166
term1	KN859214.1	Nothobranchius furzeri	60.64	94	34	1	241	334	4169	3897	2e-24	116
term1	KN859214.1	Nothobranchius furzeri	64.58	48	17	0	287	334	18773	18630	7e-44	62.8
term1	KN859214.1	Nothobranchius furzeri	72.83	92	25	0	194	285	19051	18776	7e-44	144
orf64	KN859472.1	Nothobranchius furzeri	44.63	475	243	6	68	534	13788	12400	6e-117	394
orf64	KN859472.1	Nothobranchius furzeri	45.22	502	259	5	39	534	12096	10621	9e-129	429
term2	KN859472.1	Nothobranchius furzeri	54.32	162	73	1	114	275	6495	6013	1e-59	127
term2	KN859472.1	Nothobranchius furzeri	56.52	46	20	0	66	111	6635	6498	1e-59	58.5
term2	KN859472.1	Nothobranchius furzeri	58.82	68	28	0	3	70	6820	6617	1e-59	94
term_middle	KN859472.1	Nothobranchius furzeri	68	50	14	1	136	185	7813	7670	3e-61	74.7
term_middle	KN859472.1	Nothobranchius furzeri	78.76	113	24	0	1	113	8214	7876	3e-61	187
term_middle	KN859472.1	Nothobranchius furzeri	93.06	72	5	0	1	72	8553	8338	1e-33	138
primase	KN860241.1	Nothobranchius furzeri	46.71	152	73	3	332	481	13777	13340	3e-26	127
primase	KN860241.1	Nothobranchius furzeri	48.67	226	114	1	518	743	13111	12440	2e-46	176
primase	KN860241.1	Nothobranchius furzeri	61.54	26	10	0	750	775	12441	12364	2e-46	40
orf34	KN860884.1	Nothobranchius furzeri	52.46	122	57	1	258	379	1600	1962	1e-27	128
orf34	KN860884.1	Nothobranchius furzeri	58.01	181	71	2	53	229	862	1401	3e-47	188
orf34	KN860884.1	Nothobranchius furzeri	75	32	8	0	254	285	1586	1681	0.0009	52.8
orf60	KN861652.1	Nothobranchius furzeri	31.86	113	74	2	3	113	687	352	1e-06	60.8
orf60	KN861652.1	Nothobranchius furzeri	38.78	98	58	2	3	100	8430	8143	1e-07	64.7
orf60	KN861652.1	Nothobranchius furzeri	40.21	97	57	1	4	100	2652	2365	5e-10	72
orf64	KN861900.1	Nothobranchius furzeri	49.18	244	118	2	293	532	6409	5684	1e-63	238
orf64	KN861975.1	Nothobranchius furzeri	45.22	502	259	5	39	534	3810	5285	5e-129	428
term_middle	KN861975.1	Nothobranchius furzeri	66	50	15	1	136	185	7754	7897	1e-60	73.2
term_middle	KN861975.1	Nothobranchius furzeri	78.76	113	24	0	1	113	7353	7691	1e-60	187
orf64	KN862069.1	Nothobranchius furzeri	48.47	163	84	0	39	201	2975	2487	5e-43	176
orf60	KN862183.1	Nothobranchius furzeri	40.4	99	56	2	3	100	6299	6009	1e-10	73.9
primase	KN862234.1	Nothobranchius furzeri	35.63	421	219	13	202	599	3863	2688	2e-88	188
primase	KN862234.1	Nothobranchius furzeri	43.08	65	36	1	133	197	4066	3875	2e-88	58.9
primase	KN862234.1	Nothobranchius furzeri	48	150	72	1	614	763	2686	2255	2e-88	126
primase	KN862234.1	Nothobranchius furzeri	71.43	14	4	0	762	775	2267	2226	2e-88	26.2
orf60	KN862319.1	Nothobranchius furzeri	41.67	96	53	2	3	97	7028	7309	4e-12	78.2
orf60	KN863076.1	Nothobranchius furzeri	42.19	64	36	1	3	66	5595	5783	0.0007	52.4
term1	KN863398.1	Nothobranchius furzeri	100	10	0	0	172	181	511	482	4e-70	21.6
term1	KN863398.1	Nothobranchius furzeri	41.54	130	73	3	40	169	894	514	4e-70	93.2
term1	KN863398.1	Nothobranchius furzeri	68.99	129	40	0	191	319	479	93	4e-70	189
term1	KN863398.1	Nothobranchius furzeri	83.33	18	3	0	317	334	102	49	4e-70	32.7
orf60	KN864158.1	Nothobranchius furzeri	39.8	98	58	1	3	100	1045	1335	6e-11	74.7
orf60	KN864158.1	Nothobranchius furzeri	39.8	98	58	1	3	100	4715	5005	7e-11	74.3
primase	KN864932.1	Nothobranchius furzeri	45.81	155	76	3	329	481	7042	7488	9e-26	125
orf60	KN865962.1	Nothobranchius furzeri	36.36	99	62	1	3	101	1469	1176	1e-07	63.9
orf60	KN865962.1	Nothobranchius furzeri	39.8	98	58	1	3	100	1057	767	1e-10	73.9
orf60	KN866698.1	Nothobranchius furzeri	40.4	99	56	2	3	100	2489	2199	9e-10	70.9
orf60	KN868014.1	Nothobranchius furzeri	32.48	117	74	2	17	129	6838	6491	1e-07	64.3
orf60	KN868014.1	Nothobranchius furzeri	39.62	106	58	3	3	107	451	149	8e-11	74.3
orf60	KN869045.1	Nothobranchius furzeri	39.8	98	58	1	3	100	1447	1157	3e-11	74.7
orf60	KN869574.1	Nothobranchius furzeri	37.37	99	59	2	3	100	7152	6862	8e-07	61.6
orf60	KN869574.1	Nothobranchius furzeri	37.76	98	59	2	3	100	16341	16054	8e-08	65.1
orf60	KN871122.1	Nothobranchius furzeri	40.82	98	57	1	3	100	900	1190	1e-11	75.9
orf37	LN600641.1	Nothobranchius furzeri	54.88	164	66	4	10	173	75968	75501	3e-37	161
orf44	LN600641.1	Nothobranchius furzeri	28.12	256	159	9	37	284	74006	73290	2e-10	74.3
CapMat	LN600656.1	Nothobranchius furzeri	46.18	340	172	5	16	355	77157	78143	4e-82	298
DNAhel	LN600656.1	Nothobranchius furzeri	53.14	606	262	8	2	587	85456	83645	0	619
DNApol	LN600656.1	Nothobranchius furzeri	54.54	1652	704	19	1	1629	100289	105172	0	1724
MCP	LN600656.1	Nothobranchius furzeri	52.42	1158	512	18	1	1150	20479	17099	0	1158
MemGly	LN600656.1	Nothobranchius furzeri	52.25	1355	591	12	16	1356	75688	71750	0	1384
orf34	LN600656.1	Nothobranchius furzeri	60.5	438	156	3	51	479	26791	25502	3e-162	524
orf37	LN600656.1	Nothobranchius furzeri	57.25	697	258	13	10	691	21029	23044	0	699
orf44	LN600656.1	Nothobranchius furzeri	44.12	485	240	10	1	475	31104	32495	6e-109	369
orf54	LN600656.1	Nothobranchius furzeri	32.54	670	360	21	1	651	91089	92879	5e-85	306
orf56	LN600656.1	Nothobranchius furzeri	50.65	1305	567	16	15	1308	99201	95485	0	1291
orf60	LN600656.1	Nothobranchius furzeri	50.63	399	174	7	3	386	89885	91057	2e-109	367
orf64	LN600656.1	Nothobranchius furzeri	45.31	501	253	7	44	532	152986	154461	1e-137	454
primase	LN600656.1	Nothobranchius furzeri	39.97	758	415	16	38	775	121847	124060	8e-139	468
term1	LN600656.1	Nothobranchius furzeri	61.07	298	107	4	40	334	120743	121618	3e-106	357
term2	LN600656.1	Nothobranchius furzeri	57.82	275	115	1	1	275	158201	159022	3e-83	286
term_middle	LN600656.1	Nothobranchius furzeri	80.54	185	36	0	1	185	156780	157334	1e-79	271
triplex	LN600656.1	Nothobranchius furzeri	54.61	293	127	2	1	288	83136	82261	6e-96	323
DNApol	LN600700.1	Nothobranchius furzeri	46.47	411	195	6	389	787	147371	146178	4e-162	333
DNApol	LN600700.1	Nothobranchius furzeri	47.43	331	156	7	779	1095	146205	145225	4e-162	270
primase	LN600700.1	Nothobranchius furzeri	31.67	300	177	8	104	392	134269	133421	4e-43	143
primase	LN600700.1	Nothobranchius furzeri	32.64	432	235	12	53	477	148659	147511	1e-50	204
primase	LN600700.1	Nothobranchius furzeri	44.44	81	37	2	397	477	133397	133179	4e-43	62.8
primase	LN600700.1	Nothobranchius furzeri	50	64	21	1	621	684	124652	124494	1e-20	55.1
primase	LN600700.1	Nothobranchius furzeri	61.33	75	29	0	519	593	124936	124712	1e-20	75.1
term1	LN600700.1	Nothobranchius furzeri	45.51	167	83	5	40	206	143560	143084	1e-29	132
term1	LN600700.1	Nothobranchius furzeri	47.02	168	81	5	39	206	150343	149864	1e-30	136
term1	LN600700.1	Nothobranchius furzeri	67.35	49	16	0	194	242	149355	149209	3e-10	72.4
MCP	LN601236.1	Nothobranchius furzeri	58.11	339	134	5	814	1150	38400	39398	2e-112	401
orf34	LN601236.1	Nothobranchius furzeri	59.07	193	79	0	55	247	37100	37678	2e-57	219
MCP	LN601583.1	Nothobranchius furzeri	49.25	737	345	12	1	730	10063	12207	0	653
MCP	LN601583.1	Nothobranchius furzeri	52.34	235	104	5	918	1150	12380	13066	6e-58	231
MCP	LN601583.1	Nothobranchius furzeri	72.55	51	14	0	337	387	12213	12365	4e-13	85.1
orf34	LN601583.1	Nothobranchius furzeri	53.43	204	95	0	279	482	4585	5196	5e-117	226
orf34	LN601583.1	Nothobranchius furzeri	56.11	221	89	3	53	269	3909	4559	5e-117	226
orf37	LN601583.1	Nothobranchius furzeri	42.39	92	44	2	361	445	8502	8233	7e-177	70.1
orf37	LN601583.1	Nothobranchius furzeri	54.61	293	119	5	56	342	9407	8553	7e-177	316
orf37	LN601583.1	Nothobranchius furzeri	65.98	241	77	1	455	695	8218	7511	7e-177	287
orf64	LN601583.1	Nothobranchius furzeri	48.47	163	84	0	39	201	46439	46927	7e-43	176
CapMat	LN601662.1	Nothobranchius furzeri	50.27	183	81	3	86	266	3797	3273	1e-45	187
orf34	LN602086.1	Nothobranchius furzeri	51.72	29	14	0	451	479	12426	12512	2e-115	29.6
orf34	LN602086.1	Nothobranchius furzeri	55.43	184	81	1	258	441	11851	12399	2e-115	214
orf34	LN602086.1	Nothobranchius furzeri	56.94	216	85	3	53	264	11235	11870	2e-115	224
orf34	LN602186.1	Nothobranchius furzeri	52.46	122	57	1	258	379	11541	11179	2e-27	127
orf34	LN602186.1	Nothobranchius furzeri	75	32	8	0	254	285	11555	11460	0.0009	52.8
primase	LN602326.1	Nothobranchius furzeri	45.81	155	76	3	329	481	9814	9368	7e-26	125
primase	LN602326.1	Nothobranchius furzeri	51	249	118	2	528	775	9237	8500	5e-55	218
orf64	LN602350.1	Nothobranchius furzeri	44.63	475	243	6	68	534	2064	3452	7e-117	394
term2	LN602350.1	Nothobranchius furzeri	53.09	162	75	1	114	275	7157	7639	1e-57	125
term2	LN602350.1	Nothobranchius furzeri	55.88	68	30	0	3	70	6832	7035	1e-57	89.4
term2	LN602350.1	Nothobranchius furzeri	56.52	46	20	0	66	111	7017	7154	1e-57	58.5
term_middle	LN602350.1	Nothobranchius furzeri	68	50	14	1	136	185	5839	5982	2e-62	74.7
term_middle	LN602350.1	Nothobranchius furzeri	79.65	113	23	0	1	113	5438	5776	2e-62	191
primase	LN602658.1	Nothobranchius furzeri	35.63	421	219	13	202	599	13274	12099	2e-88	188
primase	LN602658.1	Nothobranchius furzeri	43.08	65	36	1	133	197	13477	13286	2e-88	58.9
primase	LN602658.1	Nothobranchius furzeri	48	150	72	1	614	763	12097	11666	2e-88	126
primase	LN602658.1	Nothobranchius furzeri	71.43	14	4	0	762	775	11678	11637	2e-88	26.2
orf34	LN602686.1	Nothobranchius furzeri	58.91	202	78	2	53	250	15298	15900	3e-57	219
orf44	LN602686.1	Nothobranchius furzeri	34.29	210	113	5	126	325	10725	10141	3e-40	103
orf44	LN602686.1	Nothobranchius furzeri	40	90	49	3	13	102	11035	10781	3e-40	55.8
orf44	LN602686.1	Nothobranchius furzeri	60	65	26	0	411	475	9982	9788	6e-14	85.1
orf44	LN602686.1	Nothobranchius furzeri	65.71	35	12	0	332	366	10121	10017	3e-40	57
orf64	LN602876.1	Nothobranchius furzeri	49.18	244	118	2	293	532	167	892	1e-63	238
orf60	LN603147.1	Nothobranchius furzeri	40	75	44	1	26	100	292	71	1e-06	61.2
primase	LN603266.1	Nothobranchius furzeri	45.81	155	76	3	329	481	9773	9327	3e-78	127
primase	LN603266.1	Nothobranchius furzeri	48.67	226	114	1	518	743	9226	8555	3e-78	176
primase	LN603266.1	Nothobranchius furzeri	61.54	26	10	0	750	775	8556	8479	3e-78	40
orf64	LN603525.1	Nothobranchius furzeri	45.22	502	259	5	39	534	6148	4673	4e-129	428
term2	LN603525.1	Nothobranchius furzeri	54.32	162	73	1	114	275	967	485	2e-58	127
term2	LN603525.1	Nothobranchius furzeri	56.52	46	20	0	66	111	1107	970	2e-58	58.2
term2	LN603525.1	Nothobranchius furzeri	57.35	68	29	0	3	70	1292	1089	2e-58	90.9
term_middle	LN603525.1	Nothobranchius furzeri	66	50	15	1	136	185	2284	2141	1e-60	73.2
term_middle	LN603525.1	Nothobranchius furzeri	78.76	113	24	0	1	113	2685	2347	1e-60	187
term1	AZAD01039627.1	Notothenia coriiceps	61.75	251	92	1	39	289	5906	6646	3e-78	275
term2	AZAD01039627.1	Notothenia coriiceps	68	275	86	1	1	275	243	1061	5e-103	342
DNAhel	NC_034181.1	Oncorhynchus_kisutch	52.94	459	200	6	107	555	20750888	20752246	4e-154	457
DNAhel	NC_034181.1	Oncorhynchus_kisutch	70.27	37	11	0	552	588	20752228	20752338	4e-154	58.5
DNAhel	NC_034181.1	Oncorhynchus_kisutch	77.55	49	11	0	64	112	20750766	20750912	4e-154	79.3
orf60	NC_034181.1	Oncorhynchus_kisutch	61.76	34	8	2	238	269	20737918	20738010	3e-13	40
orf60	NC_034181.1	Oncorhynchus_kisutch	70.27	37	11	0	269	305	20737997	20738107	3e-13	61.6
triplex	NC_034181.1	Oncorhynchus_kisutch	60.11	183	63	3	1	183	20752958	20753476	2e-62	225
orf54	NC_034185.1	Oncorhynchus_kisutch	31.43	140	72	5	1	134	42378429	42378064	9e-06	57.8
orf54	NC_034185.1	Oncorhynchus_kisutch	50.59	170	80	2	135	300	42378067	42377558	1e-42	141
orf54	NC_034185.1	Oncorhynchus_kisutch	52.63	57	25	1	50	106	42378314	42378150	1e-42	59.7
orf60	NC_034185.1	Oncorhynchus_kisutch	42.11	57	29	1	297	349	42378952	42378782	0.0004	51.2
orf60	NC_034185.1	Oncorhynchus_kisutch	57.04	277	114	2	33	305	42381151	42380324	5e-76	268
orf54	NC_034187.1	Oncorhynchus_kisutch	40.29	340	167	11	2	328	32313494	32314444	8e-46	182
orf54	NC_034187.1	Oncorhynchus_kisutch	44.12	34	17	1	341	374	32314468	32314563	8e-46	29.6
orf60	NC_034187.1	Oncorhynchus_kisutch	56.35	252	90	3	102	349	32312423	32313130	2e-72	258
orf56	NC_034189.1	Oncorhynchus_kisutch	43.21	243	100	6	14	241	25463042	25462383	9e-70	166
orf56	NC_034189.1	Oncorhynchus_kisutch	53.57	112	51	1	243	353	25462383	25462048	9e-70	127
orf54	NC_034193.1	Oncorhynchus_kisutch	42.42	99	38	3	1	99	23285108	23284869	1e-09	70.5
orf54	NC_034193.1	Oncorhynchus_kisutch	47.56	164	78	3	187	347	23284538	23284062	4e-31	139
orf60	NC_034193.1	Oncorhynchus_kisutch	35.94	217	105	4	102	307	23286195	23285614	2e-20	102
DNAhel	NC_034195.1	Oncorhynchus_kisutch	35.66	143	91	1	16	158	50793145	50793570	6e-16	80.1
DNAhel	NC_034195.1	Oncorhynchus_kisutch	37.14	35	22	0	181	215	50793620	50793724	6e-16	31.6
CapMat	NW_018089301.1	Oncorhynchus_kisutch	36.1	205	106	8	471	668	86636	87196	4e-10	72
CapMat	NW_018089301.1	Oncorhynchus_kisutch	55.94	345	142	4	14	354	85226	86242	2e-116	397
DNAhel	NW_018089301.1	Oncorhynchus_kisutch	58.86	581	222	5	23	588	94056	92320	0	687
MCP	NW_018089301.1	Oncorhynchus_kisutch	62.48	1154	410	9	1	1150	30894	34298	0	1456
MemGly	NW_018089301.1	Oncorhynchus_kisutch	62.59	1307	468	5	25	1331	83466	79609	0	1696
orf34	NW_018089301.1	Oncorhynchus_kisutch	59.34	482	181	5	25	496	24298	25728	1e-176	563
orf37	NW_018089301.1	Oncorhynchus_kisutch	62.39	710	222	11	12	690	30171	28084	0	800
orf44	NW_018089301.1	Oncorhynchus_kisutch	39.27	191	108	5	1	191	20017	19469	4e-25	117
orf44	NW_018089301.1	Oncorhynchus_kisutch	67.81	233	73	2	248	480	18979	18287	3e-99	339
orf54	NW_018089301.1	Oncorhynchus_kisutch	43.16	665	350	9	1	653	103870	101924	1e-165	539
orf60	NW_018089301.1	Oncorhynchus_kisutch	60.22	357	134	2	1	349	105300	104230	1e-124	409
orf64	NW_018089301.1	Oncorhynchus_kisutch	52.01	548	240	7	1	537	64247	65854	3e-167	538
term1	NW_018089301.1	Oncorhynchus_kisutch	66.89	296	97	1	39	334	75940	76824	5e-116	383
term2	NW_018089301.1	Oncorhynchus_kisutch	69.09	275	83	1	1	275	69426	70244	2e-106	351
term_middle	NW_018089301.1	Oncorhynchus_kisutch	85.41	185	27	0	1	185	67952	68506	8e-86	287
triplex	NW_018089301.1	Oncorhynchus_kisutch	62.31	130	49	0	160	289	91214	90825	6e-109	179
triplex	NW_018089301.1	Oncorhynchus_kisutch	70.32	155	46	0	6	160	91675	91211	6e-109	241
DNApol	NW_018089303.1	Oncorhynchus_kisutch	42.86	56	30	1	1566	1621	4515	4676	0.0003	51.6
DNApol	NW_018089303.1	Oncorhynchus_kisutch	53	783	311	13	834	1572	2233	4542	0	723
DNApol	NW_018089303.1	Oncorhynchus_kisutch	65.21	730	249	2	102	829	54	2234	0	1007
DNApol	NW_018089303.1	Oncorhynchus_kisutch	66.67	12	4	0	1622	1633	4676	4711	0.0003	21.9
orf56	NW_018089308.1	Oncorhynchus_kisutch	52.03	444	196	5	872	1307	6918	5614	0	452
orf56	NW_018089308.1	Oncorhynchus_kisutch	63.67	479	145	7	403	871	8297	6918	0	603
primase	NW_018089317.1	Oncorhynchus_kisutch	29.76	289	143	12	160	423	1270	2031	4e-98	88.2
primase	NW_018089317.1	Oncorhynchus_kisutch	30.77	247	152	6	37	276	909	1613	7e-22	110
primase	NW_018089317.1	Oncorhynchus_kisutch	54.22	249	107	4	442	688	2070	2801	4e-98	209
primase	NW_018089317.1	Oncorhynchus_kisutch	67.09	79	26	0	697	775	2828	3064	4e-98	111
CapMat	NW_018089555.1	Oncorhynchus_kisutch	43.98	191	82	7	61	247	54129	54638	2e-36	136
CapMat	NW_018089555.1	Oncorhynchus_kisutch	44	75	42	0	66	140	174387	174163	4e-42	75.5
CapMat	NW_018089555.1	Oncorhynchus_kisutch	46.15	39	21	0	14	52	53998	54114	2e-36	44.3
CapMat	NW_018089555.1	Oncorhynchus_kisutch	47.62	42	22	0	14	55	174527	174402	4e-42	47
CapMat	NW_018089555.1	Oncorhynchus_kisutch	53.76	93	36	3	171	263	174095	173838	4e-42	98.6
CapMat	NW_018089555.1	Oncorhynchus_kisutch	54.29	35	16	0	287	321	172505	172401	8e-10	42
CapMat	NW_018089555.1	Oncorhynchus_kisutch	66.67	33	11	0	322	354	172402	172304	8e-10	49.3
MemGly	NW_018089555.1	Oncorhynchus_kisutch	35.63	87	55	1	142	227	52039	51779	2e-31	65.5
MemGly	NW_018089555.1	Oncorhynchus_kisutch	40.62	96	43	3	1236	1331	48607	48362	9e-07	62.4
MemGly	NW_018089555.1	Oncorhynchus_kisutch	45.09	173	93	2	826	998	176803	177315	3e-20	107
MemGly	NW_018089555.1	Oncorhynchus_kisutch	45.45	33	18	0	25	57	52362	52264	2e-31	37.7
MemGly	NW_018089555.1	Oncorhynchus_kisutch	48.89	135	54	2	1168	1302	48812	48453	1e-23	118
MemGly	NW_018089555.1	Oncorhynchus_kisutch	54.23	201	86	2	693	893	51874	51290	5e-51	207
MemGly	NW_018089555.1	Oncorhynchus_kisutch	58.38	346	109	7	826	1167	51479	50535	1e-95	351
MemGly	NW_018089555.1	Oncorhynchus_kisutch	59.02	61	24	1	706	766	176716	176895	5e-13	83.2
MemGly	NW_018089555.1	Oncorhynchus_kisutch	59.38	96	39	0	95	190	176372	176659	5e-26	125
MemGly	NW_018089555.1	Oncorhynchus_kisutch	59.68	62	25	0	82	143	52214	52029	2e-31	82.8
MemGly	NW_018089555.1	Oncorhynchus_kisutch	70.59	85	16	2	991	1075	179629	179856	2e-22	114
orf54	NW_018091638.1	Oncorhynchus_kisutch	29.89	368	218	11	301	655	149435	150457	8e-46	119
orf54	NW_018091638.1	Oncorhynchus_kisutch	39.86	143	45	2	1	143	148415	148720	3e-21	107
orf54	NW_018091638.1	Oncorhynchus_kisutch	48.28	29	15	0	187	215	149103	149189	8e-46	34.3
orf54	NW_018091638.1	Oncorhynchus_kisutch	52.78	72	34	0	213	284	149182	149397	8e-46	79.3
orf60	NW_018095377.1	Oncorhynchus_kisutch	58.16	141	42	3	169	305	389	6	5e-39	159
orf54	NW_018102396.1	Oncorhynchus_kisutch	42.25	258	133	6	100	347	5688	4933	8e-56	172
orf54	NW_018102396.1	Oncorhynchus_kisutch	50	66	29	1	34	99	5930	5745	8e-56	63.5
orf54	NW_018102396.1	Oncorhynchus_kisutch	61.11	18	7	0	1	18	5988	5935	8e-56	30.8
orf60	NW_018102396.1	Oncorhynchus_kisutch	49.52	315	92	8	8	318	7189	6434	2e-68	246
orf54	NW_018103720.1	Oncorhynchus_kisutch	41.86	172	89	4	88	249	515	3	9e-22	107
orf54	NW_018103720.1	Oncorhynchus_kisutch	53.52	71	33	0	25	95	682	470	3e-17	82.8
orf54	NW_018103720.1	Oncorhynchus_kisutch	60	20	8	0	1	20	720	661	3e-17	33.5
orf60	NW_018103720.1	Oncorhynchus_kisutch	55.86	145	48	2	205	349	1469	1083	1e-45	173
DNApol	CM007935.1	Oncorhynchus_mykiss	58.91	404	164	2	1	403	91172	89964	0	473
DNApol	CM007935.1	Oncorhynchus_mykiss	58.96	212	80	1	397	608	89986	89372	0	250
DNApol	CM007935.1	Oncorhynchus_mykiss	64.64	509	169	4	607	1107	89400	87883	0	668
MemGly	CM007935.1	Oncorhynchus_mykiss	62.03	79	30	0	740	818	50151727	50151491	5e-34	107
MemGly	CM007935.1	Oncorhynchus_mykiss	71.43	35	10	0	710	744	50151818	50151714	5e-34	66.2
orf56	CM007935.1	Oncorhynchus_mykiss	44.62	65	36	0	1243	1307	95356	95550	3e-05	57.8
orf56	CM007935.1	Oncorhynchus_mykiss	49.33	298	121	5	14	301	91666	92499	0	270
orf56	CM007935.1	Oncorhynchus_mykiss	52.08	288	124	5	957	1241	94521	95351	0	295
orf56	CM007935.1	Oncorhynchus_mykiss	53.07	326	142	6	301	624	92610	93560	0	325
orf56	CM007935.1	Oncorhynchus_mykiss	76.16	323	77	0	635	957	93554	94522	0	528
orf56	CM007935.1	Oncorhynchus_mykiss	81.63	49	7	1	605	651	92483	92629	4e-14	87
primase	CM007935.1	Oncorhynchus_mykiss	34.78	138	85	3	36	171	116785	116381	8e-117	81.3
primase	CM007935.1	Oncorhynchus_mykiss	40.23	512	266	10	26	528	50120699	50122141	1e-93	333
primase	CM007935.1	Oncorhynchus_mykiss	43.56	163	69	7	573	728	115119	114679	8e-117	105
primase	CM007935.1	Oncorhynchus_mykiss	43.77	329	164	6	227	555	116095	115172	8e-117	224
primase	CM007935.1	Oncorhynchus_mykiss	46.84	190	85	6	589	775	50122354	50122884	2e-30	138
primase	CM007935.1	Oncorhynchus_mykiss	50	142	65	3	512	650	50122092	50122508	2e-22	112
primase	CM007935.1	Oncorhynchus_mykiss	57.38	61	26	0	171	231	116264	116082	8e-117	82.4
MemGly	CM007942.1	Oncorhynchus_mykiss	51.55	161	76	1	280	440	38100011	38100487	4e-97	146
MemGly	CM007942.1	Oncorhynchus_mykiss	61.68	167	63	1	1190	1356	38101666	38102163	3e-51	208
MemGly	CM007942.1	Oncorhynchus_mykiss	65.92	179	47	2	442	618	38100487	38100987	4e-97	238
MemGly	CM007942.1	Oncorhynchus_mykiss	75	224	51	1	964	1187	38101642	38100986	1e-104	380
orf54	CM007942.1	Oncorhynchus_mykiss	26.92	52	35	1	289	337	38117302	38117457	9e-47	24.3
orf54	CM007942.1	Oncorhynchus_mykiss	40.46	131	59	5	76	201	38116735	38117085	9e-47	73.9
orf54	CM007942.1	Oncorhynchus_mykiss	45.57	79	43	0	1	79	38116523	38116759	9e-47	88.2
orf54	CM007942.1	Oncorhynchus_mykiss	55.71	70	24	1	212	281	38117109	38117297	9e-47	70.1
DNApol	CM007943.1	Oncorhynchus_mykiss	52.08	48	23	0	256	303	26530029	26530172	9e-83	53.1
DNApol	CM007943.1	Oncorhynchus_mykiss	59.52	252	98	3	5	253	26529269	26530021	9e-83	284
DNApol	CM007943.1	Oncorhynchus_mykiss	59.73	149	58	2	5	152	26523726	26524169	5e-36	159
DNApol	CM007943.1	Oncorhynchus_mykiss	60.82	245	89	2	793	1030	26531152	26531886	0	290
DNApol	CM007943.1	Oncorhynchus_mykiss	68.71	147	46	0	468	614	26530177	26530617	0	206
DNApol	CM007943.1	Oncorhynchus_mykiss	70.11	184	50	2	615	796	26530619	26531161	0	278
orf54	CM007943.1	Oncorhynchus_mykiss	42.86	203	105	5	449	649	25594137	25594718	4e-36	154
orf56	CM007943.1	Oncorhynchus_mykiss	52.88	104	46	1	1111	1214	26499735	26499433	5e-22	112
orf56	CM007943.1	Oncorhynchus_mykiss	56.21	1014	397	15	105	1104	26502695	26499753	0	1082
orf56	CM007943.1	Oncorhynchus_mykiss	60	95	38	0	14	108	26502970	26502686	2e-25	124
orf54	CM007944.1	Oncorhynchus_mykiss	52.12	307	140	2	1	300	56733415	56732495	7e-84	301
orf60	CM007944.1	Oncorhynchus_mykiss	56.43	280	118	1	30	305	56736142	56735303	2e-75	266
orf64	CM007948.1	Oncorhynchus_mykiss	38.46	65	38	1	1	65	1137103	1137291	2e-25	36.6
orf64	CM007948.1	Oncorhynchus_mykiss	54.44	90	41	0	67	156	1137303	1137572	2e-25	107
orf64	CM007948.1	Oncorhynchus_mykiss	57.26	234	94	3	308	537	1136164	1135469	2e-72	263
term1	CM007948.1	Oncorhynchus_mykiss	60.28	214	84	1	39	252	1128711	1128073	4e-101	256
term1	CM007948.1	Oncorhynchus_mykiss	81.25	80	15	0	255	334	1128079	1127840	4e-101	139
term2	CM007948.1	Oncorhynchus_mykiss	62.26	212	75	2	8	215	1133481	1132849	9e-75	246
term2	CM007948.1	Oncorhynchus_mykiss	74.29	35	9	0	241	275	1132786	1132682	9e-75	61.2
term_middle	CM007948.1	Oncorhynchus_mykiss	84.32	185	29	0	1	185	1134505	1133951	2e-84	283
orf54	CM007950.1	Oncorhynchus_mykiss	39.86	143	80	4	96	233	28989597	28990022	8e-14	84
orf54	CM007950.1	Oncorhynchus_mykiss	41.4	157	88	2	201	354	28989923	28990390	1e-27	111
orf54	CM007950.1	Oncorhynchus_mykiss	52.5	80	35	2	25	103	28989395	28989628	8e-13	79.3
orf54	CM007950.1	Oncorhynchus_mykiss	53.85	13	6	0	8	20	28989378	28989416	8e-13	21.9
orf54	CM007950.1	Oncorhynchus_mykiss	62.07	29	11	0	361	389	28990395	28990481	1e-27	40.4
orf60	CM007950.1	Oncorhynchus_mykiss	43.45	168	45	3	8	175	28987285	28987638	6e-36	93.6
orf60	CM007950.1	Oncorhynchus_mykiss	62.3	61	23	0	184	244	28987635	28987817	6e-36	84.7
orf54	CM007954.1	Oncorhynchus_mykiss	36.73	324	189	8	201	519	38606022	38605084	1e-67	178
orf54	CM007954.1	Oncorhynchus_mykiss	37.78	45	28	0	475	519	38452312	38452446	5e-30	43.9
orf54	CM007954.1	Oncorhynchus_mykiss	37.78	45	28	0	475	519	38604373	38604239	1e-30	43.9
orf54	CM007954.1	Oncorhynchus_mykiss	43.08	130	66	2	526	651	38605070	38604693	1e-67	107
orf54	CM007954.1	Oncorhynchus_mykiss	45.97	124	63	1	526	649	38452460	38452819	5e-30	115
orf54	CM007954.1	Oncorhynchus_mykiss	46.77	124	62	1	526	649	38604225	38603866	1e-30	117
orf54	CM007954.1	Oncorhynchus_mykiss	50	62	31	0	2	63	38606833	38606648	7e-32	80.1
orf54	CM007954.1	Oncorhynchus_mykiss	54.67	75	34	0	69	143	38606651	38606427	7e-32	85.5
CapMat	CM007962.1	Oncorhynchus_mykiss	43.64	110	58	1	249	354	6393552	6393223	7e-16	90.5
CapMat	CM007962.1	Oncorhynchus_mykiss	44.88	127	70	0	14	140	6399127	6398747	3e-26	121
CapMat	CM007962.1	Oncorhynchus_mykiss	52.17	23	3	1	135	157	6398765	6398721	3e-26	25.4
MemGly	CM007962.1	Oncorhynchus_mykiss	47.56	164	70	2	1168	1331	6227003	6226560	1e-31	144
MemGly	CM007962.1	Oncorhynchus_mykiss	54.67	150	54	3	1171	1320	6404563	6404970	5e-34	152
MemGly	CM007962.1	Oncorhynchus_mykiss	62.66	466	155	5	707	1172	6400993	6402333	2e-165	563
MemGly	CM007962.1	Oncorhynchus_mykiss	70.48	376	106	1	792	1167	6229454	6228342	9e-153	525
CapMat	MSJN01044679.1	Oncorhynchus_mykiss	41.73	139	80	1	14	152	59628	59215	1e-24	119
CapMat	MSJN01044679.1	Oncorhynchus_mykiss	46.43	224	90	5	135	354	48327	47734	9e-44	179
CapMat	MSJN01044679.1	Oncorhynchus_mykiss	46.43	224	90	5	135	354	59266	58673	9e-44	179
CapMat	MSJN01044679.1	Oncorhynchus_mykiss	47.5	80	42	0	14	93	60499	60260	2e-13	82.4
CapMat	MSJN01044679.1	Oncorhynchus_mykiss	59.32	59	22	1	296	354	53541	53371	6e-09	68.2
MemGly	MSJN01044679.1	Oncorhynchus_mykiss	50	52	26	0	1252	1303	57987	58142	1e-41	62.4
MemGly	MSJN01044679.1	Oncorhynchus_mykiss	75	84	21	0	1168	1251	57749	58000	1e-41	137
orf60	MSJN01044679.1	Oncorhynchus_mykiss	45	60	27	1	287	346	37945	38106	5e-06	57
orf60	MSJN01044679.1	Oncorhynchus_mykiss	48.4	343	102	9	8	346	35921	36736	2e-73	261
CapMat	MSJN01045220.1	Oncorhynchus_mykiss	41.73	139	80	1	14	152	36341	35928	3e-26	119
CapMat	MSJN01045220.1	Oncorhynchus_mykiss	46.43	224	90	5	135	354	30871	30278	9e-44	179
CapMat	MSJN01045220.1	Oncorhynchus_mykiss	46.43	224	90	5	135	354	35979	35386	9e-44	179
CapMat	MSJN01045220.1	Oncorhynchus_mykiss	47.5	80	42	0	14	93	37213	36974	2e-13	82.4
CapMat	MSJN01045220.1	Oncorhynchus_mykiss	66.67	15	5	0	171	185	35893	35849	3e-26	27.3
MemGly	MSJN01045220.1	Oncorhynchus_mykiss	52.5	80	38	0	1252	1331	40107	40346	2e-51	95.9
MemGly	MSJN01045220.1	Oncorhynchus_mykiss	75	84	21	0	1168	1251	39869	40120	2e-51	137
orf60	MSJN01045220.1	Oncorhynchus_mykiss	45	60	27	1	287	346	21433	21594	5e-06	57
orf60	MSJN01045220.1	Oncorhynchus_mykiss	48.69	343	108	8	8	346	19502	20338	1e-76	270
DNApol	MSJN01055401.1	Oncorhynchus_mykiss	59.79	189	75	1	39	227	1421	858	6e-55	214
MemGly	MSJN01112367.1	Oncorhynchus_mykiss	46.67	60	32	0	1252	1311	11780	11959	2e-42	65.1
MemGly	MSJN01112367.1	Oncorhynchus_mykiss	52.5	80	38	0	1252	1331	12659	12898	1e-51	96.3
MemGly	MSJN01112367.1	Oncorhynchus_mykiss	62.73	110	35	2	1168	1277	11994	12305	5e-31	142
MemGly	MSJN01112367.1	Oncorhynchus_mykiss	75	84	21	0	1168	1251	11542	11793	2e-42	137
MemGly	MSJN01112367.1	Oncorhynchus_mykiss	75	84	21	0	1168	1251	12421	12672	1e-51	137
orf60	MSJN01112367.1	Oncorhynchus_mykiss	45.1	204	58	6	8	207	1532	1993	8e-25	116
orf60	MSJN01118488.1	Oncorhynchus_mykiss	36.88	141	39	5	8	148	93	365	3e-11	68.9
MemGly	AERX01075762.1	Oreochromis niloticus	48.12	399	192	5	25	419	365	1528	2e-109	367
orf54	AERX01076524.1	Oreochromis niloticus	40.82	245	116	4	1	243	637	1290	3e-41	165
orf60	AERX01076524.1	Oreochromis niloticus	57.65	170	70	1	182	349	10	519	1e-57	205
orf37	AERX01076788.1	Oreochromis niloticus	58.49	53	22	0	482	534	1191	1033	7e-72	65.5
orf37	AERX01076788.1	Oreochromis niloticus	72.46	167	38	2	554	720	998	522	7e-72	236
orf34	AERX01077279.2	Oreochromis niloticus	57.52	113	47	1	379	491	1100	765	1e-30	132
orf60	CM001447.1	Oreochromis niloticus	50.6	334	150	6	44	366	21926100	21925111	2e-93	320
orf44	GL831351.1	Oreochromis niloticus	58.26	242	95	2	241	477	393496	394218	7e-81	288
CapMat	GL831439.1	Oreochromis niloticus	36.12	407	214	14	199	590	393566	394693	3e-92	176
CapMat	GL831439.1	Oreochromis niloticus	55.97	159	70	0	16	174	393042	393518	3e-92	193
DNAhel	GL831439.1	Oreochromis niloticus	55.63	577	234	8	30	587	403019	401298	0	629
MCP	GL831439.1	Oreochromis niloticus	54.59	1132	470	14	36	1150	421825	418511	0	1186
MemGly	GL831439.1	Oreochromis niloticus	47.35	302	143	5	287	584	390660	389791	0	259
MemGly	GL831439.1	Oreochromis niloticus	58.54	246	101	1	25	269	391474	390737	4e-82	310
MemGly	GL831439.1	Oreochromis niloticus	63.37	718	247	2	584	1301	389794	387689	0	958
orf34	GL831439.1	Oreochromis niloticus	62.38	404	144	2	83	479	427883	426675	1e-160	520
orf37	GL831439.1	Oreochromis niloticus	58.35	497	181	12	12	501	422509	423942	0	488
orf37	GL831439.1	Oreochromis niloticus	70.23	131	34	1	505	635	423941	424318	0	179
orf37	GL831439.1	Oreochromis niloticus	82.69	52	9	0	635	686	424323	424478	0	87
orf44	GL831439.1	Oreochromis niloticus	40.14	142	75	6	8	148	432641	433039	3e-12	79.7
orf44	GL831439.1	Oreochromis niloticus	64.1	39	14	0	437	475	450357	450473	6e-06	59.7
orf54	GL831439.1	Oreochromis niloticus	35.2	659	358	14	1	651	408017	409810	6e-99	347
orf56	GL831439.1	Oreochromis niloticus	46.49	342	160	8	1011	1346	413077	412103	7e-76	290
orf56	GL831439.1	Oreochromis niloticus	54.29	967	388	6	38	1004	415839	413101	0	1058
orf60	GL831439.1	Oreochromis niloticus	62.28	167	61	1	182	346	407251	407751	4e-61	227
triplex	GL831439.1	Oreochromis niloticus	66.84	196	65	0	1	196	400788	400201	1e-81	282
triplex	GL831439.1	Oreochromis niloticus	68.63	51	16	0	238	288	398624	398472	5e-12	76.6
CapMat	GL831546.1	Oreochromis niloticus	49.2	313	145	6	12	322	258146	257244	3e-78	286
DNAhel	GL831546.1	Oreochromis niloticus	50	66	31	1	73	136	250132	250329	5e-131	60.1
DNAhel	GL831546.1	Oreochromis niloticus	52.01	398	178	5	171	558	250364	251548	5e-131	411
DNAhel	GL831546.1	Oreochromis niloticus	58.54	41	17	0	31	71	250028	250150	5e-131	49.7
MCP	GL831546.1	Oreochromis niloticus	41.67	228	106	5	489	714	282702	282094	1e-172	142
MCP	GL831546.1	Oreochromis niloticus	47.45	274	137	5	219	489	283510	282701	1e-172	259
MCP	GL831546.1	Oreochromis niloticus	58.33	108	44	1	1043	1150	282090	281770	9e-25	123
MCP	GL831546.1	Oreochromis niloticus	62.12	198	75	0	1	198	284123	283530	1e-172	259
MemGly	GL831546.1	Oreochromis niloticus	53.37	178	72	3	432	607	259487	259993	4e-47	197
MemGly	GL831546.1	Oreochromis niloticus	65.38	26	9	0	1200	1225	260610	260687	7e-91	43.9
MemGly	GL831546.1	Oreochromis niloticus	68.29	205	62	1	992	1196	259996	260601	7e-91	322
orf37	GL831546.1	Oreochromis niloticus	39.86	143	71	2	12	154	289971	290354	2e-14	88.6
orf37	GL831546.1	Oreochromis niloticus	54.49	334	133	6	364	694	290805	291758	1e-78	289
orf44	GL831546.1	Oreochromis niloticus	36.45	107	62	4	1	107	293102	293404	1e-05	58.9
triplex	GL831546.1	Oreochromis niloticus	56.6	288	125	0	1	288	252144	253007	1e-103	346
DNAhel	GL831551.1	Oreochromis niloticus	56.7	291	117	2	26	307	356222	355350	5e-93	327
triplex	GL831551.1	Oreochromis niloticus	60.07	288	115	0	1	288	354021	353158	3e-111	367
CapMat	GL831660.1	Oreochromis niloticus	56.63	249	102	3	16	264	148859	148131	5e-76	280
DNAhel	GL831660.1	Oreochromis niloticus	51.12	178	83	1	19	192	140254	140787	4e-174	174
DNAhel	GL831660.1	Oreochromis niloticus	57.53	405	159	6	193	587	140798	142003	4e-174	467
DNApol	GL831660.1	Oreochromis niloticus	46.67	90	38	2	1547	1633	202103	202351	2e-11	80.5
DNApol	GL831660.1	Oreochromis niloticus	54.17	515	229	4	1	514	197459	198985	5e-161	559
DNApol	GL831660.1	Oreochromis niloticus	59.62	1045	398	9	522	1547	198985	202104	0	1212
MCP	GL831660.1	Oreochromis niloticus	55.56	1098	454	14	1	1091	110279	113491	0	1184
MCP	GL831660.1	Oreochromis niloticus	64.1	39	14	0	1112	1150	113629	113745	0.0004	55.8
MemGly	GL831660.1	Oreochromis niloticus	54.2	762	317	8	275	1032	151175	153376	0	791
MemGly	GL831660.1	Oreochromis niloticus	69.02	326	100	1	1032	1356	172609	173586	8e-143	498
orf34	GL831660.1	Oreochromis niloticus	60.46	435	164	2	52	479	105940	107241	8e-167	537
orf37	GL831660.1	Oreochromis niloticus	53.55	338	121	10	12	342	109699	108773	9e-87	313
orf56	GL831660.1	Oreochromis niloticus	47.6	334	160	7	1011	1340	118091	119059	8e-77	292
orf56	GL831660.1	Oreochromis niloticus	54.96	968	382	6	37	1004	115326	118067	0	1077
primase	GL831660.1	Oreochromis niloticus	42.93	750	387	15	38	775	190575	188413	8e-158	523
term1	GL831660.1	Oreochromis niloticus	64.75	295	103	1	40	334	191716	190835	6e-109	365
term2	GL831660.1	Oreochromis niloticus	65.09	275	95	1	1	275	93403	92582	5e-96	323
triplex	GL831660.1	Oreochromis niloticus	62.85	288	107	0	1	288	142492	143355	2e-115	379
DNApol	GL831782.1	Oreochromis niloticus	49.06	159	74	4	1	157	117016	117477	1e-34	156
DNApol	GL831782.1	Oreochromis niloticus	50.55	364	172	5	1	362	45574	44501	2e-100	370
DNApol	GL831782.1	Oreochromis niloticus	57.36	326	134	2	948	1268	127827	128804	4e-102	376
DNApol	GL831782.1	Oreochromis niloticus	59.29	452	179	2	811	1257	43120	41765	6e-158	550
DNApol	GL831782.1	Oreochromis niloticus	67.64	377	121	1	376	752	126790	127917	5e-156	544
orf44	GL831782.1	Oreochromis niloticus	47.52	423	192	10	62	477	57644	58843	2e-109	371
orf54	GL831782.1	Oreochromis niloticus	37.29	177	103	5	476	652	109514	110020	6e-21	108
orf54	GL831782.1	Oreochromis niloticus	50	84	42	0	1	84	108044	108295	5e-16	93.2
orf56	GL831782.1	Oreochromis niloticus	43.97	116	60	3	975	1085	112807	112460	2e-17	100
orf56	GL831782.1	Oreochromis niloticus	48.26	201	104	0	201	401	114871	114269	4e-50	206
orf56	GL831782.1	Oreochromis niloticus	58.33	96	40	0	15	110	115364	115077	7e-24	120
orf56	GL831782.1	Oreochromis niloticus	62.12	396	134	4	449	838	113873	112716	7e-142	494
orf60	GL831782.1	Oreochromis niloticus	55.81	172	68	4	200	366	107421	107927	2e-49	192
orf64	GL831805.1	Oreochromis niloticus	50.89	281	132	3	256	533	74842	75675	2e-78	283
primase	GL831805.1	Oreochromis niloticus	33.33	240	121	5	157	372	112885	112211	2e-25	124
primase	GL831805.1	Oreochromis niloticus	50.93	214	91	3	383	593	116774	116166	4e-39	167
term_middle	GL831805.1	Oreochromis niloticus	68.65	185	39	1	1	185	77785	78282	2e-59	213
MemGly	GL831993.1	Oreochromis niloticus	51.78	365	172	3	23	385	312	1400	4e-104	380
orf44	GL832111.1	Oreochromis niloticus	59.52	84	34	0	251	334	23739	23990	4e-23	113
term1	GL832111.1	Oreochromis niloticus	44.74	76	41	1	40	115	9202	8978	3e-05	56.6
DNApol	GL832175.1	Oreochromis niloticus	52.36	487	224	5	1	485	1445	3	5e-141	498
orf44	GL832175.1	Oreochromis niloticus	38.5	187	103	6	1	187	15705	16229	6e-22	110
MCP	GL832216.1	Oreochromis niloticus	41.4	413	213	9	387	795	9368	8205	5e-74	282
MCP	GL832216.1	Oreochromis niloticus	52.8	125	51	3	973	1095	7567	7211	2e-35	124
MCP	GL832216.1	Oreochromis niloticus	61.36	44	17	0	1107	1150	7181	7050	2e-35	56.2
MemGly	GL832216.1	Oreochromis niloticus	35.77	123	78	1	332	454	1721	2086	4e-09	72.4
MemGly	GL832216.1	Oreochromis niloticus	53.85	104	48	0	1231	1334	4328	4639	6e-122	129
MemGly	GL832216.1	Oreochromis niloticus	74	200	52	0	1026	1225	3723	4322	6e-122	341
orf34	GL832216.1	Oreochromis niloticus	50	154	68	3	52	196	14771	14310	2e-26	124
orf34	GL832216.1	Oreochromis niloticus	75	88	22	0	182	269	14359	14096	5e-32	142
orf37	GL832216.1	Oreochromis niloticus	52.94	255	101	6	55	302	9332	10060	2e-63	243
orf37	GL832216.1	Oreochromis niloticus	56.92	260	108	4	207	465	10208	10978	6e-137	265
orf37	GL832216.1	Oreochromis niloticus	62.02	208	58	4	513	720	11104	11664	6e-137	231
orf37	GL832216.1	Oreochromis niloticus	76.92	26	6	0	482	507	11019	11096	6e-137	44.3
CapMat	GL832237.1	Oreochromis niloticus	33.81	349	192	11	215	554	12122	13078	4e-31	141
MCP	GL832237.1	Oreochromis niloticus	47.51	181	77	6	468	646	2920	3414	9e-25	123
MCP	GL832237.1	Oreochromis niloticus	52.53	198	92	2	710	906	3435	4025	6e-54	218
MemGly	GL832237.1	Oreochromis niloticus	57.34	218	88	1	1144	1356	6582	5929	3e-70	271
orf37	GL832237.1	Oreochromis niloticus	50.92	271	111	6	12	274	772	2	6e-63	241
orf44	GL832268.1	Oreochromis niloticus	58.26	242	95	2	241	477	3356	2634	5e-81	288
term1	GL832799.1	Oreochromis niloticus	46.46	127	67	1	40	166	378	1	2e-21	107
DNApol	JHEK01006214.1	Pampus argenteus	47.06	68	36	0	50	117	601	398	0.0007	52.4
DNApol	JHEK01006214.1	Pampus argenteus	47.37	19	10	0	237	255	226	170	1e-18	25.4
DNApol	JHEK01006214.1	Pampus argenteus	54.55	44	20	0	257	300	134	3	1e-18	49.3
DNApol	JHEK01006214.1	Pampus argenteus	66	50	17	0	187	236	375	226	1e-18	69.7
CapMat	JHEK01011779.1	Pampus argenteus	61.7	47	18	0	195	241	2777	2637	8e-29	66.2
CapMat	JHEK01011779.1	Pampus argenteus	63.08	65	23	1	107	170	3024	2830	8e-29	91.7
orf60	JHEK01035178.1	Pampus argenteus	53.85	65	26	1	163	223	478	284	1e-15	71.6
orf60	JHEK01035178.1	Pampus argenteus	74.07	27	7	0	233	259	264	184	1e-15	40.8
MCP	JHEK01057447.1	Pampus argenteus	57.14	133	53	3	1005	1135	1951	2343	1e-30	141
MCP	JHEK01057447.1	Pampus argenteus	77.01	87	19	1	861	947	1680	1937	9e-31	142
orf37	JHEK01057447.1	Pampus argenteus	70.31	229	61	2	459	686	1545	877	1e-80	291
orf56	JHEK01105348.1	Pampus argenteus	41.8	122	57	5	950	1058	1702	2064	2e-47	86.3
orf56	JHEK01105348.1	Pampus argenteus	46.48	142	42	4	737	873	1231	1569	2e-47	119
orf56	JHEK01105348.1	Pampus argenteus	50.59	85	42	0	14	98	221	475	7e-16	94.4
orf56	JHEK01105348.1	Pampus argenteus	76.19	21	5	0	905	925	1619	1681	2e-47	37
orf56	JHEK01105348.1	Pampus argenteus	78.38	37	8	0	630	666	1119	1229	1e-08	70.5
MemGly	JHEK01107385.1	Pampus argenteus	46.85	222	112	2	25	245	484	1134	4e-56	195
MemGly	JHEK01107385.1	Pampus argenteus	55.81	43	19	0	249	291	1121	1249	4e-56	54.7
orf54	JHEK01125798.1	Pampus argenteus	50	20	10	0	72	91	876	935	6e-13	22.7
orf54	JHEK01125798.1	Pampus argenteus	56.72	67	28	1	7	72	680	880	6e-13	81.3
orf64	JHEK01125798.1	Pampus argenteus	38.81	67	28	3	473	530	1625	1437	4e-21	29.3
orf64	JHEK01125798.1	Pampus argenteus	41.56	77	44	1	39	115	2583	2356	6e-21	59.3
orf64	JHEK01125798.1	Pampus argenteus	54.76	84	34	1	388	471	1854	1615	4e-21	95.5
orf64	JHEK01125798.1	Pampus argenteus	59.65	57	23	0	116	172	2350	2180	6e-21	71.6
orf64	JHEK01125798.1	Pampus argenteus	90.91	11	1	0	361	371	1921	1889	4e-21	26.6
CapMat	JHEK01137733.1	Pampus argenteus	32.39	71	44	2	331	398	537	328	1e-11	39.3
CapMat	JHEK01137733.1	Pampus argenteus	46.88	64	29	1	279	337	706	515	1e-11	60.5
MemGly	JHEK01149763.1	Pampus argenteus	51.55	97	47	0	1238	1334	2082	2372	9e-20	107
primase	JHEK01160396.1	Pampus argenteus	61.9	42	16	0	438	479	1474	1599	4e-10	61.6
primase	JHEK01160396.1	Pampus argenteus	63.64	22	8	0	401	422	1368	1433	4e-10	33.5
DNApol	JHEK01219620.1	Pampus argenteus	63.93	122	38	1	693	808	367	2	1e-46	178
DNApol	JHEK01219620.1	Pampus argenteus	65	60	21	0	114	173	546	367	8e-16	89
triplex	JHEK01241159.1	Pampus argenteus	69.7	66	20	0	124	189	1630	1827	4e-19	97.8
orf56	JHEK01244279.1	Pampus argenteus	85.19	27	4	0	1196	1222	531	451	0.0002	55.5
DNAhel	JHEK01244583.1	Pampus argenteus	55.56	36	16	0	301	336	4090	3983	4e-41	44.3
DNAhel	JHEK01244583.1	Pampus argenteus	60	80	30	1	353	432	3923	3690	4e-41	102
DNAhel	JHEK01244583.1	Pampus argenteus	66.67	51	17	0	251	301	4239	4087	4e-41	73.2
term1	JHEK01244583.1	Pampus argenteus	46.48	71	36	1	39	109	3279	3073	2e-11	52
term1	JHEK01244583.1	Pampus argenteus	54.05	37	17	0	111	147	3073	2963	2e-11	45.8
orf54	JHEK01248690.1	Pampus argenteus	41.94	62	35	1	578	639	64	246	3e-05	55.5
orf44	JHEK01255865.1	Pampus argenteus	60	30	12	0	447	476	131	220	8e-14	41.6
orf44	JHEK01255865.1	Pampus argenteus	73.17	41	11	0	406	446	7	129	8e-14	65.1
primase	JHEK01257435.1	Pampus argenteus	37.5	48	30	0	334	381	17	160	6e-13	42.7
primase	JHEK01257435.1	Pampus argenteus	66.67	24	4	1	446	469	286	345	6e-13	33.1
primase	JHEK01257435.1	Pampus argenteus	71.88	32	9	0	392	423	141	236	6e-13	48.1
CapMat	JHEK01262475.1	Pampus argenteus	46.28	188	92	3	79	263	69	614	1e-41	174
triplex	JHEK01262475.1	Pampus argenteus	55.87	213	92	1	70	282	2436	1804	6e-75	234
triplex	JHEK01262475.1	Pampus argenteus	62.26	53	20	0	4	56	2569	2411	6e-75	75.9
DNAhel	JHEK01264794.1	Pampus argenteus	35.66	143	59	4	356	482	2455	2832	7e-138	83.6
DNAhel	JHEK01264794.1	Pampus argenteus	50	26	13	0	27	52	1532	1609	7e-138	37.7
DNAhel	JHEK01264794.1	Pampus argenteus	55.26	38	17	0	299	336	2277	2390	7e-138	49.3
DNAhel	JHEK01264794.1	Pampus argenteus	55.62	160	66	2	70	224	1611	2090	7e-138	176
DNAhel	JHEK01264794.1	Pampus argenteus	67.69	65	21	0	223	287	2087	2281	7e-138	89.7
DNAhel	JHEK01264794.1	Pampus argenteus	74.76	103	25	1	486	588	2840	3145	7e-138	171
DNApol	JHEK01266819.1	Pampus argenteus	64.43	149	53	0	885	1033	199	645	6e-68	181
DNApol	JHEK01266819.1	Pampus argenteus	77.42	62	14	0	801	862	3	188	6e-68	108
MCP	JHEK01268578.1	Pampus argenteus	40.21	189	80	7	626	799	374	886	1e-146	117
MCP	JHEK01268578.1	Pampus argenteus	53.54	99	45	1	529	626	81	377	1e-146	96.7
MCP	JHEK01268578.1	Pampus argenteus	61.11	72	28	0	802	873	861	1076	1e-146	103
MCP	JHEK01268578.1	Pampus argenteus	67.42	178	52	3	871	1046	1069	1590	1e-146	249
MCP	JHEK01268578.1	Pampus argenteus	78.57	28	6	0	1069	1096	1622	1705	1e-146	50.1
orf34	JHEK01269826.1	Pampus argenteus	56	125	52	1	333	457	3320	2955	1e-99	143
orf34	JHEK01269826.1	Pampus argenteus	63.96	197	57	2	122	318	3861	3313	1e-99	250
primase	JHEK01269971.1	Pampus argenteus	45.88	85	43	1	117	201	545	300	9e-23	78.6
primase	JHEK01269971.1	Pampus argenteus	65.85	41	14	0	203	243	306	184	9e-23	58.9
term1	JHEK01269971.1	Pampus argenteus	67.78	90	29	0	157	246	1554	1285	3e-61	131
term1	JHEK01269971.1	Pampus argenteus	78.12	96	21	0	239	334	1309	1022	3e-61	133
MemGly	JHEK01270501.1	Pampus argenteus	50.68	294	82	3	996	1289	1790	1098	3e-87	298
MemGly	JHEK01270501.1	Pampus argenteus	55.32	47	21	0	1288	1334	1108	968	3e-87	55.8
MemGly	JHEK01270501.1	Pampus argenteus	56.36	55	23	1	955	1009	1909	1748	3e-07	65.5
orf34	JHEK01281608.1	Pampus argenteus	45.45	88	43	1	118	200	1090	827	2e-11	75.1
orf34	JHEK01281608.1	Pampus argenteus	54.17	48	22	0	365	412	770	627	1e-07	63.9
orf34	JHEK01281608.1	Pampus argenteus	69.84	63	17	1	172	232	918	730	2e-16	90.5
orf56	JHEK01283312.1	Pampus argenteus	26.73	217	107	8	282	479	4538	5089	4e-24	51.2
orf56	JHEK01283312.1	Pampus argenteus	35.14	74	43	3	298	366	4573	4794	2e-07	45.4
orf56	JHEK01283312.1	Pampus argenteus	42.86	77	41	2	1013	1087	5805	6032	1e-79	68.2
orf56	JHEK01283312.1	Pampus argenteus	43.59	39	22	0	386	424	4830	4946	2e-07	41.2
orf56	JHEK01283312.1	Pampus argenteus	47.15	123	61	2	1072	1193	5984	6343	1e-37	114
orf56	JHEK01283312.1	Pampus argenteus	54.55	88	37	1	906	993	5494	5748	1e-79	105
orf56	JHEK01283312.1	Pampus argenteus	59.02	61	19	2	1196	1253	6354	6527	1e-37	74.7
orf56	JHEK01283312.1	Pampus argenteus	59.09	66	27	0	215	280	4341	4538	4e-24	92
orf56	JHEK01283312.1	Pampus argenteus	61.84	76	29	0	44	119	3876	4103	1e-19	106
orf56	JHEK01283312.1	Pampus argenteus	66.67	126	39	1	762	887	5088	5456	1e-79	176
term1	JHEK01283312.1	Pampus argenteus	50	44	22	0	132	175	3613	3744	0.0003	53.1
DNApol	JHEK01283866.1	Pampus argenteus	53.66	82	35	2	31	110	246	4	3e-08	69.7
primase	JHEK01283866.1	Pampus argenteus	47.83	92	42	2	187	274	3749	3480	3e-09	71.6
term_middle	JHEK01283866.1	Pampus argenteus	70.87	103	30	0	83	185	2249	2557	1e-27	120
term1	JHEK01285410.1	Pampus argenteus	40.83	240	134	4	39	277	795	97	9e-41	157
term1	JHEK01285410.1	Pampus argenteus	49.32	148	67	2	163	308	427	2	1e-29	126
orf54	JHEK01285883.1	Pampus argenteus	43.4	53	26	2	597	649	1417	1563	1e-18	49.7
orf54	JHEK01285883.1	Pampus argenteus	43.42	76	38	1	521	596	1209	1421	1e-18	73.9
orf60	JHEK01285883.1	Pampus argenteus	46.81	188	88	5	1	183	633	1175	1e-27	125
orf64	JHEK01285883.1	Pampus argenteus	53.91	115	41	4	430	533	2834	2493	1e-24	118
triplex	JHEK01287094.1	Pampus argenteus	63.38	71	26	0	1	71	1345	1133	9e-37	99.4
triplex	JHEK01287094.1	Pampus argenteus	71.15	52	15	0	73	124	1130	975	9e-37	83.6
orf44	JHEK01288540.1	Pampus argenteus	42.11	95	50	3	59	153	1452	1721	1e-16	70.1
orf44	JHEK01288540.1	Pampus argenteus	50.91	55	25	1	1	55	1294	1452	1e-16	46.6
MemGly	JHEK01293229.1	Pampus argenteus	42.59	216	111	2	27	241	1680	1069	1e-36	160
orf37	JHEK01295046.1	Pampus argenteus	60.2	98	34	2	56	153	1090	812	4e-22	110
orf37	JHEK01295046.1	Pampus argenteus	74.58	118	22	2	570	686	732	400	3e-43	173
orf56	JHEK01295300.1	Pampus argenteus	34.82	112	42	3	1191	1288	632	916	2e-48	47.4
orf56	JHEK01295300.1	Pampus argenteus	45.63	206	101	5	961	1156	7	621	2e-48	177
CapMat	JHEK01295924.1	Pampus argenteus	50	34	17	0	19	52	2323	2424	0.001	41.2
CapMat	JHEK01295924.1	Pampus argenteus	66.67	18	6	0	61	78	2432	2485	0.001	32
DNApol	JHEK01296196.1	Pampus argenteus	36.34	322	142	7	1	310	1465	653	5e-63	184
DNApol	JHEK01296196.1	Pampus argenteus	52.43	103	48	1	317	418	641	333	5e-63	89.4
DNApol	JHEK01296196.1	Pampus argenteus	67.8	59	19	0	468	526	330	154	9e-15	90.9
term2	JHEK01296196.1	Pampus argenteus	61.45	83	30	1	60	142	2976	3218	3e-37	107
term2	JHEK01296196.1	Pampus argenteus	65	60	21	0	1	60	2804	2983	3e-37	76.6
term_middle	JHEK01296196.1	Pampus argenteus	79.17	72	11	1	6	77	2166	2369	7e-25	112
MCP	JHEK01297022.1	Pampus argenteus	51.03	145	60	3	573	716	2250	2654	2e-46	149
MCP	JHEK01297022.1	Pampus argenteus	70.45	44	13	0	529	572	2119	2250	2e-46	68.6
CapMat	NW_017859731.1	Paralichthys_olivaceus	43.42	76	43	0	282	357	321781	321554	8e-10	71.2
CapMat	NW_017859731.1	Paralichthys_olivaceus	58.33	36	13	1	137	172	321896	321795	4e-05	55.8
CapMat	KN460998.1	Periophthalmus magnuspinnatus	39.3	659	333	12	14	668	88394	90181	3e-117	401
DNAhel	KN460998.1	Periophthalmus magnuspinnatus	56.49	593	231	8	19	587	97079	95310	0	654
DNApol	KN460998.1	Periophthalmus magnuspinnatus	58.53	1647	656	13	1	1633	51239	56140	0	1875
MCP	KN460998.1	Periophthalmus magnuspinnatus	56.23	1156	473	13	1	1150	121545	124931	0	1275
MemGly	KN460998.1	Periophthalmus magnuspinnatus	59.62	1330	511	10	14	1334	86791	82853	0	1586
orf34	KN460998.1	Periophthalmus magnuspinnatus	62.19	439	156	2	52	482	115371	116681	1e-169	545
orf37	KN460998.1	Periophthalmus magnuspinnatus	59.68	697	246	12	6	690	120906	118885	0	746
orf44	KN460998.1	Periophthalmus magnuspinnatus	47.33	505	224	11	1	476	111059	109584	3e-121	405
orf54	KN460998.1	Periophthalmus magnuspinnatus	38.76	663	361	16	1	645	100747	98840	8e-122	414
orf56	KN460998.1	Periophthalmus magnuspinnatus	55.08	1320	516	17	15	1321	50843	47076	0	1419
orf60	KN460998.1	Periophthalmus magnuspinnatus	55.94	379	150	6	1	369	102102	100987	3e-118	392
orf64	KN460998.1	Periophthalmus magnuspinnatus	48.8	125	64	0	44	168	34829	35203	2e-125	134
orf64	KN460998.1	Periophthalmus magnuspinnatus	52.89	363	160	4	175	537	35206	36261	2e-125	345
primase	KN460998.1	Periophthalmus magnuspinnatus	43.36	791	395	18	1	775	4093	6354	4e-158	524
term1	KN460998.1	Periophthalmus magnuspinnatus	65.54	296	101	1	39	334	2967	3851	2e-112	375
term2	KN460998.1	Periophthalmus magnuspinnatus	65.22	276	94	2	1	275	39942	40766	1e-97	328
term_middle	KN460998.1	Periophthalmus magnuspinnatus	83.24	185	31	0	1	185	38442	38996	9e-85	286
triplex	KN460998.1	Periophthalmus magnuspinnatus	58.68	288	118	1	1	288	94779	93919	2e-109	362
orf34	AFNX01061102.1	Pundamilia nyererei	60.31	451	170	2	51	493	5082	3733	5e-166	531
orf37	AFNX01061102.1	Pundamilia nyererei	58.43	623	240	10	89	707	1	1824	0	643
orf64	AFNX01061838.1	Pundamilia nyererei	48	450	224	4	88	533	2	1333	5e-131	432
term2	AFNX01061838.1	Pundamilia nyererei	62.55	275	102	1	1	275	4782	5603	4e-88	299
term_middle	AFNX01061838.1	Pundamilia nyererei	76.76	185	43	0	1	185	3317	3871	3e-79	269
primase	AFNX01061890.1	Pundamilia nyererei	38.47	759	435	11	29	775	3009	5225	2e-140	468
term1	AFNX01061890.1	Pundamilia nyererei	61.9	294	110	1	41	334	1904	2779	1e-106	356
orf56	AFNX01062399.1	Pundamilia nyererei	49.2	1368	613	18	2	1354	325	4227	0	1274
orf64	AFNX01063534.1	Pundamilia nyererei	35.44	79	51	0	40	118	3873	4109	3e-07	63.9
DNApol	AFNX01063967.1	Pundamilia nyererei	58.62	1235	491	11	1	1227	3669	1	0	1457
CapMat	AFNX01064082.1	Pundamilia nyererei	51.03	341	156	6	15	355	1691	2680	7e-97	335
orf54	AFNX01064090.1	Pundamilia nyererei	45.83	144	77	1	1	144	3204	3632	7e-27	127
orf60	AFNX01064090.1	Pundamilia nyererei	49.59	365	176	3	1	359	1992	3080	3e-105	348
triplex	AFNX01064459.1	Pundamilia nyererei	58.68	288	119	0	1	288	2798	1935	7e-113	362
MCP	AFNX01064599.1	Pundamilia nyererei	51.03	725	322	10	7	727	2089	2	0	723
DNAhel	AFNX01064622.1	Pundamilia nyererei	54.47	593	254	5	9	587	2099	327	0	640
MemGly	AFNX01064659.1	Pundamilia nyererei	59.77	609	239	2	754	1356	1	1827	0	776
orf44	AFNX01064786.1	Pundamilia nyererei	44.89	470	205	12	1	467	1259	3	1e-109	353
MCP	AFNX01065126.1	Pundamilia nyererei	56.61	401	166	5	753	1150	62	1249	3e-143	458
DNApol	AFNX01065325.1	Pundamilia nyererei	42.34	444	197	7	1229	1633	3	1274	7e-86	305
MemGly	AFNX01065346.1	Pundamilia nyererei	45.5	611	298	7	70	676	1742	3	4e-164	516
orf54	AFNX01065774.1	Pundamilia nyererei	31.47	464	274	15	194	651	1536	259	3e-49	190
orf56	AFNX01067833.1	Pundamilia nyererei	47.31	167	83	3	924	1085	515	15	1e-107	161
orf56	AFNX01067833.1	Pundamilia nyererei	71.02	176	51	0	740	915	1044	517	1e-107	261
DNApol	JH419638.1	Pundamilia nyererei	40	35	14	1	1547	1581	297008	297091	9e-08	29.6
DNApol	JH419638.1	Pundamilia nyererei	49.02	51	26	0	1583	1633	297109	297261	9e-08	58.2
MCP	JH419919.1	Pundamilia nyererei	43.57	521	258	11	330	843	40108	38633	1e-106	384
MCP	JH419919.1	Pundamilia nyererei	57.85	325	134	3	1	323	41437	40466	4e-102	370
orf37	JH419919.1	Pundamilia nyererei	52.42	393	169	9	12	400	42005	43141	4e-146	345
orf37	JH419919.1	Pundamilia nyererei	56.84	234	92	3	426	659	43210	43884	4e-146	203
orf54	JH420213.1	Pundamilia nyererei	34.11	129	72	4	263	383	8881	9252	1e-51	53.5
orf54	JH420213.1	Pundamilia nyererei	40.98	266	128	3	1	264	8177	8893	1e-51	180
orf60	JH420213.1	Pundamilia nyererei	49.52	105	47	2	251	351	7713	8021	2e-22	110
DNApol	JH421239.1	Pundamilia nyererei	54.99	531	231	5	1	529	1575	1	2e-168	573
orf34	JH421389.1	Pundamilia nyererei	56.29	151	59	2	52	195	3500	3952	4e-136	147
orf34	JH421389.1	Pundamilia nyererei	61.27	284	109	1	208	491	3958	4806	4e-136	368
DNAhel	ABPN01022120.1	Rhamphochromis esox	45	260	123	7	6	250	351	1115	5e-47	182
DNAhel	ABPN01023627.1	Rhamphochromis esox	45.89	146	79	0	442	587	1174	737	1e-31	137
triplex	ABPN01023627.1	Rhamphochromis esox	56.25	80	31	1	1	80	251	24	9e-19	95.5
MCP	ABPN01040821.1	Rhamphochromis esox	58.96	307	120	4	138	442	48	956	4e-110	360
MCP	AGKD04010875.1	Salmo salar	61.85	173	61	3	968	1138	78614	78105	1e-49	204
term1	AGKD04010875.1	Salmo salar	64.49	245	86	1	39	283	2527	1796	1e-96	294
term1	AGKD04010875.1	Salmo salar	75.47	53	13	0	282	334	1802	1644	1e-96	88.2
term2	AGKD04010875.1	Salmo salar	55.12	254	108	4	1	251	9866	9114	2e-56	206
term2	AGKD04010875.1	Salmo salar	65.38	26	9	0	250	275	9126	9049	2e-56	41.6
term_middle	AGKD04010875.1	Salmo salar	85.95	185	26	0	1	185	11340	10786	2e-86	291
CapMat	AGKD04010878.1	Salmo salar	36.76	204	102	9	471	668	43176	42628	6e-10	73.6
CapMat	AGKD04010878.1	Salmo salar	55.65	345	143	4	14	354	44572	43556	2e-113	389
DNAhel	AGKD04010878.1	Salmo salar	60.17	575	212	5	29	588	35810	37528	0	691
triplex	AGKD04010878.1	Salmo salar	67.37	285	93	0	5	289	38157	39011	3e-129	419
orf34	AGKD04010887.1	Salmo salar	59.06	491	168	10	25	496	34094	32664	5e-175	561
orf44	AGKD04010887.1	Salmo salar	39.27	191	108	5	1	191	39859	40407	2e-23	115
orf44	AGKD04010887.1	Salmo salar	53.96	265	102	6	170	432	40678	41418	6e-74	267
MemGly	AGKD04011231.1	Salmo salar	68.18	374	107	2	565	938	33196	34281	0	500
MemGly	AGKD04011231.1	Salmo salar	69.4	402	122	1	955	1356	34328	35530	0	597
orf54	AGKD04011231.1	Salmo salar	43.83	673	344	8	1	658	1645	3606	7e-169	550
term1	AGKD04011231.1	Salmo salar	66.89	296	97	1	39	334	41361	40477	2e-114	380
term2	AGKD04011231.1	Salmo salar	68.73	275	84	1	1	275	48061	47243	2e-104	347
orf64	AGKD04011408.1	Salmo salar	51.76	541	252	4	1	536	40465	38855	1e-165	536
term2	AGKD04011408.1	Salmo salar	64.04	178	62	1	98	275	32078	31551	5e-85	182
term2	AGKD04011408.1	Salmo salar	73.47	98	26	0	1	98	32368	32075	5e-85	161
term_middle	AGKD04011408.1	Salmo salar	85.41	185	27	0	1	185	36772	36218	8e-86	289
term_middle	AGKD04011408.1	Salmo salar	85.95	185	26	0	1	185	33840	33286	1e-86	291
DNAhel	AGKD04011643.1	Salmo salar	59.65	575	215	5	29	588	5092	6810	0	689
triplex	AGKD04011643.1	Salmo salar	67.02	285	94	0	5	289	7455	8309	1e-128	417
MCP	AGKD04011649.1	Salmo salar	62.43	857	301	8	296	1150	37789	40302	0	1052
MCP	AGKD04011649.1	Salmo salar	67.69	294	93	1	1	292	36899	37780	1e-119	423
orf37	AGKD04011649.1	Salmo salar	57.74	478	167	9	12	465	34736	33336	7e-151	501
MemGly	AGKD04013487.1	Salmo salar	74.1	278	72	0	1048	1325	1114	281	4e-133	468
DNApol	AGKD04014003.1	Salmo salar	61.69	201	74	1	834	1031	603	1	2e-60	241
MCP	AGKD04015696.1	Salmo salar	70.07	284	78	4	869	1150	17	853	3e-112	400
orf54	AGKD04016021.1	Salmo salar	43.83	673	344	8	1	658	3560	5521	3e-171	556
orf60	AGKD04016021.1	Salmo salar	62.07	319	117	1	1	315	2143	3099	5e-112	374
term2	AGKD04016021.1	Salmo salar	63.81	105	36	1	170	274	14076	13768	2e-22	108
term2	AGKD04016021.1	Salmo salar	64	75	27	0	98	172	15714	15490	4e-53	75.9
term2	AGKD04016021.1	Salmo salar	73.47	98	26	0	1	98	16004	15711	4e-53	161
term_middle	AGKD04016021.1	Salmo salar	85.41	185	27	0	1	185	17476	16922	6e-86	289
orf54	AGKD04017030.1	Salmo salar	43.98	673	343	8	1	658	103	2064	8e-171	555
orf64	AGKD04018029.1	Salmo salar	51.93	362	157	6	185	536	5132	4068	5e-131	344
orf64	AGKD04018029.1	Salmo salar	57.14	21	9	0	46	66	5561	5499	5e-131	28.5
orf64	AGKD04018029.1	Salmo salar	57.26	124	52	1	71	193	5485	5114	5e-131	147
term2	AGKD04018029.1	Salmo salar	71.69	166	47	0	1	166	499	2	3e-64	231
term_middle	AGKD04018029.1	Salmo salar	85.95	185	26	0	1	185	1973	1419	1e-86	291
orf64	AGKD04019401.1	Salmo salar	50.29	173	75	3	142	308	750	1253	2e-55	164
orf64	AGKD04019401.1	Salmo salar	51.52	66	32	0	71	136	554	751	2e-55	75.5
orf64	AGKD04019401.1	Salmo salar	57.14	21	9	0	46	66	478	540	2e-55	28.5
orf64	AGKD04019508.1	Salmo salar	43.57	140	77	1	1	140	11892	12305	4e-22	111
term1	AGKD04020781.1	Salmo salar	66.89	296	97	1	39	334	4538	3654	9e-115	381
term2	AGKD04020781.1	Salmo salar	68.73	275	84	1	1	275	11238	10420	1e-104	347
term1	AGKD04022350.1	Salmo salar	66.89	296	97	1	39	334	1348	464	8e-115	381
term2	AGKD04022350.1	Salmo salar	68.73	275	84	1	1	275	8232	7414	3e-105	348
term_middle	AGKD04022350.1	Salmo salar	85.95	185	26	0	1	185	9706	9152	1e-86	291
DNAhel	AGKD04023361.1	Salmo salar	55.79	233	93	2	29	251	8451	7753	5e-72	265
DNAhel	AGKD04023361.1	Salmo salar	60	575	213	5	29	588	5461	3743	0	692
triplex	AGKD04023361.1	Salmo salar	67.02	285	94	0	5	289	3098	2244	4e-129	417
orf64	AGKD04023447.1	Salmo salar	50.73	546	250	6	1	536	9228	7618	7e-163	526
term2	AGKD04023447.1	Salmo salar	68.73	275	84	1	1	275	4049	3231	3e-105	348
term_middle	AGKD04023447.1	Salmo salar	85.41	185	27	0	1	185	5523	4969	9e-86	288
primase	AGKD04025297.1	Salmo salar	54.7	117	52	1	661	776	7544	7194	5e-81	125
primase	AGKD04025297.1	Salmo salar	56.19	226	93	4	438	661	8209	7544	5e-81	206
MemGly	AGKD04025673.1	Salmo salar	100	12	0	0	1035	1046	23	58	4e-126	28.5
MemGly	AGKD04025673.1	Salmo salar	57.14	91	38	1	1266	1356	718	987	4e-126	82
MemGly	AGKD04025673.1	Salmo salar	77.98	218	48	0	1046	1263	57	710	4e-126	395
term1	AGKD04025673.1	Salmo salar	66.44	292	97	1	43	334	5181	4309	2e-111	371
DNApol	AGKD04026083.1	Salmo salar	62.78	927	335	5	1	921	5021	7789	0	1187
orf56	AGKD04026083.1	Salmo salar	58.35	1359	518	17	14	1353	4184	195	0	1553
term1	AGKD04026190.1	Salmo salar	66.89	296	97	1	39	334	6706	7590	5e-115	380
term2	AGKD04026190.1	Salmo salar	68.73	275	84	1	1	275	6	824	7e-105	347
DNAhel	AGKD04026452.1	Salmo salar	46.23	106	52	2	31	132	4935	5249	1e-11	79
DNAhel	AGKD04026452.1	Salmo salar	48.96	96	47	2	240	335	5342	5623	2e-15	90.5
DNAhel	AGKD04026713.1	Salmo salar	46.23	106	52	2	31	132	4813	5127	1e-11	79
DNAhel	AGKD04026713.1	Salmo salar	48.96	96	47	2	240	335	5220	5501	2e-15	90.5
orf54	AGKD04026726.1	Salmo salar	39.74	302	170	3	357	658	6221	7090	9e-60	230
orf54	AGKD04026726.1	Salmo salar	45.83	216	111	2	1	210	4221	4868	1e-46	189
orf60	AGKD04026726.1	Salmo salar	58.54	357	140	2	1	349	2803	3873	2e-119	394
term1	AGKD04028532.1	Salmo salar	64.53	265	93	1	39	303	3871	3080	2e-94	322
orf34	AGKD04028917.1	Salmo salar	58.86	491	169	10	25	496	6273	4843	1e-176	559
orf37	AGKD04028917.1	Salmo salar	62.84	705	222	11	12	690	400	2472	0	801
CapMat	AGKD04029277.1	Salmo salar	36.76	204	102	9	471	668	3049	2501	6e-10	73.2
CapMat	AGKD04029277.1	Salmo salar	55.65	345	143	4	14	354	4446	3430	2e-114	390
MemGly	AGKD04029277.1	Salmo salar	57.63	59	24	1	25	83	6222	6395	1e-11	80.5
CapMat	AGKD04029887.1	Salmo salar	36.76	204	102	9	471	668	3359	3907	4e-10	73.9
CapMat	AGKD04029887.1	Salmo salar	55.65	345	143	4	14	354	1955	2971	3e-116	395
MemGly	AGKD04029887.1	Salmo salar	57.63	59	24	1	25	83	179	6	1e-11	80.5
orf64	AGKD04031407.1	Salmo salar	53.23	201	92	1	1	201	2095	1499	1e-55	214
orf64	AGKD04031555.1	Salmo salar	53.23	201	92	1	1	201	3610	4206	1e-55	214
term1	AGKD04031826.1	Salmo salar	64.89	262	90	2	39	300	2817	3596	8e-95	315
term1	AGKD04031826.1	Salmo salar	75.61	41	9	1	295	334	3577	3699	8e-95	62.4
orf34	AGKD04031931.1	Salmo salar	59.06	491	168	10	25	496	2462	3892	3e-178	559
MemGly	AGKD04031934.1	Salmo salar	66.52	445	137	2	527	971	1755	457	1e-172	574
DNApol	AGKD04031988.1	Salmo salar	61.83	1407	496	10	1	1371	1338	5543	0	1761
orf56	AGKD04031988.1	Salmo salar	45.1	204	86	5	14	209	558	1	4e-33	150
CapMat	AGKD04032240.1	Salmo salar	36.76	204	102	9	471	668	3353	3901	4e-10	73.9
CapMat	AGKD04032240.1	Salmo salar	55.65	345	143	4	14	354	1955	2971	9e-117	395
MemGly	AGKD04032240.1	Salmo salar	57.63	59	24	1	25	83	179	6	1e-11	80.5
orf64	AGKD04032296.1	Salmo salar	53.23	201	92	1	1	201	1858	1262	1e-55	214
CapMat	AGKD04032533.1	Salmo salar	36.76	204	102	9	471	668	1884	1336	6e-10	73.2
CapMat	AGKD04032533.1	Salmo salar	55.94	345	142	4	14	354	3281	2265	3e-116	394
MemGly	AGKD04032533.1	Salmo salar	55.56	117	51	1	25	141	5058	5405	5e-32	147
MCP	AGKD04032681.1	Salmo salar	59.44	323	124	2	246	566	2098	1145	0	370
MCP	AGKD04032681.1	Salmo salar	69.55	243	74	0	1	243	2834	2106	0	356
orf37	AGKD04032681.1	Salmo salar	60.51	585	195	11	48	604	3638	5368	0	595
DNApol	AGKD04032731.1	Salmo salar	43.54	209	110	3	1426	1633	2107	1502	1e-30	143
DNApol	AGKD04032731.1	Salmo salar	53.26	184	61	4	1206	1365	3753	3205	6e-42	180
DNApol	AGKD04032731.1	Salmo salar	70.91	55	16	0	1152	1206	5353	5189	4e-15	92
CapMat	AGKD04032760.1	Salmo salar	36.76	204	102	9	471	668	1998	1450	6e-10	73.2
CapMat	AGKD04032760.1	Salmo salar	55.94	345	142	4	14	354	3395	2379	3e-116	394
MemGly	AGKD04032760.1	Salmo salar	57.63	59	24	1	25	83	5171	5344	3e-12	82.4
orf56	AGKD04032954.1	Salmo salar	45.79	107	58	0	1201	1307	2424	2744	4e-16	95.1
orf56	AGKD04032954.1	Salmo salar	64.56	838	282	7	385	1219	2	2479	0	1110
CapMat	AGKD04033006.1	Salmo salar	36.76	204	102	9	471	668	3394	3942	6e-10	73.2
CapMat	AGKD04033006.1	Salmo salar	55.65	345	143	4	14	354	1997	3013	3e-115	390
MemGly	AGKD04033006.1	Salmo salar	51.35	74	35	1	25	98	221	3	6e-12	81.3
orf64	AGKD04033012.1	Salmo salar	53.23	201	92	1	1	201	1666	1070	1e-55	214
CapMat	AGKD04033065.1	Salmo salar	36.76	204	102	9	471	668	1884	1336	6e-10	73.2
CapMat	AGKD04033065.1	Salmo salar	55.65	345	143	4	14	354	3281	2265	3e-115	390
MemGly	AGKD04033065.1	Salmo salar	52.86	70	32	1	25	94	5057	5263	7e-12	81.3
orf56	AGKD04033652.1	Salmo salar	61.89	921	334	9	443	1353	3	2744	0	1162
orf56	AGKD04033653.1	Salmo salar	62	921	333	9	443	1353	3	2744	0	1164
term2	AGKD04036141.1	Salmo salar	68.73	275	84	1	1	275	4633	3815	5e-106	347
term1	AGKD04036303.1	Salmo salar	66.89	296	97	1	39	334	1032	148	2e-116	381
orf54	AGKD04036453.1	Salmo salar	45.83	216	111	2	1	210	3939	4586	8e-47	189
orf60	AGKD04036453.1	Salmo salar	58.54	357	140	2	1	349	2521	3591	7e-121	394
MCP	AGKD04036610.1	Salmo salar	54.78	115	48	2	968	1080	1545	1883	6e-44	119
MCP	AGKD04036610.1	Salmo salar	73.77	61	15	1	1078	1138	1874	2053	6e-44	90.5
term1	AGKD04036618.1	Salmo salar	66.89	296	97	1	39	334	1748	864	2e-116	381
term1	AGKD04037367.1	Salmo salar	66.89	296	97	1	39	334	3434	4318	2e-116	381
term1	AGKD04037406.1	Salmo salar	66.89	296	97	1	39	334	2817	3701	2e-116	381
term2	AGKD04038697.1	Salmo salar	68.73	275	84	1	1	275	257	1075	4e-106	347
term2	AGKD04039526.1	Salmo salar	68.73	275	84	1	1	275	4049	3231	3e-106	347
term1	AGKD04041198.1	Salmo salar	66.89	296	97	1	39	334	3018	3902	6e-117	381
MemGly	AGKD04045618.1	Salmo salar	54.95	91	40	1	25	115	3121	2852	4e-21	111
MemGly	AGKD04045618.1	Salmo salar	64.85	367	103	2	559	918	1045	2	4e-143	480
DNApol	AGKD04046694.1	Salmo salar	56.78	118	49	2	1	117	967	1317	3e-26	128
MCP	AGKD04050436.1	Salmo salar	62.64	1068	375	10	88	1150	3238	92	0	1316
orf37	AGKD04051634.1	Salmo salar	64.1	585	177	8	133	690	14	1750	0	676
term2	AGKD04054218.1	Salmo salar	72.54	142	39	0	1	142	2543	2968	8e-63	223
term_middle	AGKD04054218.1	Salmo salar	85.95	185	26	0	1	185	1069	1623	8e-89	291
primase	AGKD04054277.1	Salmo salar	57.76	393	154	6	387	776	2965	1814	2e-115	385
MCP	AGKD04054767.1	Salmo salar	61.27	173	62	3	968	1138	1546	2055	5e-50	202
DNApol	AGKD04055112.1	Salmo salar	52.82	142	67	0	328	469	2429	2854	4e-34	153
DNApol	AGKD04055112.1	Salmo salar	59.53	341	134	3	1	340	1447	2460	9e-119	410
orf56	AGKD04055112.1	Salmo salar	45.1	204	86	5	14	209	558	1	1e-33	151
term2	AGKD04057469.1	Salmo salar	69.11	246	74	1	1	246	1873	2604	1e-93	306
term_middle	AGKD04057469.1	Salmo salar	85.95	185	26	0	1	185	399	953	2e-89	291
orf37	AGKD04067208.1	Salmo salar	61.35	251	94	3	208	458	746	3	1e-85	296
orf37	AGKD04067208.1	Salmo salar	64.71	170	52	3	12	181	1392	907	2e-57	218
DNApol	AGKD04070803.1	Salmo salar	75.31	162	35	2	550	709	1476	1952	2e-65	247
primase	AGKD04075626.1	Salmo salar	43.33	450	228	6	37	479	489	1778	2e-108	356
DNApol	AGKD04080171.1	Salmo salar	44.07	118	62	1	1516	1633	955	614	3e-70	112
DNApol	AGKD04080171.1	Salmo salar	48.6	214	105	3	1291	1503	1620	991	3e-70	185
DNApol	AGKD04082652.1	Salmo salar	65.27	167	58	0	903	1069	506	6	7e-60	229
MemGly	AGKD04082657.1	Salmo salar	50.87	289	132	3	243	529	7	849	3e-71	260
orf44	AGKD04090287.1	Salmo salar	39.02	82	47	2	89	170	979	1215	3e-06	59.7
orf44	AGKD04090287.1	Salmo salar	42.86	105	49	4	1	102	731	1021	4e-06	59.3
primase	AGKD04092812.1	Salmo salar	56.92	253	102	5	502	751	11	757	3e-68	246
primase	AGKD04093019.1	Salmo salar	37.75	151	89	3	35	183	445	2	2e-21	108
term2	AGKD04094390.1	Salmo salar	67.37	236	75	1	40	275	1565	864	4e-89	286
DNApol	AGKD04099775.1	Salmo salar	43.18	88	50	0	1371	1458	860	597	5e-75	67
DNApol	AGKD04099775.1	Salmo salar	56	225	74	4	1175	1375	1518	847	5e-75	246
orf56	AGKD04105824.1	Salmo salar	54.14	181	79	2	1127	1307	723	1253	7e-51	199
orf56	AGKD04105824.1	Salmo salar	56.78	236	99	2	905	1137	44	751	2e-80	284
MCP	AGKD04106160.1	Salmo salar	65.2	227	78	1	696	922	26	703	7e-164	309
MCP	AGKD04106160.1	Salmo salar	67.59	216	63	4	937	1150	748	1380	7e-164	286
MCP	AGKD04106160.1	Salmo salar	93.33	15	1	0	923	937	705	749	7e-164	35.8
MCP	AGKD04113713.1	Salmo salar	55.9	229	89	4	663	891	1	651	2e-66	243
MCP	AGKD04113713.1	Salmo salar	69.92	266	73	4	887	1150	593	1375	5e-115	377
orf44	AGKD04115536.1	Salmo salar	65.7	242	79	3	236	477	85	798	1e-103	330
primase	AGKD04122996.1	Salmo salar	42.2	218	122	2	37	253	649	5	2e-48	187
orf64	AGKD04124230.1	Salmo salar	57.34	286	116	2	255	536	1370	519	5e-102	327
DNApol	AGKD04126327.1	Salmo salar	59.7	201	81	0	107	307	760	1362	9e-95	265
DNApol	AGKD04126327.1	Salmo salar	61.63	86	31	2	1	85	440	694	9e-95	114
MCP	AGKD04132477.1	Salmo salar	71.21	66	18	1	1085	1150	3	197	3e-16	92.8
orf44	AGKD04171285.1	Salmo salar	65.18	247	82	3	231	477	37	765	1e-105	333
orf44	AGKD04183030.1	Salmo salar	39.18	194	104	6	1	191	649	1197	2e-24	114
MemGly	AGKD04187331.1	Salmo salar	67.67	232	75	0	1094	1325	1226	531	9e-108	358
DNApol	AGKD04197423.1	Salmo salar	62.43	362	132	2	708	1065	1094	9	7e-139	447
DNApol	AGKD04197423.1	Salmo salar	80.82	73	14	0	669	741	1209	991	4e-30	136
primase	AGKD04209926.1	Salmo salar	57.91	278	110	5	502	776	32	853	1e-82	281
primase	AGKD04213693.1	Salmo salar	38.31	154	90	3	35	186	455	3	7e-24	115
orf56	AGKD04217230.1	Salmo salar	69.37	395	118	2	660	1051	1	1185	0	579
orf44	AGKD04219308.1	Salmo salar	56.45	310	115	6	170	477	973	98	2e-107	337
orf56	AGKD04219936.1	Salmo salar	56.99	379	148	7	289	663	7	1110	6e-124	402
orf37	AGKD04220200.1	Salmo salar	55	260	82	6	12	244	394	1149	2e-72	252
orf44	AGKD04228121.1	Salmo salar	68.42	76	24	0	402	477	944	717	6e-35	110
orf44	AGKD04228121.1	Salmo salar	70.59	51	13	2	359	409	1066	920	6e-35	67.8
orf60	AGKD04228324.1	Salmo salar	59.35	246	96	1	1	242	738	1	2e-79	260
DNApol	AGKD04228511.1	Salmo salar	50.99	355	145	6	1174	1503	1	1053	4e-95	323
primase	AGKD04228693.1	Salmo salar	52.83	53	25	0	204	256	2	160	2e-06	61.2
primase	AGKD04228693.1	Salmo salar	54.22	249	103	3	314	557	300	1028	8e-70	244
MCP	AGKD04231004.1	Salmo salar	67.96	206	60	3	947	1150	1045	440	3e-80	277
MemGly	AGKD04233072.1	Salmo salar	51.14	350	161	3	178	525	1027	2	5e-99	332
orf64	AGKD04233814.1	Salmo salar	49.14	175	87	1	1	175	519	1	2e-43	168
orf37	AGKD04233951.1	Salmo salar	66.47	334	108	3	291	624	40	1029	8e-130	400
orf37	AGKD04236141.1	Salmo salar	64.88	299	102	3	208	506	130	1017	1e-105	338
orf37	AGKD04236891.1	Salmo salar	54.87	308	103	7	12	292	46	942	3e-91	300
orf37	AGKD04236891.1	Salmo salar	76.92	26	6	0	291	316	936	1013	0.0002	54.7
MCP	AGKD04237272.1	Salmo salar	64.33	342	110	4	645	986	1014	25	8e-147	456
orf60	AGKD04238121.1	Salmo salar	61.45	275	102	1	1	271	172	996	4e-98	307
DNApol	AGKD04239310.1	Salmo salar	56.59	334	126	5	908	1228	985	2	2e-110	364
DNApol	AGKD04239310.1	Salmo salar	61.7	47	18	0	920	966	948	808	3e-06	61.6
orf60	AGKD04241025.1	Salmo salar	63.64	319	112	1	1	315	987	31	4e-128	384
DNApol	AGKD04241185.1	Salmo salar	77.46	71	16	0	550	620	214	2	2e-23	114
DNApol	AGKD04241371.1	Salmo salar	42.73	220	118	3	1415	1633	1001	363	2e-37	156
term_middle	AGKD04241974.1	Salmo salar	91.23	114	10	0	1	114	370	29	2e-66	218
orf56	AGKD04242509.1	Salmo salar	42.62	183	89	3	1132	1307	998	477	3e-26	122
orf56	AGKD04242509.1	Salmo salar	45.83	48	23	1	1138	1185	979	845	8e-08	47
orf56	AGKD04242509.1	Salmo salar	84.21	19	3	0	1185	1203	846	790	8e-08	41.2
orf56	AGKD04264811.1	Salmo salar	60.06	318	124	2	838	1152	2	955	1e-124	401
DNApol	AGKD04268163.1	Salmo salar	60.68	206	79	2	1	205	617	3	4e-69	247
MemGly	AGKD04272978.1	Salmo salar	64.53	265	82	2	578	842	942	184	5e-113	345
MemGly	AGKD04272978.1	Salmo salar	79.03	62	13	0	841	902	188	3	5e-113	95.1
primase	AGKD04276254.1	Salmo salar	58.87	265	103	4	515	776	933	148	1e-81	275
DNApol	AGKD04281921.1	Salmo salar	67.41	313	94	3	620	927	1	930	8e-136	434
orf37	AGKD04286659.1	Salmo salar	54.28	304	103	7	12	288	37	921	2e-88	292
MemGly	AGKD04287689.1	Salmo salar	68.77	285	89	0	655	939	26	880	3e-129	413
orf60	AGKD04297461.1	Salmo salar	57.14	175	75	0	1	175	526	2	7e-46	171
DNApol	AGKD04300645.1	Salmo salar	54.23	260	119	0	228	487	781	2	1e-85	294
primase	AGKD04307558.1	Salmo salar	44.7	302	146	4	128	423	9	869	4e-72	249
CapMat	AGKD04310061.1	Salmo salar	53.33	75	35	0	280	354	71	295	2e-16	90.9
MCP	AGKD04320794.1	Salmo salar	52.83	53	23	1	987	1037	162	4	5e-05	56.6
triplex	AGKD04322893.1	Salmo salar	70.37	54	16	0	236	289	1	162	1e-15	84.3
orf54	AGKD04334409.1	Salmo salar	50	290	127	3	1	278	13	864	2e-84	278
orf60	AGKD04338612.1	Salmo salar	61.89	286	104	2	55	335	3	860	1e-108	333
primase	AGKD04345853.1	Salmo salar	57.89	76	31	1	502	577	625	849	4e-10	71.2
MCP	AGKD04350649.1	Salmo salar	74.44	90	22	1	1061	1150	67	333	4e-31	135
orf34	AGKD04367909.1	Salmo salar	53.85	65	22	2	422	482	2	184	7e-07	60.8
orf56	AGKD04369169.1	Salmo salar	75.85	265	61	2	535	799	5	790	4e-131	417
MCP	AGKD04385572.1	Salmo salar	73.21	112	29	1	1039	1150	3	335	1e-41	166
orf56	AGKD04389076.1	Salmo salar	54.38	274	119	3	907	1177	3	815	2e-93	313
orf37	AGKD04391514.1	Salmo salar	82.71	133	22	1	558	690	1	396	1e-66	232
DNApol	AGKD04408741.1	Salmo salar	54.68	267	121	0	170	436	802	2	1e-89	304
DNApol	AGKD04414339.1	Salmo salar	66.67	120	40	0	942	1061	439	798	2e-43	171
orf37	AGKD04430773.1	Salmo salar	61.46	205	77	2	208	412	181	789	3e-70	242
DNApol	AGKD04443201.1	Salmo salar	44	225	118	3	1410	1633	65	718	7e-42	167
orf34	AGKD04443486.1	Salmo salar	50	64	24	2	423	482	720	541	1e-08	54.7
orf34	AGKD04443486.1	Salmo salar	58.33	24	10	0	401	424	785	714	1e-08	35
MemGly	AGKD04452430.1	Salmo salar	56.9	58	24	1	25	82	610	780	6e-13	80.9
MCP	AGKD04452885.1	Salmo salar	67.31	260	83	2	698	957	776	3	7e-114	366
CapMat	AGKD04469318.1	Salmo salar	53.52	71	33	0	14	84	562	774	1e-13	81.3
orf56	AGKD04512755.1	Salmo salar	48.33	60	31	0	1248	1307	23	202	2e-05	57.8
orf34	AGKD04516342.1	Salmo salar	58.93	224	83	3	277	496	5	661	3e-84	272
DNApol	AGKD04520858.1	Salmo salar	58.8	216	87	2	5	219	1	645	2e-77	252
DNApol	AGKD04520858.1	Salmo salar	75.61	41	10	0	213	253	626	748	2e-77	70.1
DNApol	AGKD04541469.1	Salmo salar	43.42	76	39	1	1558	1633	703	488	1e-09	70.9
primase	AGKD04542850.1	Salmo salar	44.62	260	126	3	167	420	744	1	2e-58	210
DNApol	AGKD04555645.1	Salmo salar	54.17	48	22	0	1586	1633	42	185	9e-09	67.8
orf37	AGKD04580198.1	Salmo salar	61.22	245	92	3	220	464	3	728	1e-87	287
DNApol	AGKD04582342.1	Salmo salar	51.88	239	90	4	1221	1435	725	12	5e-60	219
orf56	AGKD04586646.1	Salmo salar	52.24	245	109	4	218	460	727	11	4e-66	235
orf56	AGKD04606333.1	Salmo salar	71.49	242	66	2	472	713	2	718	3e-108	353
MemGly	AGKD04638868.1	Salmo salar	70.64	218	64	0	1099	1316	2	655	2e-108	353
DNApol	AGKD04644989.1	Salmo salar	60	230	86	1	929	1152	694	5	9e-82	280
MCP	AGKD04651345.1	Salmo salar	61.74	230	86	1	137	364	692	3	7e-88	294
orf60	AGKD04659520.1	Salmo salar	69.96	223	63	1	109	327	686	18	4e-95	296
primase	AGKD04714812.1	Salmo salar	45.12	164	86	2	94	256	649	167	6e-37	149
orf60	AGKD04719389.1	Salmo salar	52	75	35	1	276	349	139	363	3e-33	87
orf60	AGKD04719389.1	Salmo salar	79.17	48	10	0	233	280	9	152	3e-33	84.7
orf60	AGKD04734222.1	Salmo salar	69.19	211	60	2	135	340	2	634	1e-88	279
orf37	AGKD04735723.1	Salmo salar	61.19	134	44	3	12	145	380	3	7e-40	156
MCP	AGKD04741719.1	Salmo salar	55.25	219	87	3	641	859	5	628	6e-69	240
orf54	AGKD04754247.1	Salmo salar	44.08	211	100	3	36	234	3	617	1e-43	166
DNApol	AGKD04759675.1	Salmo salar	63.73	204	71	1	727	927	1	612	5e-78	268
MemGly	AGKD04767792.1	Salmo salar	82.5	200	35	0	1036	1235	3	602	9e-119	380
primase	AGKD04771732.1	Salmo salar	56.37	204	83	2	354	557	1	594	4e-58	207
orf37	AGKD04773940.1	Salmo salar	82.05	78	13	1	613	690	5	235	7e-31	130
MCP	AGKD04777193.1	Salmo salar	68.53	197	62	0	745	941	1	591	4e-88	294
DNApol	AGKD04786333.1	Salmo salar	61.66	193	71	1	746	935	581	3	3e-68	240
DNApol	AGKD04788890.1	Salmo salar	53.04	115	48	1	1081	1189	577	233	3e-28	125
orf44	AGKD04792126.1	Salmo salar	78.79	99	21	0	379	477	566	270	3e-45	167
orf56	AGKD04795685.1	Salmo salar	79.37	189	39	0	664	852	567	1	1e-101	332
orf56	AGKD04808078.1	Salmo salar	47.59	187	90	4	289	473	547	5	3e-40	159
orf37	AGKD04822079.1	Salmo salar	64.42	163	56	2	372	534	1	483	4e-48	178
orf34	CM003279.1	Salmo salar	59.06	491	168	10	25	496	104130419	104128989	2e-174	559
orf37	CM003279.1	Salmo salar	62.56	577	183	8	141	690	104124913	104126625	0	637
orf44	CM003279.1	Salmo salar	38.74	191	109	5	1	191	5931027	5931575	7e-23	112
orf44	CM003279.1	Salmo salar	64.88	242	81	3	236	477	5931997	5932710	3e-94	327
primase	CM003280.1	Salmo salar	37.74	159	95	2	55	212	37193802	37194269	1e-81	114
primase	CM003280.1	Salmo salar	40.54	185	106	2	50	233	37199630	37200175	5e-31	142
primase	CM003280.1	Salmo salar	46.15	273	124	4	213	479	37194269	37195036	1e-81	220
primase	CM003280.1	Salmo salar	48.93	560	253	10	229	776	37200147	37201763	1e-127	435
primase	CM003280.1	Salmo salar	56.83	278	113	5	502	776	37196537	37197358	7e-73	273
DNApol	CM003283.1	Salmo salar	51.1	317	130	4	1172	1464	13629856	13630803	7e-78	298
DNApol	CM003283.1	Salmo salar	51.43	453	186	6	1060	1482	13615436	13616782	8e-119	430
DNApol	CM003283.1	Salmo salar	61.58	203	78	0	903	1105	13621085	13621693	1e-66	261
CapMat	CM003284.1	Salmo salar	35.47	203	105	9	471	668	21470905	21470360	5e-08	67.4
CapMat	CM003284.1	Salmo salar	48.75	80	41	0	14	93	21473763	21473524	1e-95	86.3
CapMat	CM003284.1	Salmo salar	54.1	268	112	5	91	354	21473534	21472752	1e-95	295
DNApol	CM003284.1	Salmo salar	43.69	206	107	4	1429	1633	21485587	21486180	0	133
DNApol	CM003284.1	Salmo salar	47.48	238	85	5	1219	1428	21484910	21485587	0	192
DNApol	CM003284.1	Salmo salar	57.73	414	173	2	1	413	21481235	21482473	5e-133	474
DNApol	CM003284.1	Salmo salar	61.86	430	155	2	796	1216	21483622	21484911	0	538
DNApol	CM003284.1	Salmo salar	64.15	212	75	1	404	615	21482455	21483087	1e-72	281
DNApol	CM003284.1	Salmo salar	65.69	204	62	3	595	793	21483014	21483616	0	280
MCP	CM003284.1	Salmo salar	53.96	265	103	6	613	874	10029244	10028498	6e-70	269
MCP	CM003284.1	Salmo salar	56.29	437	185	4	180	614	10031991	10030693	0	472
MCP	CM003284.1	Salmo salar	57.14	28	12	0	1	28	10032525	10032442	0	35.4
MCP	CM003284.1	Salmo salar	64.23	260	69	6	891	1150	10028540	10027833	6e-84	314
MCP	CM003284.1	Salmo salar	71.23	146	42	0	34	179	10032430	10031993	0	222
MemGly	CM003284.1	Salmo salar	54.35	322	144	2	34	355	21475183	21476139	1e-101	372
orf37	CM003284.1	Salmo salar	44.93	69	31	2	12	80	10033260	10033445	3e-41	52
orf37	CM003284.1	Salmo salar	60.77	181	67	3	213	392	10033911	10034444	7e-52	207
orf37	CM003284.1	Salmo salar	61.63	172	62	3	395	565	10034408	10034914	3e-57	154
orf37	CM003284.1	Salmo salar	71.13	97	27	1	85	181	10033448	10033735	3e-41	147
orf37	CM003284.1	Salmo salar	72.06	68	18	1	559	625	10034889	10035092	3e-57	98.2
orf56	CM003284.1	Salmo salar	44.83	58	32	0	1218	1275	21476346	21476173	0.0005	55.5
orf56	CM003284.1	Salmo salar	48.55	138	65	3	268	401	21479150	21478743	0	139
orf56	CM003284.1	Salmo salar	51.35	111	48	2	401	511	21478746	21478432	0	97.1
orf56	CM003284.1	Salmo salar	55.31	320	137	3	905	1221	21477284	21476334	0	372
orf56	CM003284.1	Salmo salar	65.91	88	30	0	28	115	21480232	21479969	5e-26	126
orf56	CM003284.1	Salmo salar	70.1	291	72	2	512	796	21478450	21477605	0	426
orf56	CM003284.1	Salmo salar	71.43	98	28	0	795	892	21477612	21477319	0	161
orf56	CM003284.1	Salmo salar	72.73	11	3	0	15	25	21480269	21480237	5e-26	22.7
triplex	CM003284.1	Salmo salar	60.8	176	68	1	115	289	22286577	22286050	1e-60	221
DNApol	CM003286.1	Salmo salar	51.33	489	205	7	1170	1633	7789129	7790571	2e-124	447
DNApol	CM003286.1	Salmo salar	59.15	71	27	2	1	70	7784832	7785041	6e-14	89
DNApol	CM003286.1	Salmo salar	61.81	1113	395	5	66	1167	7785849	7789130	0	1389
MCP	CM003286.1	Salmo salar	68.03	294	92	1	1	292	7829283	7830164	1e-119	423
orf34	CM003286.1	Salmo salar	59.26	486	175	8	25	496	7822693	7824123	1e-173	557
orf37	CM003286.1	Salmo salar	62.54	702	221	10	15	690	7828554	7826497	0	799
orf56	CM003286.1	Salmo salar	58.09	1360	520	17	14	1353	7784112	7780123	0	1549
primase	CM003286.1	Salmo salar	33.33	81	50	2	83	162	7752315	7752548	6e-76	45.1
primase	CM003286.1	Salmo salar	46.13	323	151	5	163	479	7752545	7753462	6e-76	270
primase	CM003286.1	Salmo salar	56.99	279	111	6	502	776	7754978	7755799	6e-73	273
DNApol	CM003287.1	Salmo salar	63.98	708	248	3	117	822	89393	87285	0	942
orf44	CM003287.1	Salmo salar	38.22	191	110	5	1	191	93510993	93511541	1e-21	109
orf56	CM003287.1	Salmo salar	50.28	181	86	2	1127	1307	94746	95276	8e-41	176
orf56	CM003287.1	Salmo salar	52.68	224	103	2	931	1151	94145	94816	6e-64	251
orf56	CM003287.1	Salmo salar	60.95	922	319	12	14	923	91467	94145	0	1094
DNAhel	CM003288.1	Salmo salar	46.23	106	52	2	31	132	107691561	107691875	1e-11	79
DNAhel	CM003288.1	Salmo salar	48.96	96	47	2	240	335	107691968	107692249	3e-15	90.5
DNApol	CM003288.1	Salmo salar	43.59	390	187	6	1252	1616	101487868	101489013	3e-70	270
DNApol	CM003288.1	Salmo salar	44.9	147	76	2	1475	1620	104489073	104489501	2e-19	107
DNApol	CM003288.1	Salmo salar	53.91	115	52	1	1321	1435	99504005	99503664	1e-22	117
DNApol	CM003288.1	Salmo salar	58.82	17	7	0	1617	1633	101489013	101489063	3e-70	28.1
DNApol	CM003288.1	Salmo salar	61.54	1092	392	7	14	1100	101482721	101485927	0	1318
DNApol	CM003288.1	Salmo salar	62.8	164	55	1	1095	1252	101485914	101486405	2e-53	218
DNApol	CM003288.1	Salmo salar	70.79	89	26	0	1180	1268	99620250	99620516	1e-29	140
orf56	CM003288.1	Salmo salar	46.89	177	91	1	1131	1307	101476014	101475493	2e-35	159
orf56	CM003288.1	Salmo salar	59.71	1159	423	14	14	1157	101479322	101475933	0	1359
DNApol	CM003292.1	Salmo salar	52.7	723	303	8	942	1633	1052231	1050087	0	703
orf64	CM003292.1	Salmo salar	53.42	395	167	5	149	533	48470232	48469069	2e-122	410
DNApol	CM003294.1	Salmo salar	62.91	879	314	6	20	892	83861898	83864516	0	1111
orf56	CM003294.1	Salmo salar	55.52	679	257	13	14	680	83861092	83859155	0	702
orf56	CM003294.1	Salmo salar	63.94	502	175	3	725	1223	83858905	83857409	0	682
orf56	CM003294.1	Salmo salar	68.27	104	29	1	662	765	83859212	83858913	1e-33	153
orf60	CM003296.1	Salmo salar	63.64	319	112	1	1	315	31097738	31096782	3e-115	384
MCP	CM003297.1	Salmo salar	58.08	291	108	4	607	897	82315912	82315082	7e-127	331
MCP	CM003297.1	Salmo salar	74	100	23	2	898	995	82315088	82314792	7e-127	155
orf37	CM003297.1	Salmo salar	59.87	157	60	2	409	565	82315911	82316372	5e-32	145
orf37	CM003297.1	Salmo salar	72.6	146	40	0	561	706	82317795	82318232	1e-56	222
primase	CM003298.1	Salmo salar	54.87	113	48	2	666	776	4247276	4246941	2e-21	111
MCP	CM003299.1	Salmo salar	53.23	124	56	1	246	367	8952669	8952298	1e-51	134
MCP	CM003299.1	Salmo salar	60.95	909	332	9	246	1150	5900281	5902950	0	1080
MCP	CM003299.1	Salmo salar	62.78	360	117	5	657	1015	8953927	8952896	7e-132	459
MCP	CM003299.1	Salmo salar	67.93	290	91	1	1	288	8956371	8955502	7e-117	415
MCP	CM003299.1	Salmo salar	69.7	66	20	0	178	243	8952874	8952677	1e-51	101
MCP	CM003299.1	Salmo salar	71.55	116	32	1	1031	1146	8951648	8951304	9e-40	172
MCP	CM003299.1	Salmo salar	73.61	144	38	0	100	243	5899842	5900273	1e-55	224
orf37	CM003299.1	Salmo salar	60.21	676	226	10	15	660	8957101	8959089	0	730
DNApol	CM003301.1	Salmo salar	48.26	344	169	4	1291	1633	35872396	35873403	2e-75	290
DNApol	CM003301.1	Salmo salar	63.45	249	85	1	974	1216	35884525	35885271	6e-89	334
MemGly	CM003301.1	Salmo salar	49.3	71	36	0	1261	1331	33232163	33231951	7e-131	72.8
MemGly	CM003301.1	Salmo salar	71.27	275	57	2	987	1261	33232918	33232160	7e-131	427
orf34	CM003301.1	Salmo salar	59.28	474	159	10	25	479	34716612	34717988	2e-169	545
orf37	CM003301.1	Salmo salar	62.75	706	222	11	12	690	34723938	34721863	0	797
orf54	CM003301.1	Salmo salar	43.98	673	343	8	1	658	34662135	34664096	2e-170	555
orf54	CM003301.1	Salmo salar	46.34	369	173	5	1	354	34667614	34668690	1e-88	317
orf54	CM003301.1	Salmo salar	47.56	82	43	0	577	658	34664930	34665175	6e-14	86.7
[truncated: 25 more rows]
