# Supplementary material for: Fusion of piggyBac-like transposons and herpesviruses occurs frequently in teleosts
Source: Zoological Lett. 2018 Feb 21;4:6. doi: 10.1186/s40851-018-0089-8 (PMC5822658; doi:10.1186/s40851-018-0089-8)
Supplement: Supplementary file 5 — Table S2. Pairwise synonymous and non-synonymous distance of herpesvirus genes and host genes among teleost fish species (XLSX 86 kb) [file 40851_2018_89_MOESM5_ESM.xlsx]

## Sheet: Sheet1
Table S2 | Pairwise synonymous and non-synonymous distance of herpesvirus genes and host genes among teleost fish species
	Five herpesvirus genes*1
	Non_synonymous																										Synonymous
	A_citrinellus																										A_citrinellus
	A_limnaeus1	0.318012																									A_limnaeus1	1.62307
	A_limnaeus2	0.322779	0.0695787																								A_limnaeus2	1.53927	0.265328
	C_rhenanus	0.211519	0.350258	0.363581																							C_rhenanus	1.27796	1.13095	1.21426
	C_semilaevis	0.284573	0.398304	0.415962	0.188409																						C_semilaevis	1.34702	1.07314	1.17599	0.600349
	E_lucius	0.231146	0.368981	0.377991	0.12025	0.192398																					E_lucius	1.32415	1.31543	1.40537	0.474793	0.727492
	H_burtoni	0.237501	0.374454	0.383923	0.23271	0.283609	0.268568																				H_burtoni	1.37526	1.14267	1.21132	1.07639	1.53382	1.18392
	K_marmoratus2	0.251285	0.308226	0.31781	0.308854	0.354547	0.327284	0.333244																			K_marmoratus2	1.43807	1.19208	1.17075	1.37773	1.47335	1.47349	1.32846
	L_crocea	0.233268	0.361631	0.371086	0.127511	0.121227	0.142731	0.262236	0.322783																		L_crocea	1.38266	1.1673	1.24858	0.481973	0.389932	0.613784	1.12717	1.39058
	M_auratus	0.248889	0.364234	0.375749	0.264423	0.299937	0.282248	0.0214133	0.318161	0.280203																	M_auratus	1.39266	1.06985	1.20367	1.08534	1.11825	1.26662	0.0262218	1.24523	1.05119
	M_mola	0.313055	0.415514	0.43085	0.221366	0.267507	0.25333	0.385794	0.388164	0.246867	0.32762																M_mola	1.44864	1.15098	1.10731	0.80881	0.945298	0.935355	1.10635	1.25365	0.897002	0.906753
	M_albus1	0.28069	0.387979	0.406331	0.226251	0.292108	0.246648	0.284833	0.348065	0.243992	0.315181	0.208087															M_albus1	1.50305	1.08748	1.16656	0.882408	0.946982	1.10633	1.00723	1.20254	0.930193	0.990758	0.70544
	M_albus2	0.222047	0.35659	0.37447	0.111165	0.175464	0.131289	0.263532	0.323856	0.134641	0.265885	0.240789	0.231834														M_albus2	1.36567	1.02825	1.11151	0.398398	0.60368	0.573566	1.03359	1.30406	0.515768	1.04129	0.785902	0.7958
	N_brichardi	0.248593	0.376855	0.382506	0.253304	0.312036	0.27904	0.0222259	0.336332	0.280122	0.0294884	0.353034	0.31666	0.272812													N_brichardi	1.37102	1.10577	1.18383	1.09208	1.26611	1.30364	0.0676624	1.27516	1.13471	0.0852599	1.07549	1.03302	1.05988
	N_furzeri1	0.288172	0.389667	0.403848	0.295999	0.338873	0.313478	0.235294	0.358618	0.316877	0.242701	0.369567	0.342276	0.306495	0.238757												N_furzeri1	1.46451	1.24905	1.25485	1.38152	1.38101	1.47352	1.23435	1.31113	1.39838	1.23686	1.37799	1.35835	1.36293	1.21766
	N_furzeri2	0.304631	0.41145	0.432667	0.298009	0.339625	0.318965	0.254097	0.367977	0.323828	0.24226	0.415153	0.355349	0.312722	0.240856	0.0815917											N_furzeri2	1.35825	1.23399	1.21451	1.2809	1.32728	1.48857	1.02349	1.27588	1.24896	0.978657	1.21155	1.19777	1.30629	1.02837	0.388516
	O_kisutch	0.215047	0.349116	0.362476	0.106184	0.178129	0.12117	0.253581	0.321169	0.137471	0.271619	0.246551	0.233789	0.120432	0.265818	0.311404	0.313426										O_kisutch	1.34752	1.3017	1.30786	0.451995	0.639619	0.506375	1.23236	1.5067	0.564695	1.25562	1.00035	1.04628	0.517278	1.26021	1.48378	1.42781
	O_niloticus1	0.24388	0.371783	0.375552	0.257413	0.304243	0.279464	0.0302645	0.33035	0.27981	0.0396518	0.348099	0.317527	0.265979	0.0288933	0.233194	0.236341	0.265824									O_niloticus1	1.37484	1.06494	1.14625	1.09949	1.23065	1.24814	0.097173	1.31071	1.13512	0.130474	1.0564	1.04919	1.06113	0.115746	1.18625	1.01972	1.25575
	O_niloticus2	0.222789	0.367223	0.363827	0.23881	0.293505	0.259096	0.142515	0.319307	0.267484	0.160655	0.329581	0.3077	0.247225	0.147785	0.226039	0.235223	0.249159	0.142811								O_niloticus2	1.29663	1.28497	1.29337	1.24522	1.28227	1.33715	0.680888	1.31791	1.24559	0.711094	1.21407	1.20314	1.28946	0.700561	1.08373	0.968749	1.26693	0.68751
	O_latipes1	0.303161	0.40362	0.426524	0.247219	0.312158	0.268421	0.328327	0.380164	0.264851	0.338319	0.175292	0.205352	0.252723	0.341901	0.373113	0.393142	0.266182	0.340936	0.337725							O_latipes1	1.48209	1.04199	1.15869	0.8579	0.961299	1.05914	1.03469	1.27835	0.85726	0.983385	0.593721	0.736089	0.784566	1.04826	1.44812	1.2817	1.01322	1.0244	1.25005
	O_latipes2	0.309852	0.410438	0.429815	0.249284	0.32503	0.275704	0.322954	0.382478	0.274126	0.337426	0.189641	0.210394	0.259768	0.342275	0.375395	0.400857	0.274743	0.34296	0.341718	0.058493						O_latipes2	1.43752	1.12352	1.23356	0.918537	0.982643	1.10679	1.06861	1.32107	0.921543	1.03521	0.60077	0.782342	0.857146	1.08563	1.41722	1.33054	1.06415	1.07164	1.20164	0.225369
	P_argenteus	0.254755	0.37757	0.396753	0.145233	0.151028	0.158512	0.30677	0.33845	0.072597	0.303999	0.274365	0.247143	0.155372	0.303901	0.330507	0.354451	0.150711	0.306053	0.295509	0.287037	0.293032					P_argenteus	1.32802	1.32189	1.32821	0.53754	0.447871	0.622028	1.14878	1.38411	0.180405	1.09099	0.985168	1.01027	0.571472	1.10512	1.48833	1.32144	0.594987	1.1499	1.22571	0.94735	1.00373
	P_magnuspinnatus	0.187422	0.353821	0.362659	0.204212	0.276791	0.228142	0.236282	0.30623	0.229293	0.245794	0.307774	0.27652	0.219916	0.252505	0.296175	0.30237	0.217643	0.245259	0.219787	0.305072	0.309458	0.256089				P_magnuspinnatus	1.06382	1.14755	1.13619	0.967881	1.05228	1.12971	1.06444	1.33064	1.00546	1.06572	1.11605	1.08671	0.935937	1.09415	1.28839	1.19514	1.11086	1.10991	1.08299	1.06783	1.11946	1.14494
	P_nyererei	0.273652	0.383766	0.393298	0.292061	0.345476	0.310504	0.165174	0.34454	0.312216	0.184332	0.36086	0.333192	0.299805	0.176597	0.275275	0.272401	0.301449	0.168418	0.204767	0.358119	0.360789	0.328992	0.279133			P_nyererei	1.58903	1.12247	1.17508	1.13735	1.11482	1.34968	0.809928	1.28446	1.14561	0.841409	1.05066	1.01928	0.991939	0.83403	1.2892	1.17617	1.31434	0.851568	1.0705	0.977147	1.0412	1.25886
	S_salar	0.215732	0.356603	0.367676	0.104764	0.188392	0.122915	0.257189	0.326353	0.136719	0.273344	0.248934	0.237394	0.120868	0.268914	0.311942	0.320171	0.0261673	0.26969	0.251041	0.267363	0.275179	0.150732	0.221069	0.306138		S_salar	1.38449	1.28544	1.29687	0.460749	0.624273	0.522403	1.20139	1.53471	0.565248	1.2348	1.02119	1.04014	0.511834	1.23846	1.49043	1.49579	0.0828898	1.24079	1.27837	0.995474	1.03877	0.605922
		A_cit	A_lim1	A_lim2	C_rhe	C_sem	E_luc	H_bur	K_mar	L_cro	M_aur	M_mol	M_alb1	M_alb2	N_bri	N_fur1	N_fur2	O_kis	O_nil1	O_nil2	O_lat1	O_lat2	P_arg	P_mag	P_nye			A_cit	A_lim1	A_lim2	C_rhe	C_sem	E_luc	H_bur	K_mar	L_cro	M_aur	M_mol	M_alb1	M_alb2	N_bri	N_fur1	N_fur2	O_kis	O_nil1	O_nil2	O_lat1	O_lat2	P_arg
	17 host genes*2
	Non_synonymous																										Synonymous
	A_polyacanthus																										A_polyacanthus
	A_citrinellus	0.024																									A_citrinellus	0.356354
	A_limnaeus	0.033	0.032																								A_limnaeus	0.450919	0.501757
	C_rhenanus	0.035	0.034	0.043																							C_rhenanus	0.403977	0.441896	0.511952
	C_semilaevis	0.048	0.05	0.054	0.055																						C_semilaevis	0.603246	0.643867	0.695577	0.615095
	E_lucius	0.064	0.067	0.071	0.076	0.088																					E_lucius	0.800786	0.900591	0.907434	0.838618	0.991147
	H_burtoni	0.026	0.014	0.032	0.034	0.05	0.069																				H_burtoni	0.406553	0.205709	0.518813	0.4801	0.680346	0.901904
	K_marmoratus	0.032	0.033	0.016	0.042	0.054	0.072	0.033																			K_marmoratus	0.421488	0.451177	0.255937	0.479706	0.672382	0.900624	0.484603
	L_crocea	0.029	0.03	0.039	0.032	0.051	0.069	0.032	0.039																		L_crocea	0.355077	0.358373	0.483417	0.282093	0.585226	0.845146	0.402962	0.442538
	M_mola	0.033	0.033	0.039	0.038	0.054	0.072	0.034	0.041	0.029																	M_mola	0.419628	0.451088	0.550044	0.404892	0.655482	0.861689	0.492849	0.512062	0.332232
	M_albus	0.029	0.027	0.035	0.035	0.046	0.069	0.028	0.035	0.031	0.033																M_albus	0.38128	0.37528	0.542565	0.390138	0.584637	0.896613	0.43648	0.480969	0.323862	0.423635
	N_brichardi	0.026	0.015	0.032	0.034	0.05	0.07	0.003	0.033	0.032	0.033	0.027															N_brichardi	0.405733	0.210064	0.523071	0.478454	0.693267	0.902274	0.0278873	0.4876	0.408958	0.49171	0.440032
	N_furzeri	0.036	0.036	0.027	0.044	0.058	0.076	0.036	0.026	0.042	0.045	0.038	0.037														N_furzeri	0.475619	0.493799	0.438837	0.515407	0.703501	0.948748	0.530337	0.38507	0.496862	0.580683	0.538876	0.527683
	O_kisutch	0.065	0.067	0.071	0.073	0.085	0.029	0.068	0.071	0.067	0.07	0.068	0.068	0.078													O_kisutch	0.753013	0.851203	0.836052	0.76124	0.978628	0.351913	0.860426	0.83076	0.767786	0.799549	0.802966	0.86136	0.894347
	O_niloticus	0.025	0.012	0.031	0.033	0.049	0.068	0.005	0.031	0.031	0.033	0.026	0.006	0.036	0.067												O_niloticus	0.397806	0.189424	0.51482	0.467891	0.659073	0.887174	0.0539551	0.475371	0.398107	0.482079	0.42762	0.0576688	0.521528	0.852563
	O_latipes	0.036	0.037	0.038	0.049	0.058	0.076	0.036	0.039	0.041	0.043	0.039	0.037	0.043	0.074	0.035											O_latipes	0.505919	0.556461	0.531683	0.588995	0.711272	0.944993	0.579895	0.5188	0.530783	0.581761	0.57672	0.580419	0.565197	0.869211	0.567971
	P_argenteus	0.03	0.031	0.04	0.038	0.053	0.074	0.034	0.041	0.034	0.035	0.035	0.034	0.045	0.076	0.032	0.044										P_argenteus	0.406053	0.386899	0.512656	0.374957	0.583776	0.915653	0.439589	0.480701	0.312533	0.409027	0.339528	0.45209	0.535845	0.836386	0.429968	0.534713
	P_magnuspinnatus	0.05	0.052	0.054	0.06	0.07	0.083	0.054	0.055	0.055	0.055	0.055	0.054	0.058	0.084	0.053	0.059	0.059									P_magnuspinnatus	0.885803	0.970974	0.898972	0.935222	0.976206	1.04795	0.967601	0.914729	0.874782	0.898926	0.910749	0.962175	0.936165	1.03125	0.969626	0.974228	0.90908
	P_nyererei	0.027	0.014	0.033	0.033	0.05	0.07	0.002	0.033	0.032	0.035	0.028	0.004	0.037	0.069	0.005	0.037	0.035	0.055								P_nyererei	0.408799	0.207798	0.523302	0.481881	0.681532	0.91228	0.0124766	0.480117	0.405055	0.495425	0.436631	0.0325095	0.530692	0.863843	0.058605	0.585878	0.439788	0.977507
	S_salar	0.065	0.068	0.072	0.074	0.087	0.028	0.068	0.072	0.068	0.071	0.068	0.068	0.078	0.005	0.068	0.075	0.077	0.085	0.069							S_salar	0.784641	0.87006	0.839752	0.756303	0.985653	0.352558	0.8645	0.844573	0.784995	0.821813	0.822432	0.8645	0.90189	0.0670032	0.854665	0.889459	0.856613	1.04368	0.869927
		A_pol	A_cit	A_lim	C_rhe	C_sem	E_luc	H_bur	K_mar	L_cro	M_mol	M_alb	N_bri	N_fur	O_kis	O_nil	O_lat	P_arg	P_mag	P_nye								A_pol	A_cit	A_lim	C_rhe	C_sem	E_luc	H_bur	K_mar	L_cro	M_mol	M_alb	N_bri	N_fur	O_kis	O_nil	O_lat	P_arg	P_mag	P_nye
	*1 : DNA polymerase, DNA helicase, Major capsid protein, Envelope glycoprotein, Terminase (total : 4517 codons)
	*2 : enc1, ficd, glyt, gpr85, kiaa1239, myh6, panx2, plagl2, ptchd1, rag1, rag2, rh, ripk4, sh3px3, tbr, vcpip, zic1(total : 4546codons)
	Modified Nei-Gojobori (assumed transition/transversion bias = 2) model
[truncated: 27 more columns]
