# Supplementary material for: Fusion of piggyBac-like transposons and herpesviruses occurs frequently in teleosts
Source: Zoological Lett. 2018 Feb 21;4:6. doi: 10.1186/s40851-018-0089-8 (PMC5822658; doi:10.1186/s40851-018-0089-8)
Supplement: Supplementary file 6 — Text S1. Sequences of representative Teratorn-like viruses identified in this study (TXT 2804 kb) [file 40851_2018_89_MOESM6_ESM.txt]

Text S1 | Sequences of representative Teratorn-like viruses identified in this study.

LOCUS       M_albus_Teratorn      156894 bp    DNA     linear   ### 20-SEP-2017
DEFINITION  Monopterus_albus gene.
ACCESSION   M_albus_Teratorn-like1-1
VERSION     M_albus_Teratorn-like1-1.1
KEYWORDS    .
SOURCE      Monopterus_albus
  ORGANISM  ############
            ############; ############.
REFERENCE   1  (bases 1 to 156894)
  AUTHORS   Inoue,Y., Saga,T., Aikawa,T., Shimada,A., Kumagai,M., Naruse,K.,
            Morishita,S., Koga,A. and Takeda,H.
  TITLE     Endogenous herpesvirus-like elements are widely distributed in
            teleosts
  JOURNAL   Unpublished (2017)
COMMENT     ##genome=GCA_001952655.1##
			##locus=NW_018128364.1:1-156894##
FEATURES             Location/Qualifiers
     source          1..156894
                     /mol_type="genomic DNA"
                     /organism="Monopterus_albus"
     CDS             complement(1121..1876)
                     /codon_start=1
                     /gene="ORF1"
                     /product="ubl carboxyl-terminal hydrolase 18-like"
                     /transl_table=1
                     /translation="MRGLINYHGIICSVNSVVQCLYGTRELPGLMRELEFDAADTPNA
                     VPVALKNLFRDMSAESAESAWPCDPSRLVDSMSVYRGTSFWVQEDAEAVFGCIVNALA
                     DGCGPDRDIGKLWRVEKEDSVRCLSCNAVLSSGRSKSNTILVSLENRALPRELQEYVL
                     RRGGSDYNVCECYCDTCRARTRVVITSHVLSLPPVVCVKIARIRLTAADRLAKIEKGF
                     AFPETLDLKPLVKEIDDAGAGAGPLYHYELYAGL"
     CDS             2173..3108
                     /codon_start=1
                     /gene="ORF2"
                     /product="hypothetical protein"
                     /transl_table=1
                     /translation="MAKANGYVILRCRTPCLVVPEADEIIVKATSSLWRFQPWRSGDG
                     DASKCYVSDKEVTKFELFPALLEARAKGHVSNGPADVMAMLDEQWKVVQPMCSRMSMR
                     DVIRAVAGSLLGMKKGLRVNEMTEDENMIFPALFALRAGRRGCIKNNPFAEYYQPQGF
                     AYLTDEAARWCLRSFEWSVTLSLKMSKLKSEDYERCAEWPYVDIAFTEDGGHLPLLTR
                     GSAEMIVWWMPSNEETYVRRRGRMPSNKTYVRVRGRGLPARTAELTDYVLENVSGILG
                     RQTDGIAVRRAYRRSRIRAGYKRVCPIRLDLHGES"
     CDS             complement(4492..5262)
                     /codon_start=1
                     /gene="ORF3"
                     /product="CDK-like"
                     /transl_table=1
                     /translation="MEGYVKDPSRPVIGTGSFGVVYRVKSLRTQEEFALKCHACKVDD
                     STVRELSCLAALRGHPNIIQLLDCFVSDEDRMAMLMPCLPFTLSCAIYTSAGVPLSFV
                     ASFSRQTANALAYVHRLNLVHRDIAPNNLLLAEDLTVKVADFGLARQVSKRMSLNVVT
                     EPYRAPEIFAARSDYTCAIDMWSLGAVIADAMESKVTFLPPPSTLQMITELAPDPGDL
                     VGDDIVTRNREKLMPKLMRCEPVKRISRNLEAPRSGAV"
     CDS             5565..6533
                     /codon_start=1
                     /gene="ORF4"
                     /product="phage portal protein, SPP1 family"
                     /transl_table=1
                     /translation="MSRSRRLCENGMVQRIKEILRELREYSEAPPPPRHTVVLACQGW
                     TVPYDRRIYDVLSVLKGFGVIASKSSGPTRGPGLWTYARAAYEFVRSKPGEFDSDTFA
                     RECSMSRRRSYDILGALLGLGHIEKVTRRGARGTYTTECTLSPDARYWKEYLDDIWRE
                     GTPRLSAMNVTLSSDHQRLELRRTMGLGLGLRAEYEEEKVEKKGDDSEDANANDNRAN
                     WFKEESISLDSEWGQDWDWEQGWDDILLEKTKGNADRPTAPAPATKGTYDLQELLNPE
                     GWDWMDEPNEAYASASVVFTSETESWLCDYTEAEKAREELSLWHWD"
     CDS             complement(6820..7416)
                     /codon_start=1
                     /gene="ORF5"
                     /product="nuclear ribonucleoprotein Q-like"
                     /transl_table=1
                     /translation="MASLECDLIGLSRTVAVFGIPRDVTAWHLRHICETYAHVAECRI
                     LITLGLNGHVSRYGLVTLRTRRHAEYCREKLDNAWRFGRRLRASFVGDIDTLKFCDCH
                     VGVYSISVIDVSEAEFQLTEKFKRIFRTAKKRQSDLRGIIRRLQRGGFDLEKTKQSPR
                     YHHPAASTAASTSTSSRIRSRAAEGKQWRQRARVATRV"
     CDS             7621..8013
                     /codon_start=1
                     /gene="ORF6"
                     /product="hypothetical protein"
                     /transl_table=1
                     /translation="MSKETKTYSESSPTEETMTLRSGRVVSKPMAANPSWAPVEFRCR
                     VEERKPIFIEPTVAKAKATSAKIDESDADLVEEESSDDNDDDDDDDDDDDDDDDDDDD
                     DEEESFIAFSDWLKAGGQFQGPFTVTAM"
     CDS             8944..9294
                     /codon_start=1
                     /gene="ORF7"
                     /product="hypothetical protein"
                     /transl_table=1
                     /translation="MERLRSFAKYAPSHDRREDGAIYLIQDEQFYYRPVICVKIPKED
                     EDPYSEPVCYGFCKHDTIDECEMCRIYRIYWGPVEHEEEEGEGMRPVEQREEHNDRDR
                     GGGGGGGGGGGRRA"
     CDS             9578..10372
                     /codon_start=1
                     /gene="ORF8"
                     /product="OTU-like cysteine protease-like"
                     /transl_table=1
                     /translation="MDHEESEVMYVGTESGHMMFDPVMDNAIHHVALGLKKYDDDDDD
                     DDDDDYDEYAAYCEQRLKKVGERIKTKEKFGPLRLREKCYGQGFRAVPLGPPCKTEPI
                     EKDGNCLFRAVSYALCGDQKYHPVVREKCVSELQEWEHDKERHPFLPPGFATTAEYVA
                     ARHMAQPGKWGTALEIAALANFFGLSIYTYLDDRWFVYHPKVYGHGQYGKGIYLSNKG
                     AHYEPVVCVKPPPGASNVSCYGFCKHGWRDKTGGHCLYCTSEGYKLD"
     CDS             10568..11065
                     /codon_start=1
                     /gene="ORF9"
                     /product="hypothetical protein"
                     /transl_table=1
                     /translation="MQEIDRGLVKFGGNGMIIFEPYDRRQVGALCSVTWINAANRIVR
                     YDISLERGKYTCTCMSSRLFEEPADIVSLISTKYHIKLIPRSAEHQEYIHTRSYFDNA
                     RIHSQLQKLKDRANPKWAQCVGEAAAIVESLHPIRARYTPYGVQMSQTGRPGRSNGRT
                     EGLYL"
     CDS             complement(11483..12634)
                     /codon_start=1
                     /gene="ORF10"
                     /product="hypothetical protein"
                     /transl_table=1
                     /translation="MAFEQKEIIFSHAVTKDNRAYQPVVFPIDLSELIGPWRECSPMF
                     VIDSMNVTAYKRETLERIPIKFAVLNSSKTRALTNDPCRFSSKWNVDLSSSRRVKIAG
                     TNDAPFRRSLPVYEEGNRRGLRNVLSFIATDGPQASDEVGLDILKAESSTRDFVIDCE
                     RCGTESTARLEIDELERRPAALHLCLCADNNVCAPSLRSDGGAFGALIRLLYHAFRDD
                     LVVTRKAAEMAEIADFADGVGGGYRLRYGDGRAIRRRIPYRLIEFVASFYRTLSDYAE
                     GLAVIHRKAPHVKVLIESPSENIGHIHGSLTLTVLYGGTSILGLHHSTGQSLYDEDNE
                     DVFDLDVAVTQFSYDALVRRTPLNFTLEGQPDRTLEDWCRFHDGELPRL"
     CDS             complement(12705..13163)
                     /codon_start=1
                     /gene="ORF11"
                     /product="hypothetical protein"
                     /transl_table=1
                     /translation="MLADAGFTCPAGKLSFVRSEISERALVDLAGVLYQTVLMLQIRS
                     PRAFALVPEAYPDSVLRVMPYSREDPDLIWLEAFKSTRWLRSVRVKPGKKRIAEVDRA
                     EVTYHCSGCKDFYKTLFANKISADALIRSVYGDGSKRVLGRCVSEAWWLP"
     CDS             complement(13275..14081)
                     /codon_start=1
                     /gene="ORF12"
                     /product="DNA polymerase"
                     /transl_table=1
                     /translation="MGAGFFPWSSLIKSAKNKHFDRHTLERLKASKASVKTTYVEIVR
                     TWLPKITGLSTKPVECHEFYKCNPCEAAFYRYPLNIQAATGCTTAMFGGSLACEAKRG
                     GVSSGEEEITRAVEPSSSSSLIPHPYQPFSRCFANSRPLLAHKADRELINRSGKLVAH
                     CIVDYCLPRCMYARSVEETDVLEDCKRHLIAAFASIRGRVKRASSAFNSIMNNCPEHM
                     IPACGFREIENLTARRETVTRLPGEKLDACLRGVTDDLSLSAGETYKKLI"
     CDS             complement(14083..15639)
                     /codon_start=1
                     /gene="ORF13"
                     /product="DNA polymerase"
                     /transl_table=1
                     /translation="MPQLKYVLDNLRAKAGPAGKSRARGDPKLGFDKDNSDGWKGGSV
                     CDPLTGLHYSGPGMGLELAFDFASMYPSIMCALNISPETTVPWPPNRFSHDLAGWVCY
                     NWEAEGFEYASLILKYDRERGEFARRPAVFSSAVEYYLNTRAEFKGKLKDPALGEAER
                     VYYKMQEGECKVMANSFYGTAPLPCGPLVSGHGRRQIAVVNECVSSFYRHSCPVLYGD
                     TDSVMVSVGYGPEDSPEEDNVECTVSGGGEEAVDNELKLAAAGPAVAAKFERAGSRVP
                     EFLSCVHTTLVEDTLKRMYVIERGNTPVRAVRDPKGTFTEEGYPVYVVRTPGSDTLSD
                     ITGPFVKGRRVKLEYENSSSVFCHVAKKSYVALTHALDTEGDLSSLSVKIRGLSAVKS
                     MRSPCDSAVTDAFVACVMRGDCVRLEPRSVACFSTPPWHGLSAGEGMLYPXXXXXXXX
                     XXXRRGAAADQGVFGCLGHARIRISGRRGPDGEDPVQGSRVLYESHIFERRRRREGPV
                     DVQSVRAHRV"
     CDS             complement(15599..17566)
                     /codon_start=1
                     /gene="ORF14"
                     /product="DNA  polymerase"
                     /transl_table=1
                     /translation="MDGSIPFVDLFPDIYPERRAVSLAERGLIGVMIKSVMFHRTEEA
                     LLCRGLVLHAQREDLLYATVCFKVVGIAPVVGYDLDLVRDEGYRDDDDGEENWKQVRR
                     IWGRHFVREPADVSVLHDDIKRKVNARVFPLRNIALAKRYLESVKGALTFGDFCADTG
                     YYAARDGNTPALCCGVMFGRMYFVPQDKAGETASLSPGDLVYDHERSEAEARLFDTAH
                     APFFYRAACLDIETVVDESHRDPSLRCDFFAHRFPFCTELAVAEMTAYRGKLMKILSE
                     GKQELRGKQTGGWLSIPALAGDMPGQEHEITCVSLVILNTHLPKPAEPGRHRKKLIVI
                     YNKRKVNEDRLPEADIELARGSGIEDPSRIAFYPCAGELALLEKTVALLHRHEIELLY
                     VYNAEFDVRVIQQRVHFYAESNYAKSAGAGVEKRCAALLVAWRGLFVSRNLSADLPPY
                     FQFESVRYLEMYKEMLHAVGSTLSRGKLTEFKVRAAASLVEKFNKEKAKLGHFKMIGC
                     GMAVVDLYRMSGTRAIKFACIVRHEHEAERRGALRDRQGQRTARTAAQGPAKASEVGR
                     RGLFENGRDDPRRREESVRGAALQPGRLAAVRQTGQSFQTGVRAVSQMQNHAQHRRGG
                     TRTRGHFRRVRAEHPLGPDASAEVRAGQPQG"
     CDS             17966..18421
                     /codon_start=1
                     /gene="ORF15"
                     /product="hypothetical protein ORF56-like"
                     /transl_table=1
                     /translation="MAHNAKSAHENPKPLRPPFREHDTAAVEWIEVPLKRRALFLAVE
                     TDALYDRASDELSFGALQERERALFQLLLYITYCCKGQVLQVTLENPDFATMSPPVRE
                     DFAHGRLFCFVLNLDKEIVAEDSPAAAQVDDHDDDEDDEFVSGGSSTLP"
     CDS             19186..20334
                     /codon_start=1
                     /gene="ORF16"
                     /product="hypothetical protein ORF56-like"
                     /transl_table=1
                     /translation="AALLSGSRCRCRRRRAERGEDEGLCRGDCQTAYACFYNTSDRHP
                     FLVSKDDYSHYFAHLYPHLGKLERLSKEMKMKYRGRRQFESIADMVFNILVKHRASDG
                     DSLYAGLSDLMDGRTLNSRLSLGHSLLRGIHESLCLSLGSGSDDYERDPRSLDPVKVY
                     DHALVRYLFSDSLEVGRLFQASTTFNYIVANTAPRYTIERVMLFNITGPGEGKSYANN
                     VLNCQFKRVKGCIETLTSFTPQAFKYKQQRKACVVMIDDAHITHEKTIKALDKESSVI
                     PNTFKNLLDTSVLESDVVSRDANSGKVDTVKYQAVHNCGFVWNTNTLGFVSDAWADRC
                     VIMESEFPTHVTRTRSSKQLQDTVERRHMDKVAAVCLYRQNLVQSATMI"
     CDS             21518..21949
                     /codon_start=1
                     /gene="ORF17"
                     /product="hypothetical protein"
                     /transl_table=1
                     /translation="PRRRDEPPREPLATLENDWEWLEASEVFNKVHGRESFCPETLKR
                     DYAVTMMVVKGEPATRKPRESRRLAEAMKTLLRSDGDTALEMRGGERPTGAPTTDRRG
                     TARAASTKNQRQRRSSAEEDRSDNRELKRSRQRDIETICSV"
     CDS             22668..24314
                     /codon_start=1
                     /gene="ORF18"
                     /product="hypothetical protein"
                     /transl_table=1
                     /translation="MFAGHVGESYEAYGPRFSLRFEELLEKIATLCESAVALVGSDSR
                     SNDEKPVETPGPSAASNHRMIHCMGLDQAQFAFDNDMSFVDFIRMPRESYEAYGPRFS
                     LRFEELLEKIATLCESAVALVGSDSRSNDEKPVETPGPSAASNHRMIHCMGLDQAQFA
                     FDNDMSFVDFIRMPRESYEAYGPRFSLRFEELLEKIATLCESAVALVGSDSRSNDEKP
                     VETPGPSAASNHRMIHCMGLDQAQFAFDNDMSFVDFIRMPRESYEAYGPRFSLRFEEL
                     LEKIATLCESAVALVGSDSRSNDEKPVETPGPSAASNHRMIHCMGLDQAQFAFDNDMS
                     FVDFIRMPRESYEAYGPRFSLRFEELLEKIATLCESAVALGSGSRVVGSDSRPNDEKP
                     VEKAAAVDAPGPSAASNHHRLIHCSEVPDGFDPYMDYCQILCGHPPGTCDNPTIPWSL
                     ASTLSGEEHEPYEPFATHEMIAVDQVGVRQLLSSGSSSGEEQDTEPYEIAVQDTEPYE
                     PFAPHEMISVDQVGQLLSSGSSTPDGLDGLMDDDYAYIGC"
     CDS             complement(24571..25896)
                     /codon_start=1
                     /gene="ORF19"
                     /product="CXCR-like"
                     /transl_table=1
                     /translation="MAYPSNGSAAADEAAVVWGAWSNDTRRRPPPPYCSMYGHNILVP
                     LLHGVVTAVGTPINVYMIWVLFRARRCGPSNGSLTSMSSSLTRRGTSLTHYDYFLFHI
                     GLCNLCMLFTIPTWVSQYVFPRGWIFGYVLCKVVKGSMTVSPYGSRVYFFPACVFFYY
                     GCIHYFLFHVFVFLQFSLQYGILTVVYINVERFLKVVYNKTTFSCFGGGCRSAQKRRW
                     TASLLCSCLPTISCLTDVNTYNVVQYQQTAMCLNTADPLMQLTGLWFRTTVCFIVPVA
                     VLALCNGAVIWAVKKHARRISSAGLAPRWPLKGAQIIPLLTVAFFIGCLLLVEFFIGC
                     WIPWVVNAVYFARTRVRCASLMLTVVNVSLAVANMHCLMTPVMYLSVKTGMFKSSLRE
                     RLSLCCASICKTENGDASQRRQELSLASICIDENGDASQRRGLSLHPSV"
     CDS             26657..27568
                     /codon_start=1
                     /gene="ORF20"
                     /product="hypothetical protein"
                     /transl_table=1
                     /translation="MEKVTETYDTYKCLDCDVVLSGYRRGDPGLRQHVLKGDGKCQYV
                     RDVYKGRDKELCLVLGEVRFQNGLLAFPEYVLYTKDRYISINGTKYCVVCATSVFEGH
                     YDACAVMISRLKTYLQRWRLNVPVDSAILFNHVRYAAYDDDLETDGVMARPPRRRASE
                     FHVLGEPANMRPVPGAFDDSHRCYDCDLVVKHFVRNDTLLGEHIYHAYTADGPGCKYI
                     DQRYSSHEVARILAKERYRKGHVAFPDIIGQAVYGFAAIAGAYHCIVCGTIAVQGFYL
                     PSRGHRPQCDAMKTLLQEKLKHLKLLH"
     CDS             27940..28494
                     /codon_start=1
                     /gene="ORF21"
                     /product="hypothetical protein"
                     /transl_table=1
                     /translation="MRNLLLLLCLAAAASLAFGRYTERGPLHEVLSDYMNKYPHFRML
                     TVESPDLLSQFCAWNILVWSLGDHGRGLALMDVKPDNCSEASAYSWNGTFPCVLVRGA
                     DGTSCEGPSRRLRRPRALRRRRRGAALHETNVIGRARESRRAQGILVVSLGRRTQAVS
                     FGQNDQRLRADEQRFFAKRAEDSG"
     CDS             28451..28783
                     /codon_start=1
                     /gene="ORF22"
                     /product="hypothetical protein"
                     /transl_table=1
                     /translation="MNNAFSQSELKTLGNVTGFEVHYWTVQRKPKRAVVLRGTTLGTR
                     GVLEGTYRAPASDETEPGWSELPLTYYTVCAKSTYVYADCGRELGVKGAPGTGAFVGE
                     QMTHYPFP"
     CDS             34254..34835
                     /codon_start=1
                     /gene="ORF23"
                     /product="hypothetical protein"
                     /transl_table=1
                     /translation="KATTGSSSNGTETLKARLSWKAGVDDSGALVLSVGDAAAQRYTR
                     QMLSDGRARVEGRKVSSSFHSGGEPRLCPLARMISVCALMNNAFSQSELKTLGNVTGF
                     EVHYWTVQRKPKRAVVLRGTTLGTRGVLEGTYRAPASDETEPGWSELPLTYYTVCAKS
                     TYVYADCGRELGVKGAPGTGAFVGEQMTHYPFP"
     CDS             complement(35605..36216)
                     /codon_start=1
                     /gene="ORF24"
                     /product="hypothetical protein ORF077R-like ricj brean
                     iridovirus"
                     /transl_table=1
                     /translation="MATPLLPCDAVKGLDSDFVTTHRHKIFRLRCPTGARLRIAGLED
                     TMYRDDDYEVKSWGAFYLPDEVKMQVFGVVEGTSCPYDQLVLMTCEDGRVYAFDGEEL
                     HAVASSWNELCKEGLGYPGSETYYDGEAFKHMTEEDWEEEWKSPLGQMLEEKHDKLVA
                     ESLPELLEHLELARRKRDSGLRDVEPARGPATRRRARGGRRTL"
     CDS             36359..37405
                     /codon_start=1
                     /gene="ORF25"
                     /product="hypothetical protein"
                     /transl_table=1
                     /translation="MAPGSQPSGPAVTFPSADFGKATMSKCDLKIALNDQLCLHGAFD
                     PGLGPLLARCEEVVEDYLDHRAAAANWFANIAYDPRAKRFHHSLILPALNAMDRYAVA
                     SCENASKLRALLRDVANVRAACLCLSVKMYGVCTEIKLRELSDRTRNWPRVANDEAIR
                     HLYADPSPRGIRDAEKTVVATLRGAVFPVHEENATRLLLAYLRLARTKRSFEDTDDGS
                     VARVTQKLLRAKLQADNKRVPWWKLIAACSLMGFEEAHGGGSSPEREYIIELFQELRP
                     GELSSQELAELTKTLRATGTRRRRRTFPNILRRSRSQRTEEVLCSPCGKRKALTQGTD
                     VVEEMSLFCHETTL"
     CDS             complement(37752..38483)
                     /codon_start=1
                     /gene="ORF26"
                     /product="hypothetical protein ORF111R-like scale drop
                     disease virus"
                     /transl_table=1
                     /translation="MDEHGNYPWCGHLDHRDLSLVELELGAPEEVAFWARANGETVAK
                     LKEAAFWTWANVDTEALLRRTPLQFEYGGSCFSGLIRAAKLRSLPKMTEIVSVGSGLG
                     LIENYISRSLFGADVVRISDLEPPHAMVERLSCLDAVEKYREADCLLFVFQCCGSGGY
                     ERVISRFKGSYVVFVGEIHELGHTNPCDLLEQINEDFYEVVRVDMPRLKPRSSSVESM
                     VVYKRRDRENREKAGDEKNNAKVDV"
     CDS             complement(38527..39324)
                     /codon_start=1
                     /gene="ORF27"
                     /product="hypothetical protein"
                     /transl_table=1
                     /translation="MDRGLFDDDAASMALRGPHQPDDETPTVSGGQRRFDHGLIAFPD
                     FLTYREARVVIGAVEYCPVCARSRDAQMHKVGDRCPAIKKKLKNFLHKTPLIVRKLRN
                     SPRPQARPRERPSPESLLRKRKFRSDTRGSETERECFHSADERLRFKTCYPTEEFKTH
                     MFYVHLADVKCLLCEGFRQALGDGEIRGMLGEQRYRRGYMAFPDSLFASTHGRAVFDS
                     KARCVVCGDRTPTHRRRCRDMTRLLRWNLEVFEHDDDRGRSNALCCV"
     CDS             39966..40514
                     /codon_start=1
                     /gene="ORF28"
                     /product="RNA-binding protein-like"
                     /transl_table=1
                     /translation="PRHVTSWDIRRVCERYGEVCSCKILMIYNRTYSSSQYGLITMQT
                     RDQADACAYYLDNTQRFGRRIHARRVGKVDVSRIPYCGGGVYTLVTERCLENWVNCSN
                     TKLTKELMYCLTETQRYNRRNTTRRYRDGRERERYGDERTLSPVRENNLPVTEVTEQE
                     EAPEEPVAPEPAPPAPVSSAGG"
     CDS             complement(41331..42446)
                     /codon_start=1
                     /gene="ORF29"
                     /product="ORF072R_infectiousspleen and kidney necrosis
                     virus-like"
                     /transl_table=1
                     /translation="MDFIADDDREIVENSLTMVRAFMRRQFPSFEYNSEYKLLKPKVL
                     FHTWVAIYGTGIFDGSVPLPDTGKRFDYVTQIKANARFLARQSVPLMIVYSVRNLDRE
                     HKTKMLRAFRDEPNVVLLNLEHDLRDAVPLACAQIYKMTLLDLMDYVRIGVIKHAPAV
                     LSVLRDRAIAQGKRAYARALAKNGGNAIIYTDIDISWNDKLPEVLAFRGMCSAPIRNK
                     RFSFEAVRCEELNEKRLAHRSVMIAPTRVGRLGQFRYIRSGHAHAAAAELASEVRSAF
                     SFYYPYPVNIANGDNSLLYVHLDSVPLFRTLVDDASMVVNFHHNRDGFLDPAYDENHT
                     SIYMQLLPFMTIRKDNTWKGWTLNKQHWGLQVRDHRL"
     CDS             complement(42599..43525)
                     /codon_start=1
                     /gene="ORF30"
                     /product="hypothetical protein"
                     /transl_table=1
                     /translation="TAETEAYEPSAASEPEPKTVIHGPAFMERILSSGAKTPLLKNLH
                     VEGSLHYVIHPNLHRTEFLPCTPGVQDASSPTDLVISRDGVSVRFGERDYITWRGPAF
                     LSRESKEDKHWFADDIIGPEGLGVHLSYAHPVGGAVSDFGVTVYTEETYSRPRSERRG
                     VVVLAPNFIEPSVAKEPFVHVTTEDRPGFTRLSSNTACGGLQNIHVKGCLILDHFVVV
                     PALPPIGGWFFGSREDEWYGPPADLVLPERRAEFGIATPGDMVISRGNGSVLIRADGS
                     IVSCGGGDLRTCQKLWTHDRCYYFSVNDMVSY"
     CDS             complement(44054..44815)
                     /codon_start=1
                     /gene="ORF31"
                     /product="hypothetical protein"
                     /transl_table=1
                     /translation="MSPTPSGQRASAETDLVISRDGTSVRFGPRSNRRTHVASKGGCV
                     FSNSTRYRKHWFEDDIGEGLGVHVSCADRPVGQIPGVTIYTKDTYSRPSRERRGVLVL
                     APNFVDQLAPPAAWNRPDCTKLSSNTGCGGLRDVHVKGSLFVDHFTVLHAVPPIGGWF
                     FGNREDDWYGPPAGLVSPDCQAELGIANPGDLVISRGNGTVLIRADGSLVARGMVGVI
                     CLPVKDCTHTTKIIVFQSFLFVYFGQSGVQQFVWF"
     CDS             complement(46467..46991)
                     /codon_start=1
                     /gene="ORF32"
                     /product="E3 ubiquitin-ligase makorin-like"
                     /transl_table=1
                     /translation="MAEAQAREDDNACGVCFEIVSKKSLSTERVFGILINCDHCFCLG
                     CILAWRKTKHAQAKTCPVCRVRSSVFVPSYRWAETGPEKRNLVARHMELLARTPCVYF
                     NGGYGKCAHGPRCLYYHGPFQWREADAWPGRGVWTWRQPSVFFYQNDNGPPGQQVLMV
                     LYYMTRESRFVFLN"
     CDS             complement(47987..48286)
                     /codon_start=1
                     /gene="ORF33"
                     /product="putative drug exporter of the RND superfamily"
                     /transl_table=1
                     /translation="MHFQQQHSPSYVERGWDWDRQPNRQLPPPSHEQLSSPDREFRAP
                     GQPPPPPQPPHSLLDQQLRAPPPRFDPGPGQLGQPPQFHSPHDQQLLPNYDREREE"
     CDS             49878..51275
                     /codon_start=1
                     /gene="ORF34"
                     /product="serine/threonine protein kinase-like"
                     /transl_table=1
                     /translation="NPIPASFKISDFGTACNFSTPDQLRGTRANRAPEMMWCHESDTA
                     SDVFSWYCVMWELYGGTPLIRYQTPTTDEDRPWDFCAKIYARNLSALLGVYEPRNGEP
                     APQSTRYFEEIEADELRRTYRSRPSASNVLEKLSKMALATERPVRDQEFVELGTLCIT
                     LFPQERYAPEDLLSLDRYRALREDVSPLTRIPRATIPPSVSVGEYRATDVAVCDDCAP
                     EELSSHARIVHNHLIKTFYGFDVCRLAPGPIQPYEWYSKKAAQARPRRRLDAKRKTTS
                     PQGSDDGRSKILRVEEEDRSRSVEPLAVDESSRLRGKRLRKTHNLVENRGTVHLNEFS
                     ANEETRGTGGTRVVVKIRKRTTESEIETGIAILARGTEGESVMFRKNVIELSQVMTEK
                     HPTVFAGPARDMCRCSASGNVNVFQYALTLPDCTPASEWTPARAPHSPAKFSSLRSFC
                     YSARRSLGAACPRTG"
     CDS             51314..51658
                     /codon_start=1
                     /gene="ORF35"
                     /product="hypothetical protein"
                     /transl_table=1
                     /translation="MIDAVGYLSKHYRKDDLFVASATSGLLGFCIDIVSRHFPSAAAA
                     NLVAILKGVRDPISEFANALGLALENLSERRERIPAPDRLTLTQGYFTFREYTAEIPT
                     WKTIGSLASPADA"
     CDS             51745..52050
                     /codon_start=1
                     /gene="ORF36"
                     /product="hypothetical protein"
                     /transl_table=1
                     /translation="SAIIRTLTLRLKAKVFGEARVELTALNCTSAPFAITVARPAVTR
                     VSSVRDLDVAKLQLCKQGKCYTHDANPDASVDSLRWAPVAAFSKHARTGPVSELCGE"
     CDS             complement(52299..53039)
                     /codon_start=1
                     /gene="ORF37"
                     /product="GTPase IMAP family member 7-like"
                     /transl_table=1
                     /translation="MSPASVTRGCRREEVKDEGWNIAVIDSPGLFDTNKTRAEVKENI
                     RDCVTRSVPGPHAFLLAISLKSRFTEEEKATVSWIEDNFGPDASMYSLVLFTHADLLE
                     GKSVDDFLNDSKDLKRLVNQCGGRYHAFGNSRPPRDGEQVKGLLRKIETMLRFNGGSH
                     YTNEMYERAQVQLQEERMKTAKEEERRRRESEERIREEERKIARCKQIALVATAVFGA
                     GAYYSSYVIMTAAGVLGFTQGFDCTMIL"
     CDS             complement(53695..55113)
                     /codon_start=1
                     /gene="ORF38"
                     /product="hypothetical protein"
                     /transl_table=1
                     /translation="RKSSAAPMRYGGYREAPRDPRDRAGRRKRPENMRLSEAEETSCG
                     SAESEMETDTEVRGEDLVTTSDCSPDDYDYEDEFIDDDPIETCGSSSSDEDERRRRRR
                     VGKKRQKTTDVGKNKRTALSRGGSSRIAFFPNSDSDDDDDFAESEAKSRRRGDVKPNP
                     GYSRELDSDEGRDYVSESLRKGRKRALPLDSDEERRYRMTIGKKYKRQPSRFVERRSP
                     STSAHRESGERGRGGGSRVNPGGPRDIKTSNPGPSTSQPPRRPQGLSSLWTSESEEDR
                     KRGSKLVSPKRTPDIIKPNPGRSGLITSQQPKGLSPAPLEKLIPEKERRSSVESTTSL
                     KKREKAAAAWSGTETDAGTEKKRGRESEEDDAASRRSSSSCSSCQDSDGDDKARSPDV
                     PEETVDHATIGEERGGGGDQTPSHALSGKEDKEKDASEEEEEEEAAAATQPSLAEGEV
                     QEEEESVASDSEDDRSEDEVRM"
     CDS             complement(55577..55936)
                     /codon_start=1
                     /gene="ORF39"
                     /product="gene_id=39, length=360, gene_score=-484.796735,
                     rbs_score=1.688876, rbs_spacer=-1, stop_enforced=N,
                     start_codon=0, logodd=9.937418"
                     /transl_table=1
                     /translation="MSALLLCDPWLNGDDERKEAVCALLRLDDTLLNAAHADILGEWV
                     ASNRSVVNVLRERGLKDRLSVALIQRLSSLSTDRWSKNVLAAFPSARYLPPDRESMGR
                     RERSMQRQQRERDRRERS"
     CDS             complement(56255..57934)
                     /codon_start=1
                     /gene="ORF40"
                     /product="hypothetical protein"
                     /transl_table=1
                     /translation="MAAEPIFVVSRYPKWYSTDEGHEEAYECLETKGLFEAVRDLMVD
                     GQRRLSFEENRWRPQVAYKKIREDVLNRAEALLSRQKPSRSLLMALMDLVEVLGGTEF
                     GSVATSDRAGLKHVLLIYGNYTAYYIPNDELRKNSRRTVIPVVTQYSEKHNLVRFDAR
                     RSMIGTYSALIPHEGGKKSYFLQEVLFTPGLKSLQLLRKIAGDMFEFWDMALEMPTRL
                     DALAPSFQQIQPCQLLLDAGEGAQPGDDDDEDEDEDLSSQMEEIMPMCCAPGGLEDRE
                     KKKKRDASNDCFDESKIKXXXXXXXXXXXKGREEPRVAYFRRSGKVLGGKRGNLLPVV
                     ALRKDQDKQKELYVSTTLKFYRSLKRSCVKGNGELMSCWNETLQELGRDTFIVGQEIC
                     QEIQQTALSAFTRRVNPGGWRNGVPKHVESKISAPAMIEVVELAIALMDRRIPSAFAA
                     AELLYCPIERVRGFLKFQREYDSDPTFRASVRSRRAGLISGRMRKDRLALAEQMILYG
                     QKSGRPEESSACAELLIQQPPEDVNKIQKKWYTVTKGDSVKDKEIYANVKVI"
     CDS             58305..58835
                     /codon_start=1
                     /gene="ORF41"
                     /product="hypothetical protein"
                     /transl_table=1
                     /translation="MVYLSIMIRWLATPRDHGWFQSTENIQRWHMTRWYFESLHGVRQ
                     NLTLVLLECKDSAIVAQTQFLNETFDFVQRHWANRTLPGLMWDQIENVIDPHWKCASS
                     HNRDNKVAMWTVAPDRGFSVEVLDTMNLMGKKFWLRVEGANYLTVDPETDFKLRTPHV
                     SPVLIFHSITSKILRN"
     CDS             60090..60851
                     /codon_start=1
                     /gene="ORF42"
                     /product="hypothetical protein"
                     /transl_table=1
                     /translation="GSPSRSRPPRGLDVSYESDRVGSESDRLEPESDRVGSESDRPFS
                     ARSIDMKPPTRTKFKPNESPNQLSRSQHTDSADMVYLSIMIRWLATPRDHGWFQSTEN
                     IQRWHMTRWYFESLHGVRQNLTLVLLECKDSAIVAQTQFLNETFDFVQRHWANRTLPG
                     LMWDQIENVIDPHWKCASSHNRDNKVAMWTVAPDRGFSVEVLDTMNLMGKKFWLRVEG
                     ANYLTVDPETDFKLRTPHVSPVLIFHSITSKILRN"
     CDS             61073..61504
                     /codon_start=1
                     /gene="ORF43"
                     /product="hypothetical protein"
                     /transl_table=1
                     /translation="MDVIRMNELSEDDSALGAVAEKSRGYYNTRAPLRQVVMEATRES
                     MLRGGMYQAHDRHPRLASVREQRSAMFDTAPVKVVLCSENGMETLKQALTADGRFVSS
                     AEVIDRDADTFINLVPENTRLMEIPPNSNNYLLQGKSSNVT"
     CDS             complement(62208..64109)
                     /codon_start=1
                     /gene="ORF44"
                     /product="hypothetical protein"
                     /transl_table=1
                     /translation="MKFIRAPRHVSVADRVLEILAEIDADKITGEKHDNMSLRDALMT
                     VAEIGMKGSLANAMEAIQDSLATSMGRGGTEEDYLCPSYVSGKWERIVNVGWALFDCI
                     RDLRDDNSRLQRDLSDVGERLASCETRIGLLHAERTAWLSDDKKKDCSKQAVVREQTV
                     QRHVEPGGLQIALFECQKQRTELADKLLSIQNELKLTQDSLCASKATEARLKLDYEQT
                     MSDAKRETSMLRMELCNLTCSHTDMQARATLELEEAIRDRDNVSADNCSLTTSVRFLE
                     EFLGTSDIKTLRVLMDASVDRIIQHLEATCAKKDGALNVLPPMDTGDFFGQYETAIRQ
                     AVDRLEVQDPQDPERVPIDFMQGDRGEDRSSDGPRPRGGSRTPKRRRPDSDSDEEHAD
                     DKKNVKKSDCVKPEESFGVSQQQQIQVQEHEDSKDITKTDKQNDSLTLDHPRQIVKQE
                     EESEDAVATASPAPEDASDYHLRVDTIELPSASSSKIDAPYSIRIYAGNNARLVSLGD
                     SSTFVKHLCGVLQCSDYYAYRVGEAEGSDDKRVLEALSAALRCTLILFRLKGHHKTYG
                     TKLKHVYALLKTSRVYYLIVTRGETDPERIYCYNFKRLPKESTEDGVTQKIQIPTTRY
                     DKVTLLQPN"
     CDS             complement(64357..65217)
                     /codon_start=1
                     /gene="ORF45"
                     /product="hypothetical protein"
                     /transl_table=1
                     /translation="VPWDLPTNPPRCYASSAEAVAQQHGPRWLRVILTRYGLESSSNE
                     GESVARTIQAPFWAVVLAAQCCGALTRWTKELDSLARRLRVNPSLWRDSDRVCQRCGF
                     AYRANPSVCGKVPLKARGVAQIDELLLGGLCTSLCSTVIDGDGGPSRYCLDHRRWYAA
                     SAEERRELRDQEEKAAEFEGQTIERKKKDREDEEKEGQDPDSGWWLWQKRCRARFRAG
                     GTAETIGNAAWLRFWRTWKLDDDDSRFRRDGRSGVETRESISFEHWRGRSCQALGYHV
                     RTFPFGRGEE"
     CDS             complement(65435..65794)
                     /codon_start=1
                     /gene="ORF46"
                     /product="hypothetical protein"
                     /transl_table=1
                     /translation="MAQRYLLVKREPSEAAVGFEYTWVQLPEIEKRLPVTVRVTDVDL
                     GDTFRVPVERGLLEDTRCVIFRVLYERGKECYGLVSNKHFRPAIPGRDGYEVKRIGAF
                     LAAEPLAHVSLLRDATKE"
     CDS             complement(65880..66710)
                     /codon_start=1
                     /gene="ORF47"
                     /product="hypothetical protein"
                     /transl_table=1
                     /translation="MEQRAKIISSDEGPSSLSVFRAAQALPREVFEDILRRHYGEDVV
                     SSATSSSSPQKFSDGYKNLSLYLRLTQNLNLDKRVEVMTEILEAYRERLRVANATDDA
                     PRPLSPIEDAMMEAAEALMTLDEGLGVGRQPVEPVDGAGRRPSWQRRAGAVISTPRDA
                     TLRLAVIWSSDRRARGPNSGSTRTKTTITKRIANTVILRREMKDRRGAADQCPRSVSR
                     STTESKTSKRGKAIWGMMLRRKSRRSRADSSKCKLGPGGPRCCCVFDYATFVCFMCLV
                     "
     CDS             complement(66723..67346)
                     /codon_start=1
                     /gene="ORF48"
                     /product="hypothetical protein ORF44-like"
                     /transl_table=1
                     /translation="YYGLAAAYTSDRPLEMAAACMPQLREAAAMVRDEQFHKLRALAP
                     ELQMLLYAALSCHINWVDYNHKQILIAPPQRLHDDFRESSDEGEGEAEAASNLEGDLR
                     CIRCLKNQTFRSSEVKGNPKNIDVEFDFERMTFVSSCCAAPVIAVPLSTPEANTCTFT
                     DLKQMYTTCPRCKRPIFSEVLVDPETLYARCRVLCERRANRVAQRAQ"
     CDS             67936..68793
                     /codon_start=1
                     /gene="ORF49"
                     /product="hypothetical protein"
                     /transl_table=1
                     /translation="MADCVEALQVSLRQDGFCVATGPRDSGVGYPCPIEPFAPVLLNS
                     PVVLHLYCPELFPDEVLRVHAEHLGHFTGIRNVPRVNDDHERALFEGLCRLFGRDRVL
                     DVYDETLAEDEVLREEAAKARRDGREAWPSVFASFQGADPERVRRTLALLRKLTRMFD
                     PNELRDNDIQHTQGQEPAHMLFLYAIQLTALFLSSRVDEKILATIMSVASAPFLEANF
                     CDPLCAAALLKPMFVPWYDALPRKAEEADPSVDPAPKLQYYRLFLGYEIGNDGAGASS
                     GGAAELAWAG"
     CDS             69192..70718
                     /codon_start=1
                     /gene="ORF50"
                     /product="hypothetical protein EH28"
                     /transl_table=1
                     /translation="QGHGKSLCFGKIFTGPEDKKPPPKYKTAFGDFATVTMGVSNATE
                     MLSMLEIALSSGKGKGDRDNSNLRATLSKGYRPPAIQRIAMDASLYARYHHRFNTGEF
                     TEVACVKAMSDPRYNELIHKDALNEKSEYRLCLANGALPMCVLTLAMTMRQTVMIALG
                     LFCTELARSAYSASRVNYGTLCARLVSMSKATKFRHKKDSDETNVFAGGASYGATLKL
                     TCPAFSKAGPNGVNDRDLNDMEWLRADDARLPSHVRTSLAMIGDTKAQVRKIMQQHGL
                     CYNRMLFTSDGRALRFADVFGNEECMIQAPVVLNASVRLFSNSQNSFGSLKPCKRGCY
                     YPVAILSNRCVDTSRYVYSGGAKDRDEGGADATVDELVERIKREVSRVLPKIDVGRIK
                     MMAPDLTEQEFDALVSAVKASNIEVTGRRDKFSFRGDDGGVSNSRGKDDGVEEEKKNG
                     PTTRDDKRTTKRAVPEEANEELNGGGSSKRRKTDNKLIGGLRICEEDDDDDFGFDDSD
                     "
     CDS             71306..72307
                     /codon_start=1
                     /gene="ORF51"
                     /product="hypothetical protein"
                     /transl_table=1
                     /translation="MDPIASNELDSRGLWAPMSHYDFFTWPGEETDEENDEEENEEDT
                     PRRSVGMWPTLHRTWISFLQRLGDYWWGPVNPEAFLRKGVGSAAVWDCGGGGVTMPXX
                     XXXCHWTVEYNKRGYVFGEYHPDPDCGYYREYFRDVISKNPIVTLNKALEVKNGYLIA
                     KPEHIDGAAAGSDKLSRTITETRSLIDRLDEAWWGVVRGRAPLSAPPLYSETAAAVRE
                     KRENTREHREVLRDLRKADERLVNPARPATAAVCYTDEDCLFHFVNAKGDVYNVTSNA
                     RGFCLSRAHELDCLQFPTARALLDHVGAIATFVPRPLETLKKLCGSALRKARVEGRK"
     CDS             complement(72910..73509)
                     /codon_start=1
                     /gene="ORF52"
                     /product="hypothetical protein"
                     /transl_table=1
                     /translation="MLNRTWLSFLQRLGNRWWGPVNSDYVESFLEDPRIKVGSAAVGI
                     WRFWRHTSKLAFTLSVKVTKWDVCHWSVDFRKRGYGHCNLDEMNRDVFEWRCDPYEYN
                     RNPFVTIQKILKRFKDGHLIARPNIDVIRRVAETPDEDVLKRTTIEMRDLIDRLDVAW
                     WGIVRGHALPSMDTRDNVFLLQNLRTLTRGLRRRRAGTAG"
     CDS             74173..74961
                     /codon_start=1
                     /gene="ORF53"
                     /product="hypothetical protein"
                     /transl_table=1
                     /translation="TAAYRGEVGGPGRRTAFHLWVKEGADDISLRSVLLDKYGYGYYE
                     DEEDEYYEHWENPITTINKMLTKIKNGHLISRPDDKIARFARADEQDLERTIAETRAL
                     IDTLGNTWWGRVRGFIPSAYGNNADVEEHGAMLRDLRARHPPNGTRPATAAVCYTGEY
                     ALLNFVNAREEVYNVYGTSAGFVLRHATDETELKFPTARDLLTHMNTIATFVSKNQSL
                     KELCRDTMRNAKIADPARIPPGLRKYMEPEDPEDPENLYDVCEE"
     CDS             complement(75169..75798)
                     /codon_start=1
                     /gene="ORF54"
                     /product="50S ribosomal protein L10-like"
                     /transl_table=1
                     /translation="MAMGSPSRKRAKTGRAFDSEDKGPVDAEYRKLYEELRNKALSDI
                     KNLVREHVERQSSGSASYRFMNVYGLCSFEEEPRDPCRYQRKEYETLVRCAFTGCPES
                     LDSPLVSACGTLSPLVSARVQAGELTLTRCGELDYTRSEEALAALRGGARPRRTAERG
                     DGIGASLGGMESRFAFFVRKDLHALGCAYRQLVTAVELLHLNILHFLHS"
     CDS             76773..77570
                     /codon_start=1
                     /gene="ORF55"
                     /product="hypothetical protein ORF34-like"
                     /transl_table=1
                     /translation="VVRLENSVLLHVLHVNTVGNQKFNAAVFSERLRRYARMQSNTTK
                     TTMLSRLRFVSDKKRLSSQHGYRNTRIEFSSNPSRSANYTSNAKHPLQAYFRGLFETV
                     SLAQGTCVVSTKRFAVSNENLTCYVYGVANPSTVVIRMKNTEKHFHTPFFFSSVNVSG
                     EESRHQLFSSMAINSQRVKSAAEELPRALGAMASMVEIHAHFNRLCCELAQERRGALT
                     SREKLCLVYLPETDFCCAASSPRNGAARSPREKSCVSCTSPRRTSCA"
     CDS             78124..78930
                     /codon_start=1
                     /gene="ORF56"
                     /product="hypothetical protein"
                     /transl_table=1
                     /translation="MSDERRPAERSNLSRSSIVRVWDITNRHYESLLSAAGREETKIR
                     AESLVRSHVTALRELRDACVARLEKVNTYVDELRARELDDETKEDEDNRGHSCEALAG
                     EWHFVYMPRGDVVFGYMKLIPETLSTTEGEGLVYQKAEFTLPSEVAIEARECISKCEE
                     GPSGDYVSCPRCGVAFDRTEFWMHAVFEIAERDARVPARRLRGSGGDVWTIEERAGWP
                     APIYRPRRLRKTCEIGESLLALNLKHFLSESEYSGALDRAFEFLALKLKP"
     CDS             78945..79616
                     /codon_start=1
                     /gene="ORF57"
                     /product="hypothetical protein"
                     /transl_table=1
                     /translation="MFSYAYSPRDAALFKRANKPPAQSQSSSFSTPAEDPAAAENVRF
                     DVLSGEDLVTLDYLIGVALTAHGHSFVQYRPTERHKTCAGSRLDPIHLIHAFVRGLRD
                     QDVPIETYLCTRASAASGYKKTLKIRVSLTDLVELSLESLWMLKGEARLYSAQQRLVV
                     SIDSHLFGSRALNPESSDQLLGPEADNRFERLRILSREGLVCEGKEECESVDEETEEE
                     DDEDGA"
     CDS             complement(80448..82478)
                     /codon_start=1
                     /gene="ORF58"
                     /product="hypothetical protein ORF37-like"
                     /transl_table=1
                     /translation="MASRKRHCPCGDANCRGGEVALASLALEDRGDEADLLSFRSGRC
                     GRHRTNLSSSEGRVSSVEEDDDCYERCYGLIPLHRNVESWIYVSEDQQLAVVIEEIVN
                     TFSPALSVELLLYNVLGSNSRSATCLVRFLVACYATESVCQHIKTALRNMIRWAVLAG
                     FVPCIFLPWKTIRDSGLGLSGEAAVISVLSTESAVMTEVVEPTTTATVRATRSSSARR
                     GAREELGRLYRADKRKRSDVDAACRRVKIVRDGLTPREAAAESLQAREAERALLRVLD
                     VPTERLAETLGLLMSASVSEARARVVRKIVGDWVDRESDAFARDPVKATELKMAAVTL
                     WGVMKTFEHGRCPVVPECRAPSCLAFYDKRTALVTASVDGVLYRRVSLWDNNWSTAGS
                     SSFSSLAARAHATVKNWSALFDKITRGLNAAAARRLYTSAGTDRSSLARAADVILSSR
                     AEQQENAGFSVPGTATDRPLVDNLSRSLICNRADMFGFALNDTQLHALYGSGAGGSVS
                     QHKSASVSRGLSEMVSAMISDGKKTQLVQRFLDEAGTRPRGALERLKSECKDRTLIRQ
                     AEEIARRLERANDDKEEDDVEPVTELGSDVKLVCSYPSSVSVAHLEETLSIWTNFWRS
                     ALSGFSQFNRRHNTIQYKNNRDAVREHESGSPVHIFHRTLVALLNTPGTTVAD"
     CDS             83094..84008
                     /codon_start=1
                     /gene="ORF59"
                     /product="major capsid protein"
                     /transl_table=1
                     /translation="MSMVNIDSGASYSALKLKTLEVVKLLSKAPEFMGTPSDMFASIV
                     ADRVLRPSAVNSSVSAEAVVKVLQAHMGLSLFRQQRETSRLLAGLVYKMLIPDTKVPT
                     GTRFCKKYTITDQREAQRGTYDTVNNGVQSRTYSQVFTHTSKVVTMQFGSLLAITVPE
                     AAEELIRRELERVSTAWELTRTIEVLQYCAAQPSLTDKVVQKVARRCSNAEKLDSALT
                     MSELMCGMLNVQPDAFVCVLENARRAHTSDGPEVIVMGDTLFRVISQSSDAGVSRIVS
                     EITELTPEVSVYTVGGCERVATGATTSL"
     CDS             84005..84832
                     /codon_start=1
                     /gene="ORF60"
                     /product="major capsid protein"
                     /transl_table=1
                     /translation="MTSVNKSSLSGDAFTSESSFRDRSFEMRVNYIRVGGGTQSMIPI
                     AHVDGVQMEHSSHRETSVEHKGFCNNEGFKWEYFTVGCTAPALGEVSASNVLSSTDAE
                     EISYKQLALRSPSVSYLHRHDGSVVGVTLRELHSLGNPAELFGRERREKLQGDLNALL
                     RSGPPMITKGHMIRLAHTDNWYSKIKNPASLLEFDTRNMAIPVTEAGGEEEWTVRPRV
                     ALFNSSAMNCIANEIAQIGSELLARFGDSDHAKDVARNLAFLNDALNYDQGGEHNEN"
     CDS             84822..85232
                     /codon_start=1
                     /gene="ORF61"
                     /product="hypothetical protein"
                     /transl_table=1
                     /translation="MRTEIFAGNEVPQFAAAANDDWTKSRLYWSWLADPICAVHIRRR
                     LGAKETDPGITANERRVLCQLESLINGVLALFKGVVGNRKNSVIASMPACVTYEGNNL
                     LRGYPVAFTLDDIDYCNLMYWILLPCLGARVDRTA"
     CDS             85335..85697
                     /codon_start=1
                     /gene="ORF62"
                     /product="hypothetical protein"
                     /transl_table=1
                     /translation="VKRRLSAARLTGQCVFSKVKPAVAQVDASEYFEPIASPGDGRGF
                     HRNSVVTYMWAIRIAKISEIGNSLAKALLGMHYSTLLVQEVSWSTRWSGITTTHLIIR
                     ACRICSLEACVSRAAGYL"
     CDS             85715..86104
                     /codon_start=1
                     /gene="ORF63"
                     /product="major capsid protein"
                     /transl_table=1
                     /translation="MYALGTEVLCKPTANNTHQVHTVNQYCESVVIPETLESPGLYIP
                     NLYMKDVRGGDVILGRNDPYDMGIADAFNGXXXXXXXXXXXXXXXXRRPALPLRIAGA
                     DVRITTTKATASYSARCFTFRISRRPR"
     CDS             86443..86976
                     /codon_start=1
                     /gene="ORF64"
                     /product="hypothetical protein"
                     /transl_table=1
                     /translation="AHKVARGPWEIAYFVLSCAVNFFATLYTHPMERERSLALFRKKE
                     EAEVDVAINTVARSISGLDSNIGVLKEFAASATGDEYTKYERELRSAEKQRNHLRYLL
                     TALRGRIDTGKLLAAVDTLSDNVGVQLDASAKIDRTVLALTVNRDLDDAWEPVTKDTV
                     ENAHLAYLNERTTSSIV"
     CDS             complement(87496..88227)
                     /codon_start=1
                     /gene="ORF65"
                     /product="hypothetical protein"
                     /transl_table=1
                     /translation="MASFRYWDNRSLPETDAYRYVCIPHVPDFWNRVLIGTRSNSAEV
                     PLKPDLCLPRLFDVDMGDHAFHWCCFVLKKQVILALWCTVTLIDETEVMVPLIDVSLR
                     GKVSNIAFKRMLYYLREWFIVRYRRTDKEGKRDVHVVLDCKPSDGLTLIHLIAKLATK
                     CGAAIGSPTARHLRPRSQAVGIDANMFASNNNVAARLFDYSPEGGEEYINIMEEYSPH
                     LLLPLHSRARTRPAPRICTAMENYF"
     CDS             complement(88254..89018)
                     /codon_start=1
                     /gene="ORF66"
                     /product="hypothetical protein"
                     /transl_table=1
                     /translation="MLDLLYDEIENGPTTSPGHRVSPVKQEVVVEAHQVVPQLRVDLS
                     DFSRSLPTPPQSEIRVHNEEEKKAEEEQEEDDRTAAAEVVADGPTEVTATSGLSVSAA
                     ELVALITCTTCSQVFSRSVICFGYLLQLNKPVQCICGCVICTLCYRRDEGCARHDMTS
                     KRGIDNTTAVFLAECPQLETVGTWDLERAEEDVAPIGASNEYVTWMVSDNEAGAPRAT
                     ELKHGMKNFYICIFCPCSLHNSHHNVSFLCPQPLRR"
     CDS             complement(89090..90142)
                     /codon_start=1
                     /gene="ORF67"
                     /product="hypothetical protein"
                     /transl_table=1
                     /translation="MFGERNHLKRQTPSFRDLEPKLRSLIVKPKSSMPSPKRFKLERG
                     DDQRQQQRRQPMLREKRSRTRSWKHATSRDDDDDDDDDDDDDDDDEDKIEKEAEEDER
                     EEEERGAEEEKRGGEEDEEKGSEEDEREEDDGDNDDCAGTSARTATRRPKRLELAQRS
                     PHCAKTASEQSTTHAVAPAPTEAPSPKAADTEAEQPIGEAGTSRTTAWRPTERPTERP
                     TEIVQAKTDGEPESTTHAPSPPPPPRDVPFSSAAADTEAAQPIGEAPNDQGCQLPTPT
                     SETTANDAFDELDIAIANIGYVDCFLFFFTIMPVFDECLHTPFLIAYRISSPPFHMQQ
                     QQRQTDRYGPTPNQGG"
     CDS             91628..91945
                     /codon_start=1
                     /gene="ORF68"
                     /product="hypothetical protein"
                     /transl_table=1
                     /translation="MPIKKRISVPARILVDLMHVAITGKGTLVDDQVDAEKYIDETAG
                     GSVSYELYLDRTEVPPGSVFKPRPEEIRAPDPRHAKCPDVSGGWLAVRFVRGSLVQSV
                     SEG"
     CDS             91973..92335
                     /codon_start=1
                     /gene="ORF69"
                     /product="hypothetical protein"
                     /transl_table=1
                     /translation="MPLSHGEQAAQCFAAVDDWLRGDFETMDLVIKSHVPKRATVFQM
                     PRASDGFVYTDEALVLWPELTPDELKELIFITRRVCEGTRDPDEDPNSDHPIADDDDD
                     DDDDDDDDDDDDDDDDDD"
     CDS             complement(92772..93116)
                     /codon_start=1
                     /gene="ORF70"
                     /product="hypothetical protein"
                     /transl_table=1
                     /translation="MPCAALLKDGGLPGMPKLDLLEAINTSVQLVSVRENLDNITRDL
                     KDFDRRYDEMTAARIPSFGGWLSGFASDAALWTSVAILMPWCGXXXXXXXXXXXXXXX
                     XMRRMRRRCSAP"
     CDS             92875..93186
                     /codon_start=1
                     /gene="ORF71"
                     /product="hypothetical protein"
                     /transl_table=1
                     /translation="MATEVHSAASLAKPESQPPNDGIRAAVISSYRLSKSFRSRVILS
                     RFSRTDTSCTLVFMASNRSSLGIPGKPPSFRRAAQGIXXXXXKCAAWRKVSTAETLSP
                     P"
     CDS             complement(93095..93934)
                     /codon_start=1
                     /gene="ORF72"
                     /product="membrane glycoprotein"
                     /transl_table=1
                     /translation="MDALKNSFVSVSGQLVEVSNRLDANVALVNGRIDEQEKQMKKNT
                     DIANKNFAMLRDAMKRNTETALRDTNVKFSVMASYQMWYAQIQSVTHQMTQAAMHTKF
                     MARGVENCLRQIATKRSGSCPSGMTVMREHPGLADFPTVGAALYKDRKLFIVHSVPGT
                     IERTIVRGIIPIPKMSTDGVPCWPDYKVWFIDGEFYEPSECYGKYCVKPEIHERYKRC
                     AKDPGECKTVCGPCHRGICYRDNKVTWMEGSATVEIESPPLKPFSRPHIFXXXXXCPA
                     RPS"
     CDS             complement(94008..94967)
                     /codon_start=1
                     /gene="ORF73"
                     /product="membrane glycoprotein"
                     /transl_table=1
                     /translation="RFRRSPEGSSESSSVVELTDIVITVPETQYKDPASGSKSSLDPR
                     YNVGLSTSVVCSGLIAAHGALGIFKEPHKEMFSTSYDKIYVANLYTLESCTPGEPENR
                     ADVSSTPPQVAINVNTLVPTTDRKHYMVGVLDSQRLVEYAPPVNKVCVAHNTGESSQS
                     VNVVSVDDGYAVTRPAVESDRRLGGRRLRGYPTRGGIGSRVDSEARGSAVLRVQLYPR
                     DRLHQSERELRGLRRERPEALSDRHLRRRRELPQRLRQAMRLGARDRERRPQGRRSDE
                     RRLERTRRAGAEGFRVRDTRELLVSHPSALVRRRKRRTPQEVS"
     CDS             complement(95233..95889)
                     /codon_start=1
                     /gene="ORF74"
                     /product="hypothetical protein"
                     /transl_table=1
                     /translation="MKVPFDECLIPLSSSDEGFASAVRSAAETLVRASLSAYSSALLL
                     DASDWGATKNCTKPKTTNFTEVARFAAEALIQEGASKIFLGLPRSRALLNDIDFSRLD
                     AFEAFVTPRGFANMSKPGRCQNMWVSKSADDDEGVMPYMMTLLRRRIGANRVIFTLSL
                     TGGLKLADGRPEAQLHRKERRSGDSGGFDRRRALVGRHGSQRGAQVRRGHRHQVLLGL
                     "
     CDS             complement(95886..97067)
                     /codon_start=1
                     /gene="ORF75"
                     /product="membrane glycoprotein"
                     /transl_table=1
                     /translation="ETARPRGRARRRLGFVRKPAVLVLVPRSRAIVIARVCRIGRIVA
                     YLRVRSSLRVAFIRFDGASERATMSIALLLIALATTTGRLTSATEDLPFGYAPYAWIS
                     VSSCNSQSGWCVGKSVSGFALDRTNNHGAEKSSIGSRCTHYCPGKIHANWRATRDRSA
                     DLARRAADGYILGAYVKKSSCLKVPGGFGCSDRVVPSLPLNKISVLLHASSRNKDYYF
                     GNDAAAECDPGPQCAAYKLLKRTLFVNATARRWPDAEDVLTIRNSPYACVLAYAGLGD
                     AESIAVCHSQLGDNCFESEGNRFCVGNSRSSGSWTGVTNADARASAPLVVCEVSDSRS
                     MRTRGASYAPTPEEIRDFVAPSSCDGTILRVDAARFSTSTGRLSLSLDAIAFLTVAGD
                     A"
     CDS             complement(97131..97901)
                     /codon_start=1
                     /gene="ORF76"
                     /product="hypothetical protein"
                     /transl_table=1
                     /translation="MADDEREESHSSSPRPGTSSSSSLVVPFSRFECRASTSLLAAEE
                     ERDERSGDFSTRRKRVSKTRSVAKGVNPRDRSPQSRSGDRRRSSSATGFVSSMAAEPV
                     FQMFPEASGAGFAPPEPDLCDSERFLQKQYPMLYMNVSARDHHPAIEDVRYENERRVG
                     CFLCKKLNRNTLDSIKVLKAHEVTSFLNSCGYAFTEAQVNVHLAHSATNDNITEVLQN
                     MSVNLIAGSYSLANSASLRVMNRVKTHMGRVFLVPAQEM"
     CDS             complement(99021..99740)
                     /codon_start=1
                     /gene="ORF77"
                     /product="hypothetical protein"
                     /transl_table=1
                     /translation="MPLGSFKASALVTTPSPPLSLVCSSRDSEASELPSPSPAHSLFQ
                     TPVRAVKSFAPCAVNNASGSFGDFSLRLNTSICTFIAVSVSLRTRISPACLATSFVAA
                     SSKTTSCSSPSPPSPSIPWWRTVVCFSFSSSLGRSPASSAASLTAENPILTMVRVRAS
                     RSVTVTQKQPGLMGTETKLHSSATGPIALSPMVPRLKAVLQASFCVNRVSRRFAYSML
                     RSHATQQNRYVLSMDLLCTCQ"
     CDS             99751..100224
                     /codon_start=1
                     /gene="ORF78"
                     /product="hypothetical protein"
                     /transl_table=1
                     /translation="MNSGEQQHRPLTGHELEELRRLLAAPRAPRLDLDDNHRRREHWR
                     DIQDQHLLPPRGRVDHHDYYRREDEASFSSPSFPSTRRPFNDERASIRPHVLTEEEKR
                     AIALDYNKRESEKEEASRKKQEAIVDMLKAGIGDMIRSGVKEAMTAPEREAAIAAL"
     CDS             101131..101469
                     /codon_start=1
                     /gene="ORF79"
                     /product="hypothetical protein"
                     /transl_table=1
                     /translation="MIRCTNESSRRPVKAVLRAAVVANATALTLDNVPARSEHLWFVL
                     HCVISRPALVREAIQLVGAVASVTASTCHTGEVDYINVKDKAASYCSRLYLIAKSSAA
                     ASGNDATALGD"
     CDS             101710..102108
                     /codon_start=1
                     /gene="ORF80"
                     /product="hypothetical protein"
                     /transl_table=1
                     /translation="MANHHHAWHELTLVDLIRLTSSDPPTTNVSDVIREIERGTFRGT
                     IECPPPRAEPRDDLSSYVVNKWCPWFSRTFGALSEGNLNMLTVRLLNGFDEPLRLELL
                     ITVLIVLRVPNAPQPPTCRDRSLATRFLFA"
     CDS             102270..102752
                     /codon_start=1
                     /gene="ORF81"
                     /product="capsid triplex protein"
                     /transl_table=1
                     /translation="MRARLTGLTNTTRRAAISPEVHFVKDADAYVPTLHGLSPDFISR
                     LKEVAVCATSSSIVDRPFLNAPHLYPVELINTGYESLRQGDRFTVQLPNVQDADAQRN
                     ATRDPGYDSSVNLGIWGGLLATKRVNGEYGGEPAEKSXXXXXXXXXXPPRRNRRACCQ
                     "
     CDS             102749..103048
                     /codon_start=1
                     /gene="ORF82"
                     /product="hypothetical protein"
                     /transl_table=1
                     /translation="MMTLLANGGDHHRVPNNIREQAADAVNNAFDAAVVSALVQDQEA
                     NRYLKTVIGHAMTIVESVQGFAAGQVIRSCCGYNTSKIRTGERFVAQLNMNRWLL"
     CDS             complement(103272..103931)
                     /codon_start=1
                     /gene="ORF83"
                     /product="hypothetical protein"
                     /transl_table=1
                     /translation="MRPEAEGRTALEGWLARCVAAILCALVLINVLLWLKRTXXXXXX
                     XXXXXXXXXSWWTDLSAVSQRDDRGFIAEERSSALSDRWWLHPAQAAEDTEAREAHKS
                     RWWFDHDETTEHPRRPISQEEDASSASSVAEPSSSAQEAGDPSRSLHRPQSSSAPREE
                     RRMEQQQKLIAVRQASSDTLQGFSAKTSRDSQQRPHDIIIKHKRKKQNAETHAHRDYS
                     N"
     CDS             complement(103991..104638)
                     /codon_start=1
                     /gene="ORF84"
                     /product="hypothetical protein"
                     /transl_table=1
                     /translation="GLLKPSDRMLPKTFVADRDLILFVSVSRGTFATANVHPLYLSPA
                     TCWINGTRESARRVKDRSLNALKAANSVLVFGTLFAHTVRLWNLFALSSLGAAWSITV
                     CAALIARXXXXXXXXXXXXXXXXKEERLSESSLANPERYSKRAFGQFEEIPFHLFDRY
                     EEAPVFWCALTAIVLLYNTIHLALTPLTHVAPLFFGAPTYVMYWGLVRGAQVALG"
     CDS             105159..105470
                     /codon_start=1
                     /gene="ORF85"
                     /product="hypothetical protein"
                     /transl_table=1
                     /translation="RWGYKVFGILENLGTATERKPMVAMCHVKEDDPGHLFDFVTTQE
                     KVYRVILDCSGFKFREGEEETYSTLEDMVRHMETVGTFVALPDFDSDDDLGQDDDDAS
                     W"
     CDS             106512..106829
                     /codon_start=1
                     /gene="ORF86"
                     /product="hypothetical protein"
                     /transl_table=1
                     /translation="MVTFDRSGFRHHKKKVTYSTLEELVSHMKDIWTFVELPDFDSDD
                     EFDDDDDDDDDDDDDADDDDCFVYYQINEINHSESNHWLVLSLIESCTVILSTVILTK
                     KQR"
     CDS             107379..107795
                     /codon_start=1
                     /gene="ORF87"
                     /product="hypothetical protein"
                     /transl_table=1
                     /translation="MHNATELLGGAWWGLTSEKLENQKRNEYTLFGILQRIPTQDPPA
                     TAAVCHMCDYDEGHLFDFINAKGRVYRVIFNGIGFRIDDIYNRGDRVTYPTLDGIVKH
                     MSTIGTLVSRPDDDDDDDDDDDDDDDDDDDDDDDDD"
     CDS             107983..108474
                     /codon_start=1
                     /gene="ORF88"
                     /product="hypothetical protein"
                     /transl_table=1
                     /translation="MKVRSRWFNSSVAVTHLNTFPKRHQSLVVEAYSAHVLRKVTVCH
                     LYPVPRSDPAERHVHRRLNRRHREMPRGIVDHIPRDRAALAVVRVHRQHASQRVRGNG
                     PIRAVPLRETDFVQASRAVSFHVKLIRLSLSFKRHAAHDPFGVFDRRPVLGPFLRETK
                     IVR"
     CDS             108471..108800
                     /codon_start=1
                     /gene="ORF89"
                     /product="hypothetical protein"
                     /transl_table=1
                     /translation="MTKRPRTWSSSLCCAQAVFRSDPCAKSAGPCSLPRACRSSSSLS
                     LRAEALRAETWARKRAWAALAPLAATLRTKRSVLCWPTRIGFWSRSETSRRHARRKSP
                     APSVLPRA"
     CDS             complement(109153..109728)
                     /codon_start=1
                     /gene="ORF90"
                     /product="DNA helicase"
                     /transl_table=1
                     /translation="MTEDEDADGGKEEQQQQEEDVRRKKPRLDDDPKTRAILAMSRYC
                     QEEWVRRMVRLHTTRGDRVKLALLSGDAGCGKSYAISLLEAKLRALKVSVAVSAMTNK
                     AAGTLMESGSLARVFTFHRMMGFKKQLLDDALSPEDFIERYRDTYAYVIERFEALCAS
                     DDFLQRANDRHSCERLRPGSCAVCSAIFGRLR"
     CDS             complement(109799..111175)
                     /codon_start=1
                     /gene="ORF91"
                     /product="hypothetical protein"
                     /transl_table=1
                     /translation="MAGVTTRSTSTRRSSSLLRSVTQRGRGNDEEEREPSCEIGCPHV
                     NVIARMKREIVELKRNLAEERQLKLSSRSASSAFEEGERDAIQRDRDDTRRASAPGPP
                     DSPDNASLRAELDRAVYDLELCKRDLGDARGALREALDESRALRVELELASAAASSTK
                     KGERSDDDEVADHHPRLDWVGRHYLATSLPEDLMFKPGQSVTPVGVLQKLFEMRVGGK
                     QAVGFSVMLENVNIALSHMEPEWYAKHFGFNKQSQLHRNGYRSTVRIETEDFAWLLFE
                     YGAQAPFVELLAGLLGVLSSTYKGGVTTVALQLGKSLYATSVTLFKETVSRASEDFAR
                     VRDRARKVRETQGAVFVPVTEGLEENTSSSSRHWAQAKNTALRSVLEGIEVPVRAKRP
                     AESAESSSLDRDRDPFGIDRSLNAFIQRRRLDVNRRGEHQSKNRGGASDNAEEIPAPR
                     EIGWPLVK"
     CDS             111345..111875
                     /codon_start=1
                     /gene="ORF92"
                     /product="hypothetical protein"
                     /transl_table=1
                     /translation="MIISSISGLETQNATTGVRVRTVVLQRNTVSALACPLKARGPVT
                     WTALSGNRSGIEWKRRLVFANVQGPELYRCGTRSASVLVNVIVSDGPSNVTSGKIAHC
                     QHGRPCALKCSYVKDHLVGWPGVRAKEESWWGEEWEGVQIKASARLRRSSQTSMLCYA
                     FSYFLSPFVFREKTRR"
     CDS             112022..112480
                     /codon_start=1
                     /gene="ORF93"
                     /product="hypothetical protein"
                     /transl_table=1
                     /translation="MEIIPPYSEIIRPISRDLSQTVIIPVSLGKRIEVRCEAILATWL
                     QYDFLYWSKDLHNATGKIDSYPIFLNKEGARVKERTDNPTTKDNDIGTSAIKTLAIDP
                     VEESDLISVYYCNLSSSGSSKTLKVLLRDKSANGGRGFDKLYEAAAVEYI"
     CDS             112818..113192
                     /codon_start=1
                     /gene="ORF94"
                     /product="hypothetical protein"
                     /transl_table=1
                     /translation="MKFVELRSTGPCHSPTFHYKVELFVRGNDEVRYEAEGSGPKKRL
                     AKAQAALNLLQQNPDLFELNAPRDNAPTPPRPPRENPFDKNSHRLDEESRVQDGGPED
                     DDRDSLDNYVGELQVSRAEFHE"
     CDS             114758..115096
                     /codon_start=1
                     /gene="ORF95"
                     /product="O-acetyl ADP ribose deacetylase1-like"
                     /transl_table=1
                     /translation="MRQRKRTGECGVLKDGDRYLYYLVTKQRVTHRPRLTDLKASLER
                     MKAHCLENGVKNISMPRIGCGLDRLKWKDVSAAIETVFGATDIAITVYTLPAPGSYAA
                     RDVAYLGYLG"
     CDS             complement(115599..116240)
                     /codon_start=1
                     /gene="ORF96"
                     /product="hypothetical protein"
                     /transl_table=1
                     /translation="MASPNSDDIKFRMAAYLIKNEETCINFFNALQDARRASKGGLPW
                     ASVLPCMRGHLKALGAIHTPVWDSMDSARPESIVGTLCSRMGCADAFSFLTECFKDLT
                     RNSFDASKGFVFPVEEYDMTRTDEVCKDSIRRTLDSLSTEELARVKQFLSWSVPGLER
                     SDNKGTKGKRGMRYGLIENALPWDLATSASIGMNWSPGVKTESSDSPLRRIFR"
     CDS             116799..117134
                     /codon_start=1
                     /gene="ORF97"
                     /product="hypothetical protein"
                     /transl_table=1
                     /translation="MAIVVYGARQNSETGESEWGWRITDDGVLCEWHEGDGALYLMEN
                     DGHLQPVFCVKKPNSEECYGFCKHKTVTKCPCSLAQATREKLVQIYDDDDDQTSDEDM
                     DQAFSRIRI"
     CDS             117919..118227
                     /codon_start=1
                     /gene="ORF98"
                     /product="hypothetical protein"
                     /transl_table=1
                     /translation="MKKRGPVKDRLGTIGSPEVKRSVKDRLGTIGAIGSIGSPEAVGH
                     RKIRLSGESLDSVFTPGDQFIPIEALGPLMKKKRKRSRSRVFVNGRQTHIRRKLFNNC
                     "
     CDS             118905..119240
                     /codon_start=1
                     /gene="ORF99"
                     /product="hypothetical protein"
                     /transl_table=1
                     /translation="MAIVVYGARQNSETGESEWGWRITDDGVLCEWHEGDGALYLMEN
                     DGHLQPVFCVKKPNSEECYGFCKHKTVTKCPCSLAQATREKLVQIYDDDDDQTSDEDM
                     DQAFSRIRI"
     CDS             complement(119637..120884)
                     /codon_start=1
                     /gene="ORF100"
                     /product="hypothetical protein"
                     /transl_table=1
                     /translation="TKQTTKMFFQWWIFIILAVAVGTTASSEKEPGDEELSYTDMGSV
                     HKTLLAYMNKHPEIRSLTARSPRRVRKTRWPADVQTLGEYGESHNMLVMQPLNSYDKT
                     SWDGMFPCVLVKGSCRTICRGPPPVGGDSETWKLVLAEKSPEHWDGAVASPPETPSGV
                     PEPFSGTANCESLSGLILARAIQRGGRYAGEANVTCQSASGFFYVIADGPGVHLQIRA
                     NVRGSRGEEELVTRSVSWKSGVDELGRLIVSEGDRTIAYSRKALFGDIELDGETHGVV
                     TYTETNAGERPDEPRLCGLVGADATCSVLRSLSPAELKTLGTANGFNMHLWMRHNDTE
                     VSVQGYVLGTRGVIFGQYGATILDTEASEWTEAPLPGAESCPGRVYTTLDCLSLPKGA
                     PRVSAYRREATAARSWAREEEDA"
     CDS             122672..123100
                     /codon_start=1
                     /gene="ORF101"
                     /product="hypothetical protein"
                     /transl_table=1
                     /translation="MDWQSSGVHVHASPQTLADIRARSLIDRVREKGDAALSCFLEAW
                     DEWDDLMATPDIDLVKIVTYLEDLTEADFERLKWFMKHAVGDIFKMRRIRRWLTTDAA
                     SRTWVARDIAYSYYKPKEALMALFDRLPRRDLLRSMSLNL"
     CDS             complement(123360..123662)
                     /codon_start=1
                     /gene="ORF102"
                     /product="hypothetical protein"
                     /transl_table=1
                     /translation="MVLYHKPRCLDRSQSHDRPSLEEISATPGCLTVAVRLTRGARRR
                     EELKASEMTALYLCNVQFNYVCIQTAECTLLNKKSMQCKNLVCCFAFFKRMFWYIL"
     CDS             complement(123771..124118)
                     /codon_start=1
                     /gene="ORF103"
                     /product="hypothetical protein"
                     /transl_table=1
                     /translation="LPQHLRLAHAVLDSYVPVTLSNGKQLCVMSGEKYKDRRLDFYQV
                     YTEDRITYITKPSHVLCFNVVWLSRVGEIERKSECEYEIKPCFDLAFVYEWHSLTSEF
                     MRNKLKALLAHIF"
     CDS             125300..125677
                     /codon_start=1
                     /gene="ORF104"
                     /product="hypothetical protein"
                     /transl_table=1
                     /translation="MARTLIDRARKKGDAASSCFLEAWDEWDDLMATPDIDVVKIIEY
                     LEDLTEDDFERLRFLMKNVDDSAVLKTRRIRRFESTNAASASRTWVARDIAYSYYKPN
                     VALMALFDRLPRRDLLESMSRNL"
     CDS             complement(127606..127923)
                     /codon_start=1
                     /gene="ORF105"
                     /product="hypothetical protein"
                     /transl_table=1
                     /translation="VVPPPPSSPCILCLLFNQSAAVTRLCSSHELRLEPHPSGPVYYF
                     NVKLTPDVGVPEVSVRDYQGYLINFEGSVGSFKPVFYYNWRHMLEIIRRDASGAVTLT
                     TAE"
     CDS             complement(129388..129813)
                     /codon_start=1
                     /gene="ORF106"
                     /product="pim-like"
                     /transl_table=1
                     /translation="MLDGKYRVFYERELGDGYSGRVYPVYRETRLSDAKAVAVKAVTI
                     REHEHEYCQWPRLLRGQSVPTEIAMLDRVAGFDGVVRMLDYYKTSDRWLIVMERPRAS
                     QDLFDYILENKYLTEDTARDFMLQILAAVKHCPGCGGNHI"
     CDS             132324..132674
                     /codon_start=1
                     /gene="ORF107"
                     /product="hypothetical protein"
                     /transl_table=1
                     /translation="MYVIGRRNNVVTVPEYGNRLFGEAAALELIDPTKPAKACQYHQV
                     AVRTNQACVIDLRWNAFNGLSACLAAVPRIRGMHAVLWSNNDVADPQSVESDVLAWLL
                     GITNKLPRCVRSVDY"
     CDS             complement(133758..134078)
                     /codon_start=1
                     /gene="ORF108"
                     /product="hypothetical protein"
                     /transl_table=1
                     /translation="MRLALLDAGVFPWSRFAFSSHYAESLLNVAWVATRLTRKRRVIR
                     VSRGDPSRCASQRPEVLAISPPRSEDPARQDSSRNTSTRSRDEGFCASESKPDRPRGS
                     HVSLS"
     CDS             134641..134982
                     /codon_start=1
                     /gene="ORF109"
                     /product="hypothetical protein"
                     /transl_table=1
                     /translation="MATVERKHLRRERDIRAANLAKQKRRRVSDGGPRWWQRRGRPVP
                     ARPRVVPSRTRDPVRPHVHALPASRGVVANARRRHRLLLLSETPSETTKAHERNARRC
                     EEDRREKNGDA"
     CDS             135254..135748
                     /codon_start=1
                     /gene="ORF110"
                     /product="hypothetical protein"
                     /transl_table=1
                     /translation="MNAGFEVLDWDIPATPKPEHNLLYRKNTANTHKTNAHTTDVLQY
                     AYENFYTRRHVEIEEEDGGFLENILQQHRVEQRRAEDETGPTSPTTYFQDVIHFDDDH
                     APAPSQPGLFDGIVDEAIYAAEQRVRLANAKAAPRRAKRALRSGSSGAASRSESSYPW
                     AEKT"
     CDS             complement(136208..136645)
                     /codon_start=1
                     /gene="ORF111"
                     /product="hypothetical protein"
                     /transl_table=1
                     /translation="MSSVTYSRSRSFVSSVSRIAVRGSARAICAETLSHSNSVSTKHP
                     NMSGLNSPSGVFQIRGGFMQLIANPSTLIDRICTLRRHRNTLYARLITSCSVTLFTSE
                     ALGQFRFISPGLSPTNTPTPGRLALASSTTQCSEKVLGTNACT"
     CDS             136729..137022
                     /codon_start=1
                     /gene="ORF112"
                     /product="hypothetical protein"
                     /transl_table=1
                     /translation="MYRRAFPGDPDDIETWSVLGAQKEYNNIILHVNKKNIAVHPYGP
                     FFVKIQNQIIKWNRAMIVEPRGPRGSFAAVADGEGGEGGSVPNGDDMLSIAVTS"
     CDS             137079..137387
                     /codon_start=1
                     /gene="ORF113"
                     /product="hypothetical protein"
                     /transl_table=1
                     /translation="FIIISGETTSRLRGASTTATPVQILWTSKTCLSYDLSVLFLKHL
                     PFWVIVKIKSCVYFDRSHWCDFCVCVFDTTETIEVLFLNGNAGGIRNAKRAARRFEYA
                     "
     CDS             137557..137994
                     /codon_start=1
                     /gene="ORF114"
                     /product="hypothetical protein"
                     /transl_table=1
                     /translation="MYQVLGESTTWNTVDRVSRRSVDQCIDDSVVDIEELSILLVAKR
                     SFKSEILTLLLSRLNSAKLHRFKLFMQWELFEGYGRLSSLPAISAMGCYELANAIIYT
                     FKDKMAFVTCVILCLIGETDMAIRLSYEMGQPLRETAIPTSLN"
     CDS             complement(138186..139682)
                     /codon_start=1
                     /gene="ORF115"
                     /product="hypothetical protein"
                     /transl_table=1
                     /translation="GDVWLETLRKKRSPSHTHNEPSESEPFEAPFVYVGDIAPQQHSS
                     VKGVLLKGDERPIAGPPPSHDDQGFDPWYDCLLISGEDSEEYSDLACDLRTDLRDREP
                     PKESADEFGFVTGSLGDMSLQRDPSDESFHDEAADLTTGSRFIDLYTCAFAFTAELQA
                     SFLSQTTDASFIALNPSEGKLEALPHLQMSSMSNVFRTVYVKCDRTADIGVVQSRKPK
                     TKTPSFVKALWLLLMGSADSADQREPRTAAALAVMIHLAAKRLDHAAGAQGISSLKAC
                     KNVQTLQSNSFADAKDFVVVAAIAGGLFGLNVQICAKNVVYRIVNPSYGNTWPVGFLD
                     LVNGNWELNLPHDAKSQRRGGEEKLETAYARLHDLRTTPVPKDNYCGFHAVVKLLNGQ
                     HKEKCTEKRRKDLVATTSQFIVDNRTRDDIAAILQAQNMTAENFGEVLLQTRRWLTVH
                     DLKYVLEAHNKQLELLTATSFPLYRSDQNVAYVLHKDNHYIPLLPKAE"
     CDS             complement(139875..140279)
                     /codon_start=1
                     /gene="ORF116"
                     /product="hypothetical protein"
                     /transl_table=1
                     /translation="SQYERYFVAPLNALHVSQDDKELVLRALRIGTLPCFAVRGESAV
                     DMTVSNTLALTFAASGNMKFLDDKEPSATEASGPVTATRAGLLYFAAWYVLVYATALH
                     ASEPTKVSVSRRGTDADKLLCGALRVEAKREIR"
     CDS             complement(140519..142012)
                     /codon_start=1
                     /gene="ORF117"
                     /product="hypothetical protein"
                     /transl_table=1
                     /translation="MDANCDYLVYGGWMSNQESESSTQCLICSSALPDIWLELDEEQE
                     QHATYATPEIPYEEAARGRMIPYVLSYEERGAQRVSATKFSYVRNNRVVTLPAPVYLS
                     DVSPYGPWLTQTEECLRSVVRLKQAGAACMHLPELNRVVLEQKNDDGLLRLMSVWFAR
                     SENADSGIEKFGPFYCDAALAPVLHALLRSQWVTDFKKRRGSDCALKPGWAHGFYNWL
                     RVAVSASTETRVFVRDPKCISNVCDDDDEPRRVAIATSVLAEMRSRGYTPWSAVCAVR
                     RRERDVLNLSCLGCQTTLLTYCAFLTEHAALEASRERDWLVRNEAVIQLCWAVFWLRG
                     LHSSPEESLSYEDDEEYGDVVLREQEPEETDMNWAKAIVAHRVAFQVEERVLDSSSSA
                     LDVEAFVALYAVDHEPVSCSRTDVDVDADNLEVDDFVPDDETKAIIAANKRFVAPAKL
                     HAPVKDEELRVSLAGEVLVEVSDRIEVRNQDPKNVAAAIEALYPKIAS"
     CDS             complement(143272..143622)
                     /codon_start=1
                     /gene="ORF118"
                     /product="hypothetical protein"
                     /transl_table=1
                     /translation="MKNKESEAHIWCSLFSLFSNDTLHSILLSVLFIRKRYICIIRLY
                     ILSNTRGIFDSNQKSHTPGDLLYCLRSCRESFQGLRGPVSAFPSPPASVVRSAPEPSR
                     APRDRSLPANVYCI"
     CDS             complement(143926..145002)
                     /codon_start=1
                     /gene="ORF119"
                     /product="hypothetical protein"
                     /transl_table=1
                     /translation="MNSDSDAGQRADAKETQSVEETDMDSGEEEEDDDDEAISRRRKR
                     AVVVTFQPRDSSESMSDGNDGELDQKTEDKQKTDRWKPVTCMVHRRKRRARSSARSGP
                     RDREHATGGGRCLRCEAFDAQCKSAAENYRRTLNSYTKTVSELMLGFKTVLERYPELR
                     SDTSDERLYFMVQAALGRNALVKEMVRLSAVGNSRRPRDGEETDERGSSSSAIASVCE
                     ALNTCYSDGEALKMILERYADLYARYMEVWREMCAKVTRDISAMELVERTRERPGVSH
                     GEPWSEAKAYAVRMIDKTKSLAPRSVGEACAHALKTLEANLTRTPVDFESRRFSGECF
                     SVPSRKSANAWTPRALACGAGIPE"
     CDS             146398..146754
                     /codon_start=1
                     /gene="ORF120"
                     /product="hypothetical protein"
                     /transl_table=1
                     /translation="MGLVSRRRIATTRGWRSSRKGRRFGSRRAHVARAQEFGVPLRSG
                     ARRIPVERIPIRSICLSAPGDDGCDRASRIKPPGVRRRVVRFRDLHGLCDLERDRSTR
                     SSRRALVSRTVGTERS"
     CDS             146807..147100
                     /codon_start=1
                     /gene="ORF121"
                     /product="hypothetical protein"
                     /transl_table=1
                     /translation="MSEKSVIRCETPSSETLFALRALVSSFSGTSEDLIAELDVSSER
                     EDEMYLELENAVIRARERLERRKPTLPLDENEGDDGSAASSNDSRAARATGQVG"
     CDS             147502..147867
                     /codon_start=1
                     /gene="ORF122"
                     /product="hypothetical protein"
                     /transl_table=1
                     /translation="APPVEDPDCKEPLYARAWLGAGEDGRDGRAITRSVIGDGEFFSK
                     IEVAKVEEFDESESLSRPLFEYNLNLVVNANPQRYALERADRSPGERGAAYEACLDEA
                     VMLGHCARLLVTGGGGKKIS"
     CDS             152395..152742
                     /codon_start=1
                     /gene="ORF123"
                     /product="hypothetical protein"
                     /transl_table=1
                     /translation="LARTAPESFYAALVQFGHAPVTAMVNLQWKREALEKYGEEHAAK
                     NRASRIRREKERRERMSRTGDTAAATGRSREPLQKKQTVRWKRPVCMQKKLRREKGLD
                     GTTNSGQGTRNCI"
     CDS             complement(153123..154031)
                     /codon_start=1
                     /gene="ORF124"
                     /product="hypothetical protein"
                     /transl_table=1
                     /translation="GEPRGDGCRGGGGFDASYGAPRESKQARPTNGEEEESDAIARVL
                     KSSLPAMIALFATLLTEEFLGEYRVADGCDRGPFASSSSPKSWTARIFRVADEIRFCG
                     RPRIGLRGARVPVVREAAFKSAVAVSTLFASREAKIERFVKRMMRKDNCEGAKRADFY
                     TSVIMVTLCFFPYLKHHVLSEMFNNRTLVLMCFDKPRTKHSQWSTLATYVHLHVKRPE
                     FAKRLRGNNDLPPVVVATLDQHVAYAASCARREKRHETEAKRPDRSKTRARGKQKKQQ
                     KSERRGTTTRQGRGRVDVLRENALCR"
     CDS             154717..155028
                     /codon_start=1
                     /gene="ORF125"
                     /product="DNA packaging terminase subunit 1"
                     /transl_table=1
                     /translation="MVAPKGFESEVTGSSSTSSSDVKTDTTAPFGPAGIKEFLSNNCT
                     ELKEVTRVIRAYLCLDPTFGGGSRSCAGVCCAVELANGELVVSTASYSFSFGTRVCRM
                     A"
     CDS             complement(155057..155410)
                     /codon_start=1
                     /gene="ORF126"
                     /product="Cbp/p300-interacting transactivator 1-like"
                     /transl_table=1
                     /translation="AAVDAVRGGALKYLVLLRASVRNVSSLHTIAALAMTAWLRDPSE
                     KCACGVWAQALELISCFVPDAETALSVQDETRVSAYIRTILDIAEEPVVSPETGTRPR
                     RPITDTFSEICSSRA"
     CDS             155889..156200
                     /codon_start=1
                     /gene="ORF127"
                     /product="hypothetical protein"
                     /transl_table=1
                     /translation="MSFFLSFVFFLLDHGLGRNGDTRFGPSHGRVRGSAERSREAAEG
                     PVARDSLERDPRDRGVRTEHLRELAGRRERSAGTLPDPFGIQGALLQQVVSDQQQVRA
                     G"
     CDS             156412..156762
                     /codon_start=1
                     /gene="ORF128"
                     /product="DNA packaging terminase subunit 1"
                     /transl_table=1
                     /translation="MYRRSRRGANLATDVTARVLENYDAIALPDCRLKDKSHAEHGKR
                     LLGKLREEMAAVAITESSKGCGIVTTGGKKSVGGEYSRDDMLSAFLLLCHTRDEILEG
                     DKTVNVCEGLYTYP"
BASE COUNT        29350 a        34643 c        34244 g        28159 t
ORIGIN      
        1 gtggacacac agacagaccc ggcgccaaac caaattaacc ctcctgctac ccccgggttt
       61 cggacggggg gcgttttaaa atcgggcccc cggcctgcct cttcccccaa cgaggttgcc
      121 tgcctcttcc ccccaacgag gatgcctggc ttcctctgcg ggttaacaca ggataaagga
      181 acatggcgta cgcacttctt tttgtgtttg tggttatgct ctgcgtgagt gaggcggaag
      241 gcggtaacat ccgcactgcg ccaatcgtga cataccggtt aatcatcgtg ccaccaggta
      301 tgtaagagcc ctacgccgca gcgggaatag ttttggttgg tttttaacct acattctcta
      361 ctcgacagac ctacacaaca tcacagccgc acctggagac gaagtgacat tgccgtgcca
      421 cgttatcatc aataagttcc tggcgcctct tgttgctgta tggtggatcg gacccagcgg
      481 gtcagcatgg gtcttttcgt ttcagaatgg gcgacttgaa cctcgcgcac cggggtttca
      541 ggatcgtcgg gtggagttca ttgacagtaa aaccgagaac atgaggaatg catctttggt
      601 tctgaaaaat gtggcacaag atgacagtgg gacatataaa tgttacagag tccgtgagga
      661 cagtaacgaa agacttcttg acagcactat tcacttaagt gttgacgcaa gtagacgcga
      721 atccggctcc ggcaggccgg tagcgtccat ggcgatgatt gttttgttat tgttactagt
      781 gtaagtaact catctcgttt ttatattttg taaatgtctt gtttgggtgt gtatgtataa
      841 taaaaaataa gaacaactgt ttcggggtag caagttttat tccacaaacc ataccaaaca
      901 gactacagac acaacagcga agagaaatga catttttatt tcctttgata cataagcatg
      961 taagcgaccg ggcggcttaa gtccgatccg tctgagccgt aggtcgtctt cacgtgctcc
     1021 caggcgccgg gaataacgag agagtagtnn nnnnnnnnnn nnnnnnnnnn nnnnnnnnnn
     1081 nnnnnnnnnn nnnnnnnnnn nnnnnnnnnn nnnnnnnngc caatcccgcg tacagctcgt
     1141 agtgatacag aggacccgca cccgcgccag cgtcatcaat ctctttcacc agcggtttca
     1201 gatccagagt ctcagggaaa gcgaagccct tctcgatctt cgcgagacga tcagccgccg
     1261 tcaaccggat ccgggcaatc ttcacacaca cgaccggggg tagagacaga acgtggctcg
     1321 ttattacgac ccgggttctt gcgcgacacg tgtcacagta acactcgcac acgttgtaat
     1381 ccgagccccc gcgcctcagc acgtactctt gcagctcgcg gggaagcgcg cggttttcca
     1441 gagacacaag gatcgtgttg gatttggagc gccccgaact gagaacagcg ttgcaactga
     1501 ggcagcgcac gctatcctct ttctcgacgc gccacagttt cccgatgtct ctgtcgggac
     1561 cgcagccgtc cgccagagcg ttcacgatac acccgaagac cgcttcggcg tcttcctgaa
     1621 cccagaaaga cgttcctctg taaacactca tcgagtccac aaggcgactc gggtcgcaag
     1681 gccacgcgct ctcggcgctc tcggcgctca tgtcgcgaaa gaggttcttg agcgcaacgg
     1741 gcaccgcatt cggtgtgtcc gcggcgtcga actcgagttc acgcatgagg ccgggtagct
     1801 cgcgcgtccc gtacaagcac tggacaacgc tgttgacgct acaaatgatc ccatggtaat
     1861 taattaaacc tcgcatcgcg gccgtcgcgg atcacagcag atcacagcac tcgggaatcg
     1921 aaacagtgaa gagatcgcta tgccgtgtca gtttttttcc gaagaccgga atccgaccgc
     1981 gccgaatcgg agtccgaccg cgagggctta gagtccgacc gcgagggctt agagtccgac
     2041 cgcctcggtt gaccgatctc cgcgaaagcc taaagattag tccgaccgcc tcggttgccc
     2101 gatctccgcg aaagtctaac tattataata gtcagtccac agctcaacca cgattaaaaa
     2161 aaaacgaaaa ccatggccaa ggctaacgga tacgttatct tgagatgtcg cacgccgtgc
     2221 ctcgtcgtcc ctgaggccga tgagattata gtgaaggcga catcttctct ttggcgattc
     2281 cagccttggc gcagcggcga cggagacgcg tcaaaatgct atgtcagcga caaagaagta
     2341 acgaagtttg aattgttccc cgcgctccta gaagcgagag cgaaaggaca tgtgagcaac
     2401 ggacccgcgg acgtgatggc gatgctggac gaacaatgga aggtagttca accgatgtgc
     2461 tcacggatgt ccatgcgaga tgtaatacgt gcggtcgccg gaagtcttct gggcatgaag
     2521 aaaggcctgc gtgtgaacga aatgaccgaa gatgaaaata tgatctttcc tgcactcttc
     2581 gccctcagag caggccgaag gggatgtatc aaaaacaacc ccttcgccga atattaccag
     2641 ccacaaggct tcgcttatct cacggatgaa gccgcgcggt ggtgtctgcg ctcgttcgaa
     2701 tggagcgtca cgttaagttt gaagatgtcc aagctaaaaa gcgaagatta tgaacggtgt
     2761 gccgaatggc cttatgtgga catagcgttc acagaagacg gaggacattt acctctccta
     2821 acgagaggat ccgccgagat gattgtatgg tggatgcctt ctaatgaaga aacatacgtc
     2881 cgccgacgcg gacgaatgcc ttctaataaa acatacgtcc gcgtccgcgg acgagggctg
     2941 ccggcaagga ctgcagagct aaccgattac gtattggaga acgtgtcggg gatcttgggg
     3001 cgtcaaactg acggcatcgc agtccgccga gcgtaccgcc gaagtagaat acgggctggg
     3061 tacaagcgtg tatgcccgat acggctcgat ctacacgggg aatcataacc cgtgcacaat
     3121 ttgcaagatc ccaccagctg tcactgcttt ggtgtacaag gtagaacctg tgaagtagct
     3181 tgcagaatga aggatgacaa actaaagaaa tgtctgtttt tttgtggtgt tgttatgaat
     3241 attatgatat gtttttaatt ggttttttgt tgttataaac ataatgtttt tattttgaca
     3301 aaatgtaagt atggggtatg atatggaata ttcgcaaaaa taaaaactgt attgcttgca
     3361 aacaaatctg tagtgtgatt gagtcaatgg agaaccccgg cctgctttat aggaggagtc
     3421 gaaacggaat ccgaccgacg agtctgaccg cgaggcagat gtgaccgcct catgagtcag
     3481 agcgaaagag aatccaaccg cgctttaatg agtccgaccg cgagtcagac cgaaatcgac
     3541 ccgcttcatg aatccgaccg cgtagaaaga aagtccgacc gcttaatctc gtgatgtcga
     3601 aaccgcgtct cgagacaaac ccgatctctt aaagagcgat ggactcagag ccgtccgttg
     3661 tcttcccaat ttcggatacc tctgccgcgc aagagagaaa atgagcctgc gcctgatcgt
     3721 catgcttgct gccgcaaccg cgagcctgag cctgtgctgt gttgtgccgc agcacaacaa
     3781 atcgtgccct ggattattca cgcggcccaa ggtagaagta cctgacctcg ggaccatgga
     3841 ggatataaaa acctcggcaa aactgattaa caacaccgaa cgtatgtatc ttgttttgtc
     3901 attgtattct gtgttatctg attgctgatg ttattttata aaggtgcacg ccagtaacct
     3961 caaacttact gtttctagtg ctcagacggg tgaacgagct acacaacgac attaaaagga
     4021 aatttgggaa aaaccaaggc tcaactctct ccgtcgcgac agcgacatac gtaatgtgta
     4081 tggcggcgta tatgttatcc tgaatgtgtg cttgtgcgct gtgttatgtt gctgcataaa
     4141 cacaaagtaa ccacctatat tgttatgtaa tcatgtaatg cttccagaac aatgacaatt
     4201 gttgttgtta tgaaatgctt cctgcgcaat gaacgcaaca cagattttaa aacttttcct
     4261 gaaatatact atgaggattt ctatgtgctg agaacagcaa tgaaataaaa aaccaagcaa
     4321 tacaatctgt gtcgtgtaaa tggttttatt gtgacactct tttattgcaa atgaaatact
     4381 tcatgataca ccggaggcga tgacctctcg actttagagg cttgacaccg ctccaacacc
     4441 acgaccttct cctcgtcagt catacaggcg agccctctcc actcggcgtc ctcaaacagc
     4501 tccagagcgg ggagcctcca gattgcgcga aattctctta accggctcgc atctcatgag
     4561 tttgggcatc agcttttctc tgttgcgcgt cacaatatca tctcccacaa ggtccccagg
     4621 gtccggggcc agctccgtga tcatttgtag cgtggaaggg ggaggtaaga acgtcacttt
     4681 gctttccata gcgtccgcga tcacggcccc taagctccac atatcaatcg cgcacgtgta
     4741 gtccgagcgt gctgcgaaaa tctccggggc tctgtacggt tcggtgacca cgttcaagct
     4801 catccgctta gacacttgcc gcgctaaccc gaagtcggcc actttcacgg tgagatcttc
     4861 cgcgagcagc aggttgttag gcgcgatgtc tctgtgtacg aggttgagcc tgtgtacgta
     4921 ggccaacgcg ttagccgtct gcctggagaa actagccaca aagctcagcg ggacccccgc
     4981 ggaggtataa atcgcacaac tcagcgtgaa aggtagacaa ggcatgagca tagccatgcg
     5041 atcctcgtcg gacacgaaac aatcaagcag ttggataata ttaggatgac cccgtaaggc
     5101 cgcgaggcac gaaagttctc tcacggtgga gtcgtccact ttgcacgcgt gacattttag
     5161 agcaaactcc tcttgggtcc gcagagactt taccctgtaa actacaccga aggatcccgt
     5221 tccgataacg ggacgcgagg gatctttcac atatccttcc attgtgatat cacggtagga
     5281 ctgaccgtaa atcgcacact agttagagga gtagcagcga gcgcgtagtc cgaccgctat
     5341 gagtgccgtc gatctccgac cgctacgatc gcggttcaga gaaatccgac cgcgtcgccc
     5401 cgactctccg accgccgcga caacgaaggg cagagagcgt aatccgaccg cgtcgccgaa
     5461 cggtgagccg gcattactcg cgacaaggaa gggaagccaa tcgcggaaaa gcagcttgcc
     5521 cgtctatcca cagagttaac caagagagcg cgcgcgtcga tacaatgtct cggtctcggc
     5581 gattatgcga aaacggaatg gtgcaacgca tcaaagaaat tctgcgcgag ctacgagaat
     5641 acagcgaggc gcctccgcct ccccggcata ccgtggtcct cgcgtgtcaa ggatggacgg
     5701 tgccgtacga tcgcagaata tacgacgtgc tcagcgtcct gaaaggattc ggtgtaatag
     5761 cgtcaaaatc atcaggacca acccggggcc cgggactgtg gacatatgct cgtgcggcgt
     5821 atgagtttgt gcgctcaaaa ccgggtgaat tcgatagtga cacttttgcg cgagagtgtt
     5881 caatgtcgcg gcgaagaagc tacgatatac tgggtgcgtt acttggactc ggacatatcg
     5941 aaaaggtaac gaggcgcggg gcccgcggga cgtacacaac cgagtgcaca ctaagccccg
     6001 acgcccgata ctggaaggaa tacttagacg acatctggag agaagggaca cctagattga
     6061 gcgccatgaa cgtaacgctt tcgagcgatc atcagcgctt agaactccga cggacgatgg
     6121 gactcggact cggactccgc gcggagtacg aggaggaaaa ggtcgaaaag aagggggatg
     6181 actctgagga cgcgaacgcg aacgacaatc gagcgaattg gtttaaagag gaatctatct
     6241 cgctcgattc ggagtgggga caagattggg attgggagca gggctgggat gacatattgc
     6301 ttgaaaaaac taagggcaac gcggatcgtc ctacggcacc cgcgcccgca acaaagggga
     6361 cttatgactt acaggaacta ttgaatccgg agggttggga ctggatggat gaaccgaatg
     6421 aagcctatgc ctctgcctca gtagtgttca cctccgagac tgaaagctgg ctgtgtgatt
     6481 acacggaagc agagaaagct cgcgaagagc tatcgttatg gcattgggat tgaattgttg
     6541 tgttatgact ttgacttaca acactatttt gaaataaaag agacagaata agaaaagtgt
     6601 gtctagcgtt ttatttgcgt gtttaaatca gttcacaaca ggccaattca aatatcagtc
     6661 tcagtcttcg gacccgcgtc gggctcgtcg tcctcaggtg tccagctgct gatcaccacc
     6721 atctctgata ggtcttcgag gtcgtcgtcg ctgatctcgc tgagcaaaag atcatcacgc
     6781 tctgcatgtt ctgtagccga ggtgcggctg ggctgatcgc tacactcgcg tagcgactct
     6841 tgctctttgc ctccactgtt ttccctctgc cgcccgagat cgaatccgcg acgacgtcga
     6901 cgtcgatgcc gccgttgatg ccgccggatg atgataccgt ggagattgtt ttgtcttttc
     6961 gagatcgaat ccgccacgtt gaagtcgccg gatgatcccg cggagatcac tttgtctttt
     7021 cttagcggtc cgaaagatgc gcttaaattt ctctgtaagc tgaaactccg cctcggaaac
     7081 gtcgatcaca ctaatggagt agaccccaac gtggcaatcg cagaatttca aagtgtctat
     7141 gtctccaacg aacgaggcgc gtaggcgtct gccgaatcgc caagcgttat ccaacttctc
     7201 ccgacagtac tctgcgtgcc tgcgcgtccg cagggtgacc agtccgtacc gcgacacgtg
     7261 cccgttcaga cctaaggtga tcaggatcct gcactctgcc acgtgcgcgt atgtctcgca
     7321 aatgtgtctg agatgccacg ccgtgacatc tcggggtata ccgaaaacgg ccacggttct
     7381 cgatagcccg atcaaatcgc actccaacga agccatgccc gatcagtctg aacgctttgt
     7441 cgaaagtaaa cccaactgct tcggttagta tagagtccga cagcactaaa agaaatccga
     7501 ccgcctgaac gagctataga gtccgaccgc gcgcgagatg gatggaggcg cgcgaagcaa
     7561 ttgtaatata tactacaagc tacaaacgcg agttgcgtgg ttgtaaaaac aacatcggac
     7621 atgtcgaaag aaacaaaaac gtacagcgaa tcttctccga ccgaggaaac catgacgctg
     7681 cgttcagggc gcgttgtcag caaaccgatg gccgcgaatc cctcgtgggc gcccgtggag
     7741 ttcaggtgca gagtcgaaga gagaaaaccg atcttcatag agcctaccgt agctaaggct
     7801 aaagcaacca gcgctaagat tgatgagagc gatgctgatc ttgtcgaaga agaaagcagc
     7861 gatgataatg atgatgatga tgatgatgat gatgatgatg atgatgatga tgatgatgat
     7921 gatgatgatg aagaagaaag ctttatcgcc tttagcgatt ggctgaaagc aggcggtcag
     7981 tttcaaggcc cgttcaccgt tacggctatg tgaagttttc gatcgcgggt gaaaacgctg
     8041 ccgtaaattg ggcttggcgc gaaatacacg aaagcccttg catgcacgcc gcgccgacga
     8101 agatcgcatc aatgggagct cagcgcgatt cgtcgttgag atggaccata atatcaaaca
     8161 aagcggggct cggattgaga cggatgactc ctgcgtgcta agcgatgcgc tgaaggatat
     8221 caacgcgggg gagctctgga atgtgatggt gttcgcagct ggatacgtgt tgtattttgc
     8281 gtatacgatg cgcaacaaat acgtggatat cgaggcggag agagagctag tccgcaaagc
     8341 aagagaggat gcgagaagga gcgagtcggt ctagctggtc tgcaccgtaa tggagggaga
     8401 gcggatcctc aaagcagtag aagcaacgaa gacaggagaa aacaccgcta atgattttct
     8461 atgtgttgta atgtgacccg tcattttgag aaaagaaata aaaactgtta caaacgcagc
     8521 ctgagtgtgt ggttgtcatt gtttataatt gtcataaagc atcattattt atttacagta
     8581 tagaggagat gaaaatgatc aaaagatgct gttcaatcct ttaaggtcac gctcgctatc
     8641 gaacgtactg cgcgacgcgc agctcgacgc ggtagagctt aacccccagt gctacgatga
     8701 aagagtacca agagtacctg ttccgctagg gccaccttgt acctcggagc gcgtgaaaaa
     8761 agaccgcgac tctctcttca gagccgcgag cttcgcccta tgcggcagcg aggcccttta
     8821 ccgcgcgctc aaaacgcaat gcgatgagat tgcgaaagac aggtcaggtc cttcggagcc
     8881 accgataatc ttaagcgaat gtctacgcgt tcccgtgatc gcttacagct acggcgaaaa
     8941 caaatggaac gtctacgctc cttcgcaaaa tacgcgcctt cgcatgaccg ccgcgaagac
     9001 ggagcgatat acttgatcca ggatgaacag ttttattaca gacctgtaat ttgcgtgaaa
     9061 atccccaaag aagacgaaga cccctattct gaacctgttt gctacggctt ttgcaaacac
     9121 gatacgatag acgagtgtga aatgtgcagg atttacagga tttactgggg acccgtcgag
     9181 catgaggagg aggagggcga gggtatgcga cccgtagagc agcgcgaaga gcacaacgat
     9241 cgagatcgag gaggaggagg aggaggagga ggaggaggag gccgtagagc atgacgaacg
     9301 gggaggcgat gctcgcgtct ggagggggga cgaagccgac cccggcgatt acagacgggg
     9361 gcccgtagag gacaacgaac aagaatggga taactgggat aactggggtg aagataatga
     9421 cgaggggttc gggagcgtcg ggagcgaaga agttgtcgaa atggatgaca tcgatcgacc
     9481 cgacaatggt gataatgtcc tatatatgta tccagcagca gccgcagcag ccgcacctgc
     9541 aaccccgcga tcaagaacgg aaagcacaga gctcagcatg gaccacgagg agagcgaggt
     9601 gatgtacgtg ggtaccgaaa gcggccatat gatgtttgat cccgtgatgg ataacgcgat
     9661 acaccatgtc gcattaggcc tcaagaaata cgacgatgat gatgatgatg atgatgatga
     9721 tgattacgat gagtacgctg catactgtga gcaacgactg aaaaaagtag gcgaaaggat
     9781 aaagaccaaa gaaaagttcg gaccgctacg gttacgcgaa aaatgctacg gtcaaggatt
     9841 tcgcgccgtc ccgctgggcc ctccgtgtaa aacggagcct atagaaaaag acggaaattg
     9901 cctcttccga gcggtgagct acgcgctctg cggcgatcaa aagtatcacc cggtcgtaag
     9961 agaaaagtgc gtgtccgaac tgcaggagtg ggaacatgat aaggagagac acccgtttct
    10021 tcccccggga ttcgcgacga cggcagagta cgtggccgcg agacatatgg cccagcccgg
    10081 aaagtggggc acagcactag agatcgccgc gcttgcgaac ttcttcgggt tgtctatata
    10141 cacgtacctg gacgataggt ggtttgtgta ccacccaaaa gtgtatggcc acggacagta
    10201 cggaaaggga atatacctga gtaacaaagg cgcccattat gaaccggtgg tctgcgtgaa
    10261 gcctccgccc ggagcttcga atgtatcttg ttatggcttc tgcaagcacg gatggcgaga
    10321 taaaaccggg ggacactgtc tatactgcac gtccgaaggg tacaaactcg acacnnnnnn
    10381 nnnnnnnnnn nnnnnnnnnn nnnnnnnnnn nnnnnnnnnn nnnnnnnnnn nnnnnnnnnn
    10441 nnnnnnnnnn nnnnnnnnnn nnnnnnnnnn nnnnnnnnnn nnnnnnnnnn nnnnnnnnnn
    10501 nnnnnnnnnn ngttctcgga aaaaatttct aacatggcta gggaataact ggtggggaag
    10561 cgttcctatg caagagatag accgcggttt ggtgaagttc gggggaaacg ggatgatcat
    10621 ctttgaacct tatgatcggc ggcaagtagg agcgttgtgc tctgttactt ggataaatgc
    10681 agcgaacagg atcgtccgtt acgatatatc gttagaacgc gggaagtaca cgtgcacctg
    10741 tatgtcatct cggctcttcg aagagcccgc ggacatagta tcgctcataa gtacgaagta
    10801 ccacatcaag cttattccgc ggagcgccga acaccaagaa tacattcaca cgaggagtta
    10861 cttcgacaac gcgcgtattc actcacaact ccaaaaattg aaagaccggg ccaatccgaa
    10921 atgggcacaa tgcgtcggcg aagccgccgc catcgtcgaa agcctccatc cgatccgcgc
    10981 acgctatact ccgtacgggg tgcagatgag ccagaccggg cgtcctggcc gcagcaacgg
    11041 acgaacggag gggttatatc tttgagatcg tgacgttaag cgtgcatagg accatcgtaa
    11101 gatataagat tctatttaac gcgatgggtt tcgttgtagc gagcgataag gggcctgtga
    11161 gtcccttgca caatgacata gaagccctca tgcgtggctt cacgagaaaa gagaacatca
    11221 tgcttttgag caacgagtaa acagccattg cttgtcattg tagcctatag ccagtgccat
    11281 ttctatgaaa caaactgatg atgtgatttc tatgatgttt cttgttgttt atcattctct
    11341 gtaaaaacac tttatgaaat cttgatgtga ttgtgtacaa tgaaataaag aaaagagaga
    11401 tatagcgttt gtcttgtttt tattatatca cacatataca acaatgtatc gtgtatttca
    11461 cacaaacata aaaacagttg tttcacagcc gcggcaactc gccgtcgtga aagcgacacc
    11521 aatcttccag tgtcctatct ggttgtcctt cgagcgtgaa attcaacggg gtccttctga
    11581 ccagcgcgtc gtagctaaac tgagtgacgg caacgtcgag gtcgaacacg tcttcgttgt
    11641 cctcgtcgta caaagactgg cccgtgctgt gatgcaaacc gagtatactg gtcccgccgt
    11701 aaagcacggt gagcgtcaac gacccgtgta tgtgaccaat gttttccgag gggctctcga
    11761 tcagcacctt tacgtgggga gctttcctat gaatcacagc gagaccttcc gcgtagtcgc
    11821 tcagggttcg gtagaacgac gcgacaaact caatcagtcg gtaaggaatg cggcggcgta
    11881 ttgctcttcc gtcaccgtag cgcagcctat accctcctcc aacaccatcc gcgaagtcgg
    11941 caatctcggc catctcggcc gctttacgtg tcacgaccaa gtcgtctctg aacgcgtggt
    12001 acagaagcct gatgagagcc ccaaacgctc cgccgtcgct tcgaagactc ggagcgcaaa
    12061 cattgttgtc cgcgcacaga cagagatgca acgccgcggg tctccgctct agctcgtcga
    12121 tttccagacg agccgtcgat tccgttccgc agcgctcgca atctatcacg aagtctctgg
    12181 tggaactttc ggctttcagg atgtctaagc caacctcatc ggaagcttgc ggcccgtccg
    12241 tcgcgatgaa cgaaagcacg ttccggagac cgcgtctgtt accttcttcg tacacaggga
    12301 gcgagcggcg gaacggcgca tcgttcgtgc ccgcgatctt cacccggcgc gacgagctca
    12361 ggtccacgtt ccacttcgac gagaacctac acgggtcgtt tgtcagcgcc ctggtcttag
    12421 aggaattgag gacggcgaac ttgatcggta tccgttccaa ggtctcgcgt ttataggccg
    12481 tcacgttcat ggagtcgatc acaaacatgg ggctacattc tctccacggg ccgatcagtt
    12541 cgcttaagtc aatcgggaat acgaccggtt ggtaagctct gttgtctttg gtaacagcat
    12601 gagaaaaaat aatttctttt tgttcgaaag ccatcgtcct ctctccgtgg tcatctcctc
    12661 tctgaacaca tgatttaata gcggcgaatc cgagacccga agcgtcacgg aagccaccac
    12721 gcttcgctca cgcaccgtcc gagcaccctc ttgctcccgt ctccgtacac gctgcggata
    12781 agcgcgtcgg ccgaaatttt gttggcgaag agagttttgt aaaagtcttt acacccggag
    12841 caatggtacg tgacttccgc gcgatccact tcggcgatcc tcttcttgcc gggtttgacc
    12901 cgcacggacc gcagccaccg cgtgctcttg aacgcctcga gccaaattag atcggggtct
    12961 tctcgagaat atggcatgac gcgtagcacc gagtccggat acgcctcggg aaccagagca
    13021 aacgcgcgag gcgagcgtat ctgtaacatg agcacagtct ggtacagcac gcccgcaaga
    13081 tccaccaggg ccctttccga gatttcgctc ctgacgaacg acagtttacc agcggggcac
    13141 gtaaaaccgg catccgccaa catcgagacc gggatggaaa gcgagatgcg cacctcctta
    13201 tccttatcgg cgtcgtcctc tccgaggcct ccgatgatca cgatcccgtc agccgcgccc
    13261 ttcgcgagcc tcgatcaaat cagtttcttg tacgtctctc cggccgagag cgaaaggtca
    13321 tcggtgactc ctctcaagca agcgtctagc ttttcgcccg gcaagcgggt cacggtctcg
    13381 cgacgcgctg tcaaattttc aatctcacga aacccgcacg ccggtatcat gtgctcgggg
    13441 cagttgttca tgatcgagtt gaaggccgag gacgccctct tcactcgtcc tcggatcgac
    13501 gcgaatgcgg cgatcaagtg tcgcttgcaa tcctccagaa cgtcggtctc ctcgaccgag
    13561 cgggcgtaca tgcatcgagg taggcagtag tccacgatgc agtgagccac gagcttgccg
    13621 gagcgattga tcaactcgcg atccgccttg tgagctaaca ggggcctgga attcgcgaag
    13681 catctgctga agggctggta tggatgaggg atcaacgacg acgacgacga cggctccacc
    13741 gcccgcgtta tctcttcttc accacttgag acaccgccgc gtttcgcctc gcacgccaga
    13801 gaaccgccga acatcgccgt ggtgcatcca gtcgcggcct gtatattcaa cgggtatctg
    13861 tagaaggccg cctcacaggg gttgcacttg taaaactcgt ggcactcgac gggtttcgta
    13921 gaaagccccg tgatcttcgg cagccacgtg cgcacgatct cgacgtacgt ggttttcacg
    13981 ctggctttgc tcgccttgag acgctccaga gtgtgtcggt cgaagtgttt gttcttcgcc
    14041 gacttgatga ggctgctcca tggaaagaac cccgctccca ttttagacgc gatgagctcg
    14101 gacgctttgc acgtcaacag gtccctcacg acgccttctt cgctcgaaaa tatgtgattc
    14161 atacaaaacg cgcgatcctt gtacagggtc ctcaccgtca ggtcctcgcc gcccggagat
    14221 ccggattcga gcgtgaccga gacagccgaa aaccccttgg tcagctgcag ctccccgacg
    14281 cnnnnnnnnn nnnnnnnnnn nnnnnnnnnn nncgggatac agcatcccct cccccgcgga
    14341 gagaccgtgc cacggaggcg tcgaaaaaca agcgaccgac cgaggttcga gcctcacgca
    14401 gtcccccctc ataacgcagg cgacaaacgc gtccgtcacc gcggaatcgc aaggcgaccg
    14461 catgctcttg acggccgaca gtcccctgat cttaaccgag agggaagaga ggtcgccctc
    14521 cgtgtccaaa gcgtgcgtga gagccacgta gctcttcttc gcgacgtggc agaacacgga
    14581 gctactgttc tcgtattcca acttcactct ccgtcctttc acgaagggcc cggtgatatc
    14641 cgagagggta tccgaaccgg gggttcggac cacgtacacg ggataacctt cttccgtgaa
    14701 cgtccctttc gggtccctga ccgcgcgaac gggcgtattg cctctctcaa tcacgtacat
    14761 tctcttgagc gtatcttcga ccagggtcgt gtgaacgcaa gacagaaatt cgggcacgcg
    14821 ggaacccgcg cgctcgaatt ttgccgcaac ggcaggcccg gccgccgcga gcttgagctc
    14881 gttgtcaacg gcctcctctc ctcctcccga gaccgtgcac tcaacgttat cctcttcggg
    14941 ggagtcttcg ggaccgtagc ccaccgacac catgacgctg tcggtatctc cgtagagcac
    15001 gggacagctg tggcggtaga aggacgacac gcactcgttg acaacggcga tctgtcgcct
    15061 cccgtggccc gatacgagag gaccgcaagg cagcggagcg gtcccgtaga aagagttggc
    15121 catgacctta cactctcctt cttgcatttt gtagtagacc cgttccgctt cacccagggc
    15181 cgggtccttg agtttcccct tgaactcggc tcgcgtgttc aagtaatact cgaccgcgga
    15241 ggagaagacc gcgggcctcc gcgcgaactc gcctcgctcg cgatcgtact tcaagatcag
    15301 cgacgcgtac tcgaacccct cggcctccca gttgtaacac acccagcccg cgagatcgtg
    15361 gctgaagcgg ttcgggggcc acggcacggt ggtctctggc gagatgttga gagcgcacat
    15421 gatggacgga tacatgctgg cgaaatcgaa ggcgagctcc agccccatcc cgggtccgga
    15481 gtaatgcaac ccggtgaggg gatcgcacac cgagcctccc ttccacccgt cgctgttgtc
    15541 tttgtcgaag ccgagcttgg gatcaccgcg cgcgcggctt ttgcccgccg gcccggcctt
    15601 agccctgagg ttgtccagca cgtacttcag ctgaggcatc tggaccgagt ggatgctctg
    15661 cacgaaccct ccgaaagtgt ccccgcgtcc gtgtaccacc acgtctatgt tgagcgtgat
    15721 tctgcatctg tgaaacagcg cggacaccgg tctgaaaact ttggccagtc tggcgcacag
    15781 ctgcgagtcg accaggttgt agagcagcac cgcgaacaga ctcttccctc cggcgtggat
    15841 catcccgtcc attttcgaat aagccacgtc ggccaacttc cgaagctttc gcgggtcctt
    15901 gggcggctgt ccgcgcagtt ctctgtccct ggcgatcgcg aagggcgcca cgtcgttcag
    15961 cttcatgctc gtgccggaca atgcaggcga atttgatcgc cctggtaccc gacatcctgt
    16021 acagatccac gaccgccatc ccgcagccga tcatcttgaa gtgacccagc ttggctttct
    16081 ctttgttgaa tttttccacg agcgacgcgg ccgccctgac tttgaactcg gtgagcttgc
    16141 ctcggctcaa cgtcgaaccc acggcgtgaa gcatctcctt gtacatctcg agataacgca
    16201 cggactcgaa ttggaagtag ggcggcaggt ccgccgagag gtttctgctc acgaagagcc
    16261 ctcgccacgc caccaaaagc gccgcgcagc gtttctcgac gcccgctccg gcgctcttgg
    16321 cgtagttcga ctcagcgtag aaatgcaccc gctgctgaat gactctcacg tcgaattccg
    16381 cgttgtacac gtacaagagt tctatctcgt ggcgatgaag cagcgccacg gtcttctcca
    16441 ggagagcgag ttctcccgcg cacgggtaga aagcgatcct ggacgggtct tcgatcccgg
    16501 agcccctggc gagctcgatg tcagcctcgg gcaggcggtc ttcgttcacc ttgcgtttgt
    16561 tgtagatcac tatcagtttt ttcctgtgtc gcccgggctc cgccggcttc ggtaagtgcg
    16621 tgttgaggat cacgagagac acgcacgtga tttcgtgctc ttgtcccggc atatctccgg
    16681 cgagagcggg gatggacagc caaccgcccg tctgttttcc gcgtagctcc tgtttcccct
    16741 cgctcaggat cttcatcagt ttgccgcgat acgcggtcat ctcggcgacc gcaagctccg
    16801 tgcagaaagg aaacctgtga gcgaaaaagt cacacctcag agacggatcg cgatgcgact
    16861 cgtccaccac ggtctctatg tccaagcacg cggctctgta aaaaaaaggc gcgtgcgcgg
    16921 tatcgaagag cctggcttcg gcctccgatc tttcgtgatc gtacacgaga tcgcccgggg
    16981 acagggacgc ggtctccccg gccttatcct ggggcacgaa atacattcgt ccgaacataa
    17041 ccccgcagca caaggccggc gtgttgccgt cgcgagccgc gtagtacccc gtgtcggcgc
    17101 agaagtctcc gaacgtcaac gcacccttca cgctttcgag gtatcttttg gccaaagcga
    17161 tattcctaag cggaaacacc ctagcattta ctttacgctt gatatcgtcg tgaagaacgc
    17221 tgacgtccgc gggctctctg acgaagtgtc taccccaaat ccggcgcact tgtttccagt
    17281 tttcttcccc gtcatcgtcg tcccgatagc cttcgtcgcg aaccaagtcc aaatcgtaac
    17341 ccacgacagg cgcgatgccc acgaccttga aacacaccgt ggcgtagagg agatcctccc
    17401 gttgcgcgtg taagaccaag cccctacaca agagcgcctc ctcggtcctg tgaaacatca
    17461 cggattttat cataactccg atcaaacccc tttcggcgag agacacggct ctgcgctccg
    17521 ggtatatgtc gggaaacagg tcaacgaacg gtatagagcc atccattttt cgctcgagtt
    17581 gttcggggat acaacgcagc gcaggagctt aggggctttt cacggaaacc tttgtccgct
    17641 tgtcccttga acaaacgggc ggcggggatc cgaccgcctc gcnnnnnnnn nnnnnnnnnn
    17701 nnnnnnnnnn nnnnnnnnnn nnnnnnnnnn nnnnnnnnnn nnnnnnnnnn nnnnnnnnnn
    17761 nnnnnnnnnn nnnnnnnnnn nnnnnnnnnn nnnnnnnnnn nnnnnnnnnn nnnnnnnnnn
    17821 nnnnnnnnnn nnnnnnnnnn nnnnnnnnnn nnnnnnnnnn nnnnnnnnnn nnnnnnnnnn
    17881 nnnnnnnnnn nnnnnnnnnn nnnnnnnnnn nnnnnnnnnn nnnnnnnnnn nnnnnnnaca
    17941 cgcccgccca caggccaggc gagccatggc gcataacgcg aaatccgcac acgagaaccc
    18001 gaagcctctc cgaccgccct tcagagaaca cgacacggcc gcggtggaat ggatcgaggt
    18061 gccgctcaag agaagggcct tgtttctcgc ggtggaaacg gacgctctgt acgacagagc
    18121 gtcggacgaa ttgtccttcg gtgccttgca agagcgcgag agggcgttat tccaattgct
    18181 cctttacatc acgtattgtt gcaaaggcca ggttctccaa gtgactctag aaaaccccga
    18241 ttttgccacc atgtcccctc ccgtgagaga agatttcgcg cacggacgtc ttttctgttt
    18301 cgtgttgaac ttggacaagg aaatcgtcgc cgaggattct cccgcagcgg ctcaagtcga
    18361 tgaccacgac gacgacgaag acgacgagtt cgtctccgga ggctcatcaa cgctaccgtg
    18421 aacgtcgacg tgttcggctc cgggatcgcg agatccagct ctcgtccgga cgacgacgag
    18481 cttcagaaag aagcgtacaa cgcgttcatg cggcttcagc tggtcaggca gaaagcgata
    18541 tctctgaaca acgcgatgat atcgatgcga gacggaaccg aggaactgag ctcggcgttc
    18601 gaatggctgg acatccgaac cgacacgttg aacgctgaca agatagacaa aaagcgcgtc
    18661 aaagatctac agggatccat gtacacgccc gcgagccaaa cggggagaca agcggtggcc
    18721 ttgcccgaat ccatcgcgag tatgagcctc aaggttttag annnnnnnnn nnnnnnnnnn
    18781 nnnnnnnnnn nnnnnnnnnn nnnnnnnnnn nnnnnnnnnn nnnnnnnnnn nnnnnnnnnn
    18841 nnnnnnnnnn nnnnnnnnnn nnnnnnnnnn nnnnnnnnnn nnnnnnnnnn nnnnnnnnnn
    18901 nnnnnnnnnn nnnnnnnnnn nnnnnnnnnn nnnnnnnnnn nnnnnnnnnn nnnnnnnnnn
    18961 nnnnnnnnnn nnnnnnnnnn nnnnnnnnnn nnnnnnnnnn nnnnnnnnnn nnnnnnnnnn
    19021 nnnnnnnnnn nnnnnnnnnn nnnnnnnnnn nnnnnnnnnn nnnnnnnnnn nnnnnnnnnn
    19081 nnnnnnnnnn nnnnnnnnnn nnnnnnnnnn nnnnnnnnnn nnnnnnnnnn nnnnnnnnnn
    19141 nnnnnnnnnn nnnnnnnnnn nnnnnnnnnn nnnnnnnnnn nnntcgccgc tctactgagc
    19201 ggctctcggt gtcgatgtcg acgacgtcgc gccgaaagag gagaagacga ggggctttgt
    19261 cggggagact gccaaaccgc gtacgcctgc ttctacaaca cgtccgatcg gcacccgttc
    19321 ctcgtgagca aggacgacta cagtcactac ttcgcgcacc tgtaccctca cttgggcaaa
    19381 ctggagcgtc tgagcaagga gatgaaaatg aaatatcggg gacgcagaca attcgagagc
    19441 atagccgaca tggtgttcaa catcctggtg aaacaccgcg cgtcggacgg agactcgctg
    19501 tacgcggggc tctcggacct gatggacggc aggaccctta actcgcgctt gtctctggga
    19561 cactctctcc tccgaggcat acacgaaagc ctgtgcctct ccctcggctc cgggagcgac
    19621 gactacgagc gggacccgcg ctcgctcgac ccggtgaagg tgtacgacca cgcgctggtg
    19681 cgctacctgt tctccgacag cctcgaggtc ggcaggctgt tccaggcgtc caccacgttc
    19741 aactacatag tggccaacac cgcgccccgg tacacgatcg aacgggtcat gctgttcaac
    19801 atcacgggcc cgggcgaggg caagagctac gcgaacaacg tgctgaactg tcagttcaag
    19861 cgggtgaaag gctgcataga gacgctcacg tccttcaccc cgcaggcctt caagtacaag
    19921 cagcagagga aggcttgcgt ggtgatgata gacgacgcgc acataaccca cgagaaaacc
    19981 ataaaggcct tggacaagga gtccagcgtg atcccgaaca cgttcaaaaa cctcctggac
    20041 acgagcgtgc tagagagcga cgtggtgagc agggacgcca acagcggcaa ggtggacacc
    20101 gtgaagtacc aggcggtgca caactgcggc ttcgtgtgga acaccaacac gctgggcttc
    20161 gtcagcgacg cgtgggccga tcggtgcgtg atcatggaat cggagttccc gacgcacgtt
    20221 acgcgaacgc gcagctccaa gcagctccaa gacaccgtgg agagacgaca catggacaag
    20281 gtggccgcgg tgtgcctgta caggcaaaac ctggtgcagt cggccaccat gatannnnnn
    20341 nnnnnnnnnn nnnnnnnnnn nnnnnnnnnn nnnnnnnnnn nnnnnnnnnn nnnnnnnnnn
    20401 nnnnnnnnnn nnnnnnnnnn nnnnnnnnnn nnnnnnnnnn nnnnnnnnnn nnnnnnnnnn
    20461 nnnnnnnnnn nnnnnnnnnn nnnnnnnnnn nnnnnnnnnn nnnnnnnnnn nnnnnnnnnn
    20521 nnnnnnnnnn nnnnnnnnnn nnnnnnnnnn nnnnnnnnnn nnnnnnnnnn nnnnnnnnnn
    20581 nnnnnnnnnn nnnnnnnnnn nnnnnnnnnn nnnnnnnnnn nnnnnnnnnn nnnnnnnnnn
    20641 nnnnnnnnnn nnnnnnnnnn nnnnnnnnnn nnnnnnnnnn nnnnnnnnnn nnnnnnnnnn
    20701 nnnnnnnnnn nnnnnnnnnn nnnnnnnnnn nnnnnnnnnn nnnnnnnnnn nnnnnnnnnn
    20761 nnnnnnnnnn nnnnnnnnnn nnnnnnnnnn nnnnnnnnnn nnnnnnnnnn nnnnnnnnnn
    20821 nnnnnnnnnn nnnnnnnnnn nnnnnnnnnn nnnnnnnnnn nnnnnnnnnn nnnnnnnnnn
    20881 nnnnnnnnnn nnnnnnnnnn nnnnnnnnnn nnnnnnnnnn nnnnnnnnnn nnnnnnnnnn
    20941 nnnnnnnnnn nnnnnnnnnn nnnnnnnnnn nnnnnnnnnn nnnnnnnnnn nnnnnnnnnn
    21001 nnnnnnnnnn nnnnnnnnnn nnnnnnnnnn nnnnnnnnnn nnnnnnnnnn nnnnnnnnnn
    21061 nnnnnnnnnn nnnnnnnnnn nnnnnnnnnn nnnnnnnnnn nnnnnnnnnn nnnnnnnnnn
    21121 nnnnnnnnnn nnnnnnnnnn nnnnnnnnnn nnnnnnnnnn nnnnnnnnnn nnnnnnnnnn
    21181 nnnnnnnnnn nnnnnnnnnn nnnnnnnnnn nnnnnnnnnn nnnnnnnnnn nnnnnnnnnn
    21241 nnnnnnnnnn nnnnnnnnnn nnnnnnnnnn nnnnnnnnnn nnnnnnnnnn nnnnnnnnnn
    21301 nnnnnnnnnn nnnnnnnnnn nnnnnnnnnn nnnnnnnnnn nnnnnnnnnn nnnnnnnnnn
    21361 nnnnnnnnnn nnnnnnnnnn nnnnnnnnnn nnnnnnnnnn nnnnnnnnnn nnnnnnnnnn
    21421 nnnnnnnnnn nnnnnnnnnn nnnnnnnnnn nnnnnnnnnn nnnnnnnnnn nnnnnnnnnn
    21481 nnnnnnnnnn nnnnnnnnnn nnnnnnnnnn nnnnntcccc cggaggcgcg acgagccccc
    21541 ccgggagcct ctggcgacgc tagagaacga ttgggaatgg ttagaagcct cggaggtgtt
    21601 caacaaagtg cacggacgcg aatcgttttg tcccgagacc ctgaagcgag actacgccgt
    21661 gaccatgatg gtggtcaaag gagagcccgc gaccaggaaa cctcgggaat cgaggcgcct
    21721 cgcggaggcg atgaagactc tgcttcgatc ggacggcgat acagcgttgg agatgagagg
    21781 aggcgaacga ccgacgggag cgccgacgac ggatcggaga ggaacggcca gagcggcctc
    21841 gacaaaaaat caacgccaac gacgatcgag cgcggaggag gatcgttcag acaaccgaga
    21901 actgaaacga agcagacaac gagacataga aacgatatgc tctgtataat tgtaaaaaat
    21961 tttgttgttg tgctgtgtgt tgtgttacgt ctcgaataaa gattttgtga gtccattcgt
    22021 gttgtgctgt gtgtccctat aactcgaata aaggttttgt gagccattca taaatgcatc
    22081 atggcgtatc gaataaaggt tttgtgagcc attcataaat gcatcacggc gtatcgaata
    22141 aaggttttgt gttgagccat tcatatgcat catggcgtag cgcagtccat tcgtattgtg
    22201 ctgtgtgtcc ctatcgaaaa tcatggcgta gcgcagtcgt gcatcatgtc gtgtagaaaa
    22261 gcccttgcgt gtggaataaa agactgaaat caacactagg tacaaataac atggtttatt
    22321 tggttcacac aaacaggcaa aacaaatgca gcacatatca aacatatcag tccttgttct
    22381 cgcctttctc gcctttgctc gttctttcat tccttctttt catttctttc ttcgctcgct
    22441 gaaggcgcga aggccgagga ggaagagtca gtcgcttcgg tctcctcgtt ctcggcggcc
    22501 ggagcaggtt ccggcgcgct cggagcgtcg tcggtctcgt tctcggcgcc ctgagcaggt
    22561 tcctccgcgc tcggagcctc gtcggtctcg ttctcggcgc cctgagcctc atcgacgttc
    22621 atcgtgttat ccaacgccgc ctctcggccc tcgcggccct cgcacgaatg ttcgcgggac
    22681 atgtcggtga gtcgtacgaa gcgtacgggc ctcgtttttc ccttcgattc gaggagttgc
    22741 tagagaaaat agcgacatta tgcgaaagcg cggtcgcact cgtcgggagt gactctcggt
    22801 caaacgacga gaagcccgtt gaaactcccg gacccagcgc agcgtctaat catcgaatga
    22861 ttcactgtat gggtttggat caggctcagt tcgcgttcga caacgacatg tcattcgtgg
    22921 atttcattcg catgccccgt gagtcgtacg aagcgtacgg gcctcgtttt tcccttcgat
    22981 tcgaggagtt gctagagaaa atagcgacat tatgcgaaag cgcggtcgca ctcgtcggga
    23041 gtgactctcg gtcaaacgac gagaagcccg ttgaaactcc cggacccagc gcagcgtcta
    23101 atcatcgaat gattcactgt atgggtttgg atcaggctca gttcgcgttc gacaacgaca
    23161 tgtcattcgt ggatttcatt cgcatgcccc gtgagtcgta cgaagcgtac gggcctcgtt
    23221 tttcccttcg attcgaggag ttgctagaga aaatagcgac attatgcgaa agcgcggtcg
    23281 cactcgtcgg gagtgactct cggtcaaacg acgagaagcc cgttgaaact cccggaccca
    23341 gcgcagcgtc taatcatcga atgattcact gtatgggttt ggatcaggct cagttcgcgt
    23401 tcgacaacga catgtcattc gtggatttca ttcgcatgcc ccgtgagtcg tacgaagcgt
    23461 acgggcctcg tttttccctt cgattcgagg agttgctaga gaaaatagcg acattatgcg
    23521 aaagcgcggt cgcactcgtc gggagtgact ctcggtcaaa cgacgagaag cccgttgaaa
    23581 ctcccggacc cagcgcagcg tctaatcatc gaatgattca ctgtatgggt ttggatcagg
    23641 ctcagttcgc gttcgacaac gacatgtcat tcgtggattt cattcgcatg ccccgtgagt
    23701 cgtacgaagc gtacgggcct cgtttttccc ttcgattcga ggagttgcta gagaaaatag
    23761 cgacattatg cgaaagcgcg gtcgcactcg gctccggctc tcgcgtcgtc gggagtgact
    23821 ctcggccaaa cgacgagaag cccgttgaaa aagcagcagc agtcgacgct cccggaccca
    23881 gcgcagcgtc taatcatcat cgattgattc actgtagcga agtcccagat ggctttgacc
    23941 cgtacatgga ctattgtcaa atcctatgcg ggcatccccc gggcacctgc gataacccga
    24001 ctataccgtg gtcgttagcc agcaccctgt caggagaaga acacgagccc tacgagccct
    24061 tcgcgactca cgagatgatc gccgtggacc aagtcggggt acgacaacta ttgagcagcg
    24121 ggtcttcatc aggagaagaa caagacaccg agccctacga gatcgccgta caagacaccg
    24181 agccctacga gcccttcgcg cctcacgaga tgatctccgt ggaccaagtc ggacaactat
    24241 tgagcagcgg gtcttcaacc ccggatgggt tggatgggtt gatggatgat gattacgctt
    24301 atatcggttg ttgatttact caaagcgttt ggacagtttg aataaaaatc acagacaaca
    24361 aaagtctttc ttgtttgctt gtttttattg tagaaaaagc tatagacatg ttttatttgg
    24421 atcacaacaa acgaaaaggt atagacgtaa tttattatgt acaacaaaat gaacacaata
    24481 cacagacact ctctcaaaaa atgaacaaca atatatttta tacacagcac agccagagtc
    24541 ctcggcgctg agaggcatcc ccattctcgt ctatacagat ggatgcagcg agagtcctcg
    24601 gcgctgagag gcatccccat tctcgtctat acagatagat gccagcgaga gctcttggcg
    24661 gcgctgagaa gcatccccgt tttcggtttt acagatagat gcacagcaca gcgagagtct
    24721 ttcgcggaga gaagacttaa acatccccgt ttttacagat agatacatca caggcgtcat
    24781 taggcagtgc atgttggcca cggccaagct gacgttaacc accgttaaca tcagactcgc
    24841 gcaccggact cgcgtccgag cgaaatacac ggcgttcacg acccacggta tccagcatcc
    24901 tatgaaaaac tccacgagga gcaagcatcc tatgaaaaac gccacggtga gcaaggggat
    24961 gatctgagct cccttcagcg gccaccgagg agccaacccc gccgaagaga ttctacgggc
    25021 gtgttttttc acggcccata tcacggcccc gttgcaaagc gccagcacgg cgacgggcac
    25081 gatgaaacac acggtggtcc tgaaccacaa tccggtaagc tgcatcagcg ggtcggcggt
    25141 gttgaggcac atcgccgtct gttggtattg cacgacattg tacgtgttca cgtccgtcag
    25201 gcaggagatc gtcggcaaac acgagcacaa aagggacgcc gtccatcttc gtttctgcgc
    25261 cgacctgcat ccaccaccaa agcacgaaaa ggtcgtcttg ttgtagacca ctttcagaaa
    25321 cctctccacg ttgatgtaca ccacggtcag aatgccgtac tgcaaactga actgtagaaa
    25381 cacaaacaca tgaaacaaaa aataatgaat acacccgtag taaaaaaaaa cacaagcagg
    25441 aaaaaaataa actcgagagc cgtaaggact taccgtcatc gaacctttca cgactttaca
    25501 aagaacgtat ccgaagatcc aacctcgagg aaacacgtac tgagagaccc atgtcggtat
    25561 ggtgaacaac atgcatagat tgcacagacc tatgtggaag agaaagtagt cataatgcgt
    25621 caacgaggtc cctcgtcgag tcagagagga ggacatggat gtcaacgaac cgttcgaagg
    25681 tccgcaacga cgagcccgaa acaacaccca tatcatgtac acattgatcg gggttcctac
    25741 ggccgtcacg acgccgtgca gcaaaggcac cagaatattg tggccgtaca tagaacagta
    25801 gggaggagga ggacgccttc gggtatcgtt gctccaggcg ccccaaacca ccgccgcttc
    25861 gtctgcggcc gcagacccgt tggacgggta agccatgggt gcctctatgc cgagggcgcg
    25921 atcgcgagtc aaactagatg catatttgta gaactttata caagcaaacg gtcgaaacgc
    25981 ctcctatgtc gtctactcga ggaactcaaa tgcgatacgc gtcgactcaa atcagcgagt
    26041 ccgaccgcgc taagccgggg tccgaccgct gcgcgtgaaa ggagtccgac cgcgtaggat
    26101 ctgagtccga ccgctttggc gcgagagagt ccgaccgatt cgggcttaga gtcaggcgag
    26161 gggagccccg atcggaccgc gcgtctcgga ggagtccgac cgcgtaggat ctgagtccga
    26221 ccgctttggg gcgggagagg ccgaccgact cggggttcgn nnnnnnnnnn nnnnnnnnnn
    26281 nnnnnnnnnn nnnnnnnnnn nnnnnnnnnn nnnnnnnnnn nnnnnnnnnn nnnnnnnnnn
    26341 nnnnnnnnnn nnnnnnnnnn nnnnnnnnnn nnnnnnnnnn nnnnnnnnnn nnnnnnnnnn
    26401 nnnnnnnnnn nnnnnnnnnn nnnnnnnnnn nnnnnnnnnn nnnnnnnnnn nnnnnnnnnn
    26461 nnnnnnnnnn nnnnnnnnnn nnnnnnnnnn nnnnnnnnnn nnnnnnnnnn nnnnnnnnnn
    26521 nnnnnnngag tttagtagcg gttgtccact cgaggcagac ggagtcgggg ctgcgcacgg
    26581 agaagagcga ggatttcgga gagaacttcc tcgaagagat aagctggcgc catggccgca
    26641 ggtcactatg ggaaaaatgg aaaaagtaac ggagacgtat gacacgtaca agtgtttaga
    26701 ttgcgacgta gtgttatctg gataccggcg aggcgacccg ggtctgagac agcacgtcct
    26761 gaaaggtgac ggcaagtgcc agtacgttcg agatgtgtac aagggccgcg acaaggaact
    26821 ttgcctcgtg ctgggggagg tgcgattcca gaacgggctt ctggcgtttc ccgagtatgt
    26881 gttgtacacc aaggacaggt acatttcgat caacggaacg aaatactgcg tggtgtgcgc
    26941 gacctctgtc ttcgagggcc actacgatgc gtgcgcggtg atgatctctc gcctcaagac
    27001 gtacctgcag cgctggaggc taaacgtgcc cgtggacagc gctatattgt tcaaccacgt
    27061 cagatacgcc gcctacgacg acgacctgga aaccgacggc gtcatggcaa gaccgccacg
    27121 gcgtcgcgcc tccgaattcc acgtgctggg agaaccggcc aacatgcgtc cggttcccgg
    27181 agccttcgac gactcgcaca gatgttacga ctgcgacctg gtggtcaaac acttcgtgcg
    27241 gaacgacact ctgctgggcg aacacatcta tcacgcgtat accgcggacg gccccggctg
    27301 caagtacatc gatcagaggt acagctcgca cgaagtggct cggattctgg ctaaggaacg
    27361 gtacagaaaa ggacacgtcg cctttcccga tatcatcggc caagccgttt acggattcgc
    27421 ggctatagcc ggggcttacc attgcatcgt ctgcggcacc atagccgtcc aggggtttta
    27481 cctgccttca cgaggacatc ggccgcaatg cgacgccatg aaaaccttgc tccaggaaaa
    27541 gctaaagcac ctgaaactgt tacattaaaa aaaaaacatg tttatcgcct cgcacgtgtc
    27601 gatgtgtatc aatgtgcctt acatgtgtat cgatttgtat gccttgtaac aataaaggaa
    27661 cacaaagtga tgttttgtac cgtttcattt atttcacaat tataaaagag tgatattctc
    27721 atgccattta tttcacagtt atttatttca caagtataaa acagtgtttt tctgtttcat
    27781 ttcacaacgg acaatgtccc cctgtaaagt ctctgtaaag tcaagaagca cctaaacata
    27841 ctaaaagaac tcacttgcac acatttgcta accgtttttg ctttcgctcc tgtctctccg
    27901 gagagaaatc aaaagagcaa tcaatataca tagccaacca tgcgtaattt gctgctgctg
    27961 ctgtgcctag ccgccgcggc gtcgcttgcc tttggacggt acacggagcg gggacccctg
    28021 cacgaggtcc tctccgacta catgaacaaa tatccccact ttcgcatgct cacggtagag
    28081 tcgcccgatc tgttatcgca attttgcgcg tggaatatct tggtctggtc tctgggagac
    28141 cacgggagag ggctcgcgct catggacgtg aaacccgaca actgcagcga ggcctcggcc
    28201 tactcgtgga acggcacgtt cccgtgcgtg ctggtcagag gggccgacgg tacgagctgc
    28261 gaaggcccga gtagacgact ccggcgccct cgtgctctcc gtcggagacg ccgcggcgca
    28321 gcgttacacg agacaaatgt tatcggacgg gcgcgcgaga gtcgaagggc gcaaggtatc
    28381 ctcgtcgttt cactcgggag gagaacccag gctgtgtcct ttggccagaa tgatcagcgt
    28441 ttgcgcgctg atgaacaacg ctttttcgca aagcgagctg aagactctgg gtaacgttac
    28501 cgggtttgag gtacattact ggaccgtgca gcgaaaaccg aagcgcgccg tggtgcttcg
    28561 aggcacaacg ctgggcaccc gcggagtgct ggaaggaacg tatcgggccc cggcatcgga
    28621 cgagaccgag cccggttggt ccgagctccc tctgacttat tataccgtgt gcgcgaagag
    28681 cacgtacgtc tacgcggact gcgggagaga gctcggggtc aagggggctc ccgggacggg
    28741 cgcctttgta ggagaacaaa tgacacacta cccctttcct tgacgataac gtgtaacgaa
    28801 tgaacccaca tgaaataaaa aaatattcta tatcattcat ttgtatgtgg tgtgtttgtt
    28861 gtgtttcgat gtattctttc agatcagaca cagaaacaat aagcagaaac agacatcgta
    28921 atttcgttca tgtattttat ttggtacatg caagtaatcc acgttcccca tagccccata
    28981 actcatcaat gcccctaaac ccgaaatcta actaggaact agtcttcgag cctcaaacgg
    29041 gctcggagtc tctaaaaaat ctgtggcgcc acattatttt ttgctacgcc cagattaaag
    29101 agttctacgg cccccgcggg ctcggcgtct cgtagccgga cccctcgcgg gctcgacgtc
    29161 tcgtaagccg gaggctcgtt tccgtctggc cagctcgaga tnnnnnnnnn nnnnnnnnnn
    29221 nnnnnnnnnn nnnnnnnnnn nnnnnnnnnn nnnnnnnnnn nnnnnnnnnn nnnnnnnnnn
    29281 nnnnnnnnnn nnnnnnnnnn nnnnnnnnnn nnnnnnnnnn nnnnnnnnnn nnnnnnnnnn
    29341 nnnnnnnnnn nnnnnnnnnn nnnnnnnnnn nnnnnnnnnn nnnnnnnnnn nnnnnnnnnn
    29401 nnnnnnnnnn nnnnnnnnnn nnnnnnnnnn nnnnnnnnnn nnnnnnnnnn nnnnnnnnnn
    29461 nnnnnnnnnn nnnnnnnnnn nnnnnnnnnn nnnnnnnnnn nnnnnnnnnn nnnnnnnnnn
    29521 nnnnnnnnnn nnnnnnnnnn nnnnnnnnnn nnnnnnnnnn nnnnnnnnnn nnnnnnnnnn
    29581 nnnnnnnnnn nnnnnnnnnn nnnnnnnnnn nnnnnnnnnn nnnnnnnnnn nnnnnnnnnn
    29641 nnnnnnnnnn nnnnnnnnnn nnnnnnnnnn nnnnnnnnnn nnnnnnnnnn nnnnnnnnnn
    29701 nnnnnnnnnn nnnnnnnnnn nnnnnnnnnn nnnnnnnnnn nnnnnnnnnn nnnnnnnnnn
    29761 nnnnnnnnnn nnnnnnnnnn nnnnnnnnnn nnnnnnnnnn nnnnnnnnnn nnnnnnnnnn
    29821 nnnnnnnnnn nnnnnnnnnn nnnnnnnnnn nnnnnnnnnn nnnnnnnnnn nnnnnnnnnn
    29881 nnnnnnnnnn nnnnnnnnnn nnnnnnnnnn nnnnnnnnnn nnnnnnnnnn nnnnnnnnnn
    29941 nnnnnnnnnn nnnnnnnnnn nnnnnnnnnn nnnnnnnnnn nnnnnnnnnn nnnnnnnnnn
    30001 nnnnnnnnnn nnnnnnnnnn nnnnnnnnnn nnnnnnnnnn nnnnnnnnnn nnnnnnnnnn
    30061 nnnnnnnnnn nnnnnnnnnn nnnnnnnnnn nnnnnnnnnn nnnnnnnnnn nnnnnnnnnn
    30121 nnnnnnnnnn nnnnnnnnnn nnnnnnnnnn nnnnnnnnnn nnnnnnnnnn nnnnnnnnnn
    30181 nnnnnnnnnn nnnnnnnnnn nnnnnnnnnn nnnnnnnnnn nnnnnnnnnn nnnnnnnnnn
    30241 nnnnnnnnnn nnnnnnnnnn nnnnnnnnnn nnnnnnnnnn nnnnnnnnnn nnnnnnnnnn
    30301 nnnnnnnnnn nnnnnnnnnn nnnnnnnnnn nnnnnnnnnn nnnnnnnnnn nnnnnnnnnn
    30361 nnnnnnnnnn nnnnnnnnnn nnnnnnnnnn nnnnnnnnnn nnnnnnnnnn nnnnnnnnnn
    30421 nnnnnnnnnn nnnnnnnnnn nnnnnnnnnn nnnnnnnnnn nnnnnnnnnn nnnnnnnnnn
    30481 nnnnnnnnnn nnnnnnnnnn nnnnnnnnnn nnnnnnnnnn nnnnnnnnnn nnnnnnnnnn
    30541 nnnnnnnnnn nnnnnnnnnn nnnnnnnnnn nnnnnnnnnn nnnnnnnnnn nnnnnnnnnn
    30601 nnnnnnnnnn nnnnnnnnnn nnnnnnnnnn nnnnnnnnnn nnnnnnnnnn nnnnnnnnnn
    30661 nnnnnnnnnn nnnnnnnnnn nnnnnnnnnn nnnnnnnnnn nnnnnnnnnn nnnnnnnnnn
    30721 nnnnnnnnnn nnnnnnnnnn nnnnnnnnnn nnnnnnnnnn nnnnnnnnnn nnnnnnnnnn
    30781 nnnnnnnnnn nnnnnnnnnn nnnnnnnnnn nnnnnnnnnn nnnnnnnnnn nnnnnnnnnn
    30841 nnnnnnnnnn nnnnnnnnnn nnnnnnnnnn nnnnnnnnnn nnnnnnnnnn nnnnnnnnnn
    30901 nnnnnnnnnn nnnnnnnnnn nnnnnnnnnn nnnnnnnnnn nnnnnnnnnn nnnnnnnnnn
    30961 nnnnnnnnnn nnnnnnnnnn nnnnnnnnnn nnnnnnnnnn nnnnnnnnnn nnnnnnnnnn
    31021 nnnnnnnnnn nnnnnnnnnn nnnnnnnnnn nnnnnnnnnn nnnnnnnnnn nnnnnnnnnn
    31081 nnnnnnnnnn nnnnnnnnnn nnnnnnnnnn nnnnnnnnnn nnnnnnnnnn nnnnnnnnnn
    31141 nnnnnnnnnn nnnnnnnnnn nnnnnnnnnn nnnnnnnnnn nnnnnnnnnn nnnnnnnnnn
    31201 nnnnnnnnnn nnnnnnnnnn nnnnnnnnnn nnnnnnnnnn nnnnnnnnnn nnnnnnnnnn
    31261 nnnnnnnnnn nnnnnnnnnn nnnnnnnnnn nnnnnnnnnn nnnnnnnnnn nnnnnnnnnn
    31321 nnnnnnnnnn nnnnnnnnnn nnnnnnnnnn nnnnnnnnnn nnnnnnnnnn nnnnnnnnnn
    31381 nnnnnnnnnn nnnnnnnnnn nnnnnnnnnn nnnnnnnnnn nnnnnnnnnn nnnnnnnnnn
    31441 nnnnnnnnnn nnnnnnnnnn nnnnnnnnnn nnnnnnnnnn nnnnnnnnnn nnnnnnnnnn
    31501 nnnnnnnnnn nnnnnnnnnn nnnnnnnnnn nnnnnnnnnn nnnnnnnnnn nnnnnnnnnn
    31561 nnnnnnnnnn nnnnnnnnnn nnnnnnnnnn nnnnnnnnnn nnnnnnnnnn nnnnnnnnnn
    31621 nnnnnnnnnn nnnnnnnnnn nnnnnnnnnn nnnnnnnnnn nnnnnnnnnn nnnnnnnnnn
    31681 nnnnnnnnnn nnnnnnnnnn nnnnnnnnnn nnnnnnnnnn nnnnnnnnnn nnnnnnnnnn
    31741 nnnnnnnnnn nnnnnnnnnn nnnnnnnnnn nnnnnnnnnn nnnnnnnnnn nnnnnnnnnn
    31801 nnnnnnnnnn nnnnnnnnnn nnnnnnnnnn nnnnnnnnnn nnnnnnnnnn nnnnnnnnnn
    31861 nnnnnnnnnn nnnnnnnnnn nnnnnnnnnn nnnnnnnnnn nnnnnnnnnn nnnnnnnnnn
    31921 nnnnnnnnnn nnnnnnnnnn nnnnnnnnnn nnnnnnnnnn nnnnnnnnnn nnnnnnnnnn
    31981 nnnnnnnnnn nnnnnnnnnn nnnnnnnnnn nnnnnnnnnn nnnnnnnnnn nnnnnnnnnn
    32041 nnnnnnnnnn nnnnnnnnnn nnnnnnnnnn nnnnnnnnnn nnnnnnnnnn nnnnnnnnnn
    32101 nnnnnnnnnn nnnnnnnnnn nnnnnnnnnn nnnnnnnnnn nnnnnnnnnn nnnnnnnnnn
    32161 nnnnnnnnnn nnnnnnnnnn nnnnnnnnnn nnnnnnnnnn nnnnnnnnnn nnnnnnnnnn
    32221 nnnnnnnnnn nnnnnnnnnn nnnnnnnnnn nnnnnnnnnn nnnnnnnnnn nnnnnnnnnn
    32281 nnnnnnnnnn nnnnnnnnnn nnnnnnnnnn nnnnnnnnnn nnnnnnnnnn nnnnnnnnnn
    32341 nnnnnnnnnn nnnnnnnnnn nnnnnnnnnn nnnnnnnnnn nnnnnnnnnn nnnnnnnnnn
    32401 nnnnnnnnnn nnnnnnnnnn nnnnnnnnnn nnnnnnnnnn nnnnnnnnnn nnnnnnnnnn
    32461 nnnnnnnnnn nnnnnnnnnn nnnnnnnnnn nnnnnnnnnn nnnnnnnnnn nnnnnnnnnn
    32521 nnnnnnnnnn nnnnnnnnnn nnnnnnnnnn nnnnnnnnnn nnnnnnnnnn nnnnnnnnnn
    32581 nnnnnnnnnn nnnnnnnnnn nnnnnnnnnn nnnnnnnnnn nnnnnnnnnn nnnnnnnnnn
    32641 nnnnnnnnnn nnnnnnnnnn nnnnnnnnnn nnnnnnnnnn nnnnnnnnnn nnnnnnnnnn
    32701 nnnnnnnnnn nnnnnnnnnn nnnnnnnnnn nnnnnnnnnn nnnnnnnnnn nnnnnnnnnn
    32761 nnnnnnnnnn nnnnnnnnnn nnnnnnnnnn nnnnnnnnnn nnnnnnnnnn nnnnnnnnnn
    32821 nnnnnnnnnn nnnnnnnnnn nnnnnnnnnn nnnnnnnnnn nnnnnnnnnn nnnnnnnnnn
    32881 nnnnnnnnnn nnnnnnnnnn nnnnnnnnnn nnnnnnnnnn nnnnnnnnnn nnnnnnnnnn
    32941 nnnnnnnnnn nnnnnnnnnn nnnnnnnnnn nnnnnnnnnn nnnnnnnnnn nnnnnnnnnn
    33001 nnnnnnnnnn nnnnnnnnnn nnnnnnnnnn nnnnnnnnnn nnnnnnnnnn nnnnnnnnnn
    33061 nnnnnnnnnn nnnnnnnnnn nnnnnnnnnn nnnnnnnnnn nnnnnnnnnn nnnnnnnnnn
    33121 nnnnnnnnnn nnnnnnnnnn nnnnnnnnnn nnnnnnnnnn nnnnnnnnnn nnnnnnnnnn
    33181 nnnnnnnnnn nnnnnnnnnn nnnnnnnnnn nnnnnnnnnn nnnnnnnnnn nnnnnnnnnn
    33241 nnnnnnnnnn nnnnnnnnnn nnnnnnnnnn nnnnnnnnnn nnnnnnnnnn nnnnnnnnnn
    33301 nnnnnnnnnn nnnnnnnnnn nnnnnnnnnn nnnnnnnnnn nnnnnnnnnn nnnnnnnnnn
    33361 nnnnnnnnnn nnnnnnnnnn nnnnnnnnnn nnnnnnnnnn nnnnnnnnnn nnnnnnnnnn
    33421 nnnnnnnnnn nnnnnnnnnn nnnnnnnnnn nnnnnnnnnn nnnnnnnnnn nnnnnnnnnn
    33481 nnnnnnnnnn nnnnnnnnnn nnnnnnnnnn nnnnnnnnnn nnnnnnnnnn nnnnnnnnnn
    33541 nnnnnnnnnn nnnnnnnnnn nnnnnnnnnn nnnnnnnnnn nnnnnnnnnn nnnnnnnnnn
    33601 nnnnnnnnnn nnnnnnnnnn nnnnnnnnnn nnnnnnnnnn nnnnnnnnnn nnnnnnnnnn
    33661 nnnnnnnnnn nnnnnnnnnn nnnnnnnnnn nnnnnnnnnn nnnnnnnnnn nnnnnnnnnn
    33721 nnnnnnnnnn nnnnnnnnnn nnnnnnnnnn nnnnnnnnnn nnnnnnnnnn nnnnnnnnnn
    33781 nnnnnnnnnn nnnnnnnnnn nnnnnnnnnn nnnnnnnnnn nnnnnnnnnn nnnnnnnnnn
    33841 nnnnnnnnnn nnnnnnnnnn nnnnnnnnnn nnnnnnnnnn nnnnnnnnnn nnnnnnnnnn
    33901 nnnnnnnnnn nnnnnnnnnn nnnnnnnnnn nnnnnnnnnn nnnnnnnnnn nnnnnnnnnn
    33961 nnnnnnnnnn nnnnnnnnnn nnnnnnnnnn nnnnnnnnnn nnnnnnnnnn nnnnnnnnnn
    34021 nnnnnnnnnn nnnnnnnnnn nnnnnnnnnn nnnnnnnnnn nnnnnnnnnn nnnnnnnnnn
    34081 nnnnnnnnnn nnnnnnnnnn nnnnnnnnnn nnnnnnnnnn nnnnnnnnnn nnnnnnnnnn
    34141 nnnnnnnnnn nnnnnnnnnn nnnnnnnnnn nnnnnnnnnn nnnnnnnnnn nnnnnnnnnn
    34201 nnnnnnnnnn nnnnnnnnnn nnnnnnnnnn nnnnnnnnnn nnnnnnnnnn nntaaagcta
    34261 cgaccggctc gtcctcaaat ggcacagaga ctctcaaagc ccgcctcagc tggaaggccg
    34321 gagtagacga ctccggcgcc ctcgtgctct ccgtcggaga cgccgcggcg cagcgttaca
    34381 cgagacaaat gttatcggac gggcgcgcga gagtcgaagg gcgcaaggta tcctcgtcgt
    34441 ttcactcggg aggagaaccc aggctgtgtc ctttggccag aatgatcagc gtttgcgcgc
    34501 tgatgaacaa cgctttttcg caaagcgagc tgaagactct gggtaacgtt accgggtttg
    34561 aggtacatta ctggaccgtg cagcgaaaac cgaagcgcgc cgtggtgctt cgaggcacaa
    34621 cgctgggcac ccgcggagtg ctggaaggaa cgtatcgggc cccggcatcg gacgagaccg
    34681 agcccggttg gtccgagctc cctctgactt attataccgt gtgcgcgaag agcacgtacg
    34741 tctacgcgga ctgcgggaga gagctcgggg tcaagggggc tcccgggacg ggcgcctttg
    34801 taggagaaca aatgacacac tacccctttc cttgacgata acgtgtaacg aatgaaccca
    34861 catgaaataa aaaaatattc tatatcattc atttgtatgt ggtgtgtttg ttgtgtttcg
    34921 atgtattctt tcagatcaga cacagaaaca ataagcagaa acagacatcg taatttcgtt
    34981 catgtatttt atttggtaca tgcaagtaat ccacgttccc catagcccca taactcatca
    35041 atgcccctaa acccgaaatc taactaggaa ctagtcttcg agcctcaaac gggctcggag
    35101 tctctaaaaa atctgtggcg ccacattatt ttttgctacg cccagattaa agagttctac
    35161 ggcccccgcg ggctcggcgt ctcgtagccg gacccctcgc gggctcgacg tctcgtaagc
    35221 cggaggctcg tttccgtctg gccagctcga gatnnnnnnn nnnnnnnnnn nnnnnnnnnn
    35281 nnnnnnnnnn nnnnnnnnnn nnnnnnnnnn nnnnnnnnnn nnnnnnnnnn nnnnnnnnnn
    35341 nnnnnnnnnn nnnnnnnnnn nnnnnnnnnn nnnnnnnnnn nnnnnnnnnn nnnnnnnnnn
    35401 nnnnnnnnnn nnnnnnnnnn nnnnnnnnnn nnnnnnnnnn nnnnnnnnnn nnnnnnnnnn
    35461 nnnnnnnnnn nnnnnnnnnn nncccgcggg ctcgacgtct cgtagcgggc ccctcgcggg
    35521 ctcggcgtct cgtagcggac cccctcgcgg gctcggcgtc tctaaaaaat ctgtggcgcc
    35581 acattatttt ttgcaacgcc cagattaaag agttctacgg cccccgcggg ctcggcgtct
    35641 cgtagccgga cccctcgcgg gctcgacgtc tcgtaagccg gagtctcgtt tccgtctggc
    35701 gagctcgaga tgttccaaaa gttcaggcaa cgattcagcc accagtttat cgtgtttttc
    35761 ctccaacatc tgccccagcg gactcttcca ctcttcttcc cagtcctcct cggtcatatg
    35821 tttaaaggct tccccgtcgt aatacgtctc tgaccccgga tacccaagcc cctctttgca
    35881 tagctcgttc cagctcgaag ccaccgcgtg tagctcctct ccgtcgaagg cgtacaccct
    35941 tccgtcttcg catgtcatca gaacaagctg gtcatatggg caggaggtgc cctccaccac
    36001 accaaaaacc tgcattttta cttcgtcagg gaggtagaat gctccccagc tcttcacctc
    36061 gtaatcgtcg tctctgtaca tggtgtcctc aagccccgct attctcagtc tggcaccagt
    36121 tggacatcgt aagcggaaaa tcttgtgtcg atgtgtggtc acaaagtccg aatccaagcc
    36181 ctttaccgcg tcacacggca gtaaaggcgt cgccatgtgc ccaacgttaa aacggtcgct
    36241 agatgaccgg tccggtcggg gaagaggagg aactccgtat aaatcagtcg aacccccgtg
    36301 ctcttacgga ccaccgcgta tgtatatatc tatcacttgc cgcgtcctct ctacaacaat
    36361 ggcacccgga tcccagcctt cggggcccgc cgtaaccttt ccctccgcgg acttcgggaa
    36421 agctacgatg agcaaatgcg acctcaagat agctctgaac gaccagttgt gcttgcacgg
    36481 ggcgttcgat ccggggttag gacctctttt agcccgttgc gaagaagtcg tagaagatta
    36541 cctggatcac cgagcggccg cggcgaattg gtttgccaat atcgcgtatg atccgcgagc
    36601 gaaacgattc catcattcgt tgattttgcc cgccttgaac gcgatggaca gatacgcggt
    36661 agcttcttgc gagaacgcct cgaagctgcg agcgctgctc cgcgacgtgg cgaacgttcg
    36721 cgccgcgtgc ttatgcctct cagtgaagat gtacggcgtg tgtaccgaaa tcaaactcag
    36781 ggaattgagc gaccgtactc ggaactggcc gcgcgttgcg aacgacgaag cgattcgcca
    36841 cctgtacgcg gatccgagcc cgagagggat ccgagacgcg gagaagaccg tggtcgcgac
    36901 gctgagaggt gcggtcttcc cagttcacga agaaaacgct acgcggctgt tgctcgctta
    36961 tctgcgcctc gcgcggacga agcggagttt cgaggacacg gacgacggct ccgtcgctcg
    37021 agtcacgcag aaattattgc gagcgaaact gcaggcggac aacaaacgag ttccttggtg
    37081 gaagctcata gcagcgtgct ctctgatggg attcgaggaa gcgcacggcg gcgggtcgtc
    37141 tccggagcgc gagtacataa tcgagctgtt ccaagagttg cgaccgggag aactgtcctc
    37201 gcaagagctc gccgagctca cgaagacact gcgtgcgacc ggaacgcgac gacgacgacg
    37261 cacctttccg aatattttac gtcggagccg gagtcagcgc accgaggagg tgttatgttc
    37321 accgtgcgga aagcgcaagg cgctaaccca aggcacggat gtcgttgaag agatgtccct
    37381 cttctgccat gaaacaacgc tatgaatgag tttatcgaga gaaagaatta tcgatgtatg
    37441 tattggtggt tttgtacagt ctctatggcg aataaactat tgaatcgaat cttgtctctc
    37501 ggtgtttata aaccctgcga ttttggcttt caaataaacc atgcaatttt gtcttcggat
    37561 tagtctcctc tccttattcc tcacacaaca aagacacaaa cccaccatcc atttgcaaac
    37621 aaacaacaat ttttattaga accgtatatg cctgttacac atcgacttga agcaaacaac
    37681 aatttttatt agatccgtat aaaaacatgc ttgttacaca atgttataga aacatcatca
    37741 tcataatatg cctacacatc gactttagca ttgttctttt cgtctcccgc cttctctcga
    37801 ttctctcgat ctcgtcgctt gtagaccacc atgctttcga cactgctgct cctgggctta
    37861 agacgaggca tatccactcg aacgacctcg tagaaatctt cgtttatctg ttccagcagg
    37921 tcgcacgggt tagtgtgccc gagctcgtgg atctccccga cgaacaccac gtaactcccc
    37981 ttaaaacgac ttatcactct ttcgtacccg cccgacccgc aacactggaa cacgaaaagc
    38041 aaacagtccg cttcgcggta tttctcgacg gcgtccaggc acgaaagccg ttcgaccatg
    38101 gcgtggggag gctccaggtc cgatatgcgc actacgtccg ccccgaacaa agagcgcgag
    38161 atgtagtttt cgatcaggcc gagaccgctg cccaccgaca cgatctcggt cattttcggg
    38221 agcgaccgca gcttcgcggc tcgtatcaga ccggaaaagc agctgccccc gtactcaaat
    38281 tgcagcggcg ttcgcctcag caaagcttcc gtgtcgacgt tagcccacgt ccagaaagcg
    38341 gcctccttta gtttcgctac cgtttcgccg ttagctcgcg cccagaaagc gacctcctcg
    38401 ggcgctccaa gttcgagttc gaccagggac aggtcccggt gatctaaatg tccgcaccaa
    38461 gggtagttcc cgtgctcgtc cattgtttgt tttcgagttt ctgagaagac acgagagacg
    38521 aaacttttat acacaacaca gtgcgttgct ccgaccccgg tcgtcgtcgt gttcgaaaac
    38581 ctccaggttc caccgaagca gtctcgtcat atcccgacag cgacggcgat gggtcggagt
    38641 tcgatctccg cacacgacgc atctagcctt ggagtcgaac accgcgcgtc cgtgcgtgga
    38701 ggcgaacaga gagtcgggaa aagccatgta accccttctg tatctctgtt ccccgagcat
    38761 cccgcgaatc tctccgtcgc ctaaggcttg gcggaagcct tcgcagagta aacattttac
    38821 gtctgcgaga tgaacgtaga acatgtgcgt tttaaactcc tctgtcggat aacaagtctt
    38881 gaaccgaagt ctctcgtcgg ccgagtgaaa acattctcgt tcggtctcgg agccgcgtgt
    38941 gtccgaacgg aacttacgtt ttctaaggag actttcgggc gatggtctct cccgcggtct
    39001 cgcttggggc ctagggctat tccttaattt tcgaacgatc aaaggtgtct tgtgcaggaa
    39061 gttttttagt ttctttttaa tcgcgggaca cctgtcgcca accttgtgca tctgagcgtc
    39121 gcgcgaccgc gcgcacaccg gacagtattc cacggccccg atcacaacgc gggcctcgcg
    39181 gtacgtcaag aagtcgggga acgcgatcag accatgatcg aatcgccgtt gaccgccgga
    39241 gaccgtggga gtttcgtcgt ctggctgatg cggcccacgc aaggccatag acgcggcgtc
    39301 gtcgtcgaaa agaccgcgat ccattgtgaa gcatacaagt aaaaagaccc gaagtttaga
    39361 accaaatata tttcagtcga agtgtctcgg gcctcctttc ttaattaact acgccaaagt
    39421 ggcggtcgga ctccctcgag cggcggtcgg actccgacac agcgcggtcg gactcccccg
    39481 agcggcggtc gnnnnnnnnn nnnnnnnnnn nnnnnnnnnn nnnnnnnnnn nnnnnnnnnn
    39541 nnnnnnnnnn nnnnnnnnnn nnnnnnnnnn nnnnnnnnnn nnnnnnnnnn nnnnnnnnnn
    39601 nnnnnnnnnn nnnnnnnnnn nnnnnnnnnn nnnnnnnnnn nnnnnnnnnn nnnnnnnnnn
    39661 nnnnnnnnnn nnnnnnnnnn nnnnnnnnnn nnnnnnnnnn nnnnnnnnnn nnnnnnnnnn
    39721 nnnnnnnnnn nnnnnnnnnn nnnnnnnnnn nnnnnnnnnn nnnnnnnnnn nnnnnnnnnn
    39781 nnnnnnnnnn nnnnnnnnnn nnnnnnnnnn nnnnnnnnnn nnnnnnnnnn nnnnnnnnnn
    39841 nnnnnnnnnn nnnnnnnnnn nnnnnnnnnn nnnnnnnnnn nnnnnnnnnn nnnnnnnnnn
    39901 nnnnnnnnnn nnnnnnnnnn nnnnnnnnnn nnnnnnnnnn nnnnnnnnnn nnnnnnnnnn
    39961 nnnnncctcg acacgtcacg tcttgggaca tcaggcgcgt ctgcgagagg tacggggagg
    40021 tctgcagttg caagattctg atgatctata atcggacata ctcttcctcc cagtacggcc
    40081 tgatcaccat gcaaacgaga gaccaagcgg acgcctgcgc ttattatctg gacaataccc
    40141 agcgtttcgg gcgcaggata cacgccagac gcgtcgggaa ggtggacgtg tcgcgtatac
    40201 cgtactgcgg cggaggggtg tatacacttg tcaccgagag atgtctggaa aattgggtta
    40261 attgctcaaa cacgaaacta acgaaagaac tcatgtactg tctaacagaa actcaacgtt
    40321 ataatcgtcg taacacgacc cgaaggtatc gggacgggag agagagggaa cgttacgggg
    40381 acgaaaggac attgtctccg gttagagaaa acaatcttcc ggtcacagaa gtcacagaac
    40441 aagaagaggc gccggaggaa ccggtggctc cggaaccggc cccgccggcc ccggtctctt
    40501 cggcgggggg ctagtcgaag aactgatgcg cctcttaatc agggtgcgag acgaaatgcc
    40561 tgactgataa tgactggtgc tttgcacaac gtagaaacgg ctatattgcg agttgtgtgt
    40621 gttttataag aactgttttt gtgttgtaca ttaattaaaa gcgaagtgag aattttgatc
    40681 tgttttgcat gcacgttcat taaaagagat tcgagacatt tattataaac tctgtgtctt
    40741 tgtgattgac catgtatttc aactacactg ttgcaataaa acgacacatg accatgtatt
    40801 tcaactacac tgttgcaata aaacgacaca cagggttggt ctacgttgtt tttattttgt
    40861 attatgacat gaaaagcgat tggcaccaaa cttggctcct ttcacagagc tcgacgatgt
    40921 cccctgggct tcgtgagcaa taggcgatag caggtctctg acaccaaggc agcgcccttt
    40981 tgtgtcagcg gtgtctcggt tccatcggct ctcgatttca atctagcgaa gcggccgtag
    41041 ggtaggaatc taccgtctag cgccaaagaa tcttcgatgc tgatgtctgg gtcgacggct
    41101 actatcatct cgccgggtgt gacggcggac tttttgacgc gcaggttctg tctgtccctc
    41161 acctccactt caatccaaaa gagtctatcg gtggccccgc gtcgagtagc gagcgaacgg
    41221 gcaattcgcg atcacgtcta tgacagtgtc cctaggtccc gtagccacag ccctggtcca
    41281 ctccgtgaca agcttcccgc ccctgagcac acagtatttg atcgggtcca tcacaggcga
    41341 tgatctcgta cctgtaggcc ccaatgctgt ttgttcaaag tccaaccttt ccaagtgttg
    41401 tcttttcgta tcgtcatgaa gggaagcagt tgcatgtata tagacgtatg attctcatcg
    41461 taggcgggat ccaagaaccc gtctcggttg tgatggaaat tcacaaccat cgacgcgtca
    41521 tccacaagcg tgcgaaaaag cggcacgcta tctaaatgca cgtaaagtaa ggagttgtca
    41581 ccgttagcga tgttcaccgg gtaggggtaa tagaaggaaa atgcggaacg tacctcggac
    41641 gccagctctg ccgcagccgc gtgagcgtgt cccgaccgaa tgtagcgaaa ctggcccaat
    41701 cttcctactc gagtgggagc gatcatgaca gatctgtgcg caaggcgttt ttcgtttaac
    41761 tcttcacagc ggacggcctc gaacgaaaaa cgtttattac gaatcggcgc ggagcacatg
    41821 cctctgaaag ccaacacttc gggtagctta tcgttccaag agatatcgat gtcggtgtag
    41881 atgatcgcgt ttccaccgtt tttcgcgaga gcgcgagcgt acgcacgctt gccttgcgcg
    41941 atagcgcggt ctcgcagaac ggagagcacg gcgggcgcgt gtttgatcac cccgatacgc
    42001 acgtagtcca tgaggtccag cagcgtcatt ttgtagattt gagcgcacgc cagcggtacg
    42061 gcgtcacgca gatcgtgttc taaattcaaa agcaccacgt tgggctcatc cctaaaggcc
    42121 cggagcattt tagttttgtg ttcgcgatcc agattgcgca ccgaatacac gatcatgagc
    42181 ggcacgctct gtctagccag aaaccttgcg ttggccttaa tctgagtcac gtagtcaaac
    42241 cgtttccccg tgtcgggtaa cggaacggaa ccgtcgaaga tcccggtgcc gtaaatggca
    42301 acccaggtat gaaaaagtac tttaggtttc agcagcttgt actcgctatt gtattcgaac
    42361 gacgggaatt gcctgcgcat gaatgcgcgc accatcgtta gagagttctc gactatctct
    42421 cggtcgtcgt ccgctataaa atccataatg taaaattccc tctgtcagtc gcaaagagac
    42481 atacaataat gacggagaac agtttagttt ataggtattt attgacaact tatgcctcga
    42541 caacaataca atgtcatgcg tctaaaccag aaacatacaa aatcaatatc ataccatgtt
    42601 aatacgaaac catgtcattc actgaaaaat aataacatct gtcgtgtgtc cacagttttt
    42661 gacaggtacg caaatcaccc cccccgcagg acactatcga tccgtcagcc cgtatcaaca
    42721 cggaaccgtt gcccctcgat atcaccatgt ctccgggggt agcgatcccg aattcggccc
    42781 ggcgttccgg taagaccagg tctgcgggcg gaccgtacca ttcgtcttct ctactcccga
    42841 agaaccatcc tccgatgggt ggcagcgctg gaacaacaac aaagtggtcc aatatcaaac
    42901 agcctttcac gtggatgttt tgcagacctc cgcaagcggt gttggagcta agcctcgtga
    42961 aacccggtct atcttcggtg gtcacatgaa cgaacggttc ctttgcgact gacggctcga
    43021 tgaaattagg cgcaagcacc accacgcctc tccgctcgct gcgaggacga gagtacgttt
    43081 cctcggtgta gacggtcacg ccgaagtctg agactgcacc gccgacgggg tgagcgtagg
    43141 acagatgcac tcctagtcct tcgggtccga tgatatcatc ggcgaaccag tgcttgtctt
    43201 ctttcgactc tcgcgacagg aaagccggtc ccctccaggt aatgtaatcg cgctcaccga
    43261 aacggacgct gaccccatcc cttgatataa ccaggtccgt tggagatgac gcatcctgaa
    43321 cgccaggggt gcaaggcaag aactccgttc tatgcaggtt gggatgaatg acgtagtgta
    43381 aagatccctc aacgtgtaag ttcttgagca ggggtgtttt ggcgcccgaa gatagtatgc
    43441 gctccataaa agccgggcca tggataaccg tcttcggctc aggctcggac gccgccgaag
    43501 gctcatacgc ctcagtctcc gcggtnnnnn nnnnnnnnnn nnnnnnnnnn nnnnnnnnnn
    43561 nnnnnnnnnn nnnnnnnnnn nnnnnnnnnn nnnnnnnnnn nnnnnnnnnn nnnnnnnnnn
    43621 nnnnnnnnnn nnnnnnnnnn nnnnnnnnnn nnnnnnnnnn nnnnnnnnnn nnnnnnnnnn
    43681 nnnnnnnnnn nnnncggtca gactccctct cgatgcggtc ggactccggc tacggtcaga
    43741 ctccctctcg atgcggtcgg actccggcta cggtcggagt ccctctcgat gcggtcggac
    43801 tcccgctaag ctgagcggtc ggaccctatt tcgacaataa catcgtcctt tatatgattt
    43861 tataacccat ctctttctaa cattcgtaaa aaaaacagag atagaccgag atcggtttat
    43921 gtgtttttat tgacagcttt atttattgct tgaaacacac aaaagcctca tgttgtcaat
    43981 ataaacagga aaaactggaa accacacaga aattgtacac atcagattat tgcctgacaa
    44041 tgtataactg tgtctaaaac cacacaaatt gttgtacacc ggattgcccg aaatacacaa
    44101 aaaggaaact ctgaaaaaca attatttttg ttgtgtgtgt acagtctttg accggcaagc
    44161 aaatcactcc caccatcccc cgggcgacga gcgatccgtc agcccgtatc aacacggtac
    44221 cgttacccct cgagatcacc aggtctccgg ggttagcgat cccgagctcg gcctggcaat
    44281 ctggcgagac aaggcccgcc ggcggaccgt accagtcgtc ttctctgttc ccgaagaacc
    44341 atcctccgat gggtggcacg gcgtgtaaca cggtgaagtg gtccacgaac aaggatcctt
    44401 tcacgtggac gtctctcaga cctccgcacc cggtattgga gctgagtttc gtgcagtccg
    44461 gtctgttcca ggcggccggc ggggcgagtt gatccacgaa attaggagca agcaccagta
    44521 cgcctctccg ttccctggaa ggacgggagt acgtgtcttt ggtgtagatg gttacgcccg
    44581 gaatctgccc cacgggacga tcggcgcaag acacatgcac acctagtcct tctccgatgt
    44641 catcttcgaa ccagtgtttc ctatatcttg tagaattcga aaaaacacac cctcctttcg
    44701 aagccacatg agtgcggcgg ttgctgcgag ggccgaagcg gacgcttgtt ccgtctcttg
    44761 aaatcaccaa gtccgtttcg gctgacgcgc gctgcccgct cggggtgggc gacagnnnnn
    44821 nnnnnnnnnn nnnnnnnnnn nnnnnnnnnn nnnnnnnnnn nnnnnnnnnn nnnnnnnnnn
    44881 nnnnnnnnnn nnnnnnnnnn nnnnnnnnnn nnnnnnnnnn nnnnnnnnnn nnnnnnnnnn
    44941 nnnnnnnnnn nnnnnnnnnn nnnnnnnnnn nnnnnnnnnn nnnnnnnnnn nnnnnnnnnn
    45001 nnnnnnnnnn nnactatcaa gttgttgaat gaatctcatg atgaatgagc gaagcggacg
    45061 ggttcgtatt tccaagcgaa agaaagagac cgataagccc ttgcctgaaa cgctcaacgt
    45121 acttaacgca cgggtcgaag cctccgaccg ttaagggtaa ggaagcggtc ggactctgag
    45181 tcgaggcggt cggactgcaa ttcgaggcgg tcggactctg agtcgaagcg gtcggactct
    45241 ggctcgaggc ggtcggactg caattcgagg cggtcggact ctagctcgag gcgcgatcga
    45301 aatccgagtc acagcgnnnn nnnnnnnnnn nnnnnnnnnn nnnnnnnnnn nnnnnnnnnn
    45361 nnnnncgttc ggactagctc ggcgcgctca agcccgcgtc cgaccgcgtc ggcgaaggcg
    45421 attcctcacg gccttatata cgcgatctgg gtgaccgtga aagtcacagt taagtcacag
    45481 ctacagacat gatgaacata gcggtggtca tcgcagcctt tgttctgcag ggcgcgtgga
    45541 gcgcgtggat ccctggacag aacgtccatg ttcgacagga ttccgtcatg gaacatatcg
    45601 gcgacgaagt caaatgcgta agattattca tacattgacc ctttctccaa cgttgcatag
    45661 caatttctaa tttcggtgtg tgtaatgttg ttgtatgtgc gcgcagcctc cgggatcgct
    45721 gtatcacagc gttcaacatc acgactgtca actcgccgct ctggagtgtc tcttcggtca
    45781 gttggaaacc atgaaaagcg aatgcgaaga tgagttcatc agaatagaag acgaactggt
    45841 ccacgtgtct ggactacaga aggtcctccg tggcctaggc cttcaggtat gtcacaacat
    45901 tatacggaga tcgagaacgc tgtagaagca agaaacttat tacattcttt cttttactct
    45961 agcacccgaa acggtgcgac tgtgagaccg gcccgcgnnn nnnnnnnnnn nnnnnnnnnn
    46021 nnnnnnnnnn nnnnnnnnca cgattggatc gggcccccta gggctaccgc atcgccgcct
    46081 ccaacccttg gggaattgat gtggaagcaa atcttcatgc agctgcagtc gcagataaaa
    46141 cgcgacatcc cagaaactca tccttgcgcc tcatgcgcag atgatgcatg tgcgaaatga
    46201 attgagatac gtggcaatgg ttttttgttt gtgtctcgaa taaaaccaca ttgtacacac
    46261 gttggtgttg aataataaaa atcattccgc tttgaacaaa gtgaattgta cactatgata
    46321 tcgaataaaa atcatatgca ctacataaaa aggttgtcgt gtcatctttt tctaaatgta
    46381 cacacacaac aatacaaaac acaagaaatg taaaatgcaa gggtataatt ctttatttta
    46441 gacacatgcg attgtaatac tacattctag ttcaagaaaa caaagcgtga ctccctcgtc
    46501 atgtaataaa gaaccataag aacttgctgt ccaggcggtc cgttgtcgtt ttgatagaaa
    46561 aacaccgagg gttgtctcca tgtccatacg ccacgtccag gccatgcatc agcctcgcgc
    46621 cattgaaacg ggccgtggta atataggcat cgcggtccgt gagcgcactt cccatatccc
    46681 ccgttgaagt aaacgcaggg cgtcctagcc aagagttcca tgtgtcgcgc gaccaggttc
    46741 cttttctcgg gtccggtttc agcccaacgg tacgacggaa cgaacacaga cgatctgact
    46801 ctgcatacag gacaggtctt tgcctgcgcg tgtttggtct ttctccacgc gagtatgcac
    46861 ccgagacaga agcaatggtc gcagttgatc aggatcccaa atacgcgctc ggtgctcaga
    46921 gatttcttcg acacgatttc aaagcacact ccgcaagcgt tatcgtcttc tcgcgcttga
    46981 gcctccgcca tctctcacac actctcacac aatgaccagt ctctcgtcgt ttttatatcc
    47041 ggctttccgc ccgcgcccgc ctagtacccc tcgtcttcgc tttctacgtt ggattcgtaa
    47101 cagcctcccc cggcggatct cccgggttta ctttttcttt tgagctgcga tttgggttcc
    47161 gagatgcgat aagactgagg caacggagga taaagcctct gtcgtggctg ttgttgaagc
    47221 ggcggtggcg gagtcggact cggacgtgac tcctcgcggt cgcgatcgta tttcggtaac
    47281 agttgctgat cgtgaggaga atgaaactga ggcggctgac cgagttgacc ggggccgggg
    47341 tcgaatctcg gnnnnnnnnn nnnnnnnnnn nnnnnnnnnn nnnnnnnnnn nnnnnnnnnn
    47401 nnnnnnnnnn nnnnnnnnnn nnnnnnnnnn nnnnnnnnnn nnnnnnnnnn nnnnnnnnnn
    47461 nnnnnnnnnn nnnnnnnnnn nnnnnnnnnn nnnnnnnnnn nnnnnnnnnn nnnnnnnnnn
    47521 nnnnnnnnnn nnnnnnnnnn nnnnnnnnnn nnnnnnnnnn nnnnnnnnnn nnnnnnnnnn
    47581 nnnnnnnnnn nnnnnnnnnn nnnnnnnnnn nnnnnnnnnn nnnnnnnnnn nnnnnnnnnn
    47641 nnnnnnnnnn nnnnnnnnnn nnnnnnnnnn nnnnnnnnnn nnnnnnnnnn nnnnnnnnnn
    47701 nnnnnnnnnn nnnnnnnnnn nnnnnnnnnn nnnnnnnnnn nnnnnnnnnn nnnnnnnnnn
    47761 nnnnnnnnnn nnnnnnnnnn nnnnnnnnnn nnnnnnnnnn nnnnnnnnnn nnnnnnnnnn
    47821 nnnnnnnnnn nnnnnnnnnn nnnnnnnnnn nnnnnnnnnn nnnnnnnnnn nnnnnnnnnn
    47881 nnnnnnnnnn nnnnnnnnnn nnnnnnnnnn nnnnnnnnnn nnnnnnnnnn nnnnnnnnnn
    47941 nnnnnnnnnn nnnnnnnnnn nnnnnnnnnn nnnnnnnnnn nnnnnnctcc tcgcgttcgc
    48001 gatcgtagtt cggtaacagt tgctgatcgt gaggagaatg aaactgaggc ggctgaccga
    48061 gttgaccggg gccggggtcg aatctcggcg gaggagcgcg tagttgttga tcgagaagag
    48121 aatgaggcgg ctgaggagga ggaggcggct gaccgggagc acgaaactca cgatcgggcg
    48181 atgatagctg ctcatgagaa ggaggaggta gttgccgatt aggttgtcgg tcccagtccc
    48241 aaccccgctc cacgtacgaa ggcgaatgtt gttgttgaaa atgcatattn nnnnnnnnnn
    48301 nnnnnnnnnn nnnnnnnnnn nnnnnnnnnn nnnnnnnnnn nnnnnnnnnn nnnnnnnnnn
    48361 nnnnnnnnnn nnnnnnnnnn nnnnnnnnnn nnnnnnnnnn nnnnnnnnnn nnnnnnnnnn
    48421 nnnnnnnnnn nnnnnnnnnn nnnnnnnnnn nnnnnnnnnn nnnnnnnnnn nnnnnnnnnn
    48481 nnnnnnnnnn nnnnnnnnnn nnnnnnnnnn nnnnnnnnnn nnnnnnnnnn nnnnnnnnnn
    48541 nnnnnnnnnn nnnnnnnnnn nnnnnnnnnn nnnnnnnnnn nnnnnnnnnn nnnnnnnnnn
    48601 nnnnnnnnnn nnnnnnnnnn nnnnnnnnnn nnnnnnnnnn nnnnnnnnnn nnnnnnnnnn
    48661 nnnnnnnnnn nnnnnnnnnn nnnnnnnnnn nnnnnnnnnn nnnnnnnnnn nnnnnnnnnn
    48721 nnnnnnnnnn nnnnnnnnnn nnnnnnnnnn nnnnnnnnnn nnnnnnnnnn nnnnnnnnnn
    48781 nnnnnnnnnn nnnnnnnnnn nnnnnnnnnn nnnnnnnnnn nnnnnnnnnn nnnnnnnnnn
    48841 nnnnnnnnnn nnnnnnnnnn nnnnnnnnnn nnnnnnnnnn nnnnnnnnnn nnnnnnnnnn
    48901 nnnnnnnnnn nnnnnnnnnn nnnnnnnnnn nnnnnnnnnn nnnnnnnnnn nnnnnnnnnn
    48961 nnnnnnnnnn nnnnnnnnnn nnnnnnnnnn nnnnnnnnnn nnnnnnnnnn nnnnnnnnnn
    49021 nnnnnnnnnn nnnnnnnnnn nnnnnnnnnn nnnnnnnnnn nnnnnnnnnn nnnnnnnnnn
    49081 nnnnnnnnnn nnnnnnnnnn nnnnnnnnnn nnnnnnnnnn nnnnnnnnnn nnnnnnnnnn
    49141 nnnnnnnnnn nnnnnnnnnn nnnnnnnnnn nnnnnnnnnn nnnnnnnnnn nnnnnnnnnn
    49201 nnnnnnnnnn nnnnnnnnnn nnnnnnnnnn nnnnnnnnnn nnnnnnnnnn nnnnnnnnnn
    49261 nnnnnnnnnn nnnnnnnnnn nnnnnnnnnn nnnnnnnnnn nnnnnnnnnn nnnnnnnnnn
    49321 nnnnnnnnnn nnnnnnnnnn nnnnnnnnnn nnnnnnnnnn nnnnnnnnnn nnnnnnnnnn
    49381 nnnnnnnnnn nnnnnnnnnn nnnnnnnnnn nnnnnnnnnn nnnnnnnnnn nnnnnnnnnn
    49441 nnnnnnnnnn nnnnnnnnnn nnnnnnnnnn nnnnnnnnnn nnnnnnnnnn nnnnnnnnnn
    49501 nnnnnnnnnn nnnnnnnnnn nnnnnnnnnn nnnnnnnnnn nnnnnnnnnn nnnnnnnnnn
    49561 nnnnnnnnnn nnnnnnnnnn nnnnnnnnnn nnnnnnnnnn nnnnnnnnnn nnnnnnnnnn
    49621 nnnnnnnnnn nnnnnnnnnn nnnnnnnnnn nnnnnnnnnn nnnnnnnnnn nnnnnnnnnn
    49681 nnnnnnnnnn nnnnnnnnnn nnnnnnnnnn nnnnnnnnnn nnnnnnnnnn nnnnnnnnnn
    49741 nnnnnnnnnn nnnnnnnnnn nnnnnnnnnn nnnnnnnnnn nnnnnnnnnn nnnnnnnnnn
    49801 nnnnnnnnnn nnnnnnnnnn nnnnnnnnnn nnnnnnnnnn nnnnnnnnnn nnnnnnnnnn
    49861 nnnnnnnnnn nnnnnnnaac ccgataccgg cgagtttcaa gatcagcgat ttcggcacgg
    49921 cgtgcaattt ctccacgccg gatcagctcc gaggcacgcg agccaacaga gcgcccgaga
    49981 tgatgtggtg tcacgaatcg gataccgctt cggacgtgtt cagctggtat tgcgtgatgt
    50041 gggaactgta cggggggacg ccgctgatac gctaccagac gcccacgacg gacgaggatc
    50101 gcccgtggga tttctgcgcg aagatctacg cgagaaacct ttcggcgctg ctcggcgtgt
    50161 acgaacctcg aaacggcgag cccgcgcccc aatccacgcg ttacttcgaa gagatcgagg
    50221 ccgacgagtt gcgtcgaacg taccgctcga gaccctccgc ctcgaacgta ctcgaaaaac
    50281 tttcgaaaat ggcgctggcg accgagcgcc ccgtgcgaga tcaagaattc gtggagctcg
    50341 gaacgctgtg catcaccttg tttcctcaag agagatacgc gcccgaggat cttctctcgc
    50401 tggacagata tcgcgcgttg cgcgaggacg tcagccccct cactcgcatt ccgcgcgcta
    50461 cgatccctcc gtctgtgagc gtgggagagt acagggctac cgacgtcgcg gtgtgcgacg
    50521 attgcgcgcc cgaggagttg tcgtcgcacg ccaggatcgt acataatcat ttgataaaaa
    50581 cgttctacgg gtttgacgtt tgcagattgg ccccgggtcc cattcaaccg tacgagtggt
    50641 attcgaaaaa agctgcacag gcgcgaccgc gaagacgctt agacgccaaa cgcaagacca
    50701 cctcgcccca ggggtccgac gacggacgat cgaagatcct gcgcgtcgaa gaggaggaca
    50761 ggagtcgttc ggtcgagcct ctcgcggtgg acgaatcgag ccgcctccgg gggaaacggc
    50821 tccggaaaac tcataatctc gtagaaaaca gaggaacggt tcacctcaac gagttctccg
    50881 cgaacgaaga gaccagaggg acaggaggga ctcgagtcgt cgtcaaaata cgaaaacgaa
    50941 cgacagagtc cgagatcgaa acggggatcg cgatcctcgc gcgaggaacc gagggggaat
    51001 cggttatgtt tcgcaaaaac gtgatcgagc tgtcgcaggt catgaccgag aaacacccca
    51061 ccgtcttcgc ggggcccgct cgggacatgt gcaggtgctc ggcgagcggc aacgtgaacg
    51121 tgtttcagta cgcgctgact ctaccggatt gcaccccggc ctcggagtgg actccggctc
    51181 gagctccgca ctcgcccgca aaattctcat cgctcagatc tttctgctac tccgcgaggc
    51241 gctcgctcgg cgctgcctgc ccgcgcacgg gctagacgcg aaaaacgtgt tgatatgcta
    51301 ccaggggacc gcgatgatcg acgcggtggg atacctcagc aaacactacc gaaaagacga
    51361 tttgttcgta gcctccgcga cttcggggct cttgggtttc tgtatcgata tcgtatcgcg
    51421 gcacttcccc tccgctgctg ccgcgaacct agtcgccata ctgaaaggcg tgcgagatcc
    51481 aatctcggaa ttcgcgaacg cgttgggtct cgcgcttgag aacctgagcg agcgacgaga
    51541 aaggatcccc gcgccggaca gactgactct aacgcagggg tatttcacct tcagagaata
    51601 caccgccgag ataccgacgt ggaagacgat cggatcgctc gcctccccgg cagacgcccn
    51661 nnnnnnnnnn nnnnnnnnnn nnnnnnnnnn nnnnnnnnnn nnnnnnnnnn nnnnnnnnnn
    51721 nnnnnnnnnn nnnnnnnnnn nnncagtgcg ataattcgaa ccctgacgct gaggttgaaa
    51781 gccaaagtct tcggagaggc cagggtcgag cttacggcgc tgaactgcac gagcgcgccg
    51841 ttcgcgatca cggtggcccg gcccgcggta acccgagtct cgagcgtacg cgatttggac
    51901 gtcgcgaagc ttcaattgtg caaacaaggc aaatgctaca cgcacgacgc gaacccggac
    51961 gcttctgtag attccctgag atgggcgccc gtcgccgcgt tctcgaaaca cgcaagaacg
    52021 ggccccgtga gcgaactatg cggagagtga cagggtcgtg attctgctag tgttattggg
    52081 tgacgacgcg acgacgacgg tatcatccct gatcgatctc ttcagacgag tttctccgct
    52141 gtgcggcacc gactgtaatt tctgaagaat cgtagtataa ttttgtgatg tgtattgaaa
    52201 tctgtgaatg tacatattga aaaggctgtg taataaagaa agaataataa gccaagacaa
    52261 actgtcgaat gtttctatgt ttttttttat ttcgtgatct acaaaatcat agtacagtcg
    52321 aagccttggg tgaacccgag cactcccgct gctgtcataa taacataaga ggaatagtac
    52381 gctcccgctc caaacaccgc ggtggctacg agagcgattt gtttgcaccg agctattttt
    52441 ctttcctcct ctctgattct ttcttcgctt tctcttcgtc ttcgctcttc ctccttcgcc
    52501 gttttcattc gctcctcctg tagctgtacc tgggctctct cgtacatctc gtttgtgtag
    52561 tgactccctc cgttaaacct cagcattgtc tcgatcttcc gtaaaagtcc cttgacctgt
    52621 tctccatccc gcggtggccg ggaattgccg aacgcgtgat accttcctcc gcactggttt
    52681 accagtcttt tcagatcctt gctatcgttc agaaagtcgt ccacggattt gccctccagt
    52741 aagtcggcgt gcgtgaacag gacgaggctg tacatggaag cgtcgggtcc gaaattgtcc
    52801 tcgatccaac tgacggtcgc cttctcctcc tctgtgaatc tcgactttag actgatggcc
    52861 aataaaaaag cgtgcggccc gggaaccgag cgcgtaacgc agtcccggat attttccttc
    52921 acctcggctc gcgtcttatt cgtgtcgaac agtcccggag agtcgataac ggcgatgttc
    52981 cagccctcgt ctttaacctc ttctctgcgg catccgcgag tcacggacgc cggagacatg
    53041 ccttctttta aaggcccagg atagtgttcc ccgaagcgct ctttcccgct ccggtctttc
    53101 ctacgattat gagtcttaat tctttgagct gttgagcgaa accccctgct agcgtaatag
    53161 caagaacgag aaaccatggc cccatcgtca aagattttta ttgaggcgct catcaggcgc
    53221 tgagataaat ctttgtcatg aaggaaagta ttttctccaa tacaacaaca caccaaccac
    53281 acgtacgcat aaccatcgat aatattattt ttttattgag cacaaaaata cacatgagca
    53341 tcaacgatat tttgtaacac gaaagaaaat catgcacatc taggcaataa actaaagaaa
    53401 tcatacacat caataaactt tcaatgtcac aagtccaatg gtccaactat gagaagtcca
    53461 cctctaaacg ttgtcgtttg gcctcggtgc tcccaattcg cctccgtcgc ggcgaatcga
    53521 agcgatcatc acccttggta gtactctcat tctcgccttg cggtatctga acggctttgg
    53581 ccaattcctc taagtattgt atcatgcgag cgctctgcgg accctgtccc cgtgttccct
    53641 tggctcgttt tgtggacgaa gaagaaagca tcgcggtggc cgttcggtcg tcgctcacat
    53701 gcgaacctcg tcttcgctac gatcgtcttc gctatccgaa gcgactgact cttcctcctc
    53761 ctggacctcg ccttcagcga gcgaaggttg cgtcgcggcc gcggcttctt cttcttcttc
    53821 ttcttccgaa gcgtccttct ctttatcctc ttttccactc aaagcgtgcg aaggggtttg
    53881 gtcaccacca ccacctcgtt cttccccgat tgtcgcgtga tcgactgtct cttcaggcac
    53941 gtcgggcgag cgagccttgt cgtctccgtc cgagtcctga caactactac agctgctgct
    54001 gctccttctt gatgcggcgt cgtcttcttc gctctctctt ccgcgtttct tctcggtccc
    54061 cgcgtcggtc tcggtcccgc tccaagcggc cgcggccttt tctctttttt ttaacgaggt
    54121 cgtcgactcg acactcgatc gacgctcctt ctctgggata agtttctcga gcggagcagg
    54181 agaaagacct ttgggttgtt gcgaagtaat gagaccggac cgtccggggt tcggttttat
    54241 aatatccggg gttcttttcg gactgactag cttcgatcct ctttttcggt cttcctcgct
    54301 ttcgctggtc caaagcgaag aaagaccttg aggccgtcgc ggcggctgcg aagtgctggg
    54361 accggggttt gatgttttta tatccctggg tcctcccgga ttaaccctcg atccccctcc
    54421 tcttcccctt tctccacttt cgcgatgcgc cgaggtcgac gggcttcttc tttccacaaa
    54481 acgagatggt tggcgcttgt attttttgcc gatcgtcatg cgataccttc tctcctcgtc
    54541 tgaatccaac ggcagtgccc gtttgcgtcc ctttctcagc gactcagaga cgtaatctcg
    54601 accctcatcc gaatccaact cccgactgta tcccgggttc ggtttaacat cgcctctcct
    54661 cctcgattta gcctcggatt ccgcaaagtc gtcatcatcg tcagaatccg agttcggaaa
    54721 aaatgcgatg cgtgaagatc ctcctcggct aagcgctgtc ctcttgtttt taccaacgtc
    54781 cgtcgttttt tgtcgtttct taccgacgcg gcggcgtcgt cgtctttcat cttcatcgct
    54841 gctactactg ccgcaggttt cgatggggtc atcgtctatg aactcgtctt cgtaatcgta
    54901 gtcatcggga ctgcagtccg acgtggtcac caggtcctcg cctcgaacct ccgtatccgt
    54961 ttccatctcg ctttctgcgc ttccgcagct cgtctcctcg gcttcgctca agcgcatgtt
    55021 ctcgggtctc tttcggcgtc cggcgcgatc tctcggatcc ctaggagcct cacggtagcc
    55081 gccgtaccgc ataggagcgg cggaactctt tcgttnnnnn nnnnnnnnnn nnnnnnnnnn
    55141 nnnnnnnnnn nnnnnnnnnn nnnnnnnnnn nnnnnnnnnn nnnnnnnnnn nnnnnnnnnn
    55201 nnnnnnnnnn nnnnnnnnnn nnnnnnnnnn nnnnnnnnnn nnnnnnnnnn nnnnnnnnnn
    55261 nnnnnnnnnn nnnnnnnnnn nnnnnnnnnn nnnnnnnnnn nnnnnnnnnn nnnnnnnnnn
    55321 nnnnnnnnnn nnnnnnnnnn nnnnnnnnnn nnnnnnnnnn nnnnnnnnnn nnnnnnnnnn
    55381 nnnnnnnnnn nnnnnnnnnn nnnnnnnnnn nnnnnnnnnn nnnnnnnnnn nnnnnnnnnn
    55441 nnnnnnnnnn nnnnnnnnnn nnnnnnnnnn nnnnnnnnnn nnnnnnnnnn nnnnnnnnnn
    55501 nnnnnnnnnn nnnnnnnnnn nnnnnnnnnn nnnnnnnnnn nnnnnnnnnn nnnnnnnnnn
    55561 nnnnnnnnnn nnnngtcgag cgttctctgc ggtcccgctc ccgttgctgc cgctgcatcg
    55621 agcgttctct ccggcccatc gactcgcgat cagggggtag atagcgggcg ctgggaaagg
    55681 ccgccaggac gttcttcgac cacctatccg tggacaggga ggacagacgt tggatcagag
    55741 caacgctgag acgatctttc agaccgcgct ccctgagaac gttcaccacg ctgcggttgc
    55801 tggccaccca ttctcccaat atgtcggcgt gcgccgcgtt cagcagagtg tcgtccagtc
    55861 tcaagagagc gcacacggct tctttcctct cgtcgtctcc gttcagccaa ggatcgcaca
    55921 gcaatagagc ggacatgttt ttgatccagt gagaggccgg ggtcggctcc ggggtcccgt
    55981 agagagtatt gcgtaggaan nnnnnnnnnn nnnnnnnnnn nnnnnnnnnn nnnnnnnnnn
    56041 nnnnnnnnnn nnnnnnnnnn nnnnnnnnnn nnnnnnnnnn nnnnnnnnnn nnnnnnnnnn
    56101 nnnnnnnnnn nnnnnnnnnn nnnnnnnnnn nnnnnnnnnn nnnnnnnnnn nnnnnnnnnn
    56161 nnnnnnnnnn nnnnnnnnnn nnnnnnnnnn nnnnnnnnnn nnnnnnnnnn nnnnnnnnnn
    56221 nnnnnnnnnn nnnnnnnnnn nnnnnnnnnn nnnatatcac tttcacgttg gcgtaaatct
    56281 ccttgtcctt gaccgaatcg cccttggtca cggtgtacca ctttttctga atcttgttca
    56341 catcttcggg gggttgttgt ataagcaact ccgcgcacgc agaggattcc tccgggcgtc
    56401 cggatttttg gccgtagagg atcatttgct cagcgagagc caggcgatct ttcctcatcc
    56461 ggcccgatat caatccggcg cgtctgcttc gcacgctggc gcggaacgtc ggatccgaat
    56521 cgtactcgcg ctgaaacttg agaaagccgc gcactctctc gatgggacag tagagcagct
    56581 cggccgcggc gaacgcgctc gggatcctgc ggtccatcaa ggcgatggcc aattccacga
    56641 cctcgatcat cgcgggggct gatattttgc tctccacgtg cttgggcact ccgtttcgcc
    56701 aacctccggg gttcacgcgt ctggtgaacg cggacaaggc ggtctgttgt atctcttggc
    56761 atatttcctg acccacgatg aacgtgtccc tgcccagctc ctggagggtc tcgttccagc
    56821 agctcatcag ctccccgtta cccttcacgc agctgcgttt caaagacctg taaaatttca
    56881 gcgtggtgga cacgtacagc tctttttgtt tatcctggtc cttccgcaga gccaccacgg
    56941 gtaggagatt gccgcgcttc ccaccgagga ccttcccgct gcgtctaaag tacgccacgc
    57001 gaggctcctc gcggcccttc nnnnnnnnnn nnnnnnnnnn nnnnnnnnnn nacttgatct
    57061 tgctctcgtc gaagcagtcg ttgctagcgt cgcgtttctt tttcttttcg cggtcctcga
    57121 gaccgccggg cgcgcagcac atgggcatga tctcttccat ttgagaggac agatcctcgt
    57181 cctcgtcctc gtcgtcgtcg tccccgggtt gcgcgccctc tcccgcgtcg agtaacaact
    57241 gacacggttg tatctgctga aacgagggcg cgagcgcgtc gaggcgcgtg ggcatctcta
    57301 aggccatgtc ccaaaactcg aacatgtcgc ccgcgatctt tcgcaggagc tgcaggctct
    57361 tgagtcccgg ggtgaaaagc acctcttgca aaaagtaaga cttcttgccg ccctcgtgcg
    57421 ggatgagggc actgtaggtg ccgatcatag acctcctggc gtcgaagcgt actaaattgt
    57481 gcttctcgga atactgggtg accacgggta tcaccgtgcg acggctattt ttccgcagct
    57541 cgtcgttcgg tatgtagtac gcggtgtagt ttccgtatat caagagcacg tgcttgagcc
    57601 cggctctgtc cgacgtggcc acggagccga attcggttcc gcccaaaacc tccaccagat
    57661 ccatgagggc catcaacagc gaccgagaag gcttttggcg cgacagcagc gcctcggccc
    57721 tgttcagtac gtcctctctg attttcttgt acgcgacctg aggtcgccat ctgttttctt
    57781 cgaacgacag tctgcgctgc ccgtccacca tcaagtctct gaccgcctcg aagagcccct
    57841 tcgtctctag gcattcgtaa gcctcttcgt gcccttcgtc tgtggaatac cacttgggat
    57901 accgcgatac tacgaatatc ggttctgctg ccatttcttc gtcctttcgc tcgacttgtc
    57961 cgcttcatac gcgatacttc tgtggcttct gctcactgcg gcgatggcag ttataaagat
    58021 ttcggatcgg tccacgtcag gcttcgaaaa cgctaagccc acctccgtct ttagacggtt
    58081 aggctctccg gctctccttc tcgagtctta ggcgagggag tccgaccgcg caggcttgga
    58141 gtccgaccgc ttcgcgcgcg agagagtccg accgcgtagg atcggagtcc gaccgtcctt
    58201 tttcggcacg ctcaatcgat atgaagccgc cgacacgaac aaaatttaaa ccaaacgaat
    58261 caccgaatca actctcgcgg tcccagcaca cagacagcgc agacatggta tacctctcga
    58321 taatgatccg atggctcgct acgcctcgag accacggctg gtttcagtcg acggaaaaca
    58381 ttcagcgctg gcatatgacg cgatggtatt tcgaatcgct ccacggcgtg aggcaaaact
    58441 taactctggt gcttctagaa tgtaaagaca gcgcgatcgt ggcgcagaca cagttcctga
    58501 acgagacgtt cgatttcgtt cagcgccatt gggcgaatcg aaccctcccg ggtctgatgt
    58561 gggatcagat cgaaaatgtc atcgacccgc actggaaatg cgcgtcttcg cacaacagag
    58621 ataacaaagt cgcgatgtgg accgtcgccc cggatcgagg gttcagcgtc gaggtcctgg
    58681 acacgatgaa cctaatggga aaaaaattct ggctcagagt cgaaggagcg aattacctca
    58741 cggtggatcc cgagaccgac ttcaagctga gaacgccgca cgtgagtccc gtcttgatct
    58801 ttcattcgat tacgagtaaa attttaagaa attgaaaatc tttctcttat tcnnnnnnnn
    58861 nnnnnnnnnn nnnnnnnnnn nnnnnnnnnn nnnnnnnnnn nnnnnnnnnn nnnnnnnnnn
    58921 nnnnnnnnnn nnnnnnnnnn nnnnnnnnnn nnnnnnnnnn nnnnnnnnnn nnnnnnnnnn
    58981 nnnnnnnnnn nnnnnnnnnn nnnnnnnnnn nnnnnnnnnn nnnnnnnnnn nnnnnnnnnn
    59041 nnnnnnnnnn nnnnnnnnnn nnnnnnnnnn nnnnncccgc gggctcgacg tctcgtagcg
    59101 ggcccctcgc gggctcggcg tctcgtagcg gaccccctcg cgggctcggc gtctctaaaa
    59161 aatctgtggc gccacattat tttttgcaac gcccagatta aagagttcta cggcccccgc
    59221 gggctcgacg tctcgtagcc gggcccctcg cgggctcgac gtctctaaaa aatttgtggc
    59281 gccacatatt tttttgcaac gcccagatta aagagttcca cggcccccgc gggctcgacg
    59341 tctcgtagcc gggcccctcg cgggctcgac gtctcctatg agtccgaccg cgtaggatcg
    59401 gagtccgacc gcctcgagcc ggagtccgac cgattctgct ccgcccagat taaagagttc
    59461 cannnnnnnn nnnnnnnnnn nnnnnnnnnn nnnnnnnnnn nnnnnnnnnn nnnnnnnnnn
    59521 nnnnnnnnnn nnnnnnnnnn nnnnnnnnnn nnnnnnnnnn nnnnnnnnnn nnnnnnnnnn
    59581 nnnnnnnnnn nnnnnnnnnn nnnnnnnnnn nnnnnnnnnn nnnnnnnnnn nnnnnnnnnn
    59641 nnnnnnnnnn nnnnnnnnnn nnnnnnnnnn nnnnnnnnnn nnnnnnnnnn nnnnnnnnnn
    59701 nnnnnnnnnn nnnnnnnnnn nnnnnnnnnn nnnnnnnnnn nnnnnnnnnn nnnnnnnnnn
    59761 nnnnnnnnnn nnnnnnnnnn nnnnnnnnnn nnnnnnnnnn nnnnnnnnnn nnnnnnnnnn
    59821 nnnnnnnnnn nnnnnnnnnn nnnnnnnnnn nnnnnnnnnn nnnnnnnnnn nnnnnnnnnn
    59881 nnnnnnnnnn nnnnnnnnnn nnnnnnnnnn nnnnnnnnnn nnnnnnnnnn nnnnnnnnnn
    59941 nnnnnnnnnn nnnnnnnnnn nnnnnnnnnn nnnnnnnnnn nnnnnnnnnn nnnnnnnnnn
    60001 nnnnnnnnnn nnnnnnnnnn nnnnnnnnnn nnnnnnnnnn nnnnnnnnnn nnnnnnnnnn
    60061 nnnnnnnnnn nnnnnnnnnn nnnnnnnngg gctcgccgtc tcgtagccgg ccccctcgcg
    60121 ggctcgacgt ctcctatgag tccgaccgcg taggatcgga gtccgaccgc ctcgagccgg
    60181 agtccgaccg cgtaggatcg gagtccgacc gtcctttttc ggcacgctca atcgatatga
    60241 agccgccgac acgaacaaaa tttaaaccaa acgaatcacc gaatcaactc tcgcggtccc
    60301 agcacacaga cagcgcagac atggtatacc tctcgataat gatccgatgg ctcgctacgc
    60361 ctcgagacca cggctggttt cagtcgacgg aaaacattca gcgctggcat atgacgcgat
    60421 ggtatttcga atcgctccac ggcgtgaggc aaaacttaac tctggtgctt ctagaatgta
    60481 aagacagcgc gatcgtggcg cagacacagt tcctgaacga gacgttcgat ttcgttcagc
    60541 gccattgggc gaatcgaacc ctcccgggtc tgatgtggga tcagatcgaa aatgtcatcg
    60601 acccgcactg gaaatgcgcg tcttcgcaca acagagataa caaagtcgcg atgtggaccg
    60661 tcgccccgga tcgagggttc agcgtcgagg tcctggacac gatgaaccta atgggaaaaa
    60721 aattctggct cagagtcgaa ggagcgaatt acctcacggt ggatcccgag accgacttca
    60781 agctgagaac gccgcacgtg agtcccgtct tgatctttca ttcgattacg agtaaaattt
    60841 taagaaattg aaaatctttc tcttattctt cttctagaaa cctcacgatg tcgccgtctt
    60901 gattcccaga gacaacgccg tggagaagat ctacctgcgt tgctccgaac ctcagacgat
    60961 ctacgacctg tttcagaaaa acgatctgag atgcgcctcc gaggtctggg cgtacgacac
    61021 gaggatacac gtgtcgaccg cggccccgtg ctccgtgctg gtagacaata acatggacgt
    61081 gattcgaatg aacgagctgt ccgaggacga ctccgcgctg ggcgccgtgg ccgagaagtc
    61141 ccgcggatac tacaacacta gagcaccgct gcgccaagtg gtcatggagg ctacgcgcga
    61201 gtctatgcta cgaggaggga tgtaccaggc gcacgacaga catccacgcc tggcgtcggt
    61261 gagggagcaa cgctccgcga tgttcgacac ggccccggtg aaggtggtac tgtgttcgga
    61321 gaacggcatg gaaaccctca agcaggcgct gaccgcggac ggtcgattcg tctcttcggc
    61381 agaggtcata gatcgcgacg ctgacacctt tatcaacctg gttcccgaga acacgcggct
    61441 catggagatc ccccctaaca gcaacaacta tttgcttcaa ggtaagagtt caaacgtaac
    61501 gtaataaccg gcgaatcgaa aacgataatt tccttctttg cttttcgtcc tcttcgcaga
    61561 ttcgtgcaaa gagcccggag acttcacgtg cctgtactgc tgccgttacc ccaacaaggt
    61621 gcacctcacg tgcggtcaca cctgctgcga agactgtttc gcccaactga ttagctgcgg
    61681 ccagtgcagg gccgcgatcc gactcaaaaa taaaacaaat ctgaagagga aaaggacgtc
    61741 cgagaacatc ctcgacgtgc ccccgggctt cgacttcacg tgccgcacgt gcaaagagcg
    61801 taaaagctgg gtctcggcgt gctcgcacat cgtatgttct tgcgacgacc gctgcggcgt
    61861 ctgcagctca tgggtcaccg aaatgagaaa actgttctgg tctgagtgat tggtaaaacg
    61921 caactgggtt catatgttgg tttctgaaca tgagaatgta tgcaacaaaa aaataagttt
    61981 atttctgttc tccacgtgtt gtatgagaat gtatgggttc atgttggttt cacaacaaaa
    62041 aaaatgttta ttcttcacgt gtgtttcatt gagaatgtta tgtgttatga cttcacttga
    62101 aataaagaac acgttcactc acagaaagtg caatttattt tgttcactca tattacaaaa
    62161 aacatcattc acaaaagaca ctatcacatc acacaatcaa caagcgatca attgggctgt
    62221 agcaaagtca ctttgtcata ccgcgtagtc ggtatctgta tcttctgcgt gaccccgtcc
    62281 tccgtagatt ccttgggcag acgtttaaag ttgtagcagt atatcctctc tggatccgtc
    62341 tcgcctcgag tgacgatcaa atagtaaact cggctcgttt tcagaagcgc gtatacgtgc
    62401 ttaagcttcg ttccgtatgt cttgtggtgt cctttcaaac ggaacaagat cagagtgcat
    62461 cgtaacgcag ccgaaagcgc ctcaaggaca cgcttgtcgt cagatccctc ggcctcgccg
    62521 acgcgatagg cgtagtagtc agaacactgt agcaccccgc agagatgttt tacgaacgtc
    62581 gagctgtctc ccagggacac caaacgagcg ttattccctg cgtaaatgcg tatcgaatac
    62641 ggagcgtcta ttttcgacga cgatgcgctc ggaagctcga tcgtgtcaac acgcaagtga
    62701 tagtctgatg cgtcctccgg ggccggggac gcggttgcaa ccgcgtcctc cgattcctcc
    62761 tcctgtttca ctatctgtcg cggatgatca agcgtcagag aatcgttttg tttatccgtt
    62821 tttgtaatgt ccttactatc ctcgtgttct tgtacctgta tttgttgctg ctgagacaca
    62881 ccgaaggatt cttcgggttt tacacaatcc gattttttta cgtttttttt gtcatcggcg
    62941 tgttcctcgt cgctgtcgct atcagggcgt cgtcttttag gcgtacgcga tcccccgcgc
    63001 gggcgcgggc cgtcagagct tctgtcttct cctcgatccc cttgcatgaa atctattgga
    63061 acgcgttcgg ggtcctgcgg gtcctgcacc tccagccggt ccacagcttg ccgtatcgca
    63121 gtttcgtact gaccaaagaa atccccggtg tccatgggag gcaaaacgtt tagggctcca
    63181 tccttcttgg cgcaagtagc ctcgagatgc tgtataatcc tatcgacaga agcgtccata
    63241 aggactcgca aggtctttat atccgaagtt ccgaggaact cctccaaaaa acgcacagac
    63301 gttgtaagag aacagttatc agctgataca ttgtctctgt ctctgatcgc ttcttccagt
    63361 tccagggtcg cccgcgcttg catatctgta tgtgaacagg tcaagttaca tagctccatg
    63421 cgcagcatgc tcgtttcgcg ttttgcatcg gacatcgttt gctcataatc gagctttagt
    63481 ctcgcttcgg tagctttgga cgcgcatagg ctgtcttgtg ttaacttaag ctcgttttgt
    63541 atggaaagca gtttgtcggc tagttccgtt ctttgtttct gacattcaaa caatgcgatt
    63601 tgtaagccgc cgggttctac atgacgctgt acggtttgtt cacgaaccac ggcttgtttg
    63661 gaacaatctt tttttttgtc gtccgataac cacgctgtgc gctccgcatg taacaggccg
    63721 atccgcgtct cgcatgatgc caaccgttct ccaacatctg aaagatctcg ctgcagacga
    63781 gagttatcgt cgcgcaaatc gcggatgcag tcgaacagcg cccaacctac gttcacgatc
    63841 cgttcccatt tgccagatac gtatgaagga catagataat cctcctccgt ccctccgcgg
    63901 cccatcgatg tagccaacga gtcttgaatt gcttccatgg cgtttgcgag cgagcctttc
    63961 ataccgattt ccgcgactgt catcagggca tcgcgaagag acatgttgtc gtgtttctcc
    64021 ccggtaattt tatcagcgtc gatttcagca aggatctcga gcactcgatc cgcgaccgaa
    64081 acgtgtcgcg gggctcggat aaatttcatg tcacgaaacg tgtccttcaa gcctctcgtg
    64141 agtttgcgga gcacaacgtc gtataaaccg cacagttccg tggctagagt taagcccaac
    64201 cgcgttgaat tcccggggct ttttttgagt tccgaaaacc agctcacgat agtttcgaac
    64261 tgtaattcca gcgcctcggc caaaagctcg gcctcgttta gctgccgaac tccgagctcg
    64321 gacgcggacg cgtcctcggt tgcggggggg taggtcttat tcttctcctc ggccgaacgg
    64381 aaaagtccta acgtgatatc cgagagcttg acacgagcgt cctctccaat gctcgaaaga
    64441 gatagattct cgagtttcaa ctccacttct gccgtcgcgt cggaatcgtg aatcgtcgtc
    64501 gtcgagcttc caggtcctcc agaatctgag ccacgcggcg tttccgatcg tttcggctgt
    64561 tcctccggct ctgaatcgcg ctctacatcg tttttgccat aaccaccacc cggagtcggg
    64621 atcttgtcct tctttttctt cgtcttctct gtcttttttc ttacgctcga ttgtttgtcc
    64681 ttcaaattcg gcagcttttt cttcttggtc tctgagctcc cgtctttctt cggcgctcgc
    64741 cgcgtaccat ctgcggtgat cgagacaata tcggctcggt cctccatcgc cgtcgatcac
    64801 cgtcgagcac aagctcgtac aaagtcctcc gagaagcaac tcgtcgatct gcgctactcc
    64861 tcgggctttc agcggcacct tcccgcacac cgaaggattc gcgcgatacg cgaatccgca
    64921 ccgctggcag acccggtcag aatcgcgcca cagcgaaggg ttcacgcgta aacgtcgcgc
    64981 gagcgagtct aactctttcg tccagcgcgt tagagctccg cagcactggg ccgctaacac
    65041 cacggcccaa aacggcgctt gtatcgttct ggcgaccgac tcgccttcgt tcgagctcga
    65101 ttctaacccg taccgcgtaa ggatcacgcg cagccagcgc ggcccgtgct gttgagcgac
    65161 agcctcggcg ctcgacgcgt aacaccgcgg cgggttggtt gggagatccc acggcacnnn
    65221 nnnnnnnnnn nnnnnnnnnn nnnnnnnnnn nnnnnnnnnn nnnnnnnnnn nnnnnnnnnn
    65281 nnnnnnnnnn nnnnnnnnnn nnnnnnnnnn nnnnnnnnnn nnnnnnnnnn nnnnnnnnnn
    65341 nnnnnnnnnn nnnnnnnnnn nnnnnnnnnn nnnnnnnnnn nnnnnnnnnn nnnnnnnnnn
    65401 nnnnnnnnnn nnnnnnnnnn nnnnnnnnnn nngcctcctt cgtcgcgtcg cgcagcagcg
    65461 agacgtgagc taggggctcc gcggctagaa aagcgccaat ccttttgacc tcgtagccat
    65521 ccctccctgg tatcgcgggg cgaaagtgct tgttcgacac gaggccgtag cattccttcc
    65581 ctcgctcgta tagcaccctg aagatcacgc agcgcgtgtc ttcgagtaaa cctcgctcga
    65641 ccgggactcg gaaagtgtct ccgagatcca cgtcggtcac tctcaccgta accggcagac
    65701 gcttttcgat ttcgggtagt tgcacccacg tgtactcgaa acccaccgcc gcctcggacg
    65761 gctcccgttt cacgagcaaa taacgctgag ccatggcccg tgcaattcaa gaattaacca
    65821 cgaaacacat aatatgagat atatcttttt ctttattgct gttcatacat tgtgataagt
    65881 tacaccaagc acatgaaaca aacaaatgta gcataatcaa acacacaaca acatcgaggt
    65941 ccccctggtc ccaatttaca cttcgaggag tccgcgcggc tcctccggct cttccgtcgc
    66001 aacatcatgc cccaaatcgc cttgcctcgc ttgctcgtct tcgattccgt cgtcgacctc
    66061 gagacgctgc ggggacattg gtccgcagca cccctcctgt ccttcatctc ccgtcgtagt
    66121 atcacagtat tcgcaattct cttcgtaatc gtcgtcttcg tcctcgtcga accagagttc
    66181 ggaccgcgag ctctgcggtc cgaactccag ataacagcta agcgtagtgt tgcatctcgc
    66241 ggcgtcgaaa ttacggctcc cgcccgccgc tgccacgacg gcctccgccc cgccccgtcc
    66301 acgggctcga cgggctgtcg cccgacaccg agcccttcgt ctaacgtcat caaagcctcc
    66361 gcggcctcca tcatcgcgtc ttcgatcggc gataaggggc gaggcgcgtc gtctgttgca
    66421 ttcgcgacgc gcagtcgctc tctgtaggct tcgagtatct ccgtcataac ctccacgcgt
    66481 ttatctagat ttagattttg tgtgaggcgc aggtataagg ataggttttt atatccatcc
    66541 gagaatttct gaggcgagga cgacgacgtc gcgctagaca ccacatcttc tccgtaatgt
    66601 cgacgcagga tgtcttcaaa cacttcgcga ggcaaagctt gcgccgcgcg gaaaacggag
    66661 agcgacgagg gtccctcgtc gctcgaaatt atcttcgcac gctgctccat gcggtccctc
    66721 ggtcactgag ctcgctgagc tactcggtta gccctccgtt cgcagagaac gcggcaacgc
    66781 gcgtacaacg tctccgggtc cactagtact tctgaaaaaa tgggccgctt gcaccggggg
    66841 cacgtcgtgt acatctgttt gaggtcggtg aacgtgcagg tgtttgcctc gggcgtgctg
    66901 agcggcacgg cgatcacggg ggccgcgcag caggacgata cgaacgtcat ccgttcgaaa
    66961 tcgaattcca cgtcgatgtt tttcggattg cctttgacct cggacgagcg aaacgtttgg
    67021 ttcttcaggc accgaatgca cctcaggtcg ccttcgaggt tagacgccgc ttctgcttct
    67081 ccttctccct catccgacga ctcgcggaag tcgtcgtgga gtcgctgggg cggcgcgatc
    67141 aatatctgct tgtgattgta gtccacccag ttgatgtggc agctcagcgc cgcgtacaag
    67201 agcatctgga gttcgggcgc caaagccctc agcttgtgaa actgctcgtc gcgcaccatc
    67261 gccgcggcct ctctgagctg aggcatgcac gccgcggcca tctcgagcgg ccggtccgac
    67321 gtgtacgccg cggccagccc gtagtagnnn nnnnnnnnnn nnnnnnnnnn nnnnnnnnnn
    67381 nnnnnnnnnn nnnnnnnnnn nnnnnnnnnn nnnnnnnnnn nnnnnnnnnn nnnnnnnnnn
    67441 nnnnnnnnnn nnnnnnnnnn nnnnnnnnnn nnnnnnnnnn nnnnnnnnnn nnnnnnnnnn
    67501 nnnnnnnnnn nnnnnnnnnn nnnnnnnnnn nnnnnnnnnn nnnnnnnnnn nnnnnnnnnn
    67561 nnnnnnnnnn nnnnnnnnnn nnnnnnnnnn nnnnnnnnnn nnnnnnnnnn nnnnnnnnnn
    67621 nnnnnnnnnn nnnnnnnnnn nnnnnnnnnn nnnnnnnnnn nnnnnnnnnn nnnnnnnnnn
    67681 nnnnnnnnnn nnnnnnnnnn nnnnnnnnnn nnnnnnnnnn nnnnnnnnnn nnnnnnnnnn
    67741 nnnnnnnnnn nnnnnnnnnn nnnnnnnnnn nnnnnnnnnn nnnnnnnnnn nnnnnnnnnn
    67801 nnnnnnnnnn nnnnnnnnnn nnnnnnnnnn nnnnnnnnnn nnnnnnnnnn nnnnnnnnnn
    67861 nnnnnnnnnn nnnnnnnnnn nnnnnnnnnn nnnnnnnnnn nnnnnnnnnn nnnnnnnnnn
    67921 nnnnnnctgt ttgtaatggc agactgcgtt gaggcactcc aagtaagcct gcgtcaggac
    67981 ggcttttgcg tggcgacggg accgcgggac tccggcgtcg ggtacccgtg tccgatcgaa
    68041 cccttcgccc ccgtgctcct gaactccccg gtcgtcttgc atctctactg ccccgagctg
    68101 ttcccggacg aggtcttgcg agtgcacgcc gaacacctgg gtcacttcac ggggatcagg
    68161 aacgtgccac gggtgaacga cgaccacgag cgagcgttgt tcgagggcct gtgcagactg
    68221 ttcggtcgag accgcgtgct cgacgtatat gacgagaccc tcgcggagga cgaggtgctc
    68281 cgcgaggaag cggcgaaggc gcggagggac ggtcgagaag cttggccgag cgtgttcgcg
    68341 tcgttccagg gcgcggaccc cgagagggtg aggaggacgc tcgccctgtt gcgcaagctg
    68401 acgcgaatgt tcgacccgaa cgagcttcgc gacaacgaca tccagcacac gcaaggacag
    68461 gaacccgcgc acatgctgtt cctgtacgcg atccagctca cggcgctgtt cctcagcagt
    68521 cgggtggacg agaagatcct cgccaccatc atgagcgtgg cttcggcgcc gttcctcgag
    68581 gcgaatttct gcgacccgct gtgcgccgcc gcgttgctca agcccatgtt cgtaccctgg
    68641 tacgatgcgc tccctaggaa ggcggaggag gccgatccga gcgtcgaccc cgcgcccaaa
    68701 ctgcagtact acaggctgtt tctcgggtac gagatcggaa acgacggcgc gggcgcgtct
    68761 tcgggcgggg ccgccgaact cgcctgggcc gggnnnnnnn nnnnnnnnnn nnnnnnnnnn
    68821 nnnnnnnnnn nnnnnnnnnn nnnnnnnnnn nnnnnnnnnn nnnnnnnnnn nnnnnnnnnn
    68881 nnnnnnnnnn nnnnnnnnnn nnnnnnnnnn nnnnnnnnnn nnnnnnnnnn nnnnnnnnnn
    68941 nnnnnnnnnn nnnnnnnnnn nnnnnnnnnn nnnnnnnnnn nnnnnnnnnn nnnnnnnnnn
    69001 nnnnnnnnnn nnnnnnnnnn nnnnnnnnnn nnnnnnnnnn nnnnnnnnnn nnnnnnnnnn
    69061 nnnnnnnnnn nnnnnnnnnn nnnnnnnnnn nnnnnnnnnn nnnnnnnnnn nnnnnnnnnn
    69121 nnnnnnnnnn nnnnnnnnnn nnnnnnnnnn nnnnnnnnnn nnnnnnnnnn nnnnnnnnnn
    69181 nnnnnnnnng acaggggcac ggcaagagcc tgtgcttcgg caagattttc accggtcccg
    69241 aggacaagaa gcccccgccg aagtacaaga ccgcgttcgg ggattttgcc acggtcacga
    69301 tgggcgtctc gaacgcgacg gagatgctgt cgatgttgga gatcgcgttg tcttcgggca
    69361 agggaaaggg cgatcgcgac aacagcaatc tacgagcgac gctgtccaaa ggctacaggc
    69421 ctcccgcgat ccagagaata gcgatggacg cctcgctgta cgcccgttac caccacaggt
    69481 tcaacacggg cgagttcacc gaggtggcgt gcgtaaaggc catgagcgat cccagataca
    69541 acgagctgat acataaggac gctctgaacg aaaagagcga atatcgcctg tgcttggcga
    69601 acggggcttt gcccatgtgc gtgctcacgt tggccatgac catgcgacag acggtcatga
    69661 tcgccctggg cttgttctgc accgagctgg cccgctcggc gtactccgct tcgagagtga
    69721 actacggcac gctgtgcgct cgtctggtct ctatgtccaa ggcgaccaag ttcagacaca
    69781 aaaaggactc ggacgagacg aacgtgtttg ccggcggcgc gtcctacggc gcgaccctga
    69841 aactgacgtg tcccgcgttt agcaaagcgg gcccgaacgg cgtcaacgac cgcgacttga
    69901 acgacatgga gtggctgcgc gcggacgacg cgcggttgcc ctctcacgtg cgcacgtcgc
    69961 tggccatgat cggggacacg aaagcccagg tccgaaaaat catgcaacag cacgggctct
    70021 gttacaacag gatgctgttc acgagcgacg gacgcgcgtt gaggttcgcc gacgtgttcg
    70081 gcaacgagga gtgcatgatc caagcccccg tcgtgctcaa cgcgagcgtc aggctgttct
    70141 cgaactcgca gaattccttc ggctctctca agccgtgcaa acggggatgt tattaccccg
    70201 tggcgatcct gagcaacagg tgcgtggaca cgagccgata cgtgtactcc ggaggcgcca
    70261 aggatcgcga cgaaggcgga gcggacgcca cggtcgacga gttggtagaa aggatcaagc
    70321 gagaggtgtc ccgcgtgctg cccaagatcg acgtgggacg catcaagatg atggccccgg
    70381 acctgaccga acaagagttc gacgcgttgg tctcggccgt gaaagccagc aacatcgagg
    70441 tgaccggtcg aagggataag ttctcgtttc gcggcgacga cgggggggtg tcgaactcgc
    70501 gaggaaaaga cgacggtgtt gaggaggaga agaaaaatgg acctacgaca cgcgacgata
    70561 agaggacgac gaaacgcgcg gtccctgaag aagccaacga ggagttgaac ggaggaggca
    70621 gctcaaagag acgcaaaacg gacaacaagc tgatcggagg gctccgcatt tgcgaggagg
    70681 acgacgatga cgatttcggc tttgacgatt ccgattagag ggcatggcgg tggcttgtgt
    70741 gttgggcaac tgtattatta tattttaaaa ggtgttttgt gcttgtgctt gttttcaatg
    70801 acataaagag tgcagataac aataaaacga cagaaaccca cagtacgtta ttgtcttatt
    70861 gtttatttca acctttatgc aacaacaaac aatatacaat atcatcgtta ttatcaacgt
    70921 ggacagtttt gcgacgtcca gatggaggct tgtgtgttgg acaactgtat tatattttaa
    70981 aagatgtttt gtgcttgtgc ttgtttttca ataatgctat gaagagtgca gataataaaa
    71041 cgacagaaaa ccacagtact gtcttatcgt ttatttctat ccgtacaaca aacaatacac
    71101 aatatcatcg atgtcctatc aatgttcttg attgccgttg gcgtttagat gagtccgctc
    71161 ggcggatccc gcggccgcgg ccgcacaggg ttagatggtg tatttgtgcc ctgtgccgac
    71221 tcagttttgt gtcgattaac ggctctgagc gagtcctgag tgctgccctg agtgcgcacc
    71281 ttatcatacg ggcgtttcac gcagaatgga tcccatcgcc tcaaacgagt tggactctcg
    71341 cgggctgtgg gctccgatga gccactacga ctttttcacg tggccaggcg aagagaccga
    71401 cgaggagaac gatgaggagg aaaacgagga ggacaccccg cggcgctccg ttggcatgtg
    71461 gcctacgttg catcgcacgt ggatttcttt cttacaacgg ctgggcgatt actggtgggg
    71521 acccgtaaat cccgaggcct tcttgaggaa aggggtcggc tccgccgccg tatgggattg
    71581 cggcgggggc ggggttacga tgcccgnnnn nnnnnnnntg tgccactgga ccgtagaata
    71641 caataaacgg ggatacgtgt ttggcgagta ccaccctgac cccgactgcg gatactaccg
    71701 tgaatatttt cgcgacgtaa tctcgaaaaa ccccatcgtt acgcttaaca aagcattaga
    71761 ggtcaaaaac gggtatctga tcgcaaaacc cgaacacatc gacggcgcgg ccgcggggtc
    71821 ggacaaattg tcccgaacga taaccgaaac gcgctccctg atcgatcgct tggatgaggc
    71881 atggtggggg gtcgtacgag gtcgcgctcc gctcagcgct ccaccgctgt actcggagac
    71941 ggcagcagcg gtgagagaga aacgagagaa cacgcgggaa caccgcgaag tgctacggga
    72001 cttacggaaa gcggacgagc gactcgtgaa cccggctcga ccggccacgg cggccgtgtg
    72061 ctacacggac gaagactgtc tttttcattt cgtaaacgca aagggagacg tgtataacgt
    72121 gactagcaac gcgcgaggat tttgtcttag tcgagctcac gagctcgact gtctccagtt
    72181 cccgaccgcg agagctctct tggatcacgt gggcgcgatc gccactttcg tgccgaggcc
    72241 cctcgagacg ctaaagaaac tctgcggaag cgcgctgaga aaggcgaggg tcgagggtcg
    72301 caaatgagac gaggactccg ataaggtctc aaataataac gtaacaccta tacgtggaca
    72361 acgagtgtgt tcatgaggaa ccatgggggc ctatcgcagg gatattaaag ttgtgaatgt
    72421 tatgatgtct gtgatttctg cagttctaag aataaaatct gaaagaaagc ttggtaataa
    72481 ttcttgtgtt ttcacttggt tctataaaat agtttaatgc cagctgtatt cgtatgttat
    72541 gtgaaatata aataatatat agaccacccg agtcaacatt tatatctctt tatttttacg
    72601 ataaaacaat gatctttaac aacaacaaca acaggcaggc aggcaacaca catgtcactg
    72661 tattcacacg caggatgggt ggctctgatt actcgtcgtc ggagtccgag tcctccgttt
    72721 ggtagacaca ctccttgggc tttggtacga aagtggcgat ctcgttcacg taatccagaa
    72781 gagctttcgc cgtcggaaac ctgtatcgtc tgcgccgnnn nnnnnnnnnn nnnnnnnnnn
    72841 nnnnnnnnnn nnnnnnnnnn nnnnnnnnnn nnnnnnnnnn nnnnnnnnnn nnnnnnnnnn
    72901 nnnnnnngcg cccgccgtgc cggcccgccg gcgcctgagc cctcttgtca atgtccgtaa
    72961 gttctgtaat aagaacacgt tgtcacgcgt gtccatgcta gggagggcgt gacctcgcac
    73021 gatcccccac caagcaacgt ccaagcgatc gattagatcg cgcatttcga ttgtcgtgcg
    73081 cttcaaaaca tcctcatctg gcgtctcggc gaccctgcga atgacgtcaa tgttaggcct
    73141 ggcgatcaag tgtccgtcct tgaatctttt taatattttt tggatcgtaa caaaggggtt
    73201 tctgttgtat tcgtaaggat cgcaccgcca ttcgaaaacg tctcggttca tttcgtctag
    73261 attacaatgt ccgtatcccc tcttgcgaaa gtccaccgac cagtggcaca cgtcccactt
    73321 ggtcacttta accgaaagcg taaatgctaa tttgcttgtg tggcgccaaa agcgccatat
    73381 gcccaccgcc gcggacccga ccttgatccg aggatcttcc aaaaaggact cgacgtagtc
    73441 cgagttcacg ggtccccacc aacgattacc cagccgttgc agaaacgaca accaagtgcg
    73501 atttaacatn nnnnnnnnnn nnnnnnnnnn nnnnnnnnnn nnnnnnnnnn nnnnnnnnnn
    73561 nnnnnnnnnn nnnnnnnnnn nnnnnnnnnn nnnnnnnnnn nnnnnnnnnn nnnnnnnnnn
    73621 nnnnnnnnnn nnnnnnnnnn nnnnnnnnnn nnnnnnnnnn nnnnnnnnnn nnnnnnnnnn
    73681 nnnnnnnnnn nnnnnnnnnn nnnnnnnnnn nnnnnnnnnn nnnnnnnnnn nnnnnnnnnn
    73741 nnnnnnnnnn nnnnnnnnnn nnnnnnnnnn nnnnnnnnnn nnnnnnnnnn nnnnnnnnnn
    73801 nnnnnnnnnn nnnnnnnnnn nnnnnnnnnn nnnnnnnnnn nnnnnnnnnn nnnnnnnnnn
    73861 nnnnnnnnnn nnnnnnnnnn nnnnnnnnnn nnnnnnnnnn nnnnnnnnnn nnnnnnnnnn
    73921 nnnnnnnnnn nnnnnnnnnn nnnnnnnnnn nnnnnnnnnn nnnnnnnnnn nnnnnnnnnn
    73981 nnnnnnnnnn nnnnnnnnnn nnnnnnnnnn nnnnnnnnnn nnnnnnnnnn nnnnnnnnnn
    74041 nnnnnnnnnn nnnnnnnnnn nnnnnnnnnn nnnnnnnnnn nnnnnnnnnn nnnnnnnnnn
    74101 nnnnnnnnnn nnnnnnnnnn nnnnnnnnnn nnnnnnnnnn nnnnnnnnnn nnnnnnnnnn
    74161 nnnnnnnnnn tgactgcggc gtatagagga gaagtaggcg gaccgggtag acgaacagcg
    74221 tttcacctgt gggttaaaga aggagccgac gacatatccc tccggagcgt gctcctcgat
    74281 aaatacggat acggatatta tgaggacgag gaggatgagt attacgaaca ttgggaaaac
    74341 cctatcacaa cgataaacaa aatgttgaca aaaatcaaga acggacacct aatctccagg
    74401 cccgacgaca agattgctcg cttcgcgaga gccgacgagc aagatttaga gcgcacaata
    74461 gccgagacgc gcgctctgat cgatactttg gggaatactt ggtgggggag agtgcgaggc
    74521 tttatcccga gcgcatacgg aaacaacgcc gatgttgagg aacatggcgc aatgttacgg
    74581 gacttacggg cgcgacatcc gccaaatgga actcgcccgg ccacggcggc cgtgtgctac
    74641 acgggcgaat acgcgctctt aaattttgtg aacgcacgag aggaagttta taacgtgtac
    74701 ggtacatcgg ccggattcgt tcttcgtcac gcgaccgatg agactgagct aaagtttcca
    74761 acggcaagag atcttctgac ccatatgaac acgatcgcga ctttcgtctc gaaaaaccaa
    74821 tcgctaaaag aactctgcag ggatacgatg agaaacgcga agatcgccga cccggcgagg
    74881 atcccgcccg gtctcaggaa atacatggag cccgaggacc ccgaggaccc cgaaaactta
    74941 tatgacgtct gtgaggagta ataatcacag agacaagaat aaaaccatac tgtgaaatat
    75001 gttgctttat tgtgtatgca tgatattttc ctgttgtgat gataataaaa gattcaaacg
    75061 gttgaactga tgagaggtgt cttttatttg tcataatttc acaagagtac agtaaacaat
    75121 aagacaacat tttgtgttca gaacatcata gccacagttc cgcgcacctc atgagtgcaa
    75181 aaaatgcaga atgtttaagt gcaacagttc caccgcggta acaagctgcc tgtaggcgca
    75241 tcccagcgcg tgtagatctt ttctcacgaa aaacgcaaag cgagactcca taccgcctag
    75301 gctcgcccct attccgtccc ctcgttcggc ggtcctcctc ggtctcgcgc ctcctctgag
    75361 agcagcgagg gcttcctccg atctggtata atccaattct ccgcaacgag tcaacgtcag
    75421 ttctccggct tgcacgcgag cgctcacgag cgggctgagc gttccgcacg cagatacgag
    75481 cggcgagtcg aggctctcgg ggcaaccggt gaacgcgcac ctgacgagcg tttcgtattc
    75541 ttttctctgg taacgacacg ggtcccgagg ctcttcttcg aaggaacaca gcccgtacac
    75601 gttcatgaac cggtaagagg ccgaacccga gctttgtctc tccacgtgct ctcggaccag
    75661 attctttata tccgagagag ctttgtttct cagttcctca tatagcttcc tatactcggc
    75721 gtctacggga cctttgtcct cgctgtcaaa cgcgcgcccc gtcttggctc tctttcgact
    75781 gggggaaccc atagccatag ccttgttcct ttcggcttct tcttctcctt cccaatccgg
    75841 taacgctccg taacacgcct ttatggcgct ggccacgaag aacagctccg ggttttcgcg
    75901 accgctgccc gggtccgcac gtagaagtcg tcaggtacga cgcgttcatc gcgtacctta
    75961 gcgacgagat cgaccgcgga tcttcgctgg cggaccgcgc cttaatagag tgcttgatca
    76021 agcaccggga actggtttcg ggtccccgag tctggtctcc tcgcgtccgc gccttcgtgc
    76081 ctttcgacgc gaaactccac ggcgctttcg ggtccctggt cgaggggccc gtctcgatgc
    76141 ggtttctgaa gaaattactg cccgtgtact gcagaatgtg ctttctgcgc gactgtcacg
    76201 agaaggctcg cgtcgaggcc gaatttctat tgaggcgtct ggcggcggac cgtcggcatc
    76261 gaccgccgct ctcgagttcg aaatcgcggc tctggagtat ctgatcgaga acctgtcgtc
    76321 cgcgcctcct cccgagtggg gatacgcgtg ccagtcttcg gacgtctcgg ccgaggccaa
    76381 aacggccgtc gagctgctgt ggtctcattt ggcgttggtg tacgccggca accggaggct
    76441 cctgctctgt aacgtagagc ttttcttcgc caggccgcag cgcgctacga tcttatgccc
    76501 gagcgagctg agggcagcgc tattcgtgca cggtaaacat gaaccgttct cccaacgcaa
    76561 ggctcacggc gcctcgtcct caacctcaat ccgcgattgc cccgtgtcgg gcgcgnnnnn
    76621 nnnnnnnnnn nnnnnnnnnn nnnnnnnnnn nnnnnnnnnn nnnnnnnnnn nnnnnnnnnn
    76681 nnnnnnnnnn nnnnnnnnnn nnnnnnnnnn nnnnnnnnnn nnnnnnnnnn nnnnnnnnnn
    76741 nnnnnnnnnn nnnnnnnnnn nnnnnnnnnn nngtcgtccg actagagaac tcagtgctgc
    76801 tgcacgtgct gcacgtgaac acggtcggca atcagaagtt caacgccgcc gtgttctccg
    76861 aacgtctcag gaggtacgcc cggatgcagt ctaacaccac gaaaaccacc atgctcagca
    76921 ggctccgctt cgtttcggac aagaagaggc tgagttctca gcacggctac agaaacacgc
    76981 gcatagagtt ctcgtccaac cctagccgca gcgcgaacta cacttccaac gccaagcatc
    77041 ctctgcaagc ttatttcaga ggattgttcg aaacggtctc tctggcgcag gggacctgcg
    77101 tcgtctccac caagcgtttc gcggtgagca acgaaaacct gacgtgctac gtgtacggcg
    77161 tagcgaatcc ctccacggtg gtgatccgca tgaagaacac ggagaaacac ttccacacgc
    77221 ccttcttctt ttcctcggtc aacgtgtccg gggaggagag cagacatcag cttttctcct
    77281 cgatggccat caactcgcaa agggtcaaga gcgccgcgga agagctcccc cgggcgctgg
    77341 gcgcgatggc ctcgatggtg gagatccacg cgcacttcaa caggctgtgc tgcgagctcg
    77401 cccaggaacg gcgcggcgcg ctcacctcga gagaaaagct gtgtctcgtg tacctccccg
    77461 agacggactt ctgctgtgct gcgagctcgc ccaggaacgg cgcggcgcgc tcacctcgag
    77521 agaaaagctg tgtctcgtgt acctcaccga gacgtacttc ttgcgcgtga aagatcgcaa
    77581 ccgacccgag cgctggcccg gctacaggga cgccgtgagg agcgcgttcg tagaacggta
    77641 caggagcggg ctgtcatcgt tccaggacaa ggcgctctcc aattaccacg tcaagaaccc
    77701 cgagttcgtt cacttggtcc cgtggctcat ggacaacccg accgccctgc acgccgagat
    77761 gctcctcggt cacgaggagt atctgagaga ggaagggaaa tggaacgcca gagcggaatt
    77821 gatcnnnnnn nnnnnnnnnn nnnnnnnnnn nnnnnnnnnn nnnnnnnnnn nnnnnnnnnn
    77881 nnnnnnnnnn nncggatttc gcgagcctcg gttacaccga gcgaacgctc aggctagctt
    77941 taaacaagtc cgcgcggtct actttcggtc cgggtgtctc ggtaaaaggc gctcggcgaa
    78001 gcgaacaaca ctaaccaaac ccctgctgca tacatgtaac gtaccgagta gttgagggag
    78061 aagcaaaagg gcgaggaaag atacttttgc ttgatattcg tttaccccca caaaaaaaag
    78121 atcatgtctg acgagcgacg acccgcagag cgctcgaact tatctagatc ctcgatcgtt
    78181 cgggtctggg acatcaccaa ccgtcactac gaatcgctcc tgagcgccgc gggtcgcgaa
    78241 gagactaaga tcagagcgga gagtctcgtc cgctctcacg ttacggcttt acgagaactg
    78301 cgagacgcgt gcgtcgctag attggagaag gtgaacacgt acgtggacga gctacgggcg
    78361 cgtgaactcg acgacgagac gaaggaggat gaggataatc gcggacactc gtgcgaagcg
    78421 ctcgcgggag aatggcactt cgtgtacatg cctcgcggag acgtcgtgtt cgggtatatg
    78481 aagttgatcc cggagactct ctcaaccacg gaaggcgaag ggttggttta ccaaaaggcg
    78541 gaattcacgc tcccatccga agtggcgatc gaagcccgcg agtgcatcag caagtgcgaa
    78601 gagggtccct ccggagacta cgtgagctgt ccgcgttgcg gcgtcgcgtt cgatcgcacc
    78661 gaattctgga tgcacgcggt gttcgagatc gcggaaaggg acgccagagt cccggcccgt
    78721 agacttcgcg gctcgggagg ggacgtgtgg acgatagagg agcgcgcggg ttggcccgct
    78781 cctatttaca gaccccgacg cttgagaaaa acgtgcgaga tcggcgaaag tctgctagcg
    78841 ttgaatttga agcattttct ttcggaatcc gagtactccg gcgctctcga tcgagcgttc
    78901 gagttcttag ctctgaaact aaagccctga gaatccgact cgatatgttt tcgtacgcgt
    78961 atagtccgcg cgacgcggct ttgtttaagc gggctaacaa accaccggct caaagtcaga
    79021 gctcttcatt ttcaaccccg gccgaggatc ccgctgcggc tgagaatgta cgattcgatg
    79081 tgttatccgg agaagacttg gtcaccctgg actatctgat cggagtagcg ctcacggccc
    79141 acggtcactc cttcgtgcaa tacaggccta cggaaagaca caagacgtgc gcgggctcta
    79201 ggttagaccc tatccatcta atccacgcgt ttgtccgcgg gctgcgagac caagacgttc
    79261 cgatcgaaac gtacctatgt acgcgcgcgt cagccgcctc cggctacaag aagactctga
    79321 agatacgggt gtcgctcacg gacctcgtcg aactcagcct agagtccctt tggatgctca
    79381 agggagaagc gaggttatat tccgcgcagc aacggctcgt cgtttcgata gactctcacc
    79441 ttttcgggtc tcgcgcgttg aaccccgagt cgtccgatca gctgctgggt cccgaggcgg
    79501 ataatcggtt cgaacgactg cgaattttat caagagaagg tctggtttgc gaaggaaagg
    79561 aggaatgcga gagcgtcgac gaagaaaccg aagaggagga cgacgaggat ggcgccnnnn
    79621 nnnnnnnnnn nnnnnnnnnn nnnnnnnnnn nnnnnnnnnn nnnnnnnnnn nnnnnnnnnn
    79681 nnnnnnnnnn nnnnnnnnnn nnnnnnnnnn nnnnnnnnnn nnnnnnnnnn nnnnnnnnnn
    79741 nnnnnnnnnn nnnnnnnnnn nnnnnnnnnn nnnnnnnnnn nnnnnnnnnn nnnnnnnnnn
    79801 nnnnnnnnnn nnnnnnnnnn nnnnnnnnnn nnnnnnnnnn nnnnnnnnnn nnnnnnnnnn
    79861 nnnnnnnnnn nnnnnnnnnn nnnnnnnnnn nnnnnnnnnn nnnnnnnnnn nnnnnnnnnn
    79921 nnnnnnnnnn nnnnnnnnnn nnnnnnnnnn nnnnnnnnnn nnnnnnnnnn nnnnnnnnnn
    79981 nnnnnnnnnn nnnnnnnnnn nnnnnnnnnn nnnnnnnnnn nnnnnnnnnn nnnnnnnnnn
    80041 nnnnnnnnnn nnnnnnnnnn nnnnnnnnnn nnnnnnnnnn nnnnnnnnnn nnnnnnnnnn
    80101 nnnnnnnnnn nnnnnnnnnn nnnnnnnnnn nnnnnnnnnn nnnnnnnnnn nnnnnnnnnn
    80161 nnnnnnnnnn nnnnnnnnnn nnnnnnnnnn nnnnnnnnnn nnnnnnnnnn nnnnnnnnnn
    80221 nnnnnnnnnn nnnnnnnnnn nnnnnnnnnn nnnnnnnnnn nnnnnnnnnn nnnnnnnnnn
    80281 nnnnnnnnnn nnnnnnnnnn nnnnnnnnnn nnnnnnnnnn nnnnnnnnnn nnnnnnnnnn
    80341 nnnnnnnnnn nnnnnnnnnn nnnnnnnnnn nnnnnnnnnn nnnnnnnnnn nnnnnnnnnn
    80401 nnnnnnnnnn nnnnnnnnnn nnnnnnnnnn nnnnnnnnnn nnnnnntgtc ggcgaccgtg
    80461 gtgcccgggg tgttgaggag cgcgactagc gtccggtgaa agatgtgcac cggggatccg
    80521 gactcgtgct ctctcacggc gtccctgttg ttcttgtact ggatggtgtt gtgtcgcctg
    80581 ttgaattgac tgaaccccga cagcgcgctc ctccagaaat tggtccatat gctcagagtc
    80641 tcttccaaat gcgccacgct aaccgaagac gggtagctgc acacgagctt cacgtccgat
    80701 cctagctccg tcacgggctc gacgtcatcc tcctccttgt cgtcgttcgc gcgctccagg
    80761 cgcctcgcta tctcttcggc ttgcctgatc aacgttcggt ctttacactc gctcttcaag
    80821 cgttccaacg cgccgcgggg ccgcgtcccc gcctcgtcga gaaagcgttg cacgagctgc
    80881 gtctttttgc cgtcggatat catcgccgac accatttcgc tgagaccgcg agaaacgctg
    80941 gcggacttgt gctgggacac cgacccgcct gcgcccgacc cgtataacgc gtgcagctgg
    81001 gtgtcgttca gagcgaaccc gaacatgtcc gcgcggttgc atatgagaga tcgagacagg
    81061 ttgtccacca gcggcctgtc cgtcgcggtg ccggggacgc tgaaaccggc gttctcttgc
    81121 tgctccgctc tcgaggagag gatcacgtcc gccgcgcggg ccaaagacga gcgatccgtc
    81181 ccggcgctgg tgtaaagtct cctcgcggcg gccgcgttca ggccgcgtgt gatcttgtca
    81241 aacagagcgc tccagttctt taccgtcgcg tgcgccctcg cggccaaaga cgaaaacgac
    81301 gacgagcccg cggtcgacca gttgttgtcc cagagcgaca cgcgcctgta caggaccccg
    81361 tcgaccgacg ccgtgacgag cgccgtccgc ttgtcgtaga aagccaagca cgacggagcg
    81421 cggcactccg gcacgaccgg gcaccggccg tgttcgaaag ttttcatcac tccccacagg
    81481 gtcaccgcgg ccatcttcag ctcggtcgct ttcacgggat cccgagcgaa agcgtcgctt
    81541 tcccgatcca cccagtctcc aacgattttg cgcaccacgc gcgctcgcgc ctccgacacc
    81601 gaggcgctca tcagtaaacc cagcgtctcg gccagacgct ccgtcggcac gtccaacacc
    81661 cgaagcagag ctctctcggc ttcccttgct tggagggatt cggccgcggc ttcccgcgga
    81721 gtgagtccgt cgcgaacgat cttcacgcga cggcacgcgg catcgacgtc gctccttttg
    81781 cgtttgtcgg cacgatatag cctccccagt tcctccctcg ctcctctccg cgccgaagaa
    81841 gaacgcgtcg cccgaacggt agcggtcgtc gtcggctcga ccacttcggt cattacggcg
    81901 ctctcggtcg acaggacgct gatcacggcg gcttcgcccg acaaacccag accgctatcc
    81961 ctgatcgtct tccagggcaa aaaaatacaa ggcacgaagc ccgcgagaac cgcccaacgg
    82021 atcatgttcc tcaacgctgt tttgatgtgt tggcaaacgc tctcggtcgc gtagcaagcg
    82081 accagaaagc gcaccaggca agtggcgctt cggctgttac tccccaaaac gttgtacagc
    82141 agcagctcca cggagagagc gggactaaac gtgttgacga tctcctctat caccacggcc
    82201 aactgctgat cttcgctcac gtagatccaa gactccacgt tgcgatgcag cgggatcagc
    82261 ccgtaacagc gctcgtagca gtcgtcgtct tcctcgacgg agctgactcg gccttccgac
    82321 gaggaaaggt ttgttcgatg gcgcccgcag cgaccggacc taaacgacaa gagatcggct
    82381 tcgtctcctc ggtcttccaa cgcgaggctt gctagcgcaa cttcgcctcc gcgacaattc
    82441 gcgtcaccgc acgggcagtg tctcttccgc gacgccatcg aaatcgatcg gctcgctcga
    82501 gcgggcgatt aatgagcgag cgattgactc cgattccgat tacttacacc cttcgaggct
    82561 cagacgcgta accgattccg aaatggtttg gttgctcttc agagccctgt gctgtctgtg
    82621 tagtcacagg ggatcgggtc agcgaggacg tagctatcgt tacgaagaac tgtacgacga
    82681 cgaagacgac gacgaagacg aagaagacga ccgccgcggg tctcgccgcg ccgtannnnn
    82741 nnnnnnnnnn nnnnnnnnnn nnnnnnnnnn nnnnnnnnnn nnnnnnnnnn nnnnnnnnnn
    82801 gacgtccccc ccgcggaacg tctgttagct cgttacggcg aaaacgattc gagtttacta
    82861 atacactacg acaaggcgta cgaaaaaatg agccgagctc tcgataagct gcccgcgcct
    82921 cacggtcgcg gagatcgaca ggggcgacgc gtgccgaggt tcactgtcac ttagcgagca
    82981 caaggaccaa cggggaaagg cggcttgggc ttgggttttg ttggcggata aacgagaaag
    83041 gatcgcgcgc gaatcatttt tctttttaaa ttgttttcga aataactctc aagatgagca
    83101 tggtcaacat agattccggc gcgagctact cggcgctgaa actaaaaaca ttggaggtcg
    83161 tcaaacttct gagcaaggct cccgagttta tgggaacccc gtcggatatg ttcgcttcga
    83221 tcgtcgcgga cagagttctt aggccgtctg cggtgaacag ttccgtgtcg gccgaagcgg
    83281 tggtgaaagt cttacaggcg cacatgggac tgtctctctt caggcaacag cgagagacca
    83341 gccgtctgct cgcgggcctg gtgtacaaga tgctgatccc ggacacgaaa gtgccaacgg
    83401 gcacgcgttt ctgtaaaaag tacaccatca cggatcagcg cgaagctcag cggggcacct
    83461 acgacacggt caacaacggg gtccagagca gaacgtacag tcaggtgttc acgcacacct
    83521 ctaaagtggt cacgatgcag ttcggttcct tgctggctat cacggtaccc gaggcggccg
    83581 aggagttgat acgacgagag ctggagcgcg tgagcacggc gtgggagctg accaggacca
    83641 tcgaggtgct gcaatattgc gcggctcagc cttcgctcac ggacaaggtc gtgcaaaagg
    83701 tcgcccggcg gtgctcgaac gcggaaaaac tggacagcgc cttgacgatg tccgagctca
    83761 tgtgcgggat gctgaacgtg caaccggacg cgttcgtctg cgtgctggag aacgcgcgca
    83821 gggcgcacac gagcgacggc cccgaagtga tcgtgatggg cgacactttg tttcgggtga
    83881 tatctcagtc gtccgacgcg ggggtctcca ggatcgtatc cgaaatcacc gaactgacgc
    83941 ccgaagtctc ggtgtacacc gtcggcggat gcgaacgggt cgcgacggga gctacgactt
    84001 cactatgacg agcgtcaaca agtcgtcgtt gagcggcgac gcttttacga gcgaatccag
    84061 ctttcgcgac cgctccttcg aaatgagagt gaactacatt cgagtcggcg gcgggacgca
    84121 aagcatgatt cctatcgcgc acgtggacgg ggtgcagatg gagcacagct cccaccggga
    84181 gacgtccgtc gagcacaaag gtttctgcaa caacgaaggg ttcaagtggg agtacttcac
    84241 cgtcggctgc acggctccgg ccctggggga ggtctcggct tccaacgtgc tctcgtccac
    84301 ggacgccgag gagatcagct acaagcagct ggccctgcgc tcgccctcgg tatcgtacct
    84361 gcaccgacac gacgggtccg tggtcggcgt gactctgagg gagttgcact cgctgggaaa
    84421 tcccgccgag ctgttcggcc gagaacgcag ggaaaagctc cagggggatt tgaacgcgct
    84481 cctgagaagc ggtcccccta tgatcaccaa gggccacatg attcgactcg cgcacaccga
    84541 caactggtac agtaagatta aaaaccccgc gtcgctgctg gagtttgaca cgcgcaacat
    84601 ggcgattccc gtaactgaag caggaggaga agaagaatgg accgtgaggc ccagggtggc
    84661 tctgttcaat tcatcggcga tgaactgcat cgccaacgaa atcgctcaga tcggcagcga
    84721 gctgctcgcg cggttcggcg actcggacca cgcgaaggac gtcgcgcgta acctcgcgtt
    84781 tctgaacgac gcgctgaatt acgaccaagg gggagaacat aatgagaact gaaatcttcg
    84841 cgggcaacga ggtcccccag tttgccgccg ccgccaacga cgattggacc aagagcagac
    84901 tgtactggtc gtggctggcg gatcccatat gcgcggtgca catacgccga agactcggcg
    84961 ctaaagaaac cgacccgggg attacggcga atgagcgccg cgtgttgtgt caattagaaa
    85021 gcctgatcaa cggcgtgtta gcgttattca aaggcgtagt aggaaacagg aaaaattccg
    85081 tgatcgcgtc catgcctgcg tgcgtaacgt acgaaggcaa caatctactc cgcggatacc
    85141 cggttgcctt tacgttagac gacatcgact attgtaacct gatgtattgg atcctcctgc
    85201 cgtgcttagg ggctcgcgtg gatcgtaccg ccnnnnnnnn nnnnnnnnnn nnnnnnnnnn
    85261 nnnnnnnnnn nnnnnnnnnn nnnnnnnnnn nnnnnnnnnn nnnnnnnnnn nnnnnnnnnn
    85321 nnnnnnnnnn nnncgtaaag cggcggctct ccgcggcgcg cctcaccggt caatgcgtct
    85381 tttctaaggt caagcccgcg gtcgcccagg tagacgcgag cgaatatttc gaacccatcg
    85441 cgagtccagg ggacggcaga ggatttcacc gcaattcggt cgtcacatac atgtgggcga
    85501 tcagaatcgc taagatctcc gagatcggca actctttggc gaaggcgttg ctagggatgc
    85561 actacagcac cctcttggtc caagaggtgt cttggtccac gaggtggtcc gggatcacta
    85621 cgacacatct tattattcgg gcatgtcgta tctgctcttt agaggcgtgc gtttcacggg
    85681 ctgcgggata tctctgatgc agcaaaaatc cgcaatgtac gcgctaggca cggaggtctt
    85741 gtgcaaaccc acggcgaaca acactcacca agtgcacacc gtgaaccagt actgcgagtc
    85801 cgtcgtgatc ccggagacgc tagagtcgcc cgggttgtac atcccaaacc tgtatatgaa
    85861 agacgtgcgc ggcggcgacg ttatcctcgg tcgtaacgat ccctacgata tggggatcgc
    85921 cgacgccttc aacggctnnn nnnnnnnnnn nnnnnnnnnn nnnnnnnnnn nnnnnnnnnn
    85981 nnngcggcgt ccggctctac cactgcgcat cgcgggagca gacgttcgga taacgacgac
    86041 gaaagcaacc gcgtcttatt cggcgaggtg cttcacattc aggatttcga gaagaccgcg
    86101 ctagagcccg taaaagatcc cttccacgac actatggaga gagcgaacgg acgtaagcgt
    86161 tccacggagg tgatgaccaa atcgctcgga gtggcctttt gcggtactta cagcatcggt
    86221 ctaaattcgg acaagaaact gatgaccccc tcgtgcgaag cgataacgcc ggagcctttg
    86281 gccgagaggc tcgccccgag gatcagcggc acgggcgtgt tcgcctgtaa ccccgtgcgg
    86341 actacggcnn nnnnnnnnnn nnnnnnnnnn nnnnnnnnnn nnnnnnnnnn nnnnnnnnnn
    86401 nnnnnnnnnn nnnnnnnnnn nnnnnnnnnn nnnnnnnnnn tcgctcacaa agtcgcccgc
    86461 ggaccctggg agatcgcgta cttcgtgtta tcctgcgcgg tcaatttctt cgccactcta
    86521 tacacgcatc cgatggaacg agagcgctcc ctcgcgctgt ttaggaaaaa agaggaggcc
    86581 gaggtggacg tggccataaa caccgtggcc aggtccatct cgggtttaga cagcaacatc
    86641 ggcgtgctca aagaattcgc cgcgtcggcc acgggcgacg agtacaccaa gtacgagaga
    86701 gagctgcgtt cggccgagaa gcagaggaat cacctgcgtt atttgctgac ggccctcagg
    86761 ggacggatcg acaccggcaa actgctagcc gcggtagaca cgctatccga taacgtcggg
    86821 gtgcagctcg acgcctccgc taaaatagac agaaccgtgc tagctctcac cgtgaacagg
    86881 gatctggacg acgcttggga gcctgtgact aaggacaccg tggagaacgc gcatctggct
    86941 tacttgaacg agaggacgac aagctcaatt gtatgatgtc ttttacgatg atgaatatcg
    87001 ctattggaag aatattgttt gtataatatg atcattgtcc tcgagatgtg ttgtgtgtac
    87061 agttttctaa tggttgtaat aaaaattttc gattccatta ggcaagtttt tctttttatt
    87121 ttattattca aacaagtaca aaacagtgtg ttcataaagt ataaaggtaa aaaacataat
    87181 tctttgtcat acaaaatcat ttagctgaca gtgacttcgg tgcagtttct tcggtacttg
    87241 ttgttacaac atagatcata caatagaaaa aaacactgta cgacattctt cgacacccat
    87301 cgtaaaccat aaaaatatac aagacacagt gacagtgaca gtgaaacacc cgttgtgaac
    87361 catataaaat ttaatgcaca taaatacaca aacacctttg accggtaaaa ccgtaaaaaa
    87421 acattatcag tacataacaa atacttgatt ggccctttag aaatcgcatt aaaaacaaac
    87481 ccccacgccc cataatcaga aatagttttc catagcggtg cagatgcgcg gagccggtcg
    87541 cgttctagca cgactatgca gcggcaggag gagatgaggg ctgtattctt ccattatatt
    87601 gatatactcc tcgccccctt ccggcgagta gtcaaacagc ctagcggcca cgttattgtt
    87661 cgatgcgaac atgttagcgt cgatgccaac cgcctgagac ctcggtctga ggtggcgggc
    87721 ggtcggggat ccgatcgccg cgccgcactt agtagccagc ttagcgatca ggtgtatcag
    87781 agtaagtccg tctgaaggct tacagtccag caccacgtgc acatctctct tgccctcttt
    87841 gtcagttctg cgataccgaa ctatgaacca ctctcgcaga tagtaaagca ttcgcttaaa
    87901 agctatattg gacaccttgc cccgcaagga tacgtcgatc aacgggacca taacctccgt
    87961 ctcgtcgatc agagtgaccg tgcaccacaa agccagaatg acttgcttct tgagaacaaa
    88021 acagcaccag tgaaacgcgt gatcccccat gtcaacatcg aacaggcgag gtaagcagag
    88081 atccggcttc aggggaactt ccgcggagtt agatctggtc ccgatcaaga ctcgattcca
    88141 aaagtccggt acatggggaa tacacacgta tctgtaagca tcggtttccg gcaagctgcg
    88201 attgtcccag tatctgaacg acgccatctc gtcgttgcga gattctatct ctatcaacgc
    88261 ctcaaaggct gtgggcagag aaaagaaaca ttgtgatgtg agttgtgaag cgaacacgga
    88321 caaaagatac aaatgtaaaa atttttcata ccgtgtttga gctcggtggc cctgggcgcc
    88381 cccgcctcgt tgtctgaaac catccaggtt acgtattcgt tagacgctcc gatcggcgcc
    88441 acgtcctcct cggcacgttc gaggtcccag gtcccaacag tttccagttg aggacattcg
    88501 gccaggaaaa cagcggtcgt gttatcgatg cctcgtttgg atgtcatgtc gtgtcgcgcg
    88561 cagccctcgt cgcgtcggta gcacagcgtg cagatgacgc acccgcatat gcattgcacg
    88621 ggtttgttga gctgcagcag atacccgaaa catatcacgg acctgctgaa aacctgactg
    88681 cacgtggtac acgtgatcag cgcgacaagc tctgcggcgg acacggacaa tccgcttgtc
    88741 gccgtcactt cggtggggcc atccgcgacg acctcagcgg cggctgtgcg atcgtcctct
    88801 tcttgctctt cttctgcctt cttttcttcc tcgttgtgaa cacggatttc actctgagga
    88861 ggtgttggca agcttcgtga aaaatccgac aaatctactc tgagctgagg taccacttga
    88921 tgagcctcta ccactacttc ttgcttgaca ggactcacac gatgacccgg gctcgttgtt
    88981 ggaccatttt cgatctcatc atagagtaaa tctagcatgg tattattgcc aaaggggtag
    89041 ttcagatcgc ccggtaactc ctctacatgg ccaccgctcg ggaaccttgt cacccgcctt
    89101 ggttcggggt aggtccataa cgatccgtct ggcgctgctg ctgctgcatg tggaaaggcg
    89161 ggctggatat tctgtaagct ataagaaacg gagtgtgtaa gcattcatcg aatacaggca
    89221 tgattgtaaa aaaaaacaaa aaacaatcaa catacccgat gtttgcgatg gcaatgtcga
    89281 gctcatcaaa tgcgtcattg gccgtcgttt cagacgttgg cgtgggcaat tgacatccct
    89341 ggtcattagg agcttctccg atcggttgcg ccgcttcagt gtcagctgct gctgaagaaa
    89401 aaggcacatc cctcggagga ggaggaggtg aaggcgcgtg agtcgtagac tcaggctcgc
    89461 cgtctgtctt agcctgcaca atctcagtcg gcctctccgt cggcctctcc gtcggcctcc
    89521 aggctgttgt tcgagaagtt ccagcttctc caatcggctg ctctgcttca gtatcagctg
    89581 ctttaggcga gggcgcttcc gtcggagcgg gagcgacagc gtgcgtcgtg gattgctcgc
    89641 tggctgtctt ggcgcaatgc ggagatcgct gcgcaagctc caaccgtttt ggtctccggg
    89701 ttgctgttcg agctgaagtc ccggcacaat catcattatc accgtcatct tcctctcgtt
    89761 catcttcctc agagcccttt tcctcatctt cctccccccc cctcttctcc tcctccgccc
    89821 ccctttcctc ctcctctcgt tcatcttcct ccgcctcctt ttctatctta tcttcatcgt
    89881 cgtcgtcatc atcatcatca tcatcatcat catcatcgtc atctctggaa gttgcgtgtt
    89941 tccaagagcg tgttctggat cgtttctcac gtaacatagg ctgccgtcgc tgctgctgcc
    90001 gctggtcatc accacgctcg agtttgaacc gcttcgggct aggcatagat gatttgggtt
    90061 ttacgatgag agagcgtagt ttcggttcaa ggtcacggaa cgaaggcgtt tgtcgtttga
    90121 gatgatttct ttctccaaac attctgtcac gagcacggtc acgagcgcgc gtctcgatcg
    90181 ctcgccctct ccaattcgcc ttcctgcgtc ttttttgctg ctgccgccga cgctccggat
    90241 cctcggtgtc aacccatgtt ctccgcactt ggctttctct cctccaatcc ggtggtcttt
    90301 gaatattata ccaatcatta cttcgatggt catctatcca ccacgtttct tctagctgac
    90361 gaggaggaga agaataacaa gggccgtaat acatcagctg ttgattctct tcgaaccatt
    90421 gtctcctgtt agttttcctc gagggagacg gcgttcgaga tctcctgtac aattggtggt
    90481 atatttcagg cgaagtcatg cggcgacagt aggggggttg cgggccgaat atcttctgtc
    90541 tcggatccgg gcctgccgaa ccaaaaatat cttccgtctg cggagcggan nnnnnnnnnn
    90601 nnnnnnnnnn nnnnnnnnnn nnnnnnnnnn nnnnnnnnnn nnnnnnnnnc ccccacaacc
    90661 cgccgttagt tcaaggtctt tcggaggagg aagaagaagt ccccctcggt tttcagacgc
    90721 tgacgcggct atgttttgac tcatctgaga cagaaatagc tacatcgatt gcgcaaagct
    90781 ggggttgtgg caataaaacg tattgtgtaa ttcaaggtcg cgtaagaaga ggcttttggc
    90841 accgagacaa tctctttcga gtccgaccga cacgagtccg accgcgttga gactgaatcc
    90901 gaccgccctg cgcgagcgga gtctaaccgc tgcgaaggag ggaggccgac cgcgtcgaga
    90961 tcgagtccga ccggagcgag ggagtccgtc cgaccgcgtc gagatcgagt ccgaccggag
    91021 ggagggagtc cgaccgccgc aaggcaaagg agggagtccg accggcgcgc aacggggaac
    91081 cccgaacgct ttaaccgaga agagtccgac cgctcgccta ttggggtcta tccatatata
    91141 cacgccgttg gatgaatttt cacggtttta caaaaatgga ccaagcgccg aacgattcta
    91201 atgcgcggac aaaatgtaca aaaaggaggt ttctcgagga ttatctgaag gccctgcagg
    91261 acctgtcgaa ggagaaggag aggtccgatt ctaggtatgt ctccgtttta cccatgacat
    91321 aaaagacacg tgattgtgta tatgtcttac ggtcgtctgt gtttttatgt ttgtttaaaa
    91381 cagactggtt aaaaggaaac gcctagacca tcaccatgcc aatcagtccg aagacgaaga
    91441 caaaacgccc gaaaccgagc cttgtgtcga agtgaacatc ggccgagggg agaaagtcgc
    91501 caacaccgtg gtgttgaagt accttaaggg ccggagattc gacgccccgt acgtgaggat
    91561 cacgtgcctg aacgacgacg tcccggaggg ccatcagtgt cgcgtagcga gcggggataa
    91621 taacaacatg ccgatcaaaa aacgaatcag cgtgcccgcg aggatactgg tggacctgat
    91681 gcacgtggcg ataaccggga aggggaccct cgtggatgat caagttgatg cggaaaagta
    91741 tatcgacgag accgccggag gcagcgtgag ttacgagtta tatctcgaca gaaccgaagt
    91801 ccctccggga tctgtcttta aaccacgtcc ggaggagatc cgcgcaccag accccaggca
    91861 cgccaagtgt cccgacgtgt cgggcggttg gctcgcagtt cgctttgtca gaggcagcct
    91921 tgttcagtct gtctctgagg gctaaaaaaa agcccgcttc ggggccgacg ggatgcccct
    91981 gtctcacggg gagcaagcgg ctcagtgctt cgcggccgtg gacgactggc tgcggggcga
    92041 ctttgaaacc atggacctgg tgataaagtc acacgtcccg aaacgagcga ccgtgttcca
    92101 gatgcctcgg gcgagcgacg ggttcgtcta cacggacgaa gccctggtcc tttggcctga
    92161 actgactccg gatgaactca aagaactgat ctttatcacc aggcgagtct gcgaaggtac
    92221 ccgggacccc gacgaggacc cgaactcgga ccatcccatt gccgatgatg atgatgatga
    92281 tgatgatgat gatgatgatg atgatgatga tgatgatgat gatgatgatg attaattaaa
    92341 aacatatcac atgaaatccg ttctcgcgct acccaccgcc gattatttta tctcgggaca
    92401 tctcagaagc tcgaggagag gagagaattc gtcctctcct ccagtttctg agaatcaatt
    92461 cgaaatgatc agcggcgggt agcgagagga caggtttggg ttatatgtgc aataaaaaag
    92521 aaacgaagac atgtctttcg actcatcatt tttgttgtat acgcttgcag ttgaccaaaa
    92581 gaaattaaag tgctctctcg tcacaagtac ctttttcaag tttctttgga tatgagttca
    92641 caacaaacta taaagaacac accacagacc aacatatact tgtttgagtt ttattgttta
    92701 ttgaaaaaaa aacgtatgta caaaaaacag ataagcacta tagcatctta ggcctgagtc
    92761 ttttcacata tctagggagc agaacatctc ctccgcatcc tcctcatccn nnnnnnnnnn
    92821 nnnnnnnnnn nnnnnnnnnn nnnnnnnnnn nnntctccgc accacggcat gagtatggcc
    92881 accgaggtcc acagcgcggc gtcgctggcg aagcccgaga gccaacctcc gaacgatggg
    92941 atccgcgccg ctgtcatctc gtcgtaccgc ctgtcaaagt ctttcaggtc ccgcgtgata
    93001 ttgtcgaggt tttcgcgcac ggacaccagc tgcacgctag tgtttatggc ttctaacagg
    93061 tccagtttgg gcatcccggg caaaccgcca tctttcagga gggccgcgca gggcatannn
    93121 nnnnnnnnnn gaaaatgtgc ggcctggaga aaggtttcaa cggcggagac tctatctcca
    93181 ccgtagcgga accttccatc cacgtcactt tattatcccg gtaacagatg cctctgtggc
    93241 acggaccgca cacggtcttg cactctccgg gatctttcgc gcacctcttg tacctctcgt
    93301 gaatctcggg cttcacgcag tactttccgt agcattcgga cggctcgtag aactctccgt
    93361 ctatgaacca caccttgtag tcgggccagc agggcacccc gtccgtgctc atcttgggaa
    93421 tgggaatgat cccccggaca atggttcgct cgatcgtccc ggggaccgag tgcacgatga
    93481 acagcttacg gtccttgtac agggcagcgc ccacggtggg gaagtccgcc aggccggggt
    93541 gctcccgcat cacggtcatt ccgctcggac agctccccga tcgcttggtc gctatttgcc
    93601 tcaagcagtt ttccactcct ctggccatga acttggtgtg catcgcggcc tgcgtcatct
    93661 ggtgggtcac gctctgtatc tgagcgtacc acatctgata gctggccatc accgagaact
    93721 tcacgttggt gtctcgcagc gcggtttccg tgtttcgttt catagcgtct ctgagcatgg
    93781 cgaagttctt gttcgcgatg tccgtgttct tcttcatctg cttctcctgc tcgtctattc
    93841 tcccgttgac cagcgccacg ttggcgtcga gtctgttgct cacctcgacc agctgccccg
    93901 acacgctcac gaaagagttt ttcagcgcgt ccatctgcgt ctctagcgcg tccacccgca
    93961 gggacacgtg cgtagccagg gccagcgcgg agcccccgac cagcaggcta agaaacctct
    94021 tgcggcgtcc tcctcttcct ccttcggacg agagccgagg gatgggaaac gaggagctct
    94081 cgggtatcgc gtacgcggaa gccttcagct cctgcacggc gagttctctc aagccttctc
    94141 tcatcagatc gccggccctg cgggcgtcgt tcacgatctc gtgcgccgag ccgcatagct
    94201 tgccgtaatc tctgcggcag ctctcgtcgc ctccgcagat ggcgatcaga caaggcctca
    94261 gggcgctcac gtcgtaatcc acgcagctca cgttcagatt gatgtagtct atcccggggg
    94321 taaagttgga cacgaagtac agcgcttccg cgggcttcac tatcaacccg agatccgatt
    94381 ccaccgcggg tcgggtaacc gcgtagccgg cgtccaccga gacgacgatc cgattccacc
    94441 gcgggtcggg taaccgcgta gccgtcgtcc accgagacga cgttcacgct ctgggagctt
    94501 tcgcccgtgt tgtgcgcgac gcacaccttg ttcaccgggg gcgcgtactc caccaggcgc
    94561 tgggaatcta ggactcctac catgtaatgc ttgcgatccg tggtggggac caacgtgttc
    94621 acgttgatcg ccacttgagg cggcgtagac gagacgtcgg ctcgattttc gggctcgccc
    94681 ggggtgcacg actctagcgt gtacaggttc gccacgtaga tcttgtcgta actggtgctg
    94741 aacatctcct tgtgaggctc cttgaatatc cccagcgctc cgtgagcggc gatgagtccc
    94801 gagcacacca cgctagtgct caggcccacg ttgtaacgcg gatccagaga gcttttggac
    94861 cccgaagcgg gatccttata ttgcgtttcc ggtacggtga tcacgatatc tgtcaactcc
    94921 acgaccgagg agctctccga ggagccctcc gggctcctcc tgaatcgatn nnnnnnnnnn
    94981 nnnnnnnnnn nnnnnnnnnn nnnnnnnnnn nnnnnnnnnn nnnnnnnnnn nnnnnnnnnn
    95041 nnnnnnnnnn nnnnnnnnnn nnnnnncggg tcggagcgga ccccgcgctt gaagtccgaa
    95101 tccaccggag ctatcacgaa ctgattcact ccgaaagcca ccgcgatcag ctccgggaag
    95161 cgcttgagcg tctcgaacga cgtggacgcc accgtcacgt tcaccatcac gcctctggcc
    95221 cacacggtcg agctagagcc cgagcagcac ttggtgtcta tgtcctcttc gcacttgagc
    95281 gccgcgttgg cttccatgtc ggccaacgag agctcgcctt cgatcgaagc ccccggagtc
    95341 cccggaccgc cgctctttcc gatggagctg agcttcaggc ctcccgtcgg cgagcttcag
    95401 gcctcccgtg agagagagag tgaaaatcac cctattcgcg ccgatccgac gcctcaggag
    95461 agtcatcatg taaggcatca cgccttcgtc gtcgtcggcg ctcttgctca cccacatgtt
    95521 ttgacatcgc ccgggtttgc tcatgttcgc gaaaccccga ggcgtcacga aagcctcaaa
    95581 cgcgtccaac ctcgaaaagt ctatgtcgtt caagagcgct cgagaccgag gtaacccgag
    95641 aaaaatcttc gaagcgccct cttggatcag agcctcggcc gcgaagcgcg ctacttcggt
    95701 gaagttcgtc gtcttcggct tcgtgcaatt cttcgtcgcg ccccagtcgc ttgcgtccaa
    95761 aagcaaggcc gacgagtacg ccgacaggct cgctctgacc agggtctcgg ccgccgatcg
    95821 cacggccgaa gcgaagccct cgtcgctcga cgagagcggg atcaggcact cgtcgaaggg
    95881 gactttcatg cgtctcccgc caccgtgagg aacgcgatcg cgtccaagct caaggaaaga
    95941 cgtcccgtgc tcgtcgaaaa gcgagcggcg tccacccgaa ggatcgtacc gtcgcacgac
    96001 gacggcgcca cgaaatctct gatttcttcg ggcgtaggcg cgtagcttgc ccctcgggtc
    96061 cgcatgctcc gagaatcgga cacctcgcag actacgaggg gcgccgaagc ccgggcgtca
    96121 gcgttcgtca ctccggtcca cgagcccgaa gatctcgagt tgcccacgca gaacctgttt
    96181 ccctccgact cgaaacagtt gtcgcccaac tgcgaatggc acacggcgat ggactcggcg
    96241 tctccgaggc ccgcgtaggc cagcacgcaa gcgtaaggcg aattgcgaat ggttagcacg
    96301 tcttcggcgt cgggccatct gcgcgcggtc gcgttcacga acaacgttct cttgaggagc
    96361 ttgtacgccg cacactgagg gcccgggtcg cactcggccg cggcgtcgtt tccgaaataa
    96421 tagtctttgt ttcgagagct agcgtgcagc agcacggata ttttgttgag aggcaggctc
    96481 gggaccacgc gatcggaaca cccgaatccc ccgggtactt tgaggcagga cgactttttc
    96541 acgtaggcgc ctaggatgta accgtccgcc gcgcgccgcg cgagatcggc cgagcgatcc
    96601 cgcgtagctc gccaattcgc gtgtatcttt ccgggacagt agtgcgtgca cctcgatccg
    96661 atcgagctct tttcggcgcc gtggttattg gtcctgtcga gcgcgaaccc gctcacgctt
    96721 ttgcccacgc accatccgct ctgagagttg cacgacgaca cagagatcca cgcgtaggga
    96781 gcgtagccga acggcagatc ctccgtcgcc gaggtgagcc ttcccgtcgt cgtcgctagc
    96841 gcgattaaaa ggagagcgat cgacatcgtc gctcgctcgc tcgctccgtc gaaacgaatg
    96901 aacgctacgc ggagggagct ccgaacacgc aaataagcta caatccgccc gattcggcac
    96961 acacgcgcga tcacaatagc gcgtgagcgt gggacgagga cgaggacggc tggtttacgg
    97021 acgaaaccga gccgtcggcg ggcgcggccc cggggccgcg ctgtttcann nnnnnnnnnn
    97081 nnnnnnnnnn nnnnnnnnnn nnnnnnnnnn nnnnnnnnnn nnnnnnnnnn catctcttga
    97141 gccgggacga ggaacactct gcccatgtgc gttttcaccc ggttcatcac gcggagagac
    97201 gcgctgttcg ccagcgaata cgaccccgcg atcaggttta ccgacatgtt ctgtaacacc
    97261 tccgtgatgt tgtcgtttgt cgcgctgtgg gccaggtgaa cgttgacctg cgcttctgtg
    97321 aacgcgtagc cgcacgagtt caagaaggac gtgacctcgt gggccttgag cactttgatg
    97381 gaatccaacg tgttcctgtt caacttcttg cacagaaagc agccgacgcg ccgctcgttc
    97441 tcgtagcgca cgtcctctat cgcggggtga tggtccctcg cgctcacgtt catgtacagc
    97501 atcggatact gcttttggag gaagcgttcc gaatcgcaga gatcgggctc cggaggcgcg
    97561 aagcccgcgc ccgacgcctc gggaaacatt tgaaacacgg gttccgcggc catgctcgaa
    97621 acaaaccccg tcgccgaaga agaacggcgg cgatcgccag acctagactg aggcgatcgg
    97681 tctcttggat taacgccttt cgcgaccgaa cgggttttcg acacccgttt tcttctcgtc
    97741 gaaaagtctc ccgaccgctc gtcgcgttct tcttccgcgg cgagtaacga tgtcgacgcg
    97801 cggcattcga accgagagaa aggaacgacg agggaagaag aagacgaagt ccccgggcga
    97861 ggagaagaag aatggctttc ctctcgctca tcatcagcca tcttcgaagc cgagcgtcga
    97921 cgaccgagtc gttgcggggt tcctcgaaag cgatcgggag gtatcttttt cgaccacggc
    97981 tccctgctag ggatctctcc caacagccgt tgcgtgttcc gtaccagcga caagcgcgta
    98041 atagccgtga tagacggtgc gcattgtaaa tggtgcaaag gagccctcgg tgaatcgggg
    98101 cgtcgcgacg acttcgtcga cttcgaacgc gctaaaacca gagcttatct acgagggata
    98161 ttcaacgtgt ctcccgcgga tgcgggtaag ctgtccgagc tgttagaaga gctaacgcgc
    98221 acccgcgatc ccgaccttcg cggggaagga gggggttacc ctttcgcggg cacccccccg
    98281 tactgcacgg tgcagaacgt ggttcacatt tcgggcgccg ctttggaact actggcggaa
    98341 ttcgacagag agttcgtgtg gggagataat ctgattttca acaccggagc cgcgcgcgaa
    98401 tcgagcgtcg cgaccacgac ttagattgcg actgtagaag aattctctcc tttctttcta
    98461 tcagacttgt tttctttcct tactcattta ccgtcgcttc tcacgtgaaa tccgggctac
    98521 ctcgagctct gcccgaccta ctctctcctc gagatgcctc ccgtggccgt atccccggcg
    98581 gcgcatcgcg cggctaaaac ggggcctttg ttttgcgcga aaggagatta tttgtacgtg
    98641 aaaacatcag ttcgagactc aaagagagcg gtgttgaacg cgggcaccaa gaccctggtg
    98701 gcttacgccg acgaagaaga gtaccgcgac gaagagctgc gatcggatcc ctcgctgttc
    98761 gtcccgatat tctgcaaaga gtgctacggg accgaagaaa ccgattacga cgaggccgtg
    98821 gctcggatac gaaaagggag cggtcctttc gtcgtcggcg tgtgcagcgt gtacggcgcg
    98881 gctccgggcg agatctatcc ggcgtctagg gctgaattcg caatagggaa cgagctgtct
    98941 tactccggag cctgtcaccc gcagcccgcg agggctttgt tcctgcacga cgccgagaaa
    99001 gtcataggcc gcgtcgagtg ctactggcac gtgcacagca aatccatcga taagacgtac
    99061 ctgttctgtt gcgtcgcgtg cgatcgcaac atcgaatacg cgaaccgcct gctgaccctg
    99121 ttgacacaaa acgatgcctg cagtaccgct ttcagtctgg gaaccatggg agacaacgcg
    99181 atcgggcccg tcgcggacga gtgtagtttg gtctcggtgc ccatgagacc gggctgtttc
    99241 tgcgtcacgg tcacggatcg agacgctctg acccggacca tggttaggat ggggttttcc
    99301 gcggtcaaag acgcggcgct cgaggccggg ctgcgtccga gcgacgacga aaacgaaaaa
    99361 cagacgacgg ttcgccacca cggtatcgag ggagacggcg gagagggaga ggaacagctc
    99421 gtcgtcttag aggatgctgc gacgaagctc gtcgctaaac aggcggggga gatacgggtt
    99481 ctcaaagaca cgctcactgc gatgaaagtg caaatcgaag tgttgagtcg aagactgaag
    99541 tctccgaacg atccggacgc gttgtttacg gcgcaaggag cgaaggattt cacagcgcgc
    99601 acgggggttt ggaacagact gtgcgccggc gagggcgagg gcaattccga cgcttccgag
    99661 tcccgcgatg aacatactaa tgacagcgga ggcgacggcg tcgttacgag cgccgacgcc
    99721 ttaaacgagc ctaacggcat cgaactcgcg atgaactccg gcgaacagca gcatcgaccc
    99781 ctgacggggc acgaattgga agagctgagg cgactcctgg cggcaccgag ggctccgagg
    99841 ctcgacctcg acgacaatca tcgtcgacgc gagcattggc gagatataca agatcaacac
    99901 cttctcccgc cccgaggaag agtagatcat cacgattatt atagacgtga agacgaagcg
    99961 tctttctcgt ccccatcctt tccttcgacg cgtcgcccat tcaacgacga gagggcgtcc
   100021 attcgacctc acgttctcac cgaagaagag aagagagcca tcgcgctcga ttacaataaa
   100081 cgcgagtcgg aaaaggaaga ggcttctcgc aaaaaacaag aagcgatagt cgacatgctc
   100141 aaggctggca ttggcgatat gatcagatcg ggcgtcaaag aagcgatgac ggcgccggag
   100201 cgggaagctg ccatcgcggc cctctnnnnn nnnnnnnnnn nnnnnnnnnn nnnnnnnnnn
   100261 nnnnnnnnnn nnnnnnnnnn nnnnnnnnnn nnnnnnnnnn nnnnnnnnnn nnnnnnnnnn
   100321 nngtacgcca cgcaccgcgg ggcgcccccc ccccccccgc caatgaaccc aaggcgagag
   100381 gatctcggtt gccagaaaat gtgacaaaac aacaacgcgc aggctatcgg gcgccttcga
   100441 acgttgtgga tccggtcgcg gagacgcaac gcttcgttca ggagtttgtt tcggcagtgt
   100501 caacaagcat ccaacctcct tttatgtgaa catgtaaagt gaaaatgtat tttcgtgttt
   100561 gtgtgaaatg aaataaaaaa agtaaaagtc aaaaacttca tgagtgtttt ctattgatta
   100621 ttatatagca caacacacaa catccagcaa tcatcgcata ccgtcgtcgg ttcgattatg
   100681 gcctcgatcc gtgacgccct taatgttcct ctcctgaacg cttatgttca gcagcagcct
   100741 cagcctaaca tgcctaacag ggccgaggac gagaacgaga ccggcgaccc ggtgctctcg
   100801 gggccgaatt gtcattacaa aagacatagc gacaacctcg ccctggggcc tctcgatttt
   100861 acgcacgtcc cctctcagat gatatcagcg aaacacacgc cgcgcgtcgg agacctgtgc
   100921 gtgaggctcg ctccgttgac ggctcggaac cacgagtacg cgtcgatagt cgacctctac
   100981 aacacgtact gcgtcaaggg catcgcccag atggccgcga gctgcataaa cagctacacg
   101041 ggaggcgcgg gagatcaact gtatattccg gcgataccga tcgacgtctt tgtcgaggaa
   101101 tggaacagga cgctcaagct atttcacgac atgatcagat gcacaaacga gtcatcgcgc
   101161 cgtcccgtca aagccgtact cagagccgcg gtcgtggcca acgccacggc tctgaccctg
   101221 gacaacgtcc cggcgcggag cgaacacttg tggttcgttt tgcattgcgt gatatcgaga
   101281 ccggcgttgg tcagggaggc gatccagctc gtgggcgccg tcgcgtcggt cacggcttct
   101341 acgtgccaca ccggagaggt cgactacatc aacgtcaagg acaaggccgc ctcgtattgt
   101401 tcgcgattgt atctgatagc caaatcgtcc gccgcggcct cggggaacga cgctaccgca
   101461 ctgggagacn nnnnnnnnnn nnnnnnnnnn nnnnnnnnnn nnnnnnnnnn nnnnnnnnnn
   101521 nnnnnnnnnn nnnnnnnnnn nnnnnnnnnn nnnnnnnnnn nnnnnnnnna ggacgctgcg
   101581 cgacgcgtaa gcgaaggtgt ttgtttttgt aaaaaaaaaa tacattttca cgtcatcgca
   101641 cttttagtcc atatactatt accggaacaa aaccgatccc ttagctcagt accatttgtc
   101701 gtctgagtga tggcgaatca ccatcacgcg tggcacgaac tcaccttggt agacttgata
   101761 cgcctcacct catccgatcc cccgacaaca aacgtgagcg acgttattcg cgagatagag
   101821 cgaggcacgt ttcgcggtac gatcgaatgt cctcctcctc gcgcagaacc tcgagacgac
   101881 ctgagctctt acgtcgtgaa caaatggtgc ccgtggttct cgcggacgtt cggtgcgctc
   101941 tcggaaggaa atcttaacat gcttacggtc aggctactaa acggcttcga tgaacctctt
   102001 cgtctagagc tgttgattac ggttttgatc gtcttaaggg tcccgaacgc gcctcaaccc
   102061 ccgacctgcc gagaccgatc tttggccacg aggtttctct tcgcctagta aacgccttac
   102121 gcttcattca cgctctaact cacgactaga ctacctcccg agccgcctcg cctgctcgcc
   102181 cgcaatcgtc ttttaaataa tgtcatccac tagaatacac gcgccgatcc gttcatacgc
   102241 gcacggcctg agcgagaaaa gggagccgaa tgcgcgctcg ccttacggga cttacaaata
   102301 cgacccggcg cgcagctatc tcaccggagg ttcatttcgt gaaagacgcc gacgcctacg
   102361 tgcccacatt acacggactg agcccggact tcataagccg cctgaaagag gtggccgttt
   102421 gcgcgacttc gagctcgatt gtagacaggc cgtttttaaa cgctccgcac ctgtacccgg
   102481 tggaactgat caatacgggc tacgagtctt tgagacaggg ggatagattc acggtgcagc
   102541 tgcccaacgt acaagacgca gacgcgcagc gtaacgcaac gagagacccg ggctacgaca
   102601 gctccgtgaa cctcggtata tggggaggat tgctcgccac gaaacgagtc aacggcgaat
   102661 acggcgggga gcccgcggaa aaaagcgann nnnnnnnnnn nnnnnnnnnn nnnnnncccc
   102721 cccgtaggaa ccgcagagcg tgctgtcaat gatgactcta ttggctaacg ggggagatca
   102781 tcatcgcgtg cctaataata ttcgcgaaca agccgcagac gctgtgaaca acgcgttcga
   102841 cgcggccgtc gtgagcgctc tcgttcagga tcaggaggcc aaccggtatc tcaagaccgt
   102901 gataggacac gccatgacga tcgtggaaag cgtacagggc ttcgccgcgg gacaggtgat
   102961 acggtcgtgc tgcggctata acaccagcaa aatccggacg ggggagagat tcgtcgccca
   103021 actcaatatg aacagatggt tgctatgagc gtgaaactgg tgtatttttg acctgtaatc
   103081 aatatgttga tacacgagtt caataaaaaa ttaaaacaca caagaaccaa tgaagtcgga
   103141 gtgttttttt ttattcagac aaatatagta agctgtccat tacacaagtt cgatcaagaa
   103201 ataaacacaa aaatcaatga attattcaaa caatgcatat agctatatac atccacaagt
   103261 gtccgtagtc tttaattcga atagtcccga tgagcatggg tttccgcgtt ctgtttcttg
   103321 cgtttgtgct taataatgat gtcgtgtggc cgctgttgcg aatcgcgtga agtcttcgcg
   103381 gaaaagcctt gtagtgtgtc actgctggct tgtctaacgg cgataagctt ttgctgctgc
   103441 tccattctcc gttcttcgcg cggggcagag ctcgattgtg gccgatgaag gcttcggctc
   103501 ggatcgccgg cctcttgcgc ggaagaagaa ggctctgcga ccgaagaagc ggagctcgca
   103561 tcttcttctt gagaaatcgg tcgtctcggg tgttcggtcg tctcatcgtg atcaaaccac
   103621 cagcgagatt tatgagcttc acgcgcctcg gtgtcctcgg cggcttgagc gggatgtaac
   103681 caccatcggt cagacaacgc cgagcttctt tcctccgcga taaatccgcg atcgtctctt
   103741 tgcgaaacag cggacaggtc cgtccaccag cttnnnnnnn nnnnnnnnnn nnnnnnnnnn
   103801 nnnnnnnnnn nnnnnntcgt tctctttagc cacaggagta cgtttattaa gaccagcgcg
   103861 cacaagatcg ccgcgacgca gcgagctaac cacccctcga gcgcggtacg tccttcggct
   103921 tcgggacgca tttactacgg cgtcgcgatt tagtagtcga tagctttccg cggtcgacgc
   103981 gctttcaaaa tcagcctagc gccacttgcg cgccccgcac cagcccccag tacatcacgt
   104041 aggtcggcgc gccgaagaag agaggggcta cgtgcgtcaa aggcgtcagc gccaggtgaa
   104101 tcgtattgta gagcagaacg atcgcggtca acgcgcacca aaacacgggc gcttcttcgt
   104161 accggtcgaa aaggtggaat gggatctcct cgaattgccc gaaagctcgc ttgctgtagc
   104221 gctcggggtt cgcgagcgac gactcggaga gtctctcctc cttgtnnnnn nnnnnnnnnn
   104281 nnnnnnnnnn nnnnnnnnnn nnnnnnnnnn ngcgcgcgat taaggccgcg cacaccgtta
   104341 tagaccacgc ggcccccaac gagcttaacg cgaacaggtt ccagagcctg accgtgtggg
   104401 cgaatagcgt accgaaaacc agaacgctgt ttgcggcttt gagcgcgttg agcgacctgt
   104461 cttttacgcg gcgcgcgctc tctcgggtcc cgttgatcca acacgtcgcg ggggacaggt
   104521 acagagggtg gacgttcgcg gtagcgaacg tccctctgct cacagaaacg aacaggatca
   104581 gatcccgatc ggccacaaag gttttgggca gcattcggtc actcggcttt aacaaaccan
   104641 nnnnnnnnnn nnnnnnnnnn nnnnnnnnnn nnnnnnnnnn nnnnnnnnnn nnnnnnnnnn
   104701 nnnnnnnnnn nnnnnnnnnn nnnnnnnnnn nnnnnnnnnn nnnnnnnnnn nnnnnnnnnn
   104761 nnnnnnnnnn nnnnnnnnnn nnnnnnnnnn nnnnnnnnnn nnnnnnnnnn nnnnnnnnnn
   104821 nnnnnnnnnn nnnnnnnnnn nnnnnnnnnn nnnnnnnnnn nnnnnnnnnn nnnnnnnnnn
   104881 nnnnnnnnnn nnnnnnnnnn nnnnnnnnnn nnnnnnnnnn nnnnnnnnnn nnnnnnnnnn
   104941 nnnnnnnnnn nnnnnnnnnn nnnnnnnnnn nnnnnnnnnn nnnnnnnnnn nnnnnnnnnn
   105001 nnnnnnnnnn nnnnnnnnnn nnnnnnnnnn nnnnnnnnnn nnnnnnnnnn nnnnnnnnnn
   105061 nnnnnnnnnn nnnnnnnnnn nnnnnnnnnn nnnnnnnnnn nnnnnnnnnn nnnnnnnnnn
   105121 nnnnnnnnnn nnnnnnnnnn nnnnnnnnnn nnnnnnctag gtgggggtat aaggtgtttg
   105181 gtatattgga gaacttgggg accgcgacag agcgaaaacc catggtcgcg atgtgtcacg
   105241 tgaaggaaga tgatccgggg cacttgtttg acttcgtcac cacccaagaa aaggtttacc
   105301 gcgtgatatt agactgttct ggcttcaagt tccgcgaagg ggaggaggag acgtattcga
   105361 cgctcgaaga tatggttcgt cacatggaga ccgtagggac gtttgtcgcg ctacccgatt
   105421 tcgatagcga cgatgattta ggtcaagatg atgatgacgc ctcgtggtga ggtgcctgaa
   105481 gtgagtgctg ctgcgaggcg tggacttgga acgtctccgt gctataataa tggcataaga
   105541 tgataccgct gtcgctgatc caagttcatc aagctcaaat gcacgctcga agatctgatg
   105601 agaccatcga aacgtttgcc acgctacccg acttcgacga cgagtaaaaa aatgttttaa
   105661 atgttttctg tgtcgtttat gtgtaaccta aaataaaaac attgttaaaa gacgatgatc
   105721 tattttcttt ttttcctcct ttgtcatatt cattccctcg cttacgtatt aacagtatat
   105781 gttcgatgta acggcatttt gcgtatagaa ccatggccac gaagaaacag ttcagctcgc
   105841 ttatggagta cgagagtccg gccgagcctg ccgtcgcggc gaaaaggcat cgtcatcgtg
   105901 gcgacccttc agagtacggg aactggtacg ccctagaaca atgggaacca tttcttctaa
   105961 agctaggcga tcgcttctgg ggtaacgctt cggacgagca ggtcgacgcg ttcctgaacg
   106021 ggcccgacgc ccgcttcgga gacgtggtgg tctcgcagta ctacggaaaa gagccgggcg
   106081 ggctgtgctc cttcgccgcg aagacgtctc gcggaatagt gaggtgcggc ctgcagctcg
   106141 tgtacggctc ctaccggtgt accgactttg tactagggct caactggccg aataggctgt
   106201 tacaagaatt cgaagccaaa atcgcaaacg atgaaaacat tgaaaggggc cacttagtcc
   106261 ccaaaccttt cggctttgta ccccggggat ctatcggcac ggctgagcgc ctggtgcggg
   106321 agatgcgcgc cgcgatcgag tcgctgggag gctcgtggag aatcacgcgt tcggctcctt
   106381 tcgccaaaag gtacaaggtg tttgatattt tgaaaaagtc atcggaacga aaccccatgg
   106441 ctgcggtgtg ccactcgcca cgcgacgcgg gtcacctgtt cgactttgtt acctccaacg
   106501 aaaaagtata catggtgacg ttcgaccggt ccgggttcag gcaccataag aaaaaagtga
   106561 cttattccac gctcgaagaa ctggtgagcc acatgaagga catctggacg tttgtcgagc
   106621 tgcccgactt cgacagcgac gacgagtttg atgatgatga tgatgatgat gatgatgatg
   106681 atgatgatgc tgatgatgat gactgtttcg tgtattacca aataaatgag ataaatcact
   106741 ctgagtctaa ccattggctt gtattgagtc ttattgagtc ttgtactgtg atattaagta
   106801 ctgtgatatt aacgaaaaaa caacgttaac cattacatcc gtgtctgtgt cttttgcgat
   106861 ctgagaccat ggctacgaag aaacagttca gcgcgctgat ggagtacgaa tctcccgcgg
   106921 tgccgaaaaa gaaactctgc gtcaaagaga taaaagagta cggcaactgg caccgtttag
   106981 agacgacatg gtcttcgttc ttgacatggc tccgtgatac cggcgatacc ttctggggag
   107041 ccgtatcgga tgaacaagta aatgcgtatt tgagtcaaga cgatgtacag gagggagcgg
   107101 tgattatctc ggaataccgc ggcgccgcgg tagggcattt atgttcggtc gcgactaaaa
   107161 ccagccgtgg catagaaaaa ggcaatctgg tgctctcggg tggctattat gaactcgttg
   107221 gcgctagtga catcttctcc gatctaggtt gtcgtgggat tccaaaaacg ttgatacggt
   107281 atatgttaga cgacatcgaa aacgggcgcc tgatcggtaa accagtcaat atctcgtcgg
   107341 caaccccccc cgggattgcg agccgcatag ttcaggagat gcataacgcc acggagttat
   107401 taggcggtgc gtggtgggga ctcacgagcg aaaaactgga aaatcaaaag cgaaatgagt
   107461 acacgctgtt tggtattctg caaagaatcc cgactcaaga tccccctgcc acggcagcgg
   107521 tttgtcatat gtgcgactac gacgagggac accttttcga cttcatcaac gcaaagggac
   107581 gcgtgtacag agtgatattc aacgggatcg gattccgtat cgacgatatc tacaatcggg
   107641 gcgatcgcgt gacctaccct acgctggatg ggatcgtgaa acatatgagc acgatcggaa
   107701 cgttggtctc acgtcctgat gatgatgatg atgatgatga tgatgatgat gatgatgatg
   107761 atgatgatga tgatgatgat gatgatgatg attagcgtag cttacctaat gtgctatgtg
   107821 tcttgtgttg gatgttttgt catgtaaaca actagcttta ccaacgtgat gtcgatatgt
   107881 gttgcatgtt tcttatccgt ggaataaaaa ccgacaatga tataatatgg ttctcatata
   107941 tttttattgt ctcttcaaac atacacaaca catacaaatg caatgaaggt aagatcacga
   108001 tggttcaatt cctccgtcgc cgtaacccat ctcaacacgt ttccgaaacg ccaccagtct
   108061 ctcgtcgtag aagcgtacag cgcccacgtt ctccgcaaag ttacagtttg tcatctgtat
   108121 cctgtcccta gaagtgaccc ggctgagcgc cacgtacacc gacggcttaa tcggcgacat
   108181 cgagaaatgc cgcgggggat agtagatcac atcccccgcg atcgtgcagc cttggcagtc
   108241 gtacgtgttc atcgccaaca tgcaagccag cgggtgcgcg gtaacggtcc aattcgcgca
   108301 gtaccactga gagagaccga ctttgtacaa gcgtcccgtg cggtctcctt tcacgtgaaa
   108361 ctcatacgct tgagcctctc gtttaaacgt cacgccgcac acgatccctt cggcgtcttc
   108421 gatcgtcgac cggtccttgg cccctttctc cgcgaaacga aaatcgtccg atgacgaagc
   108481 gaccccgaac ctggtcaagt tcgctctgct gcgcacaggc tgtattccgt tctgatccat
   108541 gtgccaaatc agccggacct tgcagcctac ccagagcttg tcggtcctca agtagtctct
   108601 ctctccgggc cgaggccctc cgcgccgaaa cctgggcacg gaaaagagct tgggcagcgc
   108661 ttgcgccgct tgctgcaaca cttcgtacca agcgctcggt cctttgttgg ccgacccgga
   108721 tcggtttctg gtcacgctca gaaacgtctc gccgacatgc ccgacgcaag agccctgcgc
   108781 cgtctgtttt gccccgtgcg nnnnnnnnnn nnnnnnnnnn nnnnnnnnnn nnnnnnnnnn
   108841 nnnnnnnnnn nnnnnnnnnn nnnnnnnnnn nnnnnnnnnn nnnnnnnnnn nnnnnnnnnn
   108901 nnnnnnnnnn nnnnnnnnnn nnnnnnnnnn nnnnnnnnnn nnnnnnnnnn nnnnnnnnnn
   108961 nnnnnnnnnn nnnnnnnnnn nnnnnnnnnn nnnnnnnnnn nnnnnnnnnn nnnnnnnnnn
   109021 nnnnnnnnnn nnnnnnnnnn nnnnnnnnnn nnnnnnnnnn nnnnnnnnnn nnnnnnnnnn
   109081 nnnnnnnnnn nnnnnnnnnn nnnnnnnnnn nnnnnnnnnn nnnnnnnnnn nnnnnnnnnn
   109141 nnnnnnnnnn cctctcaggc gtccgaagat cgcactgcag accgcgcagg acccggggcg
   109201 cagccgttcg caagaatgcc tgtcgttcgc acgttgaagg aaatcgtccg aagcgcatag
   109261 cgcctcgaag cgctcgatca catacgcgta cgtgtcgcgg tagcgttcga tgaagtcctc
   109321 cggggagagc gcgtcgtcca gcagttgctt cttgaatccc atcatcctgt ggaacgtgaa
   109381 caccctggcc agagaaccgg attccatcaa cgtcccagcc gccttgttgg tcatggcgct
   109441 caccgccacg ctgaccttga gagccctcag tttagcctct agcaacgata tcgcgtaaga
   109501 ctttccgcag ccggcgtctc cgctgagcag ggcgagtttc acgcgatcgc ctcgagtcgt
   109561 gtgcagccta accatgcgtc gcacccattc ctcctgacag tacctagaca tggcgagaat
   109621 cgcacgagtt ttcggatcgt cgtcgagccg aggttttttc cgtctcacgt cctcctcctg
   109681 ttgttgttgt tcttcctttc ctccgtcggc atcttcgtct tccgtcatcg cccgtctctc
   109741 ctcgagacac ggcttcgtca cgggcgcccg agcggatcgg ggtcgaatcg cacccggttc
   109801 acttcacgag aggccatccg atttctcgtg gggctgggat ctcttctgcg ttgtcggaag
   109861 cgccgccgcg gttcttactc tgatgctctc ctcgcctgtt cacgtccaaa cgtcgacgtt
   109921 ggatgaacgc gttcagagac cggtcgattc caaacgggtc tctgtctctg tcgagcgacg
   109981 acgactcggc tgactcggcc ggtcttttcg cgcgaaccgg gacttctatg ccttccaata
   110041 cggaccgtaa cgccgtgttt ttagcctgag cccaatgtcg cgacgatgac gacgtgttct
   110101 cttctaaacc ctccgtgaca ggtacaaaga cagcgccctg agtttcgcgc actttacgcg
   110161 ctctatcgcg cactcgagcg aaatcctcgg acgctctgga caccgtttcc ttgaacaggg
   110221 tcacgctcgt cgcgtacaaa ctcttgccca gctgtaacgc cacggtcgtg actccgcctt
   110281 tgtaggtgct gctcagcacg cccaggagtc cggccagcaa ttccacaaac ggtgcttgcg
   110341 ccccgtattc gaaaagcaac cacgcgaagt cctccgtctc tatccgaacg gtagatctat
   110401 acccgtttct gtgcaattga gattgtttgt tgaaaccgaa gtgtttagcg taccattcgg
   110461 gttccatgtg agacaaggca atgttcacgt tctcaagcat tacgctgaaa cctacagcct
   110521 gcttcccgcc taccctcatc tcaaagagct tttgtaacac tccgaccgga gtcacggact
   110581 gtccgggttt gaacatgaga tcctcgggca gcgacgtggc taagtaatgt ctccccaccc
   110641 agtccaaacg aggatgatga tcggcgactt cgtcgtcgtc gctccgctct cctttcttcg
   110701 tcgaagaggc cgcggcgctc gcgagctcga gctcaaccct gagggcgcgg ctctcgtcga
   110761 gcgcctcgcg aagagcgcct cgcgcgtccc ctaggtctcg cttgcacaac tccaggtcgt
   110821 agaccgcgcg atcgagttcc gctctcaaag aagcgttatc cggcgaatca ggcggcccgg
   110881 gcgctgatgc acgtctcgtg tcatctcgat ctcgttgaat cgcgtctctt tcgccttctt
   110941 cgaaagcgct cgacgccgat cgtgaggaga gtttcagttg cctttcctcc gcgaggtttc
   111001 tcttaagttc cacgatttca cgcttcatac gcgctattac attcacgtga ggacaaccga
   111061 tttcgcacga tggctcccgt tcctcctcgt cgtttccgcg acctctttgt gttacgcttc
   111121 gtaacagaga agaggagcgt ctggtgctgg tgctgcgagt agtcacgccc gccatcgctt
   111181 cgtgtagatc gtgccaagaa caggctccga ctgcttactc ggtcaaaccc ggcgtaagga
   111241 gagtataaat aaggactacc gaaggctttt tctgaataaa catcatgaca actcaaagct
   111301 attccgatgt tttctcccgg actctctcgg tcctcccgct cctgatgatc atctcgtcga
   111361 tctcaggact ggagacccag aacgctacta ccggggttcg agtccgcacc gtggtgttac
   111421 agaggaacac ggtctcggct ctggcgtgcc ccttgaaggc tagaggaccc gtgacttgga
   111481 ctgcgctcag cggaaaccga agcggaatcg aatggaagag acgcttagtg ttcgcgaacg
   111541 tacaggggcc tgagctgtac agatgcggga ctcggagcgc ttcggtcttg gtgaacgtta
   111601 tcgtgagcga cggtccttcc aacgtgacgt ctgggaagat tgcgcactgt caacacggca
   111661 gaccttgcgc cttgaagtgt tcctacgtga aagatcatct ggtcggatgg cccggtgttc
   111721 gcgcgaagga ggaatcgtgg tggggcgagg aatgggaagg tgttcagatc aaggcaagtg
   111781 cacgactccg ccgttcgagc caaacttcaa tgttatgtta tgccttctct tattttctct
   111841 ctcctttcgt tttcagggag aaaacccgac ggtgatcagt ccaggggtga tcttagccga
   111901 ctttctgcgc aacccctctc tcgtcggatg taagagacgt tattatatca ccgaagaagg
   111961 gagcgaagcc acggggctcc cggtgggtca cgtattggac ggagcgagct cgaagatgct
   112021 catggagatc ataccgcctt attccgagat aatacgcccg ataagcagag acttgagcca
   112081 gaccgtgatc atcccggtct cgctcgggaa acggatcgag gttcggtgcg aagcgatatt
   112141 ggctacctgg cttcaatacg actttctgta ctggagcaaa gatctgcaca acgccacggg
   112201 taaaatagac tcttatccga tatttctgaa caaggagggc gcgagagtca aggagcgaac
   112261 cgacaacccg accacaaagg acaacgatat cggtacttct gcgatcaaga ccttggcgat
   112321 cgacccggtg gaggaatctg acctgatcag cgtctactac tgcaatctct catcgtccgg
   112381 ctcatctaaa acgctcaagg tgcttctgag agacaaatcc gcgaacggcg gacgaggatt
   112441 cgacaaattg tacgaagcgg cggccgtgga gtacatctag agtttgagga ccagtgattg
   112501 atctgtgtat tctgtgtact ttttttgtat tgtgtatcat ttattcaccc tgccaataca
   112561 ataaagcaat aacgtggatg tgttgtggtg ctgtgtcttt gtgtctacgt ttggttgaaa
   112621 gaaaataatg agccatccag acagctacaa cggggaactg ggtggagatg ggtggagatt
   112681 ggagcggtcg gatacgattt gtgttaaagt gtcgcgcggt ttccccagaa cggttcagtt
   112741 cgttcaggat ggcattgttc gagcgcgtga actggacggc gacgctaaaa gagtgctcag
   112801 acaaacaaag acacgagatg aagttcgtgg aattaagatc taccggaccc tgccacagtc
   112861 ctacgtttca ttacaaagtt gagctttttg tccggggaaa cgatgaagta cgctatgagg
   112921 ccgaaggtag cggtcctaaa aagcgtttgg ctaaagcgca ggccgcttta aatctcttac
   112981 agcaaaatcc agatttattc gaactaaacg caccaaggga caatgcgccg acaccaccaa
   113041 gacctcctcg cgagaacccc ttcgataaaa attcacatcg gctagacgaa gagtcccggg
   113101 tccaagacgg cgggcccgag gatgatgatc gggactcctt ggacaattat gttggcgaat
   113161 tacaggtaag ccgagctgag tttcacgaat aaacgtacta cttaacctga aatgagacta
   113221 atgtcacgta acgggtcttt atcaggaact gtgtcagaag cgcaagtggc ctctacccta
   113281 ttactgcgaa gaagagttta cacccgggca gttctcgtac cgatgcgaag tagtggcgag
   113341 cgtgcacacc cagggtgagt gtcgaaccga gtttagcgaa tcatactttt tgtggctctg
   113401 aatggtcttt aactcgtatt tctcatcccc taggagtcgg cagtgctaaa aagatcgcaa
   113461 agagcgcggc cgcgaagaag tgcttgagtc tcatcgagaa gctgacgctg ggcgacgagt
   113521 gagtgagctg agatgtccga atggttctcg aatctccctc gcaacaccac cctgtacgac
   113581 ctgatcgagg ggctaaccga tgaaccgtgc ggacgcagga gcacggtctt gatggcggcg
   113641 gctttagtgc ttacgctgct taacgttgtg tatgtcacgt accaaatatg cgaaagaaaa
   113701 ataaaataca gcagactgcc tactatcgct gtgtaacaat gtcctcatgt tgtgtgatct
   113761 gtgaaatgaa ataaataaaa caccattgaa cccgaactaa gtgtctttat tttgtcgtga
   113821 gtgtttgtta cctgatgcca acgttggaga ttgttgatca gtaacttggc ttcataaaca
   113881 cacgtaacag gatttatttc ttagtgtatc atcttttatt gcatatttag aaaaattcaa
   113941 acatttgaat catcttcatt gatgagtttc ggtcgtttcg ggtctggacc tgaggaacga
   114001 gagagatgta cgcaatgaga tgatgagaat acatgagtaa tcgagtaatg gcgtgcctgc
   114061 gaaaacttaa gaacttaccc ttgggcttag tgccgctcac gtctcctacc accgccgcgt
   114121 cagtctcgtg gatgacatag tggacgtcgt cgtcacacac cccttcgccc tcnnnnnnnn
   114181 nnnnnnnnnn nnnnnnnnnn nnnnnnnnnn nnnnnnnnnn nnnnnnnnnn nnnnnnnnnn
   114241 nnnnnnnnnn nnnnnnngac tgtagatacc cgagcgtttg cggtagatct tgatggtgat
   114301 caggactagt ccaaacacga tcatcatcgg agccgcgatc aaggcgtact tcacccagtc
   114361 atcctcctcg gtgagccacc accactggta ttggttgtcg tctaccatgg ctatcagctt
   114421 cggactgctt cgggctcctc agatctcaga caggcggtat gtgaccaggg cgagcgagga
   114481 ggacgtaaat taatactttc agaaatccgc tgtgtgtttg tgcgagcggg gtcggacgag
   114541 ggcggtaata accctatatt agcgcgtagt aactctattt taacaaagat agacaatgga
   114601 gtcgaatacc agcggatgga aattgaacta tgttacggga gacctgtttt cttgtccgaa
   114661 aaccgagtct ctcgcgcact gcattagcga agactgtcgc atgggcgcgg gcatagcgct
   114721 gacattccgg aggaggttcg gtcgagtgaa tcacgtaatg agacagagaa aacggacagg
   114781 agaatgcggt gtgctgaaag acggcgaccg atacctctac tatctggtca ccaaacagag
   114841 ggtcacgcat agaccccggc tcacggacct gaaggcgtcg ttggaacgca tgaaggctca
   114901 ctgtctggag aacggggtta aaaacatatc gatgcctcgc atcggctgcg gcttggatcg
   114961 gctgaaatgg aaagacgtgt ctgcggcgat agaaacggtt ttcggggcca ccgatatcgc
   115021 catcacggtg tatacgctgc ctgctcctgg ctcctacgca gcaagggacg ttgcatacct
   115081 cggctacctt ggctgagaat attcatttct tttgctactg tgtatgatga tggtgatgat
   115141 gaataaaata agactatgag tttataagag tggtttaaac tggtttaaaa tcgtttttgt
   115201 tcaaaaacaa atgcacaaac agaagcaaac atgatgatga ataaaataag taagtggttt
   115261 aaaatcgttt ttattcaaaa acaaatgcaa acgataacat ttctatctgt catcacagtc
   115321 aagcacggtc actgtcacag tcactgtcag gtaggtctcg caggtcttcc gccaaatcgc
   115381 gacgcccgat ctgcaccaag atacgatgat ctgcgaaatc gcctcgaacg gatgagaatg
   115441 ctgaccgatg tagccttttc ccctgcggag atgaagaaac gcggccctgt gaaggacagg
   115501 ttggggacga tcggctcgcc tgaggtgaag cgttctgtga aagacagact gggaacgatc
   115561 ggcgcgattg gctcaatcgg ctctcctgag gcggtgggtc accgaaagat tcgtctgagc
   115621 ggcgaatcgc tagactccgt ctttactccc ggagaccaat tcatcccgat cgaagcgctc
   115681 gtggcgagat cccagggaag cgcattttcg attagtccat agcgcatacc ccgcttgccc
   115741 ttggtaccct tgttatccga gcgttccagc cctggaacgc tccagcttaa gaactgtttc
   115801 actcgagcta gctcctccgt gctcaacgaa tccaatgtac gccgaatgga gtctttgcaa
   115861 acttcgtccg ttctggtcat gtcgtactct tcgaccggaa acacaaagcc cttcgatgcg
   115921 tcgaaagagt tgcgggtcaa gtctttgaag cactctgtta ggaaggagaa cgcatctgcg
   115981 cagcccatac gcgagcataa agtgcccacg atagattccg gacgtgcact gtccatggaa
   116041 tcccatacgg gagtatgtat cgcgccgagc gccttcaggt gtccacgcat gcacggaagc
   116101 acagatgccc acggcaaacc tcctttgctt gctctgcgag cgtcctgcag cgcgttgaaa
   116161 aaatttatgc acgtctcttc gttttttatc aggtaggccg ccatcctgaa tttgatatcg
   116221 tcgctgttcg gtgaagccat ctcagatgag gaaagcagtt tcttttcaca tccacgcttc
   116281 agtgaatatg tatcaaatat aaatcgagtt ctcaaaaccc gaaggctgtc gagatgagcg
   116341 cggcgatgca ggcagaactc gatgcttacc gcaaggccgt cgagatgagg gcgatttgga
   116401 aggcagaatt cgatgcttac tgcaaggaga tcgagcgcaa acagctgggg gcgttcgatc
   116461 ccatcagagg tcgagtggcg cgagaagcgc tgtacgcgaa agatctgtgg tgcaagcggg
   116521 gctacgaccc tcgatgctac ggagagtcgt gccccgtgcc gctggggcgg ccgtgcgcga
   116581 ttttgcccgt aaaacaagac ggcgactccg cgttcagagc cgtgagcgtc gccctcagcg
   116641 gcgaccgcaa gctttacggc cgtctcaaag acgcgtgtga aaaattaata acggaccacg
   116701 tcagctatca ctgccgcttt tggaagcgcg acgactacga aaaatacgac cgaaggtacc
   116761 ggtccgatat gctgagcttc ctaagcagga tgctgggcat ggccatagtc gtttacggcg
   116821 cgagacagaa ctcggagaca ggcgagagcg aatggggctg gcgcatcacc gacgatgggg
   116881 ttctctgcga gtggcacgaa ggagacggag cgttgtatct gatggaaaac gacggccatt
   116941 tgcagcccgt gttctgcgta aaaaaaccga attcagagga gtgctacggg ttctgtaagc
   117001 acaaaacggt aacgaagtgc ccttgttctt tagcgcaagc gaccagagag aagctggtgc
   117061 aaatctacga cgacgacgat gaccagacca gtgatgaaga catggaccaa gcctttagtc
   117121 gcatacgtat ttgattgtta cattcgcaac tgtacttttc aatgtgtcct ataaccacga
   117181 caatcagtgt gccatttgca ataaaaaaga ataacatacg gttggtttat ggtgtatttt
   117241 ttcacataat aattgattgg aaaaaaagaa aagtaattca gagacttgaa tcaaatacac
   117301 aagacaaaag acatactgat gtggaacacg tttattggac tgatcacaga gcagaaacat
   117361 acaatactgg ataatcagat taaaatgagc acgcttaata tagagcataa acggctaatc
   117421 gggtctatta ttgttcacaa tgaacatgat atatagaaac atagtaaaat gaacacgtta
   117481 aaatcaacag aggtctttgt tggtagcagc atagcggcag ttgtagatcc ttaagccgat
   117541 cgtctccagt caactctatt aaacacgtat ctgacagcgc gtcagcaaca tcagctcagc
   117601 tcagctacat cgaacacatc gattccttcc tgcgcaatgg ccgtccactg tcttctgaaa
   117661 agttggggcc tgagtcatct caacgacaag tttgaaaaca attttccctt ggaatgtttc
   117721 gtgtccatgt ccgcggcgaa agccagagac gaatacgggg aggttttcgc agaacaccac
   117781 gcggatctgt gcgacagact caagaaaatg ttggccagga aagtctacgc tgaccagagg
   117841 gaactccctc gaggcgatct gcgaaatcgc ctcgaacgga tgagaatgct gaccgatgta
   117901 gccttttccc ctgcggagat gaagaaacgc ggccctgtga aggacaggtt ggggacgatc
   117961 ggctcgcctg aggtgaagcg ttctgtgaaa gacagactgg gaacgatcgg cgcgattggc
   118021 tcaatcggct ctcctgaggc ggtgggtcac cgaaagattc gtctgagcgg cgaatcgcta
   118081 gactccgtct ttactcccgg agaccaattc atcccgatcg aagcgctcgg gccattgatg
   118141 aagaagaaac gaaagcgcag caggagcaga gtgtttgtca acggacgcca gacgcacatc
   118201 agacgaaagc tgttcaataa ttgctgaaac gttactatgt tgatgaaaac tcctgtgtta
   118261 tataataata taaataaaaa attaatgaat acacatacag tatatgtgtc gtttggtttc
   118321 tttgtgcgct catggctggt atatgttgtt aacttaattg atcctaatgg aacgctatgt
   118381 cttatattaa aacaatatga atttataaat cgagttctca aaacccgaag gctgtcgaga
   118441 tgagcgcggc gatgcaggca gaactcgatg cttaccgcaa ggccgtcgag atgagggcga
   118501 tttggaaggc agaattcgat gcttactgca aggagatcga gcgcaaacag ctgggggcgt
   118561 tcgatcccat cagaggtcga gtggcgcgag aagcgctgta cgcgaaagat ctgtggtgca
   118621 agcggggcta cgaccctcga tgctacggag agtcgtgccc cgtgccgctg gggcggccgt
   118681 gcgcgatttt gcccgtaaaa caagacggcg actccgcgtt cagagccgtg agcgtcgccc
   118741 tcagcggcga ccgcaagctt tacggccgtc tcaaagacgc gtgtgaaaaa ttaataacgg
   118801 accacgtcag ctatcactgc cgcttttgga agcgcgacga ctacgaaaaa tacgaccgaa
   118861 ggtaccggtc cgatatgctg agcttcctaa gcaggatgct gggcatggcc atagtcgttt
   118921 acggcgcgag acagaactcg gagacaggcg agagcgaatg gggctggcgc atcaccgacg
   118981 atggggttct ctgcgagtgg cacgaaggag acggagcgtt gtatctgatg gaaaacgacg
   119041 gccatttgca gcccgtgttc tgcgtaaaaa aaccgaattc agaggagtgc tacgggttct
   119101 gtaagcacaa aacggtaacg aagtgccctt gttctttagc gcaagcgacc agagagaagc
   119161 tggtgcaaat ctacgacgac gacgatgacc agaccagtga tgaagacatg gaccaagcct
   119221 ttagtcgcat acgtatttga ttgttacatt cgcaactgta cttttcaatg tgtcctataa
   119281 ccacgacaat cagtgtgcca tttgcaataa aaaagaataa catacggttg gtttatggtg
   119341 tattttttca cataataatt gattggaaaa aaagaaaagt aattcagaga cttgaatcaa
   119401 atacacaaga caaaagacat actgatgtgg aacacgttta ttggactgat cacagagcag
   119461 aaacatacaa tactggataa tcagattaaa atgagcacgc ttaatataga gcataaacgg
   119521 ctaatcgggt ctattattgt tcacaatgaa catgatatat agaaacatag taaaatgaac
   119581 acgttaaaat caacagaggt ctttgttggt agcagcatag cggcagttgt agatccttaa
   119641 gcgtcctcct cctccctggc ccaagaacgc gcggctgttg cttctctccg gtaagcgctc
   119701 accctaggag cgcctttcgg aaggctcaga caatccaacg tggtgtacac gcgacccggg
   119761 cagctttccg cgcccggtag aggggcctct gtccactcgg aagcctcagt gtccaaaatc
   119821 gtagcgccat actgtccaaa tatcaccccg cgagttccca gcacgtatcc ttgcacggag
   119881 acctcagtat cgttatgtct catccagaga tgcatgttga atccgttcgc ggtgcccagg
   119941 gtcttcagct cggcgggcga caaggatctc aaaacggagc aagtcgcatc cgctcctacg
   120001 agaccgcaca gtctgggctc gtccggcctt tctcctgcgt ttgtctcagt gtaggtaact
   120061 acgccgtgag tctctccgtc taactcgatg tcgccgaaca gcgccttcct cgagtaggcg
   120121 atcgttcgat cgccttccga cacgattaga cgacccagct cgtcgactcc ggacttccac
   120181 gagaccgatc tagtgaccag ctcctcttcg cctcgactcc ctcttacgtt tgcacgtatt
   120241 tggagatgaa ccccgggacc gtccgctata acgtagaaaa acccagaggc gctttgacat
   120301 gtcacgttag cctcgcccgc gtatcgtccc cctcgttgaa tcgccctagc taggatcagt
   120361 ccgcttagac tctcgcagtt tgccgttccg gaaaagggct cgggaactcc cgagggagtc
   120421 tcgggaggag aggcgaccgc tccgtcccag tgctcaggtg acttctctgc caaaacgagt
   120481 ttccaggtct ccgagtcgcc tccgacgggc ggaggacctc ggcaaattgt gcgacaggaa
   120541 cctttgacca gcacgcaggg gaacattccg tcccacgaag tcttgtcgta tgagttcagg
   120601 ggttgcatga ccagcatatt gtgagactct ccgtactccc ctaacgtctg cacatcggcg
   120661 ggccacctcg tctttctaac cctgcgcgga gaccgagcgg tcaggctcct tatttcggga
   120721 tgtttgttca tgtaagccag aagcgtcttg tgcacggaac ccatgtcggt ataagagagc
   120781 tcctcatcgc ccggttcctt ctccgatgag gccgttgtac cgaccgccac ggcgaggatg
   120841 atgaaaatcc accattgaaa aaacattttt gttgtttgct ttgtnnnnnn nnnnnnnnnn
   120901 nnnnnnnnnn nnnnnnnnnn nnnnnnnnnn nnnnnnnnnn nnnnnnnnnn nnnnnnnnnn
   120961 nnnnnnnnnn nnnnnnnnnn nnnnnnnnnn nnnnnnnnnn nnnnnnnnnn nnnnnnnnnn
   121021 nnnnnnnnnn nnnnnnnnnn nnnnnnnnnn nnnnnnnnnn nnnnnnnnnn nnnnnnnnnn
   121081 nnnnnnnnnn nnnnnnnnnn nnnnnnnnnn nnnnnnnnnn nnnnnnnnnn nnnnnnnnnn
   121141 nnnnnnnnnn nnnnnnnnnn nnnnnnnnnn nnnnnnnnnn nnnnnnnnnn nnnnnnnnnn
   121201 nnnnnnnnnn nnnnnnnnnn nnnnnnnnnn nnnnnnnnnn nnnnnnnnnn nnnnnnnnnn
   121261 nnnnnnnnnn nnnnnnnnnn nnnnnnnnnn nnnnnnnnnn nnnnnnnnnn nnnnnnnnnn
   121321 nnnnnnnnnn nnnnnnnnnn nnnnnnnnnn nnnnnnnnnn nnnnnnnnnn nnnnnnnnnn
   121381 nnnnnnnnnn nnnnnnnnnn nnnnnnnnnn nnnnnnnnnn nnnnnnnnnn nnnnnnnnnn
   121441 nnnnnnnnnn nnnnnnnnnn nnnnnnnnnn nnnnnnnnnn nnnnnnnnnn nnnnnnnnnn
   121501 nnnnnnnnnn nnnnnnnnnn nnnnnnnnnn nnnnnnnnnn nnnnnnnnnn nnnnnnnnnn
   121561 nnnnnnnnnn nnnnnnnnnn nnnnnnnnnn nnnnnnnnnn nnnnnnnnnn nnnnnnnnnn
   121621 nnnnnnnnnn nnnnnnnnnn nnnnnnnnnn nnnnnnnnnn nnnnnnnnnn nnnnnnnnnn
   121681 nnnnnnnnnn nnnnnnnnnn nnnnnnnnnn nnnnnnnnnn nnnnnnnnnn nnnnnnnnnn
   121741 nnnnnnnnnn nnnnnnnnnn nnnnnnnnnn nnnnnnnnnn nnnnnnnnnn nnnnnnnnnn
   121801 nnnnnnnnnn nnnnnnnnnn nnnnnnnnnn nnnnnnnnnn nnnnnnnnnn nnnnnnnnnn
   121861 nnnnnnnnnn nnnnnnnnnn nnnnnnnnnn nnnnnnnnnn nnnnnnnnnn nnnnnnnnnn
   121921 nnnnnnnnnn nnnnnnnnnn nnnnnnnnnn nnnnnnnnnn nnnnnnnnnn nnnnnnnnnn
   121981 nnnnnnnnnn nnnnnnnnnn nnnnnnnnnn nnnnnnnnnn nnnnnnnnnn nnnnnnnnnn
   122041 nnnnnnnnnn nnnnnnnnnn nnnnnnnnnn nnnnnnnnnn nnnnnnnnnn nnnnnnnnnn
   122101 nnnnnnnnnn nnnnnnnnnn nnnnnnnnnn nnnnnnnnnn nnnnnnnnnn nnnnnnnnnn
   122161 nnnnnnnnnn nnnnnnnnnn nnnnnnnnnn nnnnnnnnnn nnnnnnnnnn nnnnnnnnnn
   122221 nnnnnnnnnn nnnnnnnnnn nnnnnnnnnn nnnnnnnnnn nnnnnnnnnn nnnnnnnnnn
   122281 nnnnnnnnnn nnnnnnnnnn nnnnnnnnnn nnnnnnnnnn nnnnnnnnnn nnnnnnnnnn
   122341 nnnnnnnnnn nnnnnnnnnn nnnnnnnnnn nnnnnnnnnn nnnnnnnnnn nnnnnnnnnn
   122401 nnnnnnnnnn nnnnnnnnnn nnnnnnnnnn nnnnnnnnnn nnnnnnnnnn nnnnnnnnnn
   122461 nnnnnnnnnn nnnnnnnnnn nnnnnnnnnn nnnnnnnnnn nnnnnnnnnn nnnnnnnnnn
   122521 nnnnnnnnnn nnnnnnnnnn nnnnnnnnnn nnnnnnnnnn nnnnnnnnnn nnnnnnnnnn
   122581 nnnnnnnnnn nnnnnnnnnn nnnnnnnnnn nnnnnnnnnn nnnnnnctcc aggaactagg
   122641 ggtgttagcc cgagaagaac gagatgccgc tatggattgg caaagcagcg gcgtgcatgt
   122701 gcatgcctca cctcagacgt tggccgacat cagggcacgg tcgttgatcg accgcgtcag
   122761 ggaaaagggc gacgcggctt tgtcctgttt ccttgaggct tgggacgaat gggacgacct
   122821 gatggctacg cccgatattg atttggtgaa gatcgtaacg tatttggagg acttgaccga
   122881 agccgacttc gaacgattga aatggttcat gaagcacgct gtcggtgaca tcttcaaaat
   122941 gcgccgcatc cgtcgttggc taacaaccga cgccgcttcg aggacatggg tggctcgaga
   123001 catcgcttac agctactata aaccgaaaga ggcgctgatg gcgctcttcg acagacttcc
   123061 tcgcagagac ttgctccgat cgatgagtct gaatctctga aaccaggcgt aaagaactac
   123121 atcgaaccga aaatattgtg ctgcagaacc aacgcttttt gtcaaacggt gtattttttt
   123181 aaactaatgt gtgtatcaga agtatctgaa ataaaaaaac aaactgactg aacaagtgat
   123241 ttttgtatgt ctttaaatga gtccttcaaa gttttaatta tctcagcaag ctaaaaccag
   123301 aaagcaggga gaaatgctca gagtttaatt agagtatttg tcataagacc actcgcatat
   123361 cacagtatgt accaaaacat gcgcttgaaa aaagcaaagc aacacacgag gtttttacat
   123421 tgcatacttt ttttattcaa caatgtacat tcagccgttt gtatacacac gtaattaaat
   123481 tgcacattac acaaatacaa cgcagtcatt tcagatgctt tgagttcttc tctcctccga
   123541 gcgccgcgtg tgagcctcac tgccaccgtc agacagccag gggtggcgga tatctcttct
   123601 aaactaggtc tgtcgtggga ctgagagcgg tccaggcacc tcggtttgtg gtagagaacc
   123661 atacatcaat tcatacaggt gacaaacttt attcaattat acaaacaaaa ggaaatgtat
   123721 ggactgtagt cttttcacat aaattacaca aaacacgcgc acacagggga tcaaaatata
   123781 tgagctaaca gcgcctttag tttgttccgc ataaactcgc ttgtcagcga gtgccactcg
   123841 tagacaaagg cgagatcgaa gcatggcttt atctcgtact cgcactcaga ctttcgctcg
   123901 atctccccga ctctagaaag ccatactacg ttgaagcaca acacatgtga aggcttggtg
   123961 atgtaggtga tacgatcctc tgtgtacacc tgataaaagt ctaatctgcg atccttgtac
   124021 ttctcgcctg acattacaca cagttgcttc ccgttgctca acgtgactgg cacgtaactg
   124081 tccagaacag cgtgagcgag ccgcagatgt tgagggaggn nnnnnnnnnn nnnnnnnnnn
   124141 nnnnnnnnnn nnnnnnnnnn nnnnnnnnnn nnnnnnnnnn nnnnnnnnnn nnnnnnnnnn
   124201 nnnnnnnnnn nnnnnnnnnn nnnnnnnnnn nnnnnnnnnn nnnnnnnnnn nnnnnnnnnn
   124261 nnnnnnnnnn nnnnnnnnnn nnnnnnnnnn nnnnnnnnnn nnnnnnnnnn nnnnnnnnnn
   124321 nnnnnnnnnn nnnnnnnnnn nnnnnnnnnn nnnnnnnnnn nnnnnnnnnn nnnnnnnnnn
   124381 nnnnnnnnnn nnnnnnnnnn nnnnnnnnnn nnnnnnnnnn nnnnnnnnnn nnnnnnnnnn
   124441 nnnnnnnnnn nnnnnnnnnn nnnnnnnnnn nnnnnnnnnn nnnnnnnnnn nnnnnnnnnn
   124501 nnnnnnnnnn nnnnnnnnnn nnnnnnnnnn nnnnnnnnnn nnnnnnnnnn nnnnnnnnnn
   124561 nnnnnnnnnn nnnnnnnnnn nnnnnnnnnn nnnnnnnnnn nnnnnnnnnn nnnnnnnnnn
   124621 nnnnnnnnnn nnnnnnnnnn nnnnnnnnnn nnnnnnnnnn nnnnnnnnnn nnnnnnnnnn
   124681 nnnnnnnnnn nnnnnnnnnn nnnnnnnnnn nnnnnnnnnn nnnnnnnnnn nnnnnnnnnn
   124741 nnnnnnnnnn nnnnnnnnnn nnnnnnnnnn nnnnnnnnnn nnnnnnnnnn nnnnnnnnnn
   124801 nnnnnnnnnn nnnnnnnnnn nnnnnnnnnn nnnnnnnnnn nnnnnnnnnn nnnnnnnnnn
   124861 nnnnnnnnnn nnnnnnnnnn nnnnnnnnnn nnnnnnnnnn nnnnnnnnnn nnnnnnnnnn
   124921 nnnnnnnnnn nnnnnnnnnn nnnnnnnnnn nnnnnnnnnn ngaggcggtc ggactccaac
   124981 ccaaggcggt cggactccag attcagagcg gtcggagcgt cggagtcgga cacctcggtg
   125041 gttcataaca gagaaccata catattcgga caggttagct agagcttctg aaaaaagaca
   125101 gagagaaaga gacgcgatgg agtccgatca atctactgct tctgctgcca cggtcctttt
   125161 tgcgaaaaga gccacatacc tcggagatgc ttacaggaac aacgcccgtt ctgactttat
   125221 cgcagacagg ctccgtgagc taggggtatt gactcaagaa gaactagagg ctgttaaggc
   125281 tgaaaagacc agcacggaca tggcgcggac gttgatcgac cgcgccagaa agaagggcga
   125341 cgcggcctcg tcctgtttcc ttgaggcttg ggacgaatgg gacgacctga tggctacgcc
   125401 cgatattgat gtggtgaaaa tcatagagta tctggaggac ctgacagaag acgacttcga
   125461 acgattgaga ttcctcatga aaaacgttga cgacagtgcc gtcttgaaga cgcgccgcat
   125521 ccgtcgtttt gagtcaacaa acgccgcctc cgcttcgagg acatgggtgg ctcgagacat
   125581 cgcttacagc tactataaac cgaatgtggc gctgatggcg ctcttcgaca gacttcctcg
   125641 cagagacttg ctcgaatcga tgagtcggaa tctttgaggc tggtacatcg aaaatacgaa
   125701 caaaacaata gtcaaacggt gtattttgaa tacaacagat gttttgaaaa taccaatgtt
   125761 gtcaaactga ctgtgtgttt ttgaaataaa tactgatcaa acaagtggtt ctatatacct
   125821 tttgtccttt gtgtactagt ttaattatcg ctcacagaac aaaagtaaca tacaattctt
   125881 agaaattata acctaagctt tgcactacgg tgagaataga tgacacgcag atgaccgctg
   125941 ctgtgtacaa ctagtgtgta ggcaaataga ctggcctaga accacagcaa atgtgcgctt
   126001 gacttagcca gaaaggagaa ccgagagaca aaaggcagtt gcatacttta ttcaacattt
   126061 gttattacat ccagctgtat agatcacaca caataaaatg tcattacata tacacagata
   126121 caacggggca atgctttcag gcgtttcaag cggtttgagt tcttctcctt ctccctccga
   126181 gcgccaagcg tgatcctttg cccggcgcag caccaccttc agacagccag gggtgggcgg
   126241 atatctcttc taaactaggt ctgttctcag ggttacccgt taagcatcgc gaaatgagat
   126301 ccttacaagc gtcggacaga ccgtcattga tgagaggaaa ccgctcnnnn nnnnnnnnnn
   126361 nnnnnnnnnn nnnnnnnnnn nnnnnnnnnn nnnnnnnnnn nnnnnnnnnn nnnnnnnnnn
   126421 nnnnnnnnnn nnnnnnnnnn nnnnnnnnnn nnnnnnnnnn nnnnnnnnnn nnnnnnnnnn
   126481 nnnnnnnnnn nnnnnnnnnn nnnnnnnnnn nnnnnnnnnn nnnnnnnnnn nnnnnnnnnn
   126541 nnnnnnnnnn nnnnnnnnnn nnnnnnnnnn nnnnnnnnnn nnnnnnnnnn nnnnnnnnnn
   126601 nnnnnnnnnn nnnnnnnnnn nnnnnnnnnn nnnnnnnnnn nnnnnnnnnn nnnnnnnnnn
   126661 nnnnnnnnnn nnnnnnnnnn nnnnnnnnnn nnnnnnnnnn nnnnnnnnnn nnnnnnnnnn
   126721 nnnnnnnnnn nnnnnnnnnn nnnnnnnnnn nnnnnnnnnn nnnnnnnnnn nnnnnnnnnn
   126781 nnnnnnnnnn nnnnnnnnnn nnnnnnnnnn nnnnnnnnnn nnnnnnnnnn nnnnnnnnnn
   126841 nnnnnnnnnn nnnnnnnnnn nnnnnnnnnn nnnnnnnnnn nnnnnnnnnn nnnnnnnnnn
   126901 nnnnnnnnnn nnnnnnnnnn nnnnnnnnnn nnnnnnnnnn nnnnnnnnnn nnnnnnnnnn
   126961 nnnnnnnnnn nnnnnnnnnn nnnnnnnnnn nnnnnnnnnn nnnnnnnnnn nnnnnnnnnn
   127021 nnnnnnnnnn nnnnnnnnnn nnnnnnnnnn nnnnnnnnnn nnnnnnnnnn nnnnnnnnnn
   127081 nnnnnnnnnn nnnnnnnnnn nnnnnnnnnn nnnnnnnnnn nnnnnnnnnn nnnnnnnnnn
   127141 nnnnnnnnnn nnnnnnnnnn nnnnnnnnnn nnnnnnnnnn nnnnnnnnnn nnnnnnnnnn
   127201 nnnnnnnnnn nnnnnnnnnn nnnnnnnnnn nnnnnnnnnn nnnnnnnnnn nnnnnnnnnn
   127261 nnnnnnnnnn nnnnnnnnnn nnnnnccgcc ccgcgaggcg ggcggactct gcctcgacgc
   127321 ggtcggactt tcttcccgcg aggcggtcgg actctacctc gacgcggtcg gactccctcc
   127381 ccgcgaggcg gtcggactct gcctcgacgc ggtcggactc aacctcgagg cggtcggact
   127441 ctgcctcgac gcggtcggac tcctacgcgc gaatcggacg ggtttgtctc tctgagcccc
   127501 tgatcaaatt cgcccgcttt cgttcagtga atattttttc aaaaaaaaaa ccccacagcg
   127561 gacgcataac aacacgcagg tatgtacatc tttttatcgc ctattctatt ccgcggtagt
   127621 cagagtaacc gctcccgacg cgtctcttcg aatgatttcc agcatatgtc tccagttgta
   127681 gtagaacacg ggcttgaaac tacccaccga tccctcaaag ttaatcaagt aaccctgata
   127741 gtctcgcacg gagacctcgg gaactccaac gtcaggagtt aatttcacgt tgaaatagta
   127801 cacgggtcca gacgggtgag gttccaatct cagttcgtga ctactacaca atcgtgtcac
   127861 cgcggccgat tgattgaaaa gaagacatag aatacaaggc gacgacggcg gcgggggcac
   127921 aacgnnnnnn nnnnnnnnnn nnnnnnnnnn nnnnnnnnnn nnnnnnnnnn nnnnnnnnnn
   127981 nnnnnnnnnn nnnnnnnnnn nnnnncttcg gcggtccggt ccgaacgtcc actaaagacc
   128041 ctttacacga atgaccgttg acgcacggag gcaactccgg gtcgttgagc atggccgtga
   128101 gcagagcccg gttatacacg ttgcgcgcca acgctctgcc cgggaccgct cgctcggcga
   128161 acgaggccat gagaggttcc gggtttctac tcaaaagccg catgacggtc aatattggag
   128221 tacaccgagg acacatgggg tttgtggctt ggccgccgnn nnnnnnnnnn nnnnnnnnnn
   128281 nnnnnnnnnn nnnnnnnnnn nnnnnnnnnn nnnnnnnnnn nnnnnnnnnn nnnnnnnnnn
   128341 nnnnnnnnnn nnnnnnnnnn nnnnnnnnnn nnnnnnnnnn nnnnnnnnnn nnnnnnnnnn
   128401 nnnnnnnnnn nnnnnnnnnn nnnnnnnnnn nnnnnnnnnn nnnnnnnnnn nnnnnnnnnn
   128461 nnnnnnnnnn nnnnnnnnnn nnnnnnnnnn nnnnnnnnnn nnnnnnnnnn nnnnnnnnnn
   128521 nnnnnnnnnn nnnnnnnnnn nnnnnnnnnn nnnnnnnnnn nnnnnnnnnn nnnnnnnnnn
   128581 nnnnnnnnnn nnnnnnnnnn nnnnnnnnnn nnnnnnnnnn nnnnnnnnnn nnnnnnnnnn
   128641 nnnnnnnnnn nnnnnnnnnn nnnnnnnnnn nnnnnnnnnn nnnnnnnnnn nnnnnnnnnn
   128701 nnnnnnnnnn nnnnnnnnnn nnnnnnnnnn nnnnnnnnnn nnnnnnnnnn nnnnnnnnnn
   128761 nnnnnnnnnn nnnnnnnnnn nnnnnnnnnn nnnnnnnnnn nnnnnnnnnn nnnnnnnnnn
   128821 nnnnnnnnnn nnnnnnnnnn nnnnnnnnnn nnnnnnnnnn nnnnnnnnnn nnnnnnnnnn
   128881 nnnnnnnnnn nnnnnnnnnn nnnnnnnnnn nnnnnnnnnn nnnnnnnnnn nnnnnnnnnn
   128941 nnnnnnnnnn nnnnnnnnnn nnnnnnnnnn nnnnnnnnnn nnnnnnnnnn nnnnnnnnnn
   129001 nnnnnnnnnn nnnnnnnnnn nnnnnnnnnn nnnnnnnnnn nnnnnnnnnn nnnnnnnnnn
   129061 nnnnnnnnnn nnnnnnnnnn nnnnnnnnnn nnnnnnnnnn nnnnnnnnnn nnnnnnnnnn
   129121 nnnnnnnnnn nnnnnnnnnn nnnnnnnnnn nnnnnnnnnn nnnnnnnnnn nnnnnnnnnn
   129181 nnnnnnnnnn nnnnnnnnnn nnnnnnnnnn nnnnnnnnnn nnnnnnnnnn nnnnnnnnnn
   129241 nnnnnnnnnn nnnnnnnnnn nnnnnnnnnn nnnnnnnnnn nnnnnnnnnn nnnnnnnnnn
   129301 nnnnnnnnnn nnnnnnnnnn nnnnnnnnnn nnnnnnnnnn nnnnnnnnnn nnnnnnnnnn
   129361 nnnnnnnnnn nnnnnnnnnn nnnnnnngat gtggttgccg ccgcaaccgg ggcaatgttt
   129421 caccgccgcc aagatttgca gcataaaatc tctggccgta tcttcggtaa gatatttgtt
   129481 ctccaagatg taatcgaaaa gatcttgcga agccctcggt ctttccatga ctatcagcca
   129541 gcggtccgat gttttgtaat agtctaacat gcgcacaact ccgtcgaatc cagcgacccg
   129601 atccaacatc gcgatttccg taggcaccga ttgtccgcgc aggagacgtg gccattggca
   129661 gtactcgtgc tcgtgctcgc gtattgtcac cgccttcaca gccacggctt ttgcgtcgga
   129721 tagtctggtt tcacgataca caggatacac ccgccccgag tagccatcgc ctaattctcg
   129781 ttcgtaaaaa actctatact ttccgtcgag catcgtcgat ttgaattgaa acagaacgta
   129841 aaccgtgcag ttgtatggta ggcaaatttg tgccctcgca gtccttgact cgtctccgcg
   129901 ccggactcaa cctcgaggcg gtcggactct gcctcgacgc ggtcggactc ccttcccgcg
   129961 aggcggtcgg actctgccta ggcgcggtcg gactttcttc ccgcgaggcg gtcggactct
   130021 acctcgacgc ggtcggacgc cctacccgcg gggcgggnnn nnnnnnnnnn nnnnnnnnnn
   130081 nnnnnnnnnn nnnnnnnnnn nnnnnnnnnn nnnnnnnnnn nnnnnnnnnn nnnnnnnnnn
   130141 nnnnnnnnnn nnnnnnnnnn nnnnnnnnnn nnnnnnnnnn nnnnnnnnnn nnnnnnnnnn
   130201 nnnnnnnnnn nnnnnnnnnn nnnnnnnnnn nnnnnnnnnn nnnnnnnnnn nnnnnnnnnn
   130261 nnnnnnnnnn nnnnnnnnnn nnnnnnnnnn nnnnnnnnnn nnnnnnnnnn nnnnnnnnnn
   130321 nnnnnnnnnn nnnnnnnnnn nnnnnnnnnn nnnnnnnnnn nnnnnnnnnn nnnnnnnnnn
   130381 nnnnnnnnnn nnnnnnnnnn nnnnnnnnnn nnnnnnnnnn nnnnnnnnnn nnnnnnnnnn
   130441 nnnnnnnnnn nnnnnnnnnn nnnnnnnnnn nnnnnnnnnn nnnnnnnnnn nnnnnnnnnn
   130501 nnnnnnnnnn nnnnnnnnnn nnnnnnnnnn nnnnnnnnnn nnnnnnnnnn nnnnnnnnnn
   130561 nnnnnnnnnn nnnnnnnnnn nnnnnnnnnn nnnnnnnnnn nnnnnnnnnn nnnnnnnnnn
   130621 nnnnnnnnnn nnnnnnnnnn nnnnnnnnnn nnnnnnnnnn nnnnnnnnnn nnnnnnnnnn
   130681 nnnnnnnnnn nnnnnnnnnn nnnnnnnnnn nnnnnnnnnn nnnnnnnnnn nnnnnnnnnn
   130741 nnnnnnnnnn nnnnnnnnnn nnnnnnnnnn nnnnnnnnnn nnnnnnnnnn nnnnnnnnnn
   130801 nnnnnnnnnn nnnnnnnnnn nnnnnnnnnn nnnnnnnnnn nnnnnnnnnn nnnnnnnnnn
   130861 nnnnnnnnnn nnnnnnnnnn nnnnnnnnnn nnnnnnnnnn nnnnnnnnnn nnnnnnnnnn
   130921 nnnnnnnnnn nnnnnnnnnn nnnnnnnnnn nnnnnnnnnn nnnnnnnnnn nnnnnnnnnn
   130981 nnnnnnnnnn nnnnnnnnnn nnnnnnnnnn nnnnnnnnnn nnnnnnnnnn nnnnnnnnnn
   131041 nnnnnnnnnn nnnnnnnnnn nnnnnnnnnn nnnnnnnnnn nnnnnnnnnn nnnnnnnnnn
   131101 nnnnnnnnnn nnnnnnnnnn nnnnnnnnnn nnnnnnnnnn nnnnnnnnnn nnnnnnnnnn
   131161 nnnnnnnnnn nnnnnnnnnn nnnnnnnnnn nnnnnnnnnn nnnnnnnnnn nnnnnnnnnn
   131221 nnnnnnnnnn nnnnnnnnnn nnnnnnnnnn nnnnnnnnnn nnnnnnnnnn nnnnnnnnnn
   131281 nnnnnnnnnn nnnnnnnnnn nnnnnnnnnn nnnnnnnnnn nnnnnnnnnn nnnnnnnnnn
   131341 nnnnnnnnnn nnnnnnnnnn nnnnnnnnnn nnnnnnnnnn nnnnnnnnnn nnnnnnnnnn
   131401 nnnnnnnnnn nnnnnnnnnn nnnnnnnnnn nnnnnnnnnn nnnnnnnnnn nnnnnnnnnn
   131461 nnnnnnnnnn nnnnnnnnnn nnnnnnnnnn nnnnnnnnnn nnnnnnnnnn nnnnnnnnnn
   131521 nnnnnnnnnn nnnnnnnnnn nnnnnnnnnn nnnnnnnnnn nnnnnnnnnn nnnnnnnnnn
   131581 nnnnnnnnnn nnnnnnnnnn nnnnnnnnnn nnnnnnnnnn nnnnnnnnnn nnnnnnnnnn
   131641 nnnnnnnnnn nnnnnnctct cgcagcctcg tgggtcgacg gctttcgatg gggaccccgg
   131701 caaacctatg ctgttcgttg tataaagctc tcacgttaga acccgtgccg gttataggag
   131761 acgaagtgta cgtacccggg gcggaaggtg tgaacttgaa atcgctcgga gaagaaggaa
   131821 ccgctgcgac gctatgcccc tctcatcgcc acaactttaa acgcgcggtg aacgagttac
   131881 tcagcctctc cctctcttct ggctgctgct gctgcgactc gagtacgagt agacctagct
   131941 cgcagaagaa gaagaagaag aagaataaga agaaacgcaa gcggaaccac gcgagctgcc
   132001 gatctctatg ggcttacgag ctagagcccg tcgcggcggc gtacaggtgg ttagttaaac
   132061 accggagcgc gaaatactct agttgctgca aagcggtgct ggtgtatcag atggagcgtt
   132121 ctcgcatcct acccccgggc ttgtacgtct acagaacgcg tcccgctcac ttcggttgct
   132181 ctaaaacgaa gcccctgacc gtggtggagc aatttaactt cacgccgacg aagagatccg
   132241 cggaccccga agaccaagac gacggaggat tgccgagcac gatctctata gacctgttcc
   132301 cgggacgaga gtgtttcagc gccatgtacg tgataggcag acgaaacaac gtggtaaccg
   132361 tgcccgaata cggaaacagg ttattcgggg aagccgcggc gctggaattg atcgacccga
   132421 caaaaccggc gaaggcttgc caataccacc aagtggccgt gcggaccaac caagcgtgcg
   132481 tgatagatct gcgctggaac gcgttcaacg gcctgagcgc gtgtttggcc gcggtgccca
   132541 ggatacgcgg aatgcacgcc gttctgtggt cgaacaacga cgtggccgac cctcagagcg
   132601 tcgagtccga cgtgctggcg tggttgctcg ggattaccaa caagttacca aggtgcgttc
   132661 gcagtgtcga ctacaannnn nnnnnnnnnn nnnnnnnnnn nnnnnnnnnn nnnnnnnnnn
   132721 nnnnnnnnnn nnnnnnnnnn nnnnnnnnnn nnnnnnnnnn nnnnnnnnnn nnnnnnnnnn
   132781 nnnnnnnnnn nnnnnnnnnn nnnnnnnnnn nnnnnnnnnn nnnnnnnnnn nnnnnnnnnn
   132841 nnnnnnnnnn nnnnnnnnnn nnnnnnnnnn nnnnnnnnnn nnnnnnnnnn nnnnnnnnnn
   132901 nnnnnnnnnn nnnnnnnnnn nnnnnnnnnn nnnnnnnnnn nnnnnnnnnn nnnnnnnnnn
   132961 nnnnnnnnnn nnnnnnnnnn nnnnnnnnnn nnnnnnnnnn nnnnnnnnnn nnnnnnnnnn
   133021 nnnnnnnnnn nnnnnnnnnn nnnnnnnnnn nnnnnnnnnn nnnnnnnnnn nnnnnnnnnn
   133081 nnnnnnnnnn nnnnnnnnnn nnnnnnnnnn nnnnnnnnnn nnnnnnnnnn nnnnnnnnnn
   133141 nnnnnnnnnn nnnnnnnnnn nnnnnnnnnn nnnnnnnnnn nnnnnnnnnn nnnnnnnnnn
   133201 nnnnnnnnnn nnnnnnnnnn nnnnnnnnnn nnnnnnnnnn nnnnnnnnnn nnnnnnnnnn
   133261 nnnnnnnnnn nnnnnnnnnn nnnnnnnnnn nnnnnnnnnn nnnnnnnnnn nnnnnnnnnn
   133321 nnnnnnnnnn nnnnnnnnnn nnnnnnnnnn nnnnnnnnnn nnnnnnnnnn nnnnnnnnnn
   133381 nnnnnnnnnn nnnnnnnnnn nnnnnnnnnn nnnnnnnnnn nnnnnnnnnn nnnnnnnnnn
   133441 nnnnnnnnnn nnnnnnnnnn nnnnnnnnnn nnnnnnnnnn nnnnnnnnnn nnnnnnnnnn
   133501 nnnnnnnnnn nnnnnnnnnn nnnnnnnnnn nnnnnnnnnn nnnnnnnnnn nnnnnnnnnn
   133561 nnnnnnnnnn nnnnnnnnnn nnnnnnnnnn nnnnnnnnnn nnnnnnnnnn nnnnnnnnnn
   133621 nnnnnnnnnn nnnnnnnnnn nnnnnnnnnn nnnnnnnnnn nnnnnnnnnn nnnnnnnnnn
   133681 nnnnnnnnnn nnnnnnnnnn nnnnnnnnnn nnnnnnnnnn nnnnnnnnnn nnnnnnnnnn
   133741 nnnnnnnnnn nnnnnngcga aagggacaca tgggaccccc gcggccgatc cggcttggac
   133801 tcggatgcac aaaacccttc gtctcttgag cgagtgcttg tattacgaga cgagtcctgc
   133861 cgagccggat cctcgctccg cgggggagat atggcaagga cctcgggccg ttgcgaggcg
   133921 catcgactcg ggtccccccg actcacccgg attaccctcc gctttcgtgt taagcgtgtc
   133981 gctacccaag cgacatttag aagagactct gcgtaatgcg atgagaacgc aaaacgcgac
   134041 cacggaaaga cacctgcgtc tagtagagct aagcgcatcg tcggaacctc cgataagttg
   134101 catttgtctg gaacgcgcgt cgcgagacga cgttatgatg cacgtcgtga gcgctttggg
   134161 tcccgaatgg caaaccctag acgaatggct gacgtttccg aagtccgcgg actccgagtc
   134221 cgacgacgag gtgacaagaa aagtgctgat cggggttctg gggagcctga gagacttgtg
   134281 ctcgaccgat cagataccct gcagggtcct gtattctgag tcgaataata acaagttcgc
   134341 gctggcgttg ctagtgcaca agacgacggg cgaaacgata tccctgttgc cttacgtgtc
   134401 cacacccagg ctttacagga cctcgctact ggatcaagac gagaaagagc ttcgcgctgc
   134461 gtacacgagg ctcgtgacgc gcacgctaga ccgaataacc gccaacaacg aggtgttgcg
   134521 acaaagcgta ttgaaattct gcaactccgg attaagcagc gacggccagt ggaaaacgat
   134581 aacgaattgg atcacggtcg caagttgcct tcgcggcctg atcgacctga gcgcgacgcg
   134641 atggctacgg tcgagcgtaa acaccttcga cgtgaaagag atattcgagc ggctaacctt
   134701 gcaaaacaga aacgtagacg cgtgtctgat ggaggtcccc gctggtggca gcgccgcgga
   134761 cgtcccgtac ccgcaagacc ccgagtggtt ccgtcgcgga cacgggaccc tgtgcgccct
   134821 catgtccacg cgctaccagc gagccgaggc gtcgttgcga acgcgcgacg ccgccatcga
   134881 ctcctcctcc tcagcgagac acccagcgag acaacgaaag cgcacgagcg aaacgcccga
   134941 agatgcgagg aagaccgacg cgaaaagaac ggcgacgcct aaacagcagc ccaaacaatg
   135001 ccacgcggac tccacgagca acagggctcg cagaaagcaa aagcgtcacg acgaggacct
   135061 cgcggacctc gccgcgacga cgacgacgca agaggagcaa tcgtctttgt tgcctttacc
   135121 ctctcccgcg gactggttcg cgactacgac ttatctggat accgacgtcg ctatgagcag
   135181 cagcagcagc agccacgccg acggaatcca cgacctccat tccaacttcg gtcgccattc
   135241 aagttttaac gtcatgaacg caggtttcga agttctagac tgggacatcc ctgctacccc
   135301 aaaacctgaa cataatctgt tgtatcgtaa aaacacagcg aatacgcaca agaccaatgc
   135361 gcacactacg gacgtgttgc aatacgcgta tgagaatttt tatacgcgcc gccacgtcga
   135421 aatcgaagag gaggacgggg gcttcttaga aaacatattg cagcagcaca gagtggagca
   135481 acgacgcgca gaggacgaaa cggggccgac gagcccaaca acttactttc aagatgtcat
   135541 acacttcgac gatgaccacg cgcccgcgcc ttcgcaaccg ggactttttg acggaatagt
   135601 ggatgaagcc atatacgcgg cggaacagcg agtacgcctg gcgaacgcaa aagcggctcc
   135661 acgtcgggcg aagcgggccc tgcgttcagg gagttcaggg gccgcctcgc gatcagagtc
   135721 atcctaccca tgggctgaaa agacataact ggggcacgcg aacgcgaaac agagaggtga
   135781 tactgaaccg tcgcttgact tacgaaggat tgtccgctag cacgctgtgg gcgcaaggga
   135841 tcgaaagcga ctcgggcaaa ggaggtaacg tccgtaatct aatatggcct cagcgtctaa
   135901 ggtatcgacc cgcggtggac cgccgcacgc tttcgtgcag aacagtcgcg caatcgtacc
   135961 aaacgatgaa cctttcggcg ccgccgcctc ccgggggggg attttcccac acggaactca
   136021 tcgtgaatgg tctcccgaca ttgtccaggg cggacgttcc gtatttgctc tctgtgcaaa
   136081 ttgagcaccc gcgctatctg cacgttttgt gcgcggggcg cgacgtatcg ggcgtgctgc
   136141 tggtacatag ggtgctcgcg gacagctacg agaatctgac gaacctgttg gatatgcaca
   136201 cgcgccttca agtgcacgcg ttcgtcccta ggaccttctc gctgcactgc gtggtagacg
   136261 aagcgagagc gagcctgccg ggcgtcggcg tattcgtcgg agagagcccg ggcgagatga
   136321 atctaaattg ccctaacgcc tcgctcgtaa acaacgtcac cgaacaagac gtgatcagtc
   136381 tggcgtacaa cgtgttgcga tgcctcctga gagtgcagat cctatctatc aaagtgctgg
   136441 ggttcgcgat gagctgcata aacccgccgc ggatctggaa gacccccgac ggagaattca
   136501 agcccgacat gttgggatgc ttagtcgaca cgctgttcga atgggataac gtctctgcgc
   136561 aaatcgctcg agcggaacct cttacggcga ttcgcgatac gctggacacg aaactacggc
   136621 tgcgagagta cgtaaccgaa gacatagggg gggagatgga agcgcggccc gcgggaaaga
   136681 atcgcagaac cactcgcgca ggctttggct ttggaggaac tactcagcat gtatcgacgc
   136741 gcttttccgg gcgaccctga tgacatcgaa acctggagcg tgttaggtgc tcagaaagaa
   136801 tataacaata taattttaca tgtgaacaaa aagaacattg cggttcatcc gtacggaccg
   136861 ttttttgtta aaatccaaaa ccaaataatc aaatggaatc gggcgatgat cgttgaacct
   136921 cgaggacctc gaggttcgtt cgcagccgtc gccgatggcg aaggaggaga aggcggctcg
   136981 gttcccaacg gagacgacat gttgagcata gcggtcacat ccannnnnnn nnnnnnnnnn
   137041 nnnnnnnnnn nnnnnnnnnn nnnnnnnnnn nnnnnngctt catcatcatc agtggggaaa
   137101 cgacgagtcg cctgcgcgga gcgagtacta cagccacacc agtccagatc ctctggacat
   137161 ctaaaacgtg tttgtcgtat gatctgtctg tgttgttttt aaaacattta ccattttggg
   137221 tcattgtaaa aataaaaagc tgtgtttatt tcgatcgatc gcattggtgt gatttttgtg
   137281 tctgtgtatt tgatactact gagacaatcg aggtcctctt cctcaatgga aacgctggtg
   137341 gaattcgaaa cgcgaaaagg gccgcccgtc gcttcgagta cgcttaagtt gctaaatcac
   137401 ttagcgacag agcccggcgt tttcgatgct ctcgtcgaca tgttgataaa caagacgaca
   137461 gagagattca tctcccggaa agcgggagcg acactctccg cgttcaccga gagtctgtct
   137521 cgcgacgaac gccgccccga ggtcgttatt acgaaaatgt atcaggtcct cggagaatcg
   137581 acaacctgga acacggtcga ccgagtgagc cggcgaagtg tcgaccaatg catagacgat
   137641 tccgtggtcg acatcgagga gctgagcatt cttctggtag caaaaagatc gttcaagagc
   137701 gaaatcctga ccctcctgtt gagccggctc aactccgcca aactgcatcg attcaaattg
   137761 ttcatgcaat gggagctgtt cgaaggctac ggccggctat cgtctttgcc agcaattagc
   137821 gcaatgggat gctatgagct agcgaacgct ataatctaca cgttcaaaga caaaatggcc
   137881 ttcgtgacgt gcgtgatctt atgtttgatc ggagaaacgg atatggcgat aagactgagc
   137941 tacgagatgg gtcagccgct gcgagagaca gcaattccta catctttaaa ctgacatgaa
   138001 acaatgtaac cgatgtatgc catgaaacaa tgtaaccgat gtatgccatg gtgtagaggg
   138061 aaccaataaa gacaaaccat gtttacgatg tgtttttttt attggaatca taaagacagt
   138121 atacagtata agcagttaaa aggtaacaca ctcgtgcatc atttgcgaaa agcaaaccgt
   138181 caagctcatt cggccttagg caataacggt atatagtgat tgtctttatg aaggacgtaa
   138241 gcaacgttct gatccgatcg atatagcggg aacgatgtcg ccgttagcaa ctccagctgt
   138301 ttgttatgcg cctcgagtac atatttgagg tcatgtacgg ttagccatcg cctggtttgt
   138361 agtaaaactt ccccgaagtt ttcggctgtc atgttctggg cttgtaagat cgcagcgatg
   138421 tcgtctcgcg ttcgattatc cacgataaat tgagaggtcg tagcgactag gtctttgcga
   138481 cgtttttcgg tgcatttctc tttgtgttgt ccattaagca gtttcacgac agcgtgaaat
   138541 ccgcaatagt tatcttttgg caccggagtt gtgcgaagat catgaagcct cgcgtacgcg
   138601 gtctctagtt tctcttcgcc gcctcggcgt tgcgatttgg cgtcgtgagg caaatttaac
   138661 tcccagtttc cattgaccaa gtctagaaac cccacgggcc acgtgttacc gtaagaaggg
   138721 tttacgatac gatagacaac gttttttgcg caaatctgca cattaagccc aaacagaccg
   138781 cccgctattg ccgccacgac aacaaagtcc ttggcgtccg cgaacgagtt agactgtaac
   138841 gtctgaacgt tcttgcatgc tttcagcgac gatatgccct gagctccggc tgcgtggtct
   138901 aagcgtttag ccgcgaggtg tatcataacg gctaacgccg cagcggtccg aggctcgcgc
   138961 tggtcggctg agtcggctga acccatcaac aataaccata gcgctttcac gaacgacgga
   139021 gtcttcgtct ttggctttcg ggattgaacg actccgatgt ctgcagtgcg atcgcacttc
   139081 acgtagaccg tgcgaaagac gttgctcatg gacgacattt gcagatgcgg cagtgcctcg
   139141 agtttaccct cgctcggatt gagagcgata aaagacgcat cagtcgtttg cgacaggaac
   139201 gatgcttgga gctctgccgt gaaagcgaac gcgcacgtgt acagatcgat aaatcgcgac
   139261 cccgtcgtaa ggtcagcggc ctcgtcgtga aacgactcat cactcggatc ccgctgtaag
   139321 ctcatgtcgc cgagcgagcc cgtcacaaac ccaaactcgt cggcggactc cttcggtggc
   139381 tcacgatcgc gcaggtccgt ccgcaagtca cacgcgagat cagaatattc ttccgaatct
   139441 tctccggaaa tcaacagaca gtcgtaccac ggatcaaatc cttggtcatc gtgactaggc
   139501 ggaggacccg cgatcggcct ctcgtctccc ttgagcaaaa cgccctttac gctgctgtgc
   139561 tgttggggcg cgatatcgcc gacgtaaacg aaaggcgctt cgaacggctc cgactccgac
   139621 ggctcgttat gcgtgtgaga cggggatcgt ttcttcctca gcgtctccaa ccagacgtcg
   139681 ccggnnnnnn nnnnnnnnnn nnnnnnnnnn nnnnnnnnnn nnnnnnnnnn nnnnnnnnnn
   139741 nnnnnnnnnn nnnnnnnnnn nnnnnnnnnn nnnnnnnnnn nnnnnnnnnn nnnnnnnnnn
   139801 nnnnnnnnnn nnnnnnnnnn nnnnnnnnnn nnnnnnnnnn nnnnnnnnnn nnnnnnnnnn
   139861 nnnnnnnnnn nngcgcgtat ctcgcgttta gcttcgactc gtaaagcgcc gcacaaaagc
   139921 ttgtcggcgt ctgtccctcg gcggcttacc gagaccttag tcggttcgga tgcgtgcaaa
   139981 gcggtcgcgt aaaccagcac gtaccacgcg gcgaaataca gcaagccggc ccgggtcgcc
   140041 gtgaccggtc ccgatgcctc ggtcgcactc ggctccttgt catccaaaaa cttcatattg
   140101 ccgctcgccg cgaaggtcag ggccagagta ttgcttaccg tcatgtcgac ggcgctttcc
   140161 ccgcgaacgg caaaacaggg taacgtgcca atacgaagag ctcgaagaac gagctccttg
   140221 tcatcctgcg aaacgtgaag cgcgttcaag ggggccacga aataccgctc gtactgcgan
   140281 nnnnnnnnnn nnnnnnnnnn nnnnnnnnnn nnnnnnnnnn nnnnnnnnnn nnnnnnnnnn
   140341 nnnnnnnnnn nnnnnnnnnn nnnnnnnnnn nnnnnnnnnn nnnnnnnnnn nnnnnnnnnn
   140401 nnnnnnnnnn nnnnnnnnnn nnnnnnnnnn nnnnnnnnnn nnnnnnnnnn nnnnnnnnnn
   140461 nnnnnnnnnn nnnnnnnnnn nnnnnnnnnn nnnnnnnnnn nnnnnnnnnn nnnnnnnaac
   140521 tcgctatttt cgggtaaagg gcctctattg cggccgccac gtttttcgga tcttggtttc
   140581 tgacctcgat tcgatcggaa acctcgacga gtacctcgcc cgcgagagag actcgcaact
   140641 cttcgtcttt cacgggcgcg tgaagcttcg ccggtgcgac aaagcgcttg tttgccgcga
   140701 taatcgcttt ggtctcatcg tccggaacaa aatcatcgac ctctaaattg tcagcgtcaa
   140761 catctacgtc cgtccgagaa caagaaacgg gctcgtgatc tacggcgtac agcgccacga
   140821 aagcttcgac gtcaagcgca gaagacgacg agtcgagtac acgctcttcg acctgaaacg
   140881 cgacgcgatg cgcaacgatc gccttcgccc aattcatatc ggtctcctcg ggttcctgtt
   140941 ctcgcaatac cacatcgccg tattcttcat catcttcgta gctcaaagac tcctcgggag
   141001 acgaatgtaa tccgcgaagc caaaataccg cccagcacag ctgtatcacc gcttcgttgc
   141061 gcaccaacca gtcgcgctcc ctagacgcct ctagagcggc gtgctccgtc agaaacgcgc
   141121 agtatgtcag gagcgtcgtc tgacatccga gacacgagag gttcagcacg tcgcgctcgc
   141181 gtcggcgcac ggcgcatacc gccgaccaag gcgtgtatcc gcgcgatctc atctccgcca
   141241 acacggaggt ggctatcgcc acgcggcggg gctcgtcgtc gtcgtcgcaa acattcgaga
   141301 tacatttcgg atctctaaca aacacccggg tttcggtcga cgcgcttacg gccacgcgca
   141361 accaattgta gaatccgtgc gcccagcccg gtttcagcgc acagtcggag ccgcgacgct
   141421 ttttgaagtc cgtcacccac tgggatcgca agagcgcgtg aagtacagga gcgagcgcgg
   141481 cgtcgcaata aaacggaccg aacttctcga tgcccgagtc ggcgttttcg ctacgagcga
   141541 accatacgct catcaagcgc aacaacccgt cgtcgttctt ttgttctagg acgactctgt
   141601 tcaattcggg caggtgcatg cacgcggctc cggcttgctt caacctgacc accgaacgta
   141661 agcattcctc cgtctgggtc aaccacggcc catacggcga gacgtcgctg agatacacgg
   141721 gcgccggcag agttacgacc ctgttatttc tcacgtaaga aaacttcgtc gcggaaaccc
   141781 tctgagcgcc ccgttcctcg tacgatagca cgtacggaat catgcgcccg cgcgcggctt
   141841 cttcgtacgg tatctccgga gttgcgtacg ttgcatgttg ttcttgttct tcgtcgagtt
   141901 caagccaaat atctggtagc gccgacgaac atatcagaca ctgagtcgac gattcggatt
   141961 cctggtttga catccaacct ccgtaaacta gataatcgca gttagcatcc atcgtccgta
   142021 ctcgaacctg ttatagaaga aaggtaaagt tttaacaatc ttcagttacg gacgacgcgg
   142081 gcgagtgagg gggcgagcgg ggggcgagcg gagatctctc gtaaacatgg ccacgggcgc
   142141 nnnnnnnnnn nnnnnnnnnn nnnnnnnnnn nnnnnnnnnn nnnnnnnnnn nnnnnnnnnn
   142201 nnnnnnnnnn nnnnnnnnnn ttttgcggtt ataggtcgag gagtccacaa ccttcaaacc
   142261 gttttctttg ttttggctta ggatgattcg gattcacagc cgtccgtcaa aagcgaagac
   142321 gtcgaatatt gtttccgcac ttttagagag accgtagatt tattcccctg gagattcgct
   142381 ttctcgggta agacaagttt gttgtttgta tcatcatcat catcatgtca ttctccatcg
   142441 cgtgttgttt ttatgagcgt cgtttgtcct aggtatgcta cagactagcc tcgtcacagg
   142501 gagaacgaga aggattctaa ggagttgcga taccatcccc aagaggtaac cgtcagctct
   142561 tgatttactt tagtgatatg caaaacattt ttatctaatt gtcatctttc tctatagctg
   142621 cagctgtttc gcctcggcgc ccgtgttttg ggagcacgta gacctaacgc ttccatatca
   142681 ggtaatcgag cgcgagcgtc gatgacagac gcgacgccat acacgaaaag tcatatgtct
   142741 atttctcatt tgccagctgg tctccttggc gaaacatacc cgcgagtacc aaaccgtggc
   142801 gaattacgtg caacacgagg gaatgctggg gaaatctatt gtgtcgatca ggaggataca
   142861 gaatatggac ctttgggaac tgtattgtag gtaagagatc atagatctga cttttctttt
   142921 gtttgcctgc atcttttcca aacagacaca tgactattcg cacgctctgt gtgttagaaa
   142981 aacccagcag ctgatgagga tccatcgcgt gacaaaagtg caagagcgac gactttttca
   143041 cgggaccgag agcggcaata tcgacggcat ctgcaagtac aacttcgaca tgcgtttagt
   143101 cggacggcgg cacggacacg cttacggcaa aggtgagcgt gtgattatgc tacgcgagtg
   143161 atttgattga tggtggatgg atggagcgag gacggagcgc cgcttcgcta acactactct
   143221 atgtttgtgt ggttacaggg atctacttcg caaaattcgc aagtcaggcg gctaaataca
   143281 gtaaacgttc gccgggagac tgcggtcacg gggagctctt gatggctcgg gtgctgatcg
   143341 gacgaccgac gctgggggcg aaggaaaagc tgaaaccgga ccacggagcc cttgaaacga
   143401 ctcacgacag ctgcgtagac aatatagcaa atccccgggt gtatgtgatt tttgattcga
   143461 atcaaatata ccccgagtat ttgatagaat atagagtctg atgatgcata tgtatcgttt
   143521 gcgaataaag agaaccgaga ggagaatgct gtgtaatgta tcatttgaaa ataaagaaaa
   143581 taaagaacac cagatatgag cttccgactc tttatttttc ataacgcaat gtacacactc
   143641 aaaacaacac ggtaacaaca gtgttcattt gttttgtttt actcgaagct aagatcgtca
   143701 gagttcacac gacggaggcg acgcgtcgaa aggcgttcgc ctccgcgatc ttagaatgcg
   143761 ctcgagtcaa cctcagctct agggtgtttt cgtttcggtt gagctttctc agttgagaca
   143821 ctaacaaaga acgctcgtgc aataagcttt tgaccgaaat ctctcctacc ccgatcaagg
   143881 tctcgagaac cgcgaggtcg cttcgcagat cgaaatacag gtcggtcatt ccggaatccc
   143941 agctccacaa gcgagagctc gcggcgtcca ggcgttcgcg gacttcctcg atggaaccga
   144001 aaagcattcg cctgaaaacc tgcgactctc gaaatcgacg ggcgtgcgcg tcaggttcgc
   144061 ttccaacgtc ttcaacgcgt gagcgcaagc ttctcccacg gacctgggcg cgagagattt
   144121 cgtcttgtcg atcatgcgga ccgcgtacgc cttcgcctcg gaccaaggct ctccgtgact
   144181 cacgccgggc ctctctcgcg tccgttccac caattccatc gcggagatgt ctctcgtgac
   144241 cttagcgcac atctccctcc acacttccat gtagcgcgcg tacaggtcgg cgtagcgttc
   144301 gaggatcatc ttaagcgctt ctccgtccga ataacacgtg tttaaggctt cgcagacaga
   144361 agcgatagcg gaggaggaag acccccgctc gtctgtttct tctccgtcgc gaggtctacg
   144421 agaattacct acggccgaaa gacggaccat ttccttgacc aaagcgttgc gtcccaacgc
   144481 ggcctggacc atgaaataaa gacgctcgtc gctcgtgtcg gacctgagtt cggggtatct
   144541 ctctagaacc gttttgaagc cgagcatgag ttccgacacg gtcttagtgt aagagttcaa
   144601 agtccttctg taattttcgg ccgcggactt acactgagcg tcgaaagcct cgcatctgag
   144661 gcatctgccg ccgccggtcg cgtgttcgcg gtctcgcggt ccgcttctcg ccgaagaacg
   144721 ggcgcgacgt tttcggcggt gcaccataca ggtaacgggt ttccacctat cagttttttg
   144781 tttgtcttcg gtcttttggt ctaactcacc gtcgttgcca tccgacatgc tttcgctact
   144841 gtccctgggc tgaaaagtca cgacgacggc gcgctttctg cgacgactaa tcgcttcgtc
   144901 atcgtcgtct tcttcttcct ctcctgagtc catgtcggtt tcctcgacgg attgagtttc
   144961 ttttgcgtcc gcacgttgac cggcatccga gtccgagttc atttctacgt ctaaaagctt
   145021 gtcgatacct tctggcgttg tctgagtcgc cgcaggtaca ccgacggagg cttcatattc
   145081 attgaaggcg ttctcgattg ctgcggttaa aatggttctc aaagccgcac aggtcacgga
   145141 gtgtcgttcg aaggaagacg atatattcca taatgatgat gatgatgatg atgatgataa
   145201 cagtggataa atattctgtg catgcttctg tttcttcctt tacattttga gttcaaatga
   145261 cagtttgatt tacataaagg cctggttttc gatgtttaat gtttttatca gctcataatg
   145321 attacaatta aacaaaatgg ctgctgacca aatgataatt caggagtgga gaaatgtgcc
   145381 cctttacatt ggtactgtca tgtggtggag accatatgta gctgtggaaa tggaccaaat
   145441 acagtctggc ataagcacca tccatcagtc attcctctgg tgtagagtag ccctgaaggc
   145501 agcatggaac tattgcaata tcagatggca cagtggtgac tcactgagca gtaccatgct
   145561 ggcacacttt tggaatgaac tctgactctg aaattgaggt ttaggtagga aaacgtttat
   145621 cttccttcag cctgaaagtt tgagacagtg cctttttttc tcaggctgcc ttaaaagaaa
   145681 ccagttcctg tttcctcctc cctctgcatc tctcctggga cagtcgaggg tcgcggagac
   145741 ggtcgttcgc tataacgtga cggagaaaga catccgaggc gccgaagtga ctccgggtcg
   145801 catatacgtc gcggacggga tctccctgta cgagaccgtg tcttcgtgga aaaccgacgt
   145861 gtacctgacg ttcgatcgag gttgccgcgc ggaaaccgtg cgcagcctgt gtgctttggc
   145921 catgggcgat agcaagttag gtgtcgagta cgcgttgcgt tgcgcgctgc ccgacgacga
   145981 cgccgaagcg tcggacctaa gagacttgac tccgctcgaa acgggcgtcg aagcgctatc
   146041 gggtcctcct ccgacgtcgg tccgacagaa acgaccgacc gagaacgaga tttcgatcgg
   146101 caatcgcctc gctctaggat ttctcgttct gcgcgaaatg accgaattgc cttctgcgtt
   146161 ttctgtgcta gcggagaacg agaccgcgtt ggtcctgagg caccttttac gaaacgctgt
   146221 agtcgtcgtg cccaaggtct cgcgtttgga gaagtataag ccgcgaggaa ctaaggacga
   146281 gggacgctcg cgccgccgaa gccgccgagg agagccaagc gggcacgtga cggaatggtt
   146341 tccctgcgga cactctttgt ttagggtcga gagaaacgtg cgaggagtac ctcggctatg
   146401 ggtctcgtgt cgcgtcggag aatcgcaaca acacgagggt ggcggtcgtc gcgaaaaggg
   146461 agacgatttg gttcgcgacg tgcccacgtt gcacgtgcac aggagttcgg agtaccgctc
   146521 cggagcggtg cccgaaggat tccggtcgag aggataccta ttcgatcgat ctgtctgtct
   146581 gctcccggag acgatggatg tgatcgcgcc tcccgaatta agccccccgg tgtgcgtcgc
   146641 cgcgttgtac gctttcgaga tcttcacggt ctttgcgatc tcgagcgaga tcgctcgacc
   146701 cgctcgtccc gcagggctct cgtttctcgg accgttggca ccgaaagaag ctagagcgct
   146761 cacgttatcg tttatgcgga tgggagaaag gagttctgca cggataatgt ccgaaaagag
   146821 tgtaattcgt tgcgaaactc cctcgagcga gaccctcttc gcgctgagag cgctggtgtc
   146881 ctcgttttca gggacgagcg aggatctaat agccgaactc gacgtgtctt cggaacgaga
   146941 agacgaaatg tacctggaac tagagaacgc cgtgattcga gcgagggaga ggttagagcg
   147001 gcgcaaaccg accctcccgt tggacgaaaa cgagggcgac gacggttccg ccgcgtcgtc
   147061 gaacgacagc cgtgcggccc gcgcgacggg acaagtgggc ctnnnnnnnn nnnnnnnnnn
   147121 nnnnnnnnnn nnnnnnnnnn nnnnnnnnnn nnnnnnnnnn nnnnnnnnnn nnnnnnnnnn
   147181 nnnnnnnnnn nnnnnnnnnn nnnnnnnnnn nnnnnnnnnn nnnnnnnnnn nnnnnnnnnn
   147241 nnnnnnnnnn nnnnnnnnnn nnnnnnnnnn nnnnnnnnnn nnnnnnnnnn nnnnnnnnnn
   147301 nnnnnnnnnn nnnnnnnnnn nnnnnnnnnn nnnnnnnnnn nnnnnnnnnn nnnnnnnnnn
   147361 nnnnnnnnnn nnnnnnnnnn nnnnnnnnnn nnnnnnnnnn nnnnnnnnnn nnnnnnnnnn
   147421 nnnnnnnnnn nnnnnnnnnn nnnnnnnnnn nnnnnnnnnn nnnnnnnnnn nnnnnnnnnn
   147481 nnnnnnnnnn nnnnnnnnnn cgcgcctccg gtcgaagacc cggattgcaa ggagcctttg
   147541 tacgcccgcg cttggctcgg agcgggagaa gacgggcgag acgggcgggc gataacccgt
   147601 tcggtcatag gcgacggcga gttcttttcg aaaatagagg tcgcgaaggt cgaggagttc
   147661 gacgagagcg aatcgctctc taggcctctg ttcgaataca atctgaacct cgtggtaaac
   147721 gcgaatccgc aacgctacgc gttagagaga gcggacagat ccccgggcga acgcggagcg
   147781 gcgtacgagg cttgcctgga cgaagccgtg atgttgggac actgcgccag gctgctggtt
   147841 accggcgggg gggggaaaaa aatctcacnn nnnnnnnnnn nnnnnnnnnn nnnnnnnnnn
   147901 nnnnnnnnnn nnnnnnnnnn nnnnnnnnnn nnnnnnnnnn nnnnnnnnnn nnnnnnnnnn
   147961 nnnnnnnnnn nnnnnnnnnn nnnnnnnnnn nnnnnnnnnn nnnnnnnnnn nnnnnnnnnn
   148021 nnnnnnnnnn nnnnnnnnnn nnnnnnnnnn nnnnnnnnnn nnnnnnnnnn nnnnnnnnnn
   148081 nnnnnnnnnn nnnnnnnnnn nnnnnnnnnn nnnnnnnnnn nnnnnnnnnn nnnnnnnnnn
   148141 nnnnnnnnnn nnnnnnnnnn nnnnnnnnnn nnnnnnnnnn nnnnnnnnnn nnnnnnnnnn
   148201 nnnnnnnnnn nnnnnnnnnn nnnnnnnnnn nnnnnnnnnn nnnnnnnnnn nnnnnnnnnn
   148261 nnnnnnnnnn nnnnnnnnnn nnnnnnnnnn nnnnnnnnnn nnnnnnnnnn nnnnnnnnnn
   148321 nnnnnnnnnn nnnnnnnnnn nnnnnnnnnn nnnnnnnnnn nnnnnnnnnn nnnnnnnnnn
   148381 nnnnnnnnnn nnnnnnnnnn nnnnnnnnnn nnnnnnnnnn nnnnnnnnnn nnnnnnnnnn
   148441 nnnnnnnnnn nnnnnnnnnn nnnnnnnnnn nnnnnnnnnn nnnnnnnnnn nnnnnnnnnn
   148501 nnnnnnnnnn nnnnnnnnnn nnnnnnnnnn nnnnnnnnnn nnnnnnnnnn nnnnnnnnnn
   148561 nnnnnnnnnn nnnnnnnnnn nnnnnnnnnn nnnnnnnnnn nnnnnnnnnn nnnnnnnnnn
   148621 nnnnnnnnnn nnnnnnnnnn nnnnnnnnnn nnnnnnnnnn nnnnnnnnnn nnnnnnnnnn
   148681 nnnnnnnnnn nnnnnnnnnn nnnnnnnnnn nnnnnnnnnn nnnnnnnnnn nnnnnnnnnn
   148741 nnnnnnnnnn nnnnnnnnnn nnnnnnnnnn nnnnnnnnnn nnnnnnnnnn nnnnnnnnnn
   148801 nnnnnnnnnn nnnnnnnnnn nnnnnnnnnn nnnnnnnnnn nnnnnnnnnn nnnnnnnnnn
   148861 nnnnnnnnnn nnnnnnnnnn nnnnnnnnnn nnnnnnnnnn nnnnnnnnnn nnnnnnnnnn
   148921 nnnnnnnnnn nnnnnnnnnn nnnnnnnnnn nnnnnnnnnn nnnnnnnnnn nnnnnnnnnn
   148981 nnnnnnnnnn nnnnnnnnnn nnnnnnnnnn nnnnnnnnnn nnnnnnnnnn nnnnnnnnnn
   149041 nnnnnnnnnn nnnnnnnnnn nnnnnnnnnn nnnnnnnnnn nnnnnnnnnn nnnnnnnnnn
   149101 nnnnnnnnnn nnnnnnnnnn nnnnnnnnnn nnnnnnnnnn nnnnnnnnnn nnnnnnnnnn
   149161 nnnnnnnnnn nnnnnnnnnn nnnnnnnnnn nnnnnnnnnn nnnnnnnnnn nnnnnnnnnn
   149221 nnnnnnnnnn nnnnnnnnnn nnnnnnnnnn nnnnnnnnnn nnnnnnnnnn nnnnnnnnnn
   149281 nnnnnnnnnn nnnnnnnnnn nnnnnnnnnn nnnnnnnnnn nnnnnnnnnn nnnnnnnnnn
   149341 nnnnnnnnnn nnnnnnnnnn nnnnnnnnnn nnnnnnnnnn nnnnnnnnnn nnnnnnnnnn
   149401 nnnnnnnnnn nnnnnnnnnn nnnnnnnnnn nnnnnnnnnn nnnnnnnnnn nnnnnnnnnn
   149461 nnnnnnnnnn nnnnnnnnnn nnnnnnnnnn nnnnnnnnnn nnnnnnnnnn nnnnnnnnnn
   149521 nnnnnnnnnn nnnnnnnnnn nnnnnnnnnn nnnnnnnnnn nnnnnnnnnn nnnnnnnnnn
   149581 nnnnnnnnnn nnnnnnnnnn nnnnnnnnnn nnnnnnnnnn nnnnnnnnnn nnnnnnnnnn
   149641 nnnnnnnnnn nnnnnnnnnn nnnnnnnnnn nnnnnnnnnn nnnnnnnnnn nnnnnnnnnn
   149701 nnnnnnnnnn nnnnnnnnnn nnnnnnnnnn nnnnnnnnnn nnnnnnnnnn nnnnnnnnnn
   149761 nnnnnnnnnn nnnnnnnnnn nnnnnnnnnn nnnnnnnnnn nnnnnnnnnn nnnnnnnnnn
   149821 nnnnnnnnnn nnnnnnnnnn nnnnnnnnnn nnnnnnnnnn nnnnnnnnnn nnnnnnnnnn
   149881 nnnnnnnnnn nnnnnnnnnn nnnnnnnnnn nnnnnnnnnn nnnnnnnnnn nnnnnnnnnn
   149941 nnnnnnnnnn nnnnnnnnnn nnnnnnnnnn nnnnnnnnnn nnnnnnnnnn nnnnnnnnnn
   150001 nnnnnnnnnn nnnnnnnnnn nnnnnnnnnn nnnnnnnnnn nnnnnnnnnn nnnnnnnnnn
   150061 nnnnnnnnnn nnnnnnnnnn nnnnnnnnnn nnnnnnnnnn nnnnnnnnnn nnnnnnnnnn
   150121 nnnnnnnnnn nnnnnnnnnn nnnnnnnnnn nnnnnnnnnn nnnnnnnnnn nnnnnnnnnn
   150181 nnnnnnnnnn nnnnnnnnnn nnnnnnnnnn nnnnnnnnnn nnnnnnnnnn nnnnnnnnnn
   150241 nnnnnnnnnn nnnnnnnnnn nnnnnnnnnn nnnnnnnnnn nnnnnnnnnn nnnnnnnnnn
   150301 nnnnnnnnnn nnnnnnnnnn nnnnnnnnnn nnnnnnnnnn nnnnnnnnnn nnnnnnnnnn
   150361 nnnnnnnnnn nnnnnnnnnn nnnnnnnnnn nnnnnnnnnn nnnnnnnnnn nnnnnnnnnn
   150421 nnnnnnnnnn nnnnnnnnnn nnnnnnnnnn nnnnnnnnnn nnnnnnnnnn nnnnnnnnnn
   150481 nnnnnnnnnn nnnnnnnnnn nnnnnnnnnn nnnnnnnnnn nnnnnnnnnn nnnnnnnnnn
   150541 nnnnnnnnnn nnnnnnnnnn nnnnnnnnnn nnnnnnnnnn nnnnnnnnnn nnnnnnnnnn
   150601 nnnnnnnnnn nnnnnnnnnn nnnnnnnnnn nnnnnnnnnn nnnnnnnnnn nnnnnnnnnn
   150661 nnnnnnnnnn nnnnnnnnnn nnnnnnnnnn nnnnnnnnnn nnnnnnnnnn nnnnnnnnnn
   150721 nnnnnnnnnn nnnnnnnnnn nnnnnnnnnn nnnnnnnnnn nnnnnnnnnn nnnnnnnnnn
   150781 nnnnnnnnnn nnnnnnnnnn nnnnnnnnnn nnnnnnnnnn nnnnnnnnnn nnnnnnnnnn
   150841 nnnnnnnnnn nnnnnnnnnn nnnnnnnnnn nnnnnnnnnn nnnnnnnnnn nnnnnnnnnn
   150901 nnnnnnnnnn nnnnnnnnnn nnnnnnnnnn nnnnnnnnnn nnnnnnnnnn nnnnnnnnnn
   150961 nnnnnnnnnn nnnnnnnnnn nnnnnnnnnn nnnnnnnnnn nnnnnnnnnn nnnnnnnnnn
   151021 nnnnnnnnnn nnnnnnnnnn nnnnnnnnnn nnnnnnnnnn nnnnnnnnnn nnnnnnnnnn
   151081 nnnnnnnnnn nnnnnnnnnn nnnnnnnnnn nnnnnnnnnn nnnnnnnnnn nnnnnnnnnn
   151141 nnnnnnnnnn nnnnnnnnnn nnnnnnnnnn nnnnnnnnnn nnnnnnnnnn nnnnnnnnnn
   151201 nnnnnnnnnn nnnnnnnnnn nnnnnnnnnn nnnnnnnnnn nnnnnnnnnn nnnnnnnnnn
   151261 nnnnnnnnnn nnnnnnnnnn nnnnnnnnnn nnnnnnnnnn nnnnnnnnnn nnnnnnnnnn
   151321 nnnnnnnnnn nnnnnnnnnn nnnnnnnnnn nnnnnnnnnn nnnnnnnnnn nnnnnnnnnn
   151381 nnnnnnnnnn nnnnnnnnnn nnnnnnnnnn nnnnnnnnnn nnnnnnnnnn nnnnnnnnnn
   151441 nnnnnnnnnn nnnnnnnnnn nnnnnnnnnn nnnnnnnnnn nnnnnnnnnn nnnnnnnnnn
   151501 nnnnnnnnnn nnnnnnnnnn nnnnnnnnnn nnnnnnnnnn nnnnnnnnnn nnnnnnnnnn
   151561 nnnnnnnnnn nnnnnnnnnn nnnnnnnnnn nnnnnnnnnn nnnnnnnnnn nnnnnnnnnn
   151621 nnnnnnnnnn nnnnnnnnnn nnnnnnnnnn nnnnnnnnnn nnnnnnnnnn nnnnnnnnnn
   151681 nnnnnnnnnn nnnnnnnnnn nnnnnnnnnn nnnnnnnnnn nnnnnnnnnn nnnnnnnnnn
   151741 nnnnnnnnnn nnnnnnnnnn nnnnnnnnnn nnnnnnnnnn nnnnnnnnnn nnnnnnnnnn
   151801 nnnnnnnnnn nnnnnnnnnn nnnnnnnnnn nnnnnnnnnn nnnnnnnnnn nnnnnnnnnn
   151861 nnnnnnnnnn nnnnnnnnnn nnnnnnnnnn nnnnnnnnnn nnnnnnnnnn nnnnnnnnnn
   151921 nnnnnnnnnn nnnnnnnnnn nnnnnnnnnn nnnnnnnnnn nnnnnnnnnn nnnnnnnnnn
   151981 nnnnnnnnnn nnnnnnnnnn nnnnnnnnnn nnnnnnnnnn nnnnnnnnnn nnnnnnnnnn
   152041 nnnnnnnnnn nnnnnnnnnn nnnnnnnnnn nnnnnnnnnn nnnnnnnnnn nnnnnnnnnn
   152101 nnnnnnnnnn nnnnnnnnnn nnnnnnnnnn nnnnnnnnnn nnnnnnnnnn nnnnnnnnnn
   152161 nnnnnnnnnn nnnnnnnnnn nnnnnnnnnn nnnnnnnnnn nnnnnnnnnn nnnnnnnnnn
   152221 nnnnnnnnnn nnnnnnnnnn nnnnnnnnnn nnnnnnnnnn nnnnnnnnnn nnnnnnnnnn
   152281 nnnnnnnnnn nnnnnnnnnn nnnnnnnnnn nnnnnnnnnn nnnnnnnnnn nnnnnnnnnn
   152341 nnnnnnnnnn nnnnnnnnnn nnnnnnnnnn nnnnnnnnnn nnnnnnnnnn nnggctcgcg
   152401 cgaacagccc cggagagctt ctacgccgct ctggtgcagt tcggacacgc gcccgtaacc
   152461 gccatggtta accttcagtg gaaacgcgag gcgctcgaga agtacggcga ggagcacgcc
   152521 gcgaagaatc gcgcttcgag aatccgaaga gaaaaggaaa gacgagagag aatgtcacgg
   152581 acgggggata ccgcggctgc aacaggacga tcgcgtgaac cattacaaaa gaagcaaacc
   152641 gtgcggtgga aaagaccggt ctgcatgcaa aagaaacttc gacgagaaaa gggcctcgat
   152701 ggcacaacga attcgggaca agggacaaga aactgtatct aactgtgtat tgatgatttt
   152761 tattactgtg ttgtgttgaa tatggggccg aggaaatcct cgtgtcaact gtgtgagcaa
   152821 aaaataaaag ctgataattt aatttctgtc tctcggcgtg gtgtgtgtgt gtttctgttg
   152881 tcgacacttc acatgtttcg ctcaaagaaa gacaacactt cacattttca ctcaaagaat
   152941 tattttattg acaattgttt caaaggtaac aagcagagta agctaaaaca aacatgcaag
   153001 agcaaaatca taaagacaca gagtcccttg agctcatatc ctctcatccc cgatatccat
   153061 tcctagcaca cgaagcgcat ctccttgtaa accccggcct ctcccgaccc tttgtacaag
   153121 agtcaacggc aaagtgcgtt ctcacggagg acatcgactc gtcctcgtcc ttgtcgagtc
   153181 gtcgtccctc gccgctcact cttttgttgt ttcttttgtt tcccgcgagc acgtgtcttt
   153241 gagcggtccg gtcttttcgc ttctgtttcg tgtctcttct cccttcgtgc gcaggaggcc
   153301 gcgtacgcga cgtgttggtc taaagtggct acgactactg gcggtaggtc gttgtttccg
   153361 cgaagccttt tcgcgaactc gggtcgtttc acgtgcaagt gaacgtatgt ggcgagagta
   153421 gaccactgac tgtgcttagt gcggggtttg tcgaaacaca tgagcaccag agtccggttg
   153481 ttgaacattt cggacaagac gtggtgtttc agatacggga aaaaacacaa cgtgaccatg
   153541 atcaccgagg tatagaaatc ggctctcttt gcgccctcgc agttgtcctt gcgcatcatc
   153601 cgcttcacga agcgctcgat tttcgcctcg cgcgaagcga acagggtaga cacggcgacg
   153661 gcgctcttga acgcggcttc tctgacgacg gggacccgag cccctctgag accgatacgc
   153721 ggtcgaccgc agaagcgtat ctcgtccgcg acgcgaaata tgcgcgccgt ccaagatttt
   153781 ggggaggagg aggaggcgaa aggaccgcga tcgcagccgt ccgcgactct atactcgccg
   153841 aggaactcct cggtaagaag cgtcgcgaag agagcgatca tggcaggaag agaggatttc
   153901 agcacgcgag cgatcgcgtc ggattcttct tcctcgccat tcgtcggtcg agcctgcttg
   153961 ctttcacggg gggcgccgta actcgcgtcg aatcctcctc ctcctctgca cccgtcgccg
   154021 cgcggctccc ccgnnnnnnn nnnnnnnnnn nnnnnnnnnn nnnnnnnnnn nnnnnnnnnn
   154081 nnnnnnnnnn nnnnnnnnnn nnnnnnnnnn nnnnnnnnnn nnnnnnnnnn nnnnnnnnnn
   154141 ngccacacac gcctcccggt gccgctgccg tcttcgaaag aacatccctt ttctacgcaa
   154201 cggcttaccc attgcggatc gtctattaat tcggtatgcc agcagtaagc catgcgacct
   154261 tcgggtcctt ttccttttct cttttctttt agttctttcg cttcgctttc tttcctaatt
   154321 gacggggttg tggtggggct gtggtccact gaacctgcga ttgatttcgg tccttttctt
   154381 ttgttttcgt ttcaggcaag cagaggacag agcgcggacc tcatcctggt agacgaagtg
   154441 ggctttgtga attctaaagt gctgctggcc gtgttgccca acatcgcgtt caggggacgg
   154501 aaacaagtgc acatcaccag tcacgtaaac aacgcgctct ggttgaacag agtcgcggac
   154561 attcgcgacg accgaggcga accggcctat cacgtcgtgt cgcagagctt caagtgcagg
   154621 tatcacgaaa gagatcccgg gctcacgtgc tgctgcctcg gcgtttactg tccccagcac
   154681 atatccgtgg acggtcacct cagggaactg atgagcatgg tcgcgcccaa ggggttcgag
   154741 agcgaagtga cgggcagcag cagcacttcg tcttcggacg tgaagaccga caccacggct
   154801 cctttcgggc cggcgggcat aaaagagttc ctctctaaca attgcacgga actgaaagag
   154861 gtgaccaggg tgatcagggc ctatctgtgt ttggacccga cgttcggcgg gggttccagg
   154921 tcctgcgcgg gagtgtgctg cgccgtggag ctcgcgaacg gcgagttggt ggtgagtaca
   154981 gcatcatatt ctttttcttt cggaactcga gtttgccgta tggcttaggg actgaccgtc
   155041 tatcacgccc gttcgtctaa gcccgagacg agcagatctc tgaaaacgta tccgtaatcg
   155101 ggcgccgggg acgagtacct gtttcgggag acactacggg ttcctccgct atatctagga
   155161 tggtgcgtat gtaagcgctc acgcgggtct cgtcctgaac gctcagagcg gtttcggcgt
   155221 cagggacgaa acacgatatt agttccaggg cttgggccca cacgccgcaa gcgcattttt
   155281 cagaggggtc gcgtagccaa gcggtcatcg cgagggccgc gatggtatgg agagagctca
   155341 cgttccgaac gctggcgcgt aacagcacga ggtacttgag cgctcctccg cggacggcgt
   155401 ccaccgcggc cannnnnnnn nnnnnnnnnn nnnnnnnnnn nnnnnnnnnn nnnnnnnnnn
   155461 nnnnnnnnnn nnnnnnnnnn nnnnnnnnnn nnnnnnnnnn nnnnnnnnnn nnnnnnnnnn
   155521 nnnnnnnnnn nnnnnnnnnn nnnnnnnnnn nnnnnnnnnn nnnnnnnnnn nnnnnnnnnn
   155581 nggctgctcc tcgctcatgt cgccgtttgt aaaaggaaat cagcatgtcc gcggctaaca
   155641 ttctcgccgg gcagaacgag attatctgac tgtacgcggt cttgagctgt ccgcgagcca
   155701 tcgccgagta gaaaagtatg ttgcgtcgaa acgaagccaa gactatcatg aactcgtaac
   155761 gcgagcacaa acgctcccag ggggtcctca tcagctcgag gacatgctct cgagccgcgc
   155821 cgcacgcgga gcatagagcc atagggtcgc gtgattcgaa tcgatctgtc ttttgactta
   155881 atataataat gtctttcttt ctttcttttg ttttttttct tttagatcat ggccttggac
   155941 gaaatggaga tacgcgattt ggaccaagtc acgggcgtgt acgcggctct gctgagcgct
   156001 cacgtgaggc tgctgaaggt cctgttgccc gggattcgct ggaaagagat ccccgtgatc
   156061 gtggtgttcg aacagaacac ctacgtgaac tcgctggccg acgtgaaagg tctgctggaa
   156121 cactccctga cccgttcggg attcagggtg ctcttttaca gcaagtggtc tcagatcaac
   156181 aacaggttcg cgctgggtaa acacgtgagc gcgaagacta aactcgccat ggtgctcagc
   156241 gccgcggcgg ctatccaaag aggaacgctg cgctactgcg acagcgtcat gtccctcgga
   156301 cacgccgtgc tgaccgaggc gaccgcgaag agcaggaccc tagagacggc tctgggcgcc
   156361 tcccggggct ccggttccag caacaggacg ggttcgactc tggacgtgca catgtacagg
   156421 cgttctcgaa gaggcgcgaa tttggccacg gacgtgacgg ctcgggtgct ggagaattac
   156481 gacgcgatag ctttgccgga ttgcaggctc aaggataaat cgcacgcgga gcacgggaaa
   156541 cggcttctag gtaaactgag agaggaaatg gccgcggtcg cgataacgga gtcctcgaag
   156601 ggctgcggta ttgtcacgac cggaggtaag aagtccgtgg gaggagaata ctccagagac
   156661 gatatgctct cggcgttcct gttgctgtgt cacaccagag acgaaatatt ggaaggggac
   156721 aagaccgtga acgtgtgcga agggttgtac acgtacccgt gatgatgggg ggcctcgtgt
   156781 aatcttgaac ggtgtatgtg tgtgtattta tcgttgcaat aaaagacaca ttgtaaacct
   156841 ataccaaccg tgcctgtctt tgttttgtgt cgctgttgtg taacgtttat ttgc
//

LOCUS       M_albus_Teratorn       57299 bp    DNA     linear   ### 20-SEP-2017
DEFINITION  Monopterus_albus gene.
ACCESSION   M_albus_Teratorn-like1-2
VERSION     M_albus_Teratorn-like1-2.1
KEYWORDS    .
SOURCE      Monopterus_albus
  ORGANISM  ############
            ############; ############.
REFERENCE   1  (bases 1 to 57299)
  AUTHORS   Inoue,Y., Saga,T., Aikawa,T., Shimada,A., Kumagai,M., Naruse,K.,
            Morishita,S., Koga,A. and Takeda,H.
  TITLE     Endogenous herpesvirus-like elements are widely distributed in
            teleosts
  JOURNAL   Unpublished (2017)
COMMENT     ##genome=GCA_001952655.1##
			##locus=NW_018128490.1:1-57299##
FEATURES             Location/Qualifiers
     source          1..57299
                     /mol_type="genomic DNA"
                     /organism="Monopterus_albus"
     CDS             complement(3..320)
                     /codon_start=1
                     /gene="ORF1"
                     /product="ORF077R rock bream iridovirus"
                     /transl_table=1
                     /translation="MARLEEMRGPETVWGFVSANRHKRIPLGKPVEMRVAGLEDTAYD
                     DDDVRGWNTAYLPHEANMRVFGVVEDVPCPSGHLVLMTSEDERVYAFDGDELHVVASS
                     VQRL"
     CDS             497..799
                     /codon_start=1
                     /gene="ORF2"
                     /product="hypothetical protein"
                     /transl_table=1
                     /translation="MAISQRVLFLSCALSLALSQIEDTLYFTAWIGNGERVAPHMEAI
                     RSHAASFPKFKIIADSETKAYLERNGLDAKHIDLDTEVFERGRNAILEEFRAKIAAR"
     CDS             1041..1943
                     /codon_start=1
                     /gene="ORF3"
                     /product="hypothetical protein"
                     /transl_table=1
                     /translation="PPREAVLVGAPRRSDPKLNDQLSFIEPAVLYKLSGEDYPELTQF
                     NSDLLFMRGSKASWLSFVLSREQMKTLQMCALLSVERTVAGTDGKTRMTFLDAVMRTD
                     HPEGSRFTMSKDTHKLVYGPSRHDGHDEASSYDHRVLKDRLVGAVGLNPIDTLLHPHM
                     QAEYSAYLSSLPKTSGYEHTYTNPILRTLAMRGPAATRQAFLEKCALDPAAVGAVSRR
                     DTRDWYGALSEPGSAADVPVFTVLEHAEMVTRGKADHANGDVGEEAASELSRSLRACG
                     LQGPRAKRGVPFPPAPSTNLNALP"
     CDS             2015..2869
                     /codon_start=1
                     /gene="ORF4"
                     /product="hypothetical protein"
                     /transl_table=1
                     /translation="MTVSAETGKRTVESVIADVPDDLTLALVRKREETVKSARLQLEE
                     TMSDPEVRGAFASMTAEAMGVIPNEHATETAHVGRALSRAITSHPESQLGVRAWVAGA
                     KAYGTLMDVNILIHGDATARTFAAIDLGQTVNSLIAYKLSQHAATERVAKALNLLSEN
                     PIMHASGVAANIFFFAQSVRNVAEGHHGLADYYWLSRSSMQMMELVFEGLNPAMLPML
                     SVDLLVTMITQGEYAVHAVRSATNRLPLTNDEIWRLGASSFFGIDSWSSYYEKLATLQ
                     HANNALANA"
     CDS             2946..4082
                     /codon_start=1
                     /gene="ORF5"
                     /product="hypothetical protein"
                     /transl_table=1
                     /translation="GAVCATASTVWPGNNAIVTGNLSDVDFSFARSVPLTARYIGDVE
                     VQRACRVLADHRCLGRATAGVHMQLPFEGIGIGQTLLSGMDGLSVAVSALPNDEDCVF
                     YDRTLPDADDPCGMRAKFAADIRDRERYVPSSPPTGGSPLLEPQLLRRAVDGYGAKLI
                     SRPVGDMKESKTCLKYFTRTAPHLKKTFPDVQLTANHDSAQCKCYKQCSDRYDIQPRT
                     GRVLQPYVLRRAGPKERDIALYLNAPAQKLKAPKALHRRDQYHNHPAWYIKTLVAKAD
                     MSAMLSIHETGVYHGASRASNIFAVNALASAGGTRRQVFVHGGSATDTLLLSAKHATG
                     TLKGAAYGGRRHGHDRGSLGGKRKGGRYAYNRYPRRSSESPLRS"
     CDS             3937..5049
                     /codon_start=1
                     /gene="ORF6"
                     /product="hypothetical protein"
                     /transl_table=1
                     /translation="MRRERLKAPPTVGDDTDTIEAHSVESVKADDTRITGILDAPLNL
                     RCGANSRITLNEKSEFSVVEPGSGSEITIAAPIVVTVGLSRDAKNIRVIARAGVDKSH
                     VTLIVRSESTLLPDQRSVRDVCVKTETGILLHGAVHYKGDTAISIDAQGMMVSCSVIG
                     GDVYRYAFARVNKTKEEVAELRMHYADMIRAGLDDISVVTPDGLKVSATASARAVGGL
                     SVMHQTVKSDSVALDLVVDNDVIESDLTLHGMHKDAEINATHRQHVVAAGVWETPTSI
                     SLTCRGFTLSRMRARGSQTFEYPWGLDGVEQPERPSDRSTVRIHFGEHVKLLFKDIFT
                     GLQTVIPEDYEEIVLLRGYRPADILVHSAKLMLPAW"
     CDS             complement(6739..7335)
                     /codon_start=1
                     /gene="ORF7"
                     /product="hypothetical protein"
                     /transl_table=1
                     /translation="ASHGVRKSTASGDERPAYEYAYIHAGIALITLGCAAMVVSIVLS
                     IFAASSKRKMDDAGGDDREANRSTRTVFACLIMMNVELFMSVIAGCMELLYRPLMKDE
                     HRLHNMECAIAVFNIVIYIMYVVTMALTASVLKEKRDEVRERPRSYHVAALFSGQSHP
                     LYRERRKPLLFSVRRVHVKGRDEGGTRGRGNQPSSASH"
     CDS             7671..8042
                     /codon_start=1
                     /gene="ORF8"
                     /product="hypothetical protein"
                     /transl_table=1
                     /translation="MKLLDPVVEFQNTKEHGLCAKSVADHRWYKVRGITKTLDSIVCS
                     KRRARFHHNMICMDLFARILRDMTEDPETSLCWLREHMVNLNAPAAKAEEFRRALLRL
                     FKRRPCAYRLLDGHGARAACR"
     CDS             8423..8764
                     /codon_start=1
                     /gene="ORF9"
                     /product="hypothetical protein ORF60-like"
                     /transl_table=1
                     /translation="MFSLTYPRSAERSNAYLVIVRPGTNTVMIRSCFRPTVSKTLREK
                     FPFLNCLCPQVLDCLTPTCVNMRVAKRSGSEVGDVDPTDLCYRNIMFNREKAKISGVT
                     KTLKAARVARD"
     CDS             8899..10017
                     /codon_start=1
                     /gene="ORF10"
                     /product="hypothetical protein"
                     /transl_table=1
                     /translation="MGLKHQAIHAMLANPNLAPFEVTQRPSERQDWILIDHLMVIHRV
                     KESDYVASEPALTSVMNMAKTLASCYAPEGREGRSVVLVKDGPGVQKPSVRELRSTRA
                     IAPHIEFCKSHLGEIEYATMKLLADMGMKENFFLVTGAPPRELSGADKKDELISFHVG
                     YLESKEFEDNRATFAESSLAVALELPVVKPDCYCDGEIRRPEGLTGLLVVTFADPIGD
                     RTAALREACEKCRESEADTLLVELANALRGDVTLCSGDSDLVAVLTVSGREGLTLRLD
                     NRSYREDRAMHDSPFGELLSEPNLESESSFARRLGGSVDERFCALCDVEPGDEQLLPL
                     GTQRLHGEGPRRESVQVGVGRILESRRDPRLRLRVVLD"
     CDS             10067..10813
                     /codon_start=1
                     /gene="ORF11"
                     /product="hypothetical protein ORF54-like"
                     /transl_table=1
                     /translation="MRTLTRDNKRRKNGDVVRYVFETLCSTADDRENRAPSEKKGRFS
                     RDDSASTDEIDGVDGGSAITGGLACVAKAYMNGFVPRASHARFLRLTRAGRHLFLRIK
                     PEVLRDERARAERMLFMALCGTDYSMTPKGLGVKRLLAAAVTNRKLFSPWCVRLDALL
                     WTDAENEHAEPRANEFYDMAMKLAGFASIPPKIRSAWTKSECELTFRTLKYVCDIWKL
                     NRPQIGPEYGFSVVDGVASFLREKGDGSLQ"
     CDS             join(11046..11949,12021..12991)
                     /codon_start=1
                     /gene="ORF12"
                     /product="piggyBac-like transposase"
                     /transl_table=1
                     /translation="MAEFTASRVAEAKRALDRIFAQPYARDTEDEDDRASEASEADDN
                     GDRHDGSEGNESEHNGETEDDEIEEAAGDIEEEEDDDEDETEADEEADDDDDDDDDDD
                     DDDDDDDDDDGASVHVHLDTFLSKDKKIEWSSVPLRDSDRVTVPQHLAGPTAEAKAGA
                     QSILSSFLLFFTPELEQLVLAATNREGSRTRDSWKQMDVIDLRAYVGLLILAGVYRSR
                     GEAAASLWDAECGRAIFRATMSLKDFYLRSKTLRFDDRESRAERHSDKLAAIREVWDM
                     WRERLPALYVPGPEVTVDERMVPFKGRCAFRQYMPKKPARYGLKLWVLCDANSSYAWK
                     MQEYMGRAGNAGARTTNLASQVVTSLTQGLEHRLVTCNNFFTSYELARSLLLKNITML
                     GTIRRNKPELPPESLSAFGREVFSTRFAFSDLVTLVSYVPRKNKTVLLLITKHSRPEV
                     DETRRDKKPRAILDYNRTKGGVDNLDKLLAAYSCRRMTKRWPVAMFHNILDVSAFNAF
                     VIWRETHPDWMPEKRNRRRLFLERLGKDLVTPLIMRRKHAPRAESARALIRTIRGPSP
                     TVTPPRSEKRKRCQVCPREKDAKTHTVCTDCRKYICGKCTWPFCAECAGISSEDTGES
                     "
     CDS             complement(13802..14539)
                     /codon_start=1
                     /gene="ORF13"
                     /product="membrane protein ORF147B-like"
                     /transl_table=1
                     /translation="MTLVKNEQIVLSLLLRLHGRISIIDNLIISMEKASLRTLLLLCL
                     CTAQVAAASSSSKKKYTAYCLSGGKSVTVDGSSIGATSTFKDYKQLVCQACSEMQRCS
                     DMRLFKGNSKKDDHARIFVQRLDGLTLKAYGSTENTVSYTCLSEKSVQTTKCQTRQTL
                     KDCLVSMCKQCTSNCEVYAGSTKVSSGKVAVANGIYRVETKASVMEKVKKSLATVKKV
                     TTSEKTKGIASAVGAAVINNRETIAKET"
     CDS             14749..16377
                     /codon_start=1
                     /gene="ORF14"
                     /product="membrane protein ORF147A-like"
                     /transl_table=1
                     /translation="MRWLGTDLFSALSALLLRVTFCLGCSKDDEGCCLCQPGTSLGSD
                     GTCADPRCKPCGLDEYSDFYNREDRCEIQPACDPKLNLIQRQDTGHVEYHMYPCYQCS
                     PVGIIHGVSVNDGQTENLKELFTPAVAGMELSLCSKIIHFETHCIPCREYPENREDIS
                     ILCRPNVTPLQFNGIPKWPMGYTPRSIFYNPRKAIGCTCKSDHHCSSKICRSCIPDEP
                     LAIYPQWQCFVTTAPIALRATSASDDYLHDVWVADGDLPRCNPFPGFKDHGSRCLICK
                     NDNGFVFAVCRNLHKHAELNLYADASGMQMRPLECTKSGINIPEIPELYGTTIVPQQQ
                     LSATTAVSIAVCSILVMIAIILYVFSRKNERFRELIGRSIRATSGIRFISAVTYKRRQ
                     KQIDEADAESLGKESYHHHHHHHHHHHRENTIVLPRCNKAKIISAVVIILTPLIVYGG
                     LYGTDRLMQSYCDSAVSVYTFPLGYAVSERGVGQAQAISLSGFLDRCKQQNEFTVPSR
                     VKFHKAIKCLKASKQYKRTKSSASANKDSHSSRNS"
     CDS             16563..17066
                     /codon_start=1
                     /gene="ORF15"
                     /product="membrane protein ORF147A-like"
                     /transl_table=1
                     /translation="EGRVGGFLASWGYGFVSQVEVGGYYSYFEVFTACDREAEDSLNE
                     ATERCREAGAKAEVSGFGIGASAGGSTTRCNTEGLSGSQKKALSSITKDYQHAQIGGD
                     NLGDEADWESTLKMNPYPLKVQITPIFNVKGLSRRSIELLKLKADTVRLNLGHLAEQQ
                     PVIKNNC"
     CDS             complement(17496..18038)
                     /codon_start=1
                     /gene="ORF16"
                     /product="hypothetical protein"
                     /transl_table=1
                     /translation="MALPAAQDKARSLIDCVKAKGDRASDALMKAWAAWLPVELDVRR
                     CKCDREITTVANEGNGRAALAEILSYLIYAVCKHWFPQKPEVNDVCTECAAAVRGGLS
                     VAEILMPLDDLTRDQFGVLKWIMVNTDVHNTRADSSVADLNSRREVAEIIASRYSTEA
                     FIELLEKIPRKDLASRVQRH"
     CDS             complement(19236..19838)
                     /codon_start=1
                     /gene="ORF17"
                     /product="hypothetical protein"
                     /transl_table=1
                     /translation="MTFHELEEFKDIRKYLEICDLNSYWSILILNHATTIESFLESEN
                     RIEDACLFGIPDESVAAEVASKFRKAIRKLRYFLEFDPIMGYLRQWNLVHHWPRLAAA
                     QVTTTEEFLQLGDPNNKRIEWEKDITKTTEELQGAIRGLRAALEQSTSSESHVMMMIM
                     MMMMMMMMMMMMMMMMPPLPFGPNSYYMTMFSESSAKMIL"
     CDS             complement(20955..21749)
                     /codon_start=1
                     /gene="ORF18"
                     /product="hypothetical protein"
                     /transl_table=1
                     /translation="MEIAKPKSTAVKLRKPGPVKPKLRKMKPAKKSGLKPSMKQRKTK
                     KTVKSDVAKALASEDVSLDDLVKQGLDLTRQILAADPFHSKRVYGYMRESALDTLLDM
                     SDPDQKKFEEIRNYLEIHSLNWYWAILIRHGATTIESFLGLDDYIEDACQRSIPSESA
                     AAEAGIKFRKVIQMLKNFMEFEPVMGYLRQWNLEHHWPIFASAEVTTMEKFLRLGDLD
                     NKRIEEICREFMGRQKSAQTTEKLQGKIRDLKVALEQSSSESYGKI"
     CDS             23226..23705
                     /codon_start=1
                     /gene="ORF19"
                     /product="hypothetical protein"
                     /transl_table=1
                     /translation="YMTLYGLADCWSIPVVCHATTVKSFMELEDRAIKECRMTIEDET
                     AATQAIDKFQGAIHWLGNFVRSGQMELLRQWGLAHHWPAVAAHVGTMEELLSLGEPSN
                     ERPEKEIFKGSPEIATELRSAIRTFTGIPDDNDDDDDDDDDDDDDDDDDDDDGYFDY"
     CDS             23877..24320
                     /codon_start=1
                     /gene="ORF20"
                     /product="hypothetical protein"
                     /transl_table=1
                     /translation="MAFVTQKQFAMCSRGNWSVLMHWDWFLRSLRSSWWGSVAYEDID
                     EYLNDDEHIGATVVSEYRGDREGALPSITTITRYGIKRQTVSIDTGLYKSEHAVVRFN
                     EKKQTPTTWRAFRPVLRLHELVFWKCDLYGDDVFSTVSSVLLFFL"
     CDS             25484..26383
                     /codon_start=1
                     /gene="ORF21"
                     /product="hypothetical protein"
                     /transl_table=1
                     /translation="MTGNISEMDLSFVHYLLLRSLKSDLSFIHCLLPMFVRLPLRLPL
                     APYVRITCQNAAVPEGHLCYVTETEEALIKKRICVPARMLVDMMHVALTGEVDIVERE
                     VEVFKWADVESWGRMRMTYDLERTRSSDPPGPFVPRTPAPNPKHEKCPDVAGSWSVAR
                     FIRGGLFLCAQEGVYKTSWTNVIPLCHGMQMKQAFATIDDWLRSEFENTDLVIESRVP
                     ERVEVFRMPPPDGSYTDEILEFWPKLTRAEHKDLTVVTEEISPLGVLQDDDEDPNSDF
                     LEARENDHPVCGGDDSEDDSEDD"
     CDS             27614..28234
                     /codon_start=1
                     /gene="ORF22"
                     /product="sodium channel subunit beta-3-like"
                     /transl_table=1
                     /translation="MALAFVLALSALCQLCYCLDMKRVGAKAGDDVVLPCTSDTQLDL
                     AYWTNPTGIYVFSRDRLSHDYYQDPGFHGRVQLKEWTLKNDASIILKNVTAMDAGVYK
                     CAMGWVLVRGWITQQVILEVMAITEPGQYLLTTIFIINLRHTLNFLSISVETTPHVFA
                     DDEPPGPSAKRYKAEVAEVNTGSLCARCGLRRLLLLYAVLYVCSTH"
     CDS             complement(28486..28956)
                     /codon_start=1
                     /gene="ORF23"
                     /product="hypothetical protein"
                     /transl_table=1
                     /translation="MDTAKNPVFSDTTVNSKERARERADESSSRLQHFQLSNTNASNQ
                     DSVDTRHRDARIGENKAKKNKRRPRGLFYIGSVDSDDDHESGPCSNWSCCDPATKHFD
                     EDVISEMQDRGLSFMADDGDAGGIWIRTGGYLGSASSPRGVVFDDDDEDSQIAK"
     CDS             complement(29309..29758)
                     /codon_start=1
                     /gene="ORF24"
                     /product="hypothetical protein"
                     /transl_table=1
                     /translation="MYSRSSQNRSSGGEASPFSLKAVHELLNEHATPEDMRKLKDLNL
                     KPLAVIALPESTLRTIRLSDELINARAAFTKTLASPANPSRSGTRVDRLKTSMSKLNV
                     SPERTDRPKSPDYAFRTRAEPAEALCSATRGGPAHQSNSRASRSANA"
     CDS             complement(29942..30667)
                     /codon_start=1
                     /gene="ORF25"
                     /product="hypothetical protein"
                     /transl_table=1
                     /translation="MITDETLAAADDVYGYVPFKSRMIQTMKGLGTGYWSIVDTPETP
                     DRFEIWIRGMRCTYQYTVQRAARRAEDEEDEEDVSFVYRAQTKRKDAIIEGETRDEIL
                     KKCLADASLPSVLESDRLDRSHHRRAGERPERPLFRREERERDLDVRALRERISDVTL
                     TDRPAKGPRPAPWSRSRYAEREERERERWSEPPPEIRRDLKPEPEPPRVRRDLKPGVA
                     SESSEPPRVRRDLKPGRAPSEPPP"
     CDS             complement(30768..31457)
                     /codon_start=1
                     /gene="ORF26"
                     /product="hypothetical protein"
                     /transl_table=1
                     /translation="MTEREGIRVNRFLMSGTGADCGAIDDDSRQDTIGMQAFWLTTAG
                     SLVCVEKPSEDIKFSALRRENLRVAEAMWIAKPELCARNVKASSAAHATLIEMCGEAS
                     RLSGGRFYNLYAKYPLPISIETRDLDAASFARSRLRPLACGGGEKDIECREIRTGAEL
                     LACLEPMYTAYFGFVANESTRRELSERVALLGAQWLVREERAELHLSVRLRDSMLMRW
                     FAWCALFFWTT"
     CDS             34070..34777
                     /codon_start=1
                     /gene="ORF27"
                     /product="DNA packaging terminase subunit 1"
                     /transl_table=1
                     /translation="RVKGMRMEPFQLELFRGVVLGVTKAQFGDALFKHKHALLTALGL
                     EPLGSESYDHADPALSHSYRVEKAFARYANPYTLCLAPRQCGKSLSMKLILAAVLLHL
                     DIDVMVQAQNKHMCTTLRLGVESAMEELQRLPSFGQREKTLSVCGNPENRIYKFDPSY
                     KGSSFAHFLSSSNDVSIAQLSSQPLLLCSLSPLYSASLALFSTSAVASPSDSFIFLLL
                     LYTQTRVREGFIRRWVP"
     CDS             34765..35637
                     /codon_start=1
                     /gene="ORF28"
                     /product="hypothetical protein"
                     /transl_table=1
                     /translation="MGPVKEGDVPTIFSDIVLRDGKYVAVGLDPYFDASMDARIQWMT
                     ATDGGKNIPPGTEYLTFAQQAVINAGLTPVENAKPIPQASTSVGFRWLGDPANLKYTG
                     VGDTHHCSACGLSLSEFVPGDTFLNQHALFTGGKCPYLKANYTPERLAVEIGQARFVR
                     GLVAHPEAVRVPCVRSTEITLAHGIYVTLAGALWCYMCGRSPADHGSACDQRMAKLAS
                     SVKEHVNELVLRGGEVHQQRGVHQANWPNQVEICKKCCETEEKYSEVVARVRESGQRF
                     VTRPCGLYHSGTWF"
     CDS             36486..37967
                     /codon_start=1
                     /gene="ORF29"
                     /product="primase"
                     /transl_table=1
                     /translation="GPPDGGPVRFAKRERDNSSKSNTRSDNDADIPDDSAPAVISAVL
                     RNDVYAFNNLPGTLTDGPKAFPYAFTVRAGKLSFDDLVNYCLNRGSPPADPLPARERW
                     GSINPVLLMEDPVDPTTGKVTRRYTVTSRGYLSNVDAKEKNEAPCYNEVFLPGRPVSR
                     LNLDLDLKCCQECGSRFSSRADLSTQTQVCRALVSRLVMAIAESLLRLAKVKKCDLDG
                     EDPNKLLSNLRDSVGKIAAYQRTATTSKPKLSMRLLWYLPAELCSFDGIEAYKLLLEE
                     IEKTSLGYALLSYPESRCGLCELRSSIDRGEGRCLTKRLTSPQRSGSRRSAVDRAPYS
                     FRKCVRLPNCYKEGAAFEYVGTFNARADIEDPRFEDPRSLSAGLSSNPITSDVTSLGA
                     CFSGLLETRGPRGLRFVSSGPDGAERHDSPDRARVESEAKRLAELWGVSVTVKKSGSG
                     LMCVRADEKSETYPCPVHNRIHSKTRLGALVFASHTTAKCFVP"
     CDS             complement(38302..38862)
                     /codon_start=1
                     /gene="ORF30"
                     /product="DNA methyltransferase"
                     /transl_table=1
                     /translation="MLWKRWASHRLYEDASKHYLSAFVRLMGENGKRKTCRDVLRVKE
                     KAFASGCADGRVVRLDYCMYGMKYRKRTRLLTNSPFEGALCKKKCPGFKNGKHAESAQ
                     RGPYAYWPDGKQKHTLDELHAYPERMVEAIYRHVSKEVESSRDRQGISPASTKPVLAP
                     AAALETNAMFDQGRECIFDNFIFNPE"
     CDS             39193..39960
                     /codon_start=1
                     /gene="ORF31"
                     /product="TNFR-like"
                     /transl_table=1
                     /translation="MACDSFFVRSLFFLTISISVCESSNRLQYLWDRSNLKHCNSGVH
                     YCSSRPEGVLLECDKNGTPVCGYRCPLGHPRVPFVPRDGRRCAAKCPYGYFVTTCPRN
                     GADTETECCLLHSRCGPSQRVILEGTAWHDRICGRPEDYEIPKSKLHRIKSEVFRSTI
                     NTLASAWLPGVDQSSANALCAFFVKQHHRFCFAELCPEICLNNPQALLWRSENFAEYL
                     FYTLNKVKAYAAAQRMFADVVKPFLRNREDLTPSIPSG"
     CDS             40787..42772
                     /codon_start=1
                     /gene="ORF32"
                     /product="CD48 antigen-like"
                     /transl_table=1
                     /translation="MIDTCFVRSSEVGESSRDLFGVYVTKKSEGVLRSVIRQGWGTKV
                     GVRLRRTNPDDGALDRLDNVAAVIDRLLHTEPTLTTFVVDADVRRGRSKSPFAGLRGL
                     YGPRAELIPGLSAGALADTMRTRYRDLGYARFACTSSKSMCSGVTTLRDKKNGIVYHR
                     VSTNDSLLVECATLELELQSAQVSLPEEETQYFAGGVLELDSGHAVPPGEEIPWQHNG
                     NLVAEGPADARDVTYWGDFVGRTTLETDGRLVIRDITVDDTGLFEMLVGLQMKETTFY
                     VTVNEKIPSKQKSVISEGRCAMCREHGDVIAICPKNNVKFPITGLKLDASNFRPSRWR
                     ETRDLAEIVLRNAGFLVAVHGAFLDLDTLGVFRRSEPGCEQTAARPRWSVGSRDPRDP
                     YALRIPREEPHPERTGLSVFEELCWRSNNRAGIAVTVPSSGYEPDAGCLGPPKLRNRH
                     LSIKDSATVRAYSESELIQIVSDMTKWGVARYSLGYLDYTFGNPSGLPTFAMLSVAID
                     SASIEHGTLHYRYKRGDEEGSSSSRVNGLYKLQEGMFFQRAEEAQPLGTPHVRDALGR
                     DRFRFDRARYSALPIQERRRRRILEFSSERLVQAAGGYVFPARGRSRAARAQLRQSSR
                     SPEPEDRPVLRHERRRPFRRQPRSTAARICRRHKVRA"
     CDS             42693..43073
                     /codon_start=1
                     /gene="ORF33"
                     /product="hypothetical protein"
                     /transl_table=1
                     /translation="MNVGDPFEGSRGARLQEFAGVTKSVPDGARAVTIEFGQEGDSVT
                     AFVNREEDRIYVVYARDAGLRIERGSEIATFPAFAFDADKICKETDQKSGRECCSRLV
                     GGSRLKMRIEVAIPGGSREANRGIH"
     CDS             43811..44374
                     /codon_start=1
                     /gene="ORF34"
                     /product="hypothetical protein"
                     /transl_table=1
                     /translation="MPGGSRESNRAIHMNILDTARSLDRRTLLTEEEKAWLTDERFDV
                     DLTAASSKDALSMSSALLECIRGSDPCLELVDRAGQNWSAGRPIAVSGSLLDELLVVK
                     MIIEASNGASRFEASCHTDPFSFDSSSSALFAVHPHPGFFSRSQTRDLASLKEIATDA
                     GSLAESGAQALARLFCGGEEAIRSTSRG"
     CDS             44460..45632
                     /codon_start=1
                     /gene="ORF35"
                     /product="hypothetical protein"
                     /transl_table=1
                     /translation="GTGRDVNVALTTAEREHARAVKDVDLSFGFLVSVANTHVEPPRG
                     IAAPRPSRGDTDVMLPHRTLIEKTMTDAASTARVFAETQRGVDTKNGSGLFFERMNSW
                     IGGALLLSLQINAATFALLGAKERLLLCARGIMRGDMTGCAPGFPSEFYTDVPTASLS
                     SPSGLALEVKRDRWTPMSLSRWYMAFVDSSRGNRTCWLDRGMLNDSHSNYREPECDGR
                     GLCDPLEVDEDTLTACEVGRDGELSPQCPLTCGNPCFGPLCYTLRSFALRSSAEDLSS
                     AENILAAGEPQTVSNVNSLSNEDARASLSHLRDRVEKALEDLNRGVSVARSLEAAESE
                     LRSFAGRIASSKVEHSRGLEDCRRSMVRGSAAAAASLVFSALSCPLLIVLILKLRC"
     CDS             45737..46324
                     /codon_start=1
                     /gene="ORF36"
                     /product="hypothetical protein"
                     /transl_table=1
                     /translation="MISHGLLICIVAASAIECARGNPLLQHNTTDSDTATTPAPIPGG
                     TPSVHDHDATPTLENNHQDPTTPAPGQPGHRAIAELNATRGDYDDEDALGSGSGWGEH
                     SEDVCPNGDNPGPGAKRCLLELICPNSNPERFVSKAWFRTKPKTGLFRKDDDGQIQRY
                     TLGAERNGTYRPAGSSADLSIATFADCEAQKYEWFR"
     CDS             46566..47441
                     /codon_start=1
                     /gene="ORF37"
                     /product="hypothetical protein"
                     /transl_table=1
                     /translation="MASKTSRTKRAESPRGDEDGMRRPRGRPAARATGPPDAGDRAET
                     KPKSAPAEQLKPKLPTPLIPMRNRFTFKPAEATSAINSILQPIPPAVQKRIRETMPSN
                     TMQGGGGVRNLVHVLGTMAKGDKTVGEKWKPEFEKALANCLPLREHHTAFLTHNVLVT
                     MVGAVVAKALEQASYEHAVKTKPRSEVQEYTLDLLTDRYYVRSIACHDSSKTSTVEAA
                     AYSGIMAVHMEKVRMNPEPGKKKQPEPEPGAKKQLIEMYKDLSSLAEPMANMGFGHHY
                     RLTIPSTTEKNRCPT"
     CDS             47429..47767
                     /codon_start=1
                     /gene="ORF38"
                     /product="hypothetical protein"
                     /transl_table=1
                     /translation="MPHMNVIEAVVDGLACTFERKKPKDVRTWMESYYTARFPVPENR
                     AFADKVIEALKDHVTPEDFAWLVELRTAVHALAGESVPWDYIQMTSCCEPSKCCDPDV
                     KTDLSIYFAN"
     CDS             48372..48698
                     /codon_start=1
                     /gene="ORF39"
                     /product="hypothetical protein"
                     /transl_table=1
                     /translation="MGLLGAKISRVLLLVFGARALCLLLRLGDHRFVLVLRALGFRLG
                     DPRFVFVLRALGLLMLRLGDPRFVLVFGDRRLLLGFDLGLFFGGADGPRFFILRSLRS
                     RQAVIV"
     CDS             complement(48688..49662)
                     /codon_start=1
                     /gene="ORF40"
                     /product="Fc receptor-like"
                     /transl_table=1
                     /translation="MTLLLYYTRAGPDCARDNVGGNFVFLLHSAATLVVTPDKSQFFQ
                     YENVSLSCEVASNCSNGDGDVGDGGWMVTRNTSLRHAQSCYPPWAIPGDFACRSDTLY
                     WSDTGEYWCQSRLGQRSDAVSLSVGKARFRLFGFVRWTIRCIDLTVSFFLFFLCIITG
                     NRVILESPALPVAEGDNVTLRCLYSADGGESCPDSIFSASFYKDGRLLANDTTGTFVL
                     TGLSVKDQGSSKCSHPRGAESAQSKLSVRSVGSESLVYTRARMMGCVDEVRVDLKSHG
                     VTLLCSIPELAISCLCISVACGVLIGAICITACLLLLLVDYLNRVFIL"
     CDS             complement(56943..57299)
                     /codon_start=1
                     /gene="ORF41"
                     /product="hypothetical protein"
                     /transl_table=1
                     /translation="AVRAKREWREEGTSCFLSLNSRLQIEFLPDPPKIEGHVFFEPVY
                     NADSAASSTLDERGKLLRYYKPHKFNSLAYRVYTVLAFGCGLRPVFSHGSSSGDAAAD
                     RVLDLVLAAIALAERPS"
BASE COUNT        10276 a        11292 c        11537 g        10057 t
ORIGIN      
        1 cgcagcctct ggacgctgga cgccaccacg tgcagctcat ctccgtcgaa cgcatacacc
       61 ctttcgtcct cgctcgtcat caagacgagg tggccgctcg gacaggggac gtcttctact
      121 acgccgaaca cccgcatgtt cgcttcgtga gggagatacg cggtgttcca gccccgaacg
      181 tcgtcgtcgt cgtaggcggt gtcctctagc cccgcgactc tcatctcgac gggtttcccg
      241 agaggtattc ttttgtgcct gtttgcggac acgaagcccc agacggtttc cgggcccctc
      301 atctcctcga ggcgcgccat gcttgctgag gttaggtcgt gtgttatgtc aagccgagtc
      361 acgttaagcg cgcggaagag ctgacgagat gggtgagtca agaggggatt gatcggacgt
      421 gggtcggacg gaagctactc gaggcgttag ccgataaata aactcggctt tctcgcttaa
      481 acacgaaacc tcagcgatgg ctatttcgca gcgagtcctg ttcttgagct gcgcgctgtc
      541 gctcgcgctg tctcaaatcg aagacacttt gtatttcacg gcatggatcg ggaacggcga
      601 gcgcgtggct cctcacatgg aagcgatcag aagtcacgcg gcctcgtttc cgaaattcaa
      661 aataattgct gattcggaaa cgaaggctta tctggaacgc aacggcctcg acgcgaaaca
      721 catcgatttg gacaccgagg tgtttgagcg gggacggaac gccatcctcg aagagttccg
      781 ggcgaagatc gcggcgcgag nnnnnnnnnn nnnnnnnnnn nnnnnnnnnn nnnnnnnnnn
      841 nnnnnnnnnn nnnnnnnnnn nnnnnnnnnn nnnnnnnnnn nnnnnnnnnn nnnnnnnnnn
      901 nnnnnnnnnn nnnnnnnnnn nnnnnnnnnn nnnnnnnnnn nnnnnnnnnn nnnnnnnnnn
      961 nnnnnnnnnn nnnnnnnnnn nnnnnnnnnn nnnnnnnnnn nnnnnnnnnn nnnnnnnnnn
     1021 nnnnnnnnnn nnnnnnnnnc cccccgcgcg aagccgtgct ggtaggcgcg ccgcgccgaa
     1081 gcgatccgaa gctgaacgac cagctttcgt ttatagaacc cgccgtcctt tacaagcttt
     1141 ccggcgaaga ctatcccgag ttgactcaat tcaacagcga ccttttgttc atgcgaggct
     1201 cgaaagcctc ttggctttca tttgtgctga gtcgagagca aatgaagact ctgcagatgt
     1261 gcgcgctgct ttccgtggag agaactgttg cggggacgga cggtaaaacc cgaatgacgt
     1321 ttttagacgc ggtcatgaga accgatcacc ccgaaggctc acggttcacc atgtcgaaag
     1381 acacgcacaa gcttgtatac ggtccctccc ggcacgacgg gcacgacgag gcgtcgtcgt
     1441 atgaccatcg tgttctcaag gaccgactcg tgggagcggt gggcctaaat cccattgaca
     1501 cgctccttca tccgcacatg caggcggagt attccgctta tctgtcttcg ctcccgaaga
     1561 cgagcgggta tgagcacact tataccaatc cgatccttcg tactctggcg atgaggggac
     1621 ccgcggcgac gaggcaagcc tttctcgaaa agtgcgctct ggaccccgca gcggtcgggg
     1681 ccgtttcgcg cagggacact cgcgattggt acggcgcgct gagcgaaccg gggagcgccg
     1741 cagatgtgcc tgtgttcacg gtccttgagc acgcggaaat ggtaaccaga ggcaaagcgg
     1801 accacgcgaa cggagacgtt ggagaagaag cggcttcaga gctatcgcgg agcctccgcg
     1861 cgtgtgggct tcagggtccg cgggcgaaac gtggcgtgcc gtttccgcct gctccctcta
     1921 cgaacctgaa cgctttaccg tagaaaaaga cggaggtttc gctttccaag accagtggcc
     1981 ggttgagttc acggaacacg gcggatcgct acggatgacc gtgagcgcgg agaccggtaa
     2041 aagaaccgtg gagtctgtga tagctgacgt gcccgacgac ctaaccctgg ccctagtccg
     2101 aaaacgcgag gagacggtaa aatccgctcg gcttcaactg gaggaaacga tgagcgatcc
     2161 cgaggtgcgg ggagctttcg cttcgatgac ggccgaggcg atgggcgtca ttccgaatga
     2221 acacgcgaca gaaaccgctc acgtgggccg cgcgctctct cgggctatca catcgcaccc
     2281 ggaatcccaa ttgggtgtaa gggcgtgggt cgccggagcg aaagcttacg ggacgttgat
     2341 ggatgtcaac attttgatac acggagacgc tacggcgcgg acgttcgcgg cgatcgatct
     2401 gggacagacc gtcaacagct tgatcgctta taagctgtct caacacgctg ccacggaaag
     2461 ggtcgccaag gcgctaaact tgctatcgga gaacccgatc atgcacgcca gcggagtcgc
     2521 ggcgaatatc tttttcttcg cgcaaagcgt gcgcaacgtc gccgagggcc accacgggtt
     2581 ggcggactac tactggctaa gccgatcgtc gatgcagatg atggaattgg ttttcgaagg
     2641 cttaaacccc gcgatgctgc ccatgttgtc ggtcgacctc ttggtgacga tgataacgca
     2701 aggagagtac gccgtgcacg cggtgaggtc cgcgacgaat agactgcctc tcacgaacga
     2761 cgaaatctgg cgcctgggcg ccagctcttt tttcggcatc gattcgtggt ctagctatta
     2821 tgagaaactc gcgacactgc agcacgccaa caacgctctc gccaacgccg cnnnnnnnnn
     2881 nnnnnnnnnn nnnnnnnnnn nnnnnnnnnn nnnnnnnnnn nnnnnnnnnn nnnnnnnnnn
     2941 nnnacggggc cgtgtgcgcg acggcgtcta ctgtatggcc cggcaataac gcgattgtca
     3001 ccgggaacct ctcagacgta gatttttcct ttgcgcgaag cgtgcctctg acagcccgtt
     3061 atatcgggga cgtcgaagtg cagcgcgcgt gtcgcgtgtt agcggaccat cgatgtttag
     3121 gccgtgccac cgccggcgtg catatgcagc tccccttcga gggaatagga atcggtcaaa
     3181 cgctactttc aggcatggac ggcttgagcg tcgccgtcag cgctttaccg aacgacgaag
     3241 actgcgtgtt ctacgatcgc acgttacccg acgctgacga cccgtgcggg atgagagcga
     3301 aattcgcggc ggacatccgg gatagggagc gttacgttcc ttctagcccg ccaaccggag
     3361 gaagcccgct gctcgaacct cagcttctca ggcgcgcggt cgacggatac ggagcgaagt
     3421 taatctcgcg acccgtaggc gatatgaaag agagcaagac gtgtctcaaa tattttacga
     3481 ggacagcgcc tcatctcaag aaaaccttcc cggacgtgca gctcaccgcc aaccacgata
     3541 gcgcgcaatg caaatgctac aagcagtgct ctgaccgtta cgatatacaa cctcggaccg
     3601 gacgcgtact acagccttac gtgctgcgca gagcggggcc caaggagcgc gatatagcgc
     3661 tctacctgaa cgcgcctgct cagaagctca aagctccgaa agcgctgcat cgtcgtgacc
     3721 agtaccacaa tcacccggct tggtacatta agacccttgt cgcaaaggcc gacatgtcgg
     3781 cgatgttgag cattcacgag acgggcgttt atcacggggc ttcgcgagct agcaacattt
     3841 tcgcagtcaa tgccctggca agcgcgggag ggacgcggag gcaggtgttt gtgcacggag
     3901 gatcggccac cgacacgtta ctcctgagcg cgaaacatgc gacgggaacg cttaaaggcg
     3961 ccgcctacgg tgggcgacga cacggacacg atcgaggctc actcggtgga aagcgtaaag
     4021 gcggacgata cgcgtataac cggtatcctc gacgctcctc tgaatctccg ctgcggagct
     4081 aactctcgta taacgctgaa tgagaaaagc gagttcagcg tcgtcgagcc cggttcgggc
     4141 tccgagatca caatcgcggc tccgatcgtg gtcacggtcg gtctgtctag agacgccaaa
     4201 aacatcaggg tcatcgcgag ggctggggtt gacaaaagtc acgtaactct catcgttaga
     4261 tcagagtcta cgttgctacc agaccagcgc tccgtgcgag acgtgtgtgt caaaacagag
     4321 accgggatac tcttacacgg agcggtacac tacaaaggag acacggcgat atctatcgat
     4381 gcgcaaggaa tgatggtcag ctgcagcgtt atcggaggtg acgtttaccg ctacgcgttc
     4441 gctcgggtga acaagaccaa agaagaagtc gctgagttgc gaatgcatta cgctgacatg
     4501 atacgcgcgg gtctcgatga tatctcggtc gtcacgcccg acggcctgaa ggtatcggcg
     4561 acggcatccg ctcgagcggt aggcggcctt agcgttatgc atcagacggt taagtcggat
     4621 tccgtcgctc tggacctggt cgtagacaac gacgtgatcg agagcgacct cactctgcac
     4681 ggaatgcaca aagacgctga gatcaatgcc acccatagac agcacgtggt ggctgctggc
     4741 gtatgggaaa ccccgacctc gatatctttg acctgcagag ggtttacgct ctctcggatg
     4801 cgcgccagag ggagtcagac cttcgaatat ccatggggcc tcgatggcgt agagcaaccg
     4861 gaacgaccgt cggatcgcag tacggttcgc atacatttcg gggagcatgt gaaactgttg
     4921 tttaaagata tattcactgg actacagaca gtcattccag aagactacga agagatcgta
     4981 ttgctcagag gatatcgtcc cgcagacatt ttagtgcata gcgcgaaact catgctaccg
     5041 gcttggtaaa gaagtctgat agaggtttcc cttttcgctt ctaagaaagc atcattgtta
     5101 ggttttgttt cttttcgctt ttaggaaagc attatgtttg aaaagcatta tgtttatatg
     5161 atgatgatga tgatgatgat gatgatatgt ttgcaatgta ataaacttat attgttaaag
     5221 tatatccctt gcaatgtaat aaacttatat tgttaaagta tatccctttc gtgttttatc
     5281 tcatagttca cacactcatt taatcattta tggttctaac agatacccat aagataatac
     5341 aacttgattg actatcttaa ttgcttttcg gcttcagaaa ttagaaaccg aatagacctt
     5401 aagaatttca cactttgaag tagcgcacag aatgcataaa cctttatact acgcgcgtcc
     5461 gaccgcggct ctgttatgtg aaacttaaga cgaaaatcat ttcgtgcctg ggacttaaca
     5521 attgtaatgt gtcacatcct cgctttaacc gtgccgcagc tggggatgat ttataatgta
     5581 gaaaaaaaag tttattctgt cagatgcacc gtagagagta atttcctcaa tttttattct
     5641 gtcagatgca caatgcggag agtactttcc tcaattttct caacttacaa agttattagg
     5701 cactatatat ctagacgtga ggtgttagaa aggtcagaaa acgttttatc tcatttcatg
     5761 ttcttggtga tgattagata aattacctaa cctccccgct tctaagggca caacgattag
     5821 tcttaatggt gttgtcaatg ccacctgttg tgtgtagcgc ttgctctcga agagctgcag
     5881 gtcagctacg gtcagctacg cgcccaggga tgggcgctcc aaccccatat aagtatgagt
     5941 ggcaacaagc cagatgaacg acagaggaga tcggatcgtt tgcgcgcatg gctgactttg
     6001 attccggtag aggttcgatt tctcgaagct cgcagcaatc tgacgacagc gcgaccagcg
     6061 taatggcgct tcccggcgac ttggattttg atcttgatga agatctgggt atgtatagat
     6121 tgacacgttt ctactgtgac ttctaacctt cctggcctaa ctgtcgtcgg tgctcattca
     6181 cagtcttttg tcccacctgc cggagtttta cgcattcagt gataaaaaga cgaataggat
     6241 caaggaccgc gagcctcttc gtcttgctgc tactttcggg gtaagttgag catcttattg
     6301 tagctgtggc gtgcccaaca ttgccgttga ttgttatcct attctttgtg tcactagatg
     6361 tctactggcg tgctgtatgt ggccgtttct cgcggttcat tgcttggata aggtccatga
     6421 gtgtcccaga tgtcgcgcga tactatcgcg cagtgttcca ggacaatgac tgtgattacc
     6481 ctcaattgtt ttattcttta tttgcattcc actacaacaa tcatactcac aatacatcga
     6541 tgcaggaaca acatgcttat ctcataaaat acgttcacaa taataaagtt gtcaatctgc
     6601 taaaaacaat acaatagcct ttcctatgaa tgtatgttcg tcacaataaa ggcattccgt
     6661 taagttgtct cattgattta ttattagcat tcgatgttaa cacataaatg gtcataatga
     6721 caaaaaacat tggcggactc aatggcttgc cgatgacggt tgattccctc tccctcgcgt
     6781 cccgccttcg tctctcccct tcacatgaac ccgccggact gagaatagta ggggtttccg
     6841 ccgctcgcgg tatagtggat gcgactgtcc cgagaagagg gcggcgacat gataacttcg
     6901 tggcctctcg cgaacttcgt ctcgcttctc cttgagcacg ctcgccgtga gcgccatggt
     6961 gacgacgtac attatgtaga tgactatgtt gaacacggcg atcgcgcact ccatgttgtg
     7021 cagcctgtgc tcgtctttca tcagcggcct gtacagcagc tccatgcaac ccgcgatcac
     7081 cgacatgaac agttccacgt tcatcatgat gagacacgcg aacacggtac gggtgctcct
     7141 gtttgcctcg cggtcgtctc ccccggcgtc gtccatcttg cgcttactgc tggcggcgaa
     7201 aatgctgagc actatgctga ccaccatagc cgcgcagccc aaagtgatca gagctatgcc
     7261 ggcgtgaatg tacgcgtact cgtacgcggg ccgctcgtcg ccggacgcgg tgctctttcg
     7321 gacgccgtga ctggcgnnnn nnnnnnnnnn nnnnnnnnnn nnnnnnnnnn nnnnnnnnnn
     7381 nnnnnnnnnn nnnnnncccc aactgtcccc taaatcgcgc cgcgttcagc acggagggag
     7441 cggatagctt gccgcgaaac aactctttgc cggtagagat cagagagtca aagcctccgg
     7501 cgaggccggt tctaccgcgt tgcattttgc ttccgcggga tgatatggat tctgcgaggc
     7561 gcgaggacga ctctgactcg actcgatctg tatgtatacc cttaacgatg cacgcaaatc
     7621 gggcgtccgt gaatctatga gcggtcgatc gagcataaac gtttaatacg atgaagctct
     7681 tagacccggt cgtcgagttc cagaacacga aagagcatgg cctgtgcgct aaatcggtcg
     7741 cggatcatcg ttggtataaa gtgcgcggca tcaccaagac cttggattcg atcgtgtgtt
     7801 ccaagagacg tgcgcgcttt catcataata tgatatgcat ggaccttttc gcaaggatcc
     7861 tgcgtgatat gaccgaggac cccgagacct cgctttgttg gttacgcgag cacatggtta
     7921 acttaaacgc acccgccgct aaagcggagg agttcagacg cgcgttgcta cgcctgttta
     7981 aaagaagacc gtgcgcctac aggctgttag acgggcatgg ggcgcgagcc gcttgtcgtt
     8041 gaccataggg accgtggtgg atgcgcagtg caaggacgtg ttcaatggga gaaaaagttc
     8101 acatgaggtc gggcccgtgt ctcggttgat attgactcag ctggaggcgt tgcgtctgaa
     8161 gcccctctgc ggagggctca aagtggccgg agtgcctaag cccgaccgga ccgagttcga
     8221 agctagccgc ggctaaaagg cctgcgccaa gggttgccgc tctctgcgcg gtcagcgtag
     8281 cttttacacg gaagtggatc tcgtggccca cgacacggtc agtgacaccg tggcgttgct
     8341 agagatcaag accagaaata gcgacgtgtt ggacgacgct actctgtggc gctataatgc
     8401 gcagctatgg ctgacttggg tcatgttttc gctcacgtat ccgcgctcgg ccgaacgctc
     8461 aaacgcgtac ctcgtgatag tcagacccgg gactaacacg gtcatgataa ggagctgttt
     8521 caggcccacg gtatctaaga cgctacgtga aaagtttccc ttcctgaact gcctgtgtcc
     8581 gcaggtgctg gactgtctca ctcccacctg tgtgaacatg agggtggcga agcgctcggg
     8641 ctccgaggta ggcgacgtag atccgaccga tctgtgttac aggaatatca tgttcaatcg
     8701 agagaaggcc aaaatctcag gtgtcaccaa gacgctgaaa gccgcgagag ttgctcgaga
     8761 ttaggagggc ggtcggacat cgggggctga gaattagcac gcgcataacg ttcataacgt
     8821 tcgccgaggt ttgatcttct cttcattgcc cccgtagtag agaccgaaac caaacaactt
     8881 gagcgaacgg ctgccgaaat gggcttgaaa catcaggcga ttcacgcgat gctcgccaat
     8941 ccaaacctgg cgcctttcga ggtgacgcag agaccgtcgg agcgacaaga ctggattctg
     9001 atcgaccatc tcatggtcat ccacagggtc aaagagagtg actatgtggc aagcgagccc
     9061 gcgctgacat ccgttatgaa catggctaaa acgttggcat cttgttacgc tccggaaggc
     9121 cgcgaaggtc gatccgtggt gctagtgaaa gacggtcccg gagtgcagaa accgagcgtg
     9181 agagaactca ggtcgactcg cgcgatcgcg cctcatatcg agttctgtaa aagtcacttg
     9241 ggcgaaatag aatacgcgac gatgaaactg ctcgctgaca tgggtatgaa agagaacttc
     9301 tttttggtta ccggtgcacc tccccgggag ttatcgggag ccgacaagaa agatgagttg
     9361 atttcgtttc acgtcggata cctcgagtct aaagagtttg aagacaatcg agccacgttt
     9421 gccgagagtt ctctcgcagt agcgttggag ttaccggtcg tgaagccgga ttgttactgc
     9481 gacggtgaga ttcgcagacc cgaggggctc acggggttgc tcgtggtcac gttcgccgat
     9541 ccgatcggag accggacggc ggcgttacgc gaggcgtgcg aaaagtgtcg agaatccgaa
     9601 gccgacacgc tgctagtgga actagccaac gctttgagag gagacgtgac cctgtgctcg
     9661 ggagattctg atctagtcgc ggtcctcacg gttagcggac gagagggttt gacgctaagg
     9721 ttggataaca ggagttaccg cgaggaccga gcgatgcacg attcgccctt cggggaactg
     9781 ctctcagaac caaacctcga gagcgagtcc agcttcgcgc gtcgcctcgg gggttctgtc
     9841 gacgaacgtt tttgcgcgct gtgcgacgta gaacccggag acgagcaact gctgcccctc
     9901 gggacccaaa ggttacacgg agaaggacca cggagggaga gcgttcaggt cggagtcggt
     9961 cgaatacttg agtcgcggag ggatccgagg ctccgtctac gtgtcgttct tgactaagtt
    10021 cttcgagtcc gaggcgcaga acaatctgag tgagtttgct gtccggatga ggacactcac
    10081 acgggacaac aagaggcgga agaatggaga cgtcgttcgc tacgtgttcg aaacgctgtg
    10141 ctctaccgcc gacgatcgag aaaacagagc tccttctgag aagaaaggtc gattctcacg
    10201 tgatgactct gcgtcgaccg atgagatcga cggagtcgac ggaggctcag cgattacggg
    10261 tggtctcgcg tgcgtggcta aagcatacat gaacggtttt gtgcccaggg ctagtcacgc
    10321 tcggtttctc agactgaccc gggccgggag acacctgttt ctgcgcataa aaccagaagt
    10381 gttgcgagac gagagagccc gcgcggaacg gatgctgttc atggctctat gtgggacaga
    10441 ttacagtatg acgccaaagg ggctaggtgt caagagatta ttggccgcag cggtgacgaa
    10501 ccgaaagctc ttttccccgt ggtgcgtgcg gctcgacgct ttgctgtgga cggatgccga
    10561 gaacgagcac gcggagccac gagcgaacga attctacgac atggccatga aactcgcggg
    10621 attcgcgagt ataccgccaa agattcgctc cgcttggacc aagtcggagt gcgaattgac
    10681 gttcaggacc ttgaaatatg tgtgcgacat ttggaaactg aatagaccgc agatcggacc
    10741 ggaatacgga ttctctgtag tggacggggt ggcaagcttt cttcgcgaaa aaggagacgg
    10801 ttctctacaa tgacgacgca cgtgctgatt gttgtgtgct atgtcatatg caataaaata
    10861 ttggatgtct tttgtttatg tcaaatgcaa taaaccctgt gttgataaac atctgtgtgt
    10921 gtgtgtgctg taactgattt cggtcattaa tcttgaactg atgttatggt gatgtgagtg
    10981 ggtgagcgag tttaaagcgt tgtaatatat atacacaaca gcgggggtac cgaggcttat
    11041 gcgctatggc ggagttcaca gccagccggg tggccgaagc gaagcgcgca ttagatcgga
    11101 tattcgctca gccctacgct cgagataccg aggatgagga cgatcgcgcg agtgaagcga
    11161 gtgaagcaga tgataatggc gacagacacg acggttcaga aggcaacgag agcgaacata
    11221 atggtgaaac tgaggatgat gaaatcgaag aagctgctgg ggatatcgaa gaagaggagg
    11281 atgatgatga ggatgaaact gaagctgatg aagaagccga tgatgatgat gatgatgatg
    11341 atgatgatga tgatgatgat gatgatgatg atgatgatga tggggcgagt gttcatgtgc
    11401 acctagacac attcctatcg aaagataaga aaatcgaatg gtcatccgtg cccctccgcg
    11461 attcggatcg agttactgta ccgcaacacc tcgccggtcc cacagcggag gcaaaagcgg
    11521 gcgcgcagag cattttgtcc tcctttttat tgttttttac ccctgagcta gaacagctcg
    11581 tgttagcggc gactaaccga gagggatcga ggacgcgcga ctcgtggaag cagatggatg
    11641 taatagatct gagggcttac gtgggcctgt tgattttggc gggtgtgtac aggtctcgag
    11701 gtgaagcggc cgcgagcctg tgggatgctg agtgcggaag ggcgattttc agagcgacca
    11761 tgtctctgaa agatttctac cttcgttcga aaacgctgcg gttcgacgac cgagaatcgc
    11821 gtgccgagag acactcggat aaattggccg caattcgaga agtgtgggac atgtggcgtg
    11881 agcgactccc cgctctctac gtacctggac ctgaggttac ggtggatgaa cgcatggttc
    11941 cttttaaagg tacgtcgccg tttgttgatg caccgcgtag gccacatagc acatattgat
    12001 tttcactccg ctcgtttcag gtcgatgtgc cttccgtcag tatatgccaa agaagccggc
    12061 caggtacgga ctcaaactct gggtactgtg cgacgcgaac agcagctacg cgtggaagat
    12121 gcaggagtac atgggcaggg cgggcaatgc cggcgcgagg acaacaaacc ttgcctcgca
    12181 ggttgttact agcctgaccc aaggattgga acatcggctg gttacgtgca acaacttctt
    12241 cacttcgtac gaactcgctc gctcgctcct cctgaaaaac ataactatgc tgggtactat
    12301 cagacgcaat aaacccgagc taccccccga gtcgctgtcc gctttcgggc gagaggtgtt
    12361 ctcgacccgg tttgctttct ccgacctggt caccctggtg tcctacgtgc ctaggaaaaa
    12421 caagacggtg ctacttctaa tcaccaagca ttcgagaccc gaagtcgacg agacgcgcag
    12481 ggacaagaag ccgcgagcga tactggatta caaccgcaca aaaggcggag tggacaacct
    12541 agacaaactg ctcgcagcct acagctgcag acgaatgacc aaacgctggc ccgtggctat
    12601 gttccacaac atcctcgacg tgtcggcgtt caacgcgttt gtgatatggc gagaaacgca
    12661 tccagattgg atgcccgaaa agcgtaaccg caggcgattg tttttagagc gcctaggtaa
    12721 agacctggtc acaccgctca taatgcgcag aaaacacgcg cctcgcgcag aatccgcgcg
    12781 cgcgttgata aggacgatcc gaggaccgag tccaaccgtc actcctccgc gttcggaaaa
    12841 gagaaaacga tgtcaggtgt gtccgaggga gaaggacgct aaaactcaca ccgtgtgcac
    12901 cgactgtcgg aaatacatct gtggcaagtg tacctggcct ttctgcgccg aatgtgcggg
    12961 gatatcatcg gaggacacgg gagaaagctg atttcttcat ctaagcaatc gcagtagaac
    13021 cacccaacgc tttagaagaa aatacacaaa taaagagtac ttcaagctgc ttcggtggtg
    13081 ccattttatt atcagtgaca aatataccaa agcatacata acacagacat attcgacaat
    13141 ttatttcaac agtatataaa agacaacagc gttcaaaata tttgcattgt gtatattaaa
    13201 ataagcattg tgtatattcg acaatttctt ttcaaaaagt ataaaacgcc acaactctca
    13261 tgtgtatgag gcactgtaca ccaccgtttc accgtggtct atagagagtc tcaatacagt
    13321 cagaggagaa gtcgaggttc acgcaggtcc acaggccgtt ttacacatgt gcgctctggg
    13381 gtttgggaat catagtaatg ctttcatatc cactttcgcg acgctccctc ttcctcccgg
    13441 aacacgacca gcagtatagc gcgcagcagc aggagcagcc gataacgacc gtggggacaa
    13501 ctgagatcac cacgtacagc ccgtagcgtg cccagaaaga accctgatcc tgatacagat
    13561 cgcggccgct ctccacgcgg tcgctttcct ctttgagcac agcgagtatc ttcgagtagt
    13621 cgacctcctc ggtctcgctc atgtcttttt cgatgacttg ctcttcttcc tgactcagag
    13681 gacgtcccgt gagttcagcc aaagcttttn nnnnnnnnnn nnnnnnnnnn nnnnnnnnnn
    13741 nnnnnnnnnn nnnnnnnnnn nnnnnnnnnn nnnnnnnnnn nnnnnnnnnn nnnnnnnnnt
    13801 tggtttcttt ggcgatagtc tctctgttgt tgatcacagc ggcccctacc gcgctagcga
    13861 tccccttcgt tttctccgac gtggtgactt tcttcacagt agccagactc tttttaacct
    13921 tttccatgac cgaagccttt gtctcgaccc tgtagatgcc attagcgacc gcgactttgc
    13981 ctgaactcac tttggtagac cccgcgtaga cctcgcagtt cgaagtgcac tgtttgcaca
    14041 tcgagaccag gcagtctttt agggtctggc gagtttgaca cttcgtagtc tggacggatt
    14101 tttcgctcag acacgtgtag gacactgtat tctcggtcga accgtaagcc ttcaacgtca
    14161 gtccgtccaa tctctgcaca aagatcctcg catggtcatc tttctttgag tttcctttga
    14221 acaacctcat gtctgagcat cgttgcatct cagagcaggc ttggcacacc agttgtttgt
    14281 agtctttgaa tgtagacgtc gctcctatag acgaaccatc tacggtcacg gatttgccgc
    14341 cgctcagaca ataagcggtg tacttctttt tgctggagct ggacgctgct gcgacttgtg
    14401 ctgtacagag acatagcagt agtagtgtcc gaagcgatgc tttctccatg ctgatgatga
    14461 gattgtcgat tatgctgatt cggccgtgaa gacgaagaag gagcgataga acgatttgtt
    14521 cattcttcac cagagtcata tatacagagt tcacgactat tcggaaatcc cctatgactc
    14581 agtggatctc gatccttcag cgagcggtcg gactccgttt caatgcggtc ggactccggg
    14641 gagagccgga gcggtcggac tcattgtcgg agagctgagg cggttgtcag acccccttat
    14701 gattagagga ctgacttctc tgcatcatcc gctccctgag ccgttacaat gcgttggcta
    14761 ggcaccgatc tcttctccgc gctctccgcg ctgttattac gcgtaacctt ttgtttaggt
    14821 tgctctaagg acgacgaagg ctgctgtctg tgccaacctg gcactagtct aggcagcgac
    14881 gggacctgcg ccgacccgcg gtgcaaaccc tgcggattgg acgagtattc ggacttttac
    14941 aaccgagaag atagatgcga aatacaaccg gcttgtgatc ctaaactgaa tctcatacaa
    15001 cgacaggaca ccgggcatgt agaatatcac atgtacccct gttaccaatg ttctcccgtg
    15061 ggcataatac acggtgtatc agtgaatgat ggacaaaccg aaaacctaaa ggagttattc
    15121 actcctgcgg tcgctgggat ggaattatct ctatgctcca aaataataca ttttgaaacg
    15181 cactgcattc cttgccgcga atatcccgaa aaccgggagg acatttctat cctgtgtcgc
    15241 ccgaacgtaa cacctctgca atttaacggg atacccaaat ggcctatggg ctacacaccc
    15301 cggagcattt tctacaatcc ccgtaaagct ataggctgca cctgcaaatc cgaccatcat
    15361 tgttccagca agatctgtcg ctcatgcatc cccgacgaac ctctagcgat ctacccgcaa
    15421 tggcaatgtt ttgttacaac agcaccaatt gcactccgtg ccacttcggc atccgacgac
    15481 tatctgcacg acgtctgggt cgcggacgga gatcttcctc ggtgtaaccc cttcccggga
    15541 ttcaaggacc atggttctcg ctgtttaatt tgcaagaacg acaatggatt tgtctttgcg
    15601 gtatgtcgta acttgcacaa acacgcggaa ctaaatcttt atgctgacgc aagcggtatg
    15661 cagatgagac cgctggagtg tacgaaaagc ggaataaata tccctgaaat ccctgaactt
    15721 tatgggacaa ctatagttcc acagcagcag ctttctgcca ccacggctgt cagcatcgcc
    15781 gtatgcagta ttttggttat gatcgcaatc atcctctatg tgttttcaag gaaaaacgag
    15841 aggtttcgcg aactcatcgg aaggtcaata cgcgcgacat ctgggatccg tttcatctcc
    15901 gccgtcacct ataaaaggcg acaaaaacag atcgacgaag ctgacgccga aagcctgggc
    15961 aaggagagtt atcatcatca tcatcatcat catcatcatc atcatcgaga aaacaccatc
    16021 gtgttaccga ggtgtaacaa agcaaaaatc atttcagccg tggttataat ccttacgcct
    16081 ctaatagttt acggaggtct atacggaacg gacaggctga tgcagagcta ctgcgattcg
    16141 gccgtgtcgg tgtacacttt cccgctgggc tacgcggtca gcgagcgagg cgtgggacaa
    16201 gcgcaggcca tatccctctc gggcttcttg gacagatgca agcagcagaa cgagttcacg
    16261 gtgccctcgc gggtcaagtt ccacaaagcg atcaagtgct taaaggccag caagcagtac
    16321 aagaggacga agtcttccgc ctccgcgaac aaggactctc acagctccag gaactcagnn
    16381 nnnnnnnnnn nnnnnnnnnn nnnnnnnnnn nnnnnnnnnn nnnnnnnnnn nnnnnnnnnn
    16441 nnnnnnnnnn nnnnnnnnnn nnnnnnnnnn nnnnnnnnnn nnnnnnnnnn nnnnnnnnnn
    16501 nnnnnnnnnn nnnnnnnnnn nnnnnnnnnn nnnnnnnnnn nnnnnnnnnn nnnnnnnnnn
    16561 nngaaggtcg cgtcggaggg ttcctggcca gctggggtta cggcttcgtg agccaggtgg
    16621 aggtcggcgg atactatagc tacttcgagg tgttcaccgc gtgcgataga gaggccgaag
    16681 atagtttaaa cgaggccacc gaacgttgca gggaagccgg ggccaaagcc gaagtttcag
    16741 ggttcggaat aggagccagc gcgggcggca gtacaaccag atgtaacacg gaaggccttt
    16801 cgggctctca gaaaaaagcc ttgtcctcta taacgaaaga ctaccagcac gcacagatag
    16861 gaggagacaa cctaggagac gaagcggact gggagagcac gcttaagatg aatccgtacc
    16921 cgctgaaggt tcaaataacc cccatcttca acgtgaaagg cctttcgagg cgatctatcg
    16981 aactcctgaa actcaaagcg gacacggtcc gcctgaacct cgggcaccta gcagagcaac
    17041 agccggtgat aaagaacaac tgttgattta tgatgtggtg tgttgtgtgt gtaattatga
    17101 tcagctgtta tttgtaattg tggtgacaaa ataaatattt ttgtttaaaa catacggttt
    17161 atgtgattca ttgttttaaa actacctctt cacacatact gctagaccac cgctaaaaga
    17221 cacgcgggtg taatttaatt tttgttcaaa atgaataaaa gttttctttt ctatacctta
    17281 tgaaatacat ttaacattgt ccttttggct tatagaggtt taactattgt gtttaattag
    17341 accgccctct gtcatggtaa accattttaa ttaaaacaca tacaagatat tatggtatta
    17401 catgtttgta tttattattg ctacaaatac atgcgcatat ttgcaacaat cagtgatcac
    17461 aaaaacacat ttcagagtgc tctgcctcaa tctctctaat ggcgctgcac cctcgaagcc
    17521 aggtctttgc gaggaatctt ttctagcagc tcgatgaagg cttccgttga gtatcgcgat
    17581 gcgatgatct cagccacttc tctcctcgaa ttcagatcgg ctacggagga gtcagctcga
    17641 gtgttgtgca catccgtatt caccattatc catttgagta caccgaattg atcccgtgtc
    17701 aaatcatcca ggggcattag gatctcggca acagacaagc cgccacgcac ggcggcggca
    17761 cattcggtgc acacatcatt tacttcgggt ttctgaggaa accagtgctt gcagacggcg
    17821 tagatcagat acgacaggat ctccgcaagc gccgccctgc cgttgccttc gttcgcgacc
    17881 gtggttatct cacggtcgca cttgcatctt cgtacgtcga gttctacggg gagccaagcc
    17941 gcccaggctt tcatgagcgc gtcggaggcc cgatcgcctt tcgctttgac acagtcaatc
    18001 agcgagcgag ctttgtcttg agccgcagga agtgccatga ttattatcag atcatcnnnn
    18061 nnnnnnnnnn nnnnnnnnnn nnnnnnnnnn nnnnnnnnnn nnnnnnnnnn nnnnnnnnnn
    18121 nnnnnnnnnn nnnnnnnnnn nnnnnnnnnn nnnnnnnnnn nnnnnnnnnn nnnnnnnnnn
    18181 nnnnnnnnnn nnnnnnnnnn nnnnnnnnnn nnnnnnnnnn nnnnnnnnnn nnnnnnnnnn
    18241 nnnnnnnnnn nnnnnnnnnn nnnnnnnnnn nnnnnnnnnn nnnnnnnnnn nnnnnnnnnn
    18301 nnnnnnnnnn nnnnnnnnnn nnnnnnnnnn nnnnnnnnnn nnnnnnnnnn nnnnnnnnnn
    18361 nnnnnnnnnn nnnnnnnnnn nnnnnnnnnn nnnnnnnnnn nnnnnnnnnn nnnnnnnnnn
    18421 nnnnnnnnnn nnnnnnnnnn nnnnnnnnnn nnnnnnnnnn nnnnnnnnnn nnnnnnnnnn
    18481 nnnnnnnnnn nnnnnnnnnn nnnnnnnnnn nnnnnnnnnn nnnnnnnnnn nnnnnnnnnn
    18541 nnnnnnnnnn nnnnnnnnnn nnnnnnnnnn nnnnnnnnnn nnnnnnnnnn nnnnnnnnnn
    18601 nnnnnnnnnn nnnnnnnnnn nnnnnnnnnn nnnnnnnnnn nnnnnnnnnn nnnnnnnnnn
    18661 nnnnnnnnnn nnnnnnnnnn nnnnnnnnnn nnnnnnnnnn nnnnnnnnnn nnnnnnnnnn
    18721 nnnnnnnnnn nnnnnnnnnn nnnnnnnnnn nnnnnnnnnn nnnnnnnnnn nnnnnnnnnn
    18781 nnnnnnnnnn nnnnnnnnnn nnnnnnnnnn nnnnnnnnnn nnnnnnnnnn nnnnnnnnnn
    18841 nnnnnnnnnn nnnnnnnnnn nnnnnnnnnn nnnnnnnnnn nnnnnnnnnn nnnnnnnnnn
    18901 nnnnnnnnnn nnnnnnnnnn nnnnnnntag ccgaggatgt caggccgaga cagtcggact
    18961 agccgaggat gtcagggcga gacggtcgga cactctggta tccatagaag gttctatagt
    19021 agattgcgta taacagtaac agatagactt ttatggttca catatgatca tgtgatatgg
    19081 attgtgtgta taaaaaagct tatttttttg gtttggacac atcatataca aagacatgga
    19141 ttttgtgtat ataaataaaa gctttatttc cgtatataaa catacggtga ttgacacaca
    19201 caacgtttac tcataaaggc acattatgtt gaccattaca atatcatctt tgcgctagat
    19261 tcagaaaaca tggtcatata gtaggagttt ggaccaaaag ggaggggggg catcatcatc
    19321 atcatcatca tcatcatcat catcatcatc atcatcatca tgatcatcat catcacgtgg
    19381 ctctcagagg aggtgctttg ttccagggca gctctgagac cccgaatcgc tccctgcagc
    19441 tcttccgtcg tttttgtaat gtctttctcc cactcaatac gtttgttgtt aggatctccc
    19501 agctgcaaaa actcctccgt ggtggtcact tgtgcggctg ccagcctagg ccagtggtgg
    19561 actaaattcc actgccgcag atatcccatg atcggatcaa actccagaaa gtacctgagc
    19621 tttcgaatcg cttttcggaa tttactcgcc acttctgctg ccacggactc gtcaggtatc
    19681 ccaaacagac aggcgtcctc gatgcgattc tcagactcca ggaagctttc gattgtagtt
    19741 gcatggttca atatcagaat agaccaatac gaattcaggt cgcatatttc caggtacttt
    19801 cttatgtcct tgaattcttc cagttcatga aaagtcatgg cggccagtgc agccgannnn
    19861 nnnnnnnnnn nnnnnnnnnn nnnnnnnnnn nnnnnnnnnn nnnnnnnnnn nnnnnnnnnn
    19921 nnnnnnnnnn nnnnnnnnnn nnnnnnnnnn nnnnnnnnnn nnnnnnnnnn nnnnnnnnnn
    19981 nnnnnnnnnn nnnnnnnnnn nnnnnnnnnn nnnnnnnnnn nnnnnnnnnn nnnnnnnnnn
    20041 nnnnnnnnnn nnnnnnnnnn nnnnnnnnnn nnnnnnnnnn nnnnnnnnnn nnnnnnnnnn
    20101 nnnnnnnnnn nnnnnnnnnn nnnnnnnnnn nnnnnnnnnn nnnnnnnnnn nnnnnnnnnn
    20161 nnnnnnnnnn nnnnnnnnnn nnnnnnnnnn nnnnnnnnnn nnnnnnnnnn nnnnnnnnnn
    20221 nnnnnnnnnn nnnnnnnnnn nnnnnnnnnn nnnnnnnnnn nnnnnnnnnn nnnnnnnnnn
    20281 nnnnnnnnnn nnnnnnnnnn nnnnnnnnnn nnnnnnnnnn nnnnnnnnnn nnnnnnnnnn
    20341 nnnnnnnnnn nnnnnnnnnn nnnnnnnncc tatgagttga gggggtcgga ctctgcgatc
    20401 ggtctctaag ccggcggctg gagagccgag tatagtttta tcttatcttt tctctcttgc
    20461 acacgcacac cacaaattaa atatgctctc tccaccaagc agatgacttg tgagtccagt
    20521 gtctgcgtgg gtgtctgtga gtgagtcaag agctgtagtc tcatcaaagg cgaagcgcaa
    20581 ccattttcag attcggatca aatgatagaa gcacagaaat agatttgtgt ataaaagctt
    20641 tatttccaaa ttgcgtataa cagcaacatg tatttttcag attcagatat tgggtacaga
    20701 tcataaagac atatgttgag cttatttcca gatagcgtat aatagcatac ttttctcaga
    20761 cacaaaacac atattgggta cacatcacac tgattttgct ttgctgaaga gataatcaga
    20821 tgatctagat ggagcttggg gtttgcgttg aggaggagga cagagctgtt gatcaaaaaa
    20881 cacaatcatc atcatcatca tcatcatcat catcatcatc atcatcatca tcatcatcat
    20941 catcatcatc atcatcatat cttaccatag ctctcggatg aggattgttc cagggcgacc
    21001 ttgagatccc gaatctttcc ttgcagcttt tctgtcgttt gtgcactttt ttgtctcccc
    21061 ataaactccc tgcagatttc ctcaatacgt ttgttatcaa gatctcccag ccgcaggaac
    21121 ttctccatgg tggtaacttc ggcggaggcg aatataggcc aatggtgctc caagttccac
    21181 tgccgcagat atcccatgac cggctcaaac tccataaaat tcttgagcat ttgaatcact
    21241 tttcggaatt tgatccccgc ttctgcggca gcagactcac tgggtatcga cctttgacat
    21301 gcgtcttcga tatagtcatc caaacccaga aaactctcta tggtagtcgc gccgtgccgt
    21361 atcagtatcg cccaatacca attcaagctg tgtatttcca gataatttct gatctcttcg
    21421 aattttttct gatcagggtc actcatgtcc agcaaagtat ccagggcgga ttctcgcata
    21481 tatccataca cccgctttga gtgaaatgga tcggcggcga ggatttgacg tgttaagtcc
    21541 aatccttgtt ttaccagatc atctaggctg acgtcttcag aggccaacgc cttggccacg
    21601 tcggacttta cggtcttctt cgttttgcgc tgtttcatgg agggtttcag cccagatttc
    21661 tttgcgggtt tcattttgcg cagtttaggc ttcaccggtc cgggtttgcg cagcttcaca
    21721 gccgtggatt ttggttttgc gatctccatc gtttcttcct ctgcgattct gtttgagcag
    21781 aggctacttc tactagttta tatgcaagtt gaagtgccat gccgtgtaat cggactctaa
    21841 gtccgacccg aggcggtcgg atcgcagata ctcgcggtcg gactccgagc cgaggtgagt
    21901 gtgctctgag tttctggtaa aatgcgtata taaatgtaaa cctgcgcaac tggcacagaa
    21961 gaccagaaac gcttggtgct gctatagact gctcatttac aaaggtccga tcgaagccaa
    22021 ccgccgttta taattttaac atgggcatca tttctattgt ggtaagttaa catgtgacgt
    22081 cattactttt atataaccgt cttgttggcc atataatagt aataattata ttcatttcta
    22141 gatccaaggg atccaatccg ccgcaaccga gaagacaatc caccgccgag cccccctcgt
    22201 ctcctctggc tatcccatca gacgaacaag gagtatggga ttgcctattc agttttagca
    22261 caacgctata aaacaatgta tgtttttatc ctaacaaaaa catccattca cacatagtaa
    22321 gccaaaaaaa tacatctttt tctttatgtt gcaggttcaa tgttttgcat cgaattgtgc
    22381 cggcgctgga gtatggaccc gcctccgtca ttcctttgtc atgtttaaaa ataaatacaa
    22441 tgtaaaaggt tttgttgttc gtgtcatttt acttttgtcc caatcaatca tttttacatt
    22501 tcgtgctaca acttcgctgt ttccgggcgc taagctaggc gtcaattaaa atgcttctga
    22561 caaaatgatt tttgtagcga gtaaagagtg gtttaaaata cttgagtgta aacaacgtta
    22621 atgtcaaaaa cgttttctta gtttcaattc aatctagcca acacacaagc tccaagaact
    22681 cgctaactag cggaagggta caaatatatg aaaactccgg aatcaatcgg attctccctc
    22741 acagatggcg ggctcaaaag tccgagtccg ctcttctgac tccgaccgcg tctcctctga
    22801 ctccgaccgc gctgactttg agtccgaccg cgtctcctct gactccgacc gcgctgactt
    22861 tgagtccgac cgcctctctt ctgactccga ccgcgctgac tttgagtccg accgcctcta
    22921 ctttaagtcc gaccgcctct cctctgactc cgaccgcgct gattttaagt tctacattgt
    22981 gcaggggtat tataggctga gcgatttgaa aggacagaac cagacgcaac aatgaagacc
    23041 agatcgcgca ctatcaaaac cgtcggtgtg gttaaacttg gggaaaaaac aacgaaaaga
    23101 aacggcaagc nnnnnnnnnn nnnnnnnnnn nnnnnnnnnn nnnnnnnnnn nnnnnnnnnn
    23161 nnnnnnnnnn nnnnnnnnnn nnnnnnnnnn nnnnnnnnnn nnnnnnnnnn nnnnnnnnnn
    23221 nnnnttacat gactctgtat ggcttagcgg attgctggtc aatcccggta gtctgtcatg
    23281 cgacaacggt gaaaagtttc atggagctag aagatcgcgc gatcaaggaa tgtcgtatga
    23341 ccatcgaaga tgagaccgcg gcaacgcagg cgatagacaa gttccaagga gcgattcatt
    23401 ggcttggtaa ttttgtgcgg tctggtcaga tggaacttct tcggcagtgg ggtttggccc
    23461 atcactggcc tgcggtggcg gcacacgtcg gcactatgga ggagctcctg agcctagggg
    23521 aaccgagcaa cgagcgaccc gagaaggaga tctttaaggg ctcgccggag attgcgaccg
    23581 agttgaggag tgcgattcgg actttcacgg gtattcctga tgacaatgat gatgatgatg
    23641 atgatgatga tgatgatgat gatgatgatg atgatgatga tgatgatggg tactttgatt
    23701 attgatgatg atgatgatga tgatgatgat gatgatgatg atgatgatga tgatgatgat
    23761 ggtggcttta ttgatacaga aataaaacat ttttatagtt aaaatacggc tttgtcgtta
    23821 attgaaatat aaacagcaac acatcaagta taatatgtta ctaactacat gtcaatatgg
    23881 cctttgtaac ccaaaagcag tttgcgatgt gttcgcgagg caattggtct gtgctaatgc
    23941 attgggactg gtttctgcgt tcactacgta gcagctggtg ggggtccgtg gcgtacgaag
    24001 atatagatga atatcttaac gatgacgaac acataggcgc aacagtagtc tcggaatatc
    24061 gcggagatcg agagggcgcg ctaccttcga tcacaactat cacccgctac ggcatcaaga
    24121 gacaaactgt gtccatcgat acgggcttgt acaaatcaga acatgcagtc gttcgattca
    24181 atgaaaaaaa gcagacaccg accacctgga gagcattccg cccggtctta agacttcatg
    24241 agctagtgtt ttggaaatgt gatttgtatg gtgatgacgt tttttctact gtttcttctg
    24301 ttttactttt ttttctctga ctcatgtttc caaaaaatct gtttacgctg cactctgagc
    24361 aataaaacaa tgcatataac acgatagtat gcgtcgttga cttttattca acgtgttata
    24421 gtacacatac atcaagacat cacaacataa tttgaacaat ctctttcatt gtccatctgt
    24481 acacattgac tgagatgaat ttcaacccca ggctcaggca agcacaatgc cggtgttagt
    24541 gtccagccac gtgaagatct ccatgctgtt tgaacgtcga attggattcc ggacaggccc
    24601 cgccatcgga atgcgacgtc ggaccatctc cgccgcttca attacagcag tttggattcc
    24661 gtagacctga acacagcaaa aaaaataggt gttaggcaaa actaaaacat tttagtttga
    24721 catagttgta caaattgaag agacgacaaa acttaccact gtggcaatgt tacgcatttt
    24781 cagtttgcta cgtgtcttcc ggttaactgg atattcttct tcctgttgat caggtagtct
    24841 cacagttcag agttttgagc tttggttttc tgcggcaact gcactggtta tatgtatatc
    24901 tgtatttnnn nnnnnnnnnn nnnnnnnnnn nnnnnnnnnn nnnnnnnnnn nnnnnnnnnn
    24961 nnnnnnnnnn nnnnnnnnnn nnnnnnnnnn nnnnnnnnnn nnnnnnnnnn nnnnnnnnnn
    25021 nnnnnnnnnn nnnnnnnnnn nnnnnnnnnn nnnnnnnnnn nnnnnnnnnn nnnnnnnnnn
    25081 nnnnnnnnnn nnnnnnnnnn nnnnnnnnnn nnnnnnnnnn nnnnnnnnnn nnnnnnnnnn
    25141 nnnnnnnnnn nnnnnnnnnn nnnnnnnnnn nnnnnnnnnn nnnnnnnnnn nnnnnnnnnn
    25201 nnnnnnnnnn nnnnnnnncc ccccgcctct gacgagactc ctgttcgaag taagatatat
    25261 tcaaccgtct tctctagctc ttcgtgttct gcggcagaaa acagctagac acagtctgac
    25321 ttctgacaat tctcaacaca cacggaacga tgaagaccct gtcacccaat gataccaagt
    25381 aagatttgtt gtattttccg gtacgatttt tacccgtttt gtttcttgta catttcattt
    25441 attatgtgta cccttttcag gttgctgggt aaaagaaaac gcgatgacgg ggaacatatc
    25501 agagatggac ctttccttcg tccattacct cctcctccgg tcgctaaaat cggacctttc
    25561 tttcattcat tgcctcttac ccatgttcgt ccgcctcccc ctacgcctcc ccctagcccc
    25621 gtacgtgagg atcacgtgcc agaacgcagc cgtgccagag ggtcacctgt gttacgtgac
    25681 cgaaacggaa gaggctctga tcaagaagcg gatctgcgta cccgccagaa tgttggtaga
    25741 catgatgcac gtcgctctca cgggtgaagt ggacatcgtt gaaagggagg tggaggtttt
    25801 caagtgggcc gacgtggaga gctggggcag aatgagaatg acctacgatc tcgagcgaac
    25861 aaggagtagt gaccccccag gacccttcgt gccgcgcacc ccggcaccga accccaagca
    25921 cgaaaagtgt cccgatgtgg cgggctcatg gtccgtggct cgcttcatca gaggaggctt
    25981 gttcctatgc gcccaggaag gtgtttacaa gacgtcctgg accaacgtaa tccccctatg
    26041 ccacgggatg cagatgaagc aggctttcgc gaccatagat gactggctgc ggagcgaatt
    26101 cgagaacacg gacctggtga tagagtcccg tgttccggaa cgcgtcgagg tgttccggat
    26161 gcctcccccc gacggctcct acacggacga aatcttggag ttctggccta aactaacccg
    26221 tgcggagcac aaggatttga ctgtcgttac cgaggagata tcacctctgg gcgttcttca
    26281 agacgacgac gaagacccta actctgattt cttagaggct cgagaaaacg accaccctgt
    26341 gtgcgggggt gatgatagcg aagatgatag cgaagatgac taaagttata cacaatacat
    26401 tgtttattgg atgtatctgt ttttgttgca ttttttatga ctgtatattc gatgtatctc
    26461 attttgtact tttgtatagc aacatattaa agcaaactat aacaatccac cctttgtctt
    26521 gcatgtctgt tacttgtaaa cattaaaata taacccgaag catttgcatt ttgtgatagt
    26581 catggcaatg agacttataa agaaagagca gattcagctt ttgtgtcaca aacccagtga
    26641 acttcggatg tggtctctac agacaaagac agagaaacca actaagcttc caaatgatgg
    26701 gcgcagtaca cacgatgtca tgttcaagtg tttatttgca cagtataaaa cgtcactggt
    26761 tagcctttta ggcgaccaag tatatgagcg tatacaacaa gcaactcaga gtaaagaacc
    26821 ccagcgtgat aaacagtgat gacataatgg atacgcccga gtagtaaagt ccgataaaca
    26881 aacctaggcc caagcccaca ctgctaccca gacttataaa cagcctcgaa ggcggggctt
    26941 gaacgcacat gtgaacagtg ctaattagca cgcccttctc atcgtcccga gcgcacacac
    27001 atttatatgt cccgctgtcg tgatgcgtga catttctcag gaccatagtt attgtcaccc
    27061 cgtcctcggt gtcctcttgg gtgatctggt atcgcgtaga atcgaaccga gaattatcag
    27121 ggcacggcag cggcgtgacc caccacacgg taacgacgtc cttggcgagg atgtgacacc
    27181 gcaatgccac gtcgtttcct ggcgctgcag taagtcggcg gtctgacggg gacaaaagaa
    27241 aacagttgaa atgtaaacat caaaataaaa ctcagactgg ttacacgttt tctaagtata
    27301 taccgggttc ctgagcctgc atctcgttcc acgtgctcgc acagagcaca accccaatcg
    27361 caaacacgac taacgaagtg ttggccatgt tgttctatgt tacaataaca tgatcgcgaa
    27421 tcgcagttta taggcgtcgg ggattcgagt ccgacccccg aagtccgacc gcggtcacaa
    27481 ggccgcgatc aagacaccga agtccgaccg cggctccgac cgtgtcagag gcaaccaacc
    27541 tcggaacgac atcggtgcgt agcgctacta tatatacagt gtgttctcgc tttctcggtg
    27601 taagcgaata gcgatggcgc ttgcatttgt cttagcgttg tcagctctat gtcaactctg
    27661 ttactgttta gatatgaagc gagtcggagc gaaagccgga gacgacgtcg ttcttccgtg
    27721 tacaagcgat acgcaattgg atttagcata ctggacaaac cccaccggta tctatgtctt
    27781 ttcacgtgat cgcttgtctc atgattacta ccaagatccg ggtttccacg gccgagtcca
    27841 gttgaaagag tggacattaa aaaacgatgc atctattatc ttaaaaaatg taaccgcgat
    27901 ggacgccggc gtatataaat gtgccatggg atgggtgcta gtacgaggtt ggataacaca
    27961 acaagttatc ctagaagtca tggcaatcac ggagccaggt cagtatctat taactactat
    28021 tttcataatc aacttacggc acacactaaa ctttttgtct atttcagtag aaaccacccc
    28081 gcacgtattt gcagatgatg aacccccggg accatccgct aaaaggtata aagccgaagt
    28141 ggccgaagtg aatacgggat ccttatgcgc cagatgcgga ctgagaagat tgttgctttt
    28201 gtatgctgtt ttatatgttt gttctactca ctgagtttgt ggtacacaat taaaatttta
    28261 gctcgtaaat cttctttctc catacgtgtc attattatga gacatgactg tgtcattgaa
    28321 tgtaagcatg tttggagtga tatcaatgaa acacaccata ccataaaggg gttcttaagt
    28381 ttattaagtc atacaccgga taagaccaca gagaaaataa taaagcacaa catgaattta
    28441 aaacacagtc aggataatca attagttgta aattgtaggc tcagttcatt tggcgatctg
    28501 ggaatcttcg tcgtcatcat cgaacacgac gcctctcggg ctcgaggccg agcctaaata
    28561 gcctccggtt ctaatccaaa ttcctccggc gtctccgtcg tctgccatga aactcagacc
    28621 tcggtcttgc atctccgaga taacgtcttc gtcgaagtgt ttggtcgcgg ggtcgcaaca
    28681 actccagtta gagcaagggc ccgattcgtg atcgtcgtca ctgtccacgc tgccgatgta
    28741 aaaaaggcct cggggtcgcc tcttgttttt ctttgcctta ttctctccga tccgcgcatc
    28801 gcgatgcctc gtgtcaacgg agtcttggtt gctggcgttg gtgttactga gttgaaaatg
    28861 ttgaagacgg gagctcgact cgtccgctcg ctccctggct cgctccttcg agttcaccgt
    28921 tgtgtcagag aaaacggggt tttttgcggt gtccattggt gcgttttcgg ttgatgagaa
    28981 ggctgggttg agaatgaaag aatgatagag ggatcgcttg cgctctgttt taaacattac
    29041 gccgtctaaa atccgaccgc gctaatcagc catccgaccg cgctaatcaa aacttttcgc
    29101 cgactcgcgg aacgcacggt acgcgaggta cgcatccgac tgaggctcct cggatcgaag
    29161 gtatagctct cgatctcgat gacgcatcgg gtctgcgtgc ctctcggaac agcaagcgtc
    29221 ccccagcttg tttcggcgag tggcgctgca cagggcctcc gcgggctcgg cgcgggtgcg
    29281 gaacgcgtag tcgggactct tgggtcggtc aggcgttggc ggagcgcgag gctcgcgagt
    29341 tgctctggtg ggcggggccg ccgcgagtgg cgctgcacag ggcctccgcg ggctcggcgc
    29401 gggtgcggaa cgcgtagtcg ggactcttgg gtcggtcggt ccgctccggc gacacgttga
    29461 gttttgacat cgatgtcttc aagcgatcga cgcgagtccc cgagcgcgag ggatttgctg
    29521 ggcttgccaa tgtcttcgtg aacgcggcgc gcgcgtttat caactcgtcc gaaaggcgta
    29581 ttgttcgcag cgtgctttcc ggcaacgcga tcaccgcgag aggcttcagg ttcagatcct
    29641 taagtttgcg catatcctcc ggagtggcgt gttcgttcag taactcgtgt acagctttta
    29701 gcgagaaagg cgaagcctct cctccgctgc ttcgattttg acttgatctc gagtacatat
    29761 cgggtgggtc agagggttga ttgattctgg ggacttgatc gaactccgat gtaataaata
    29821 gaatgaacga agaaaagata cggagacctc acaagannnn nnnnnnnnnn nnnnnnnnnn
    29881 nnnnnnnnnn nnnnnnnnnn nnnnnnnnnn nnnnnnnnnn nnnnnnnnnn nnnnnnnnnn
    29941 gaggcggcgg ttcagacggc gcgcgtccgg gcttgaggtc tcttcggaca cgaggcggtt
    30001 cggacgactc ggatgcaaca ccgggcttga ggtctcttcg gacacgaggc ggttcaggtt
    30061 cgggctttag atctcttcga atctcgggag ggggctcgga ccaccgctcc cgctcccgtt
    30121 cctcccgttc cgcgtaccgt gaccgtgacc agggagctgg tcgcggaccc ttcgcggggc
    30181 gatccgtcaa tgtcacgtcc gaaatgcgct cgcgtagtgc gcgcacatcc aagtctcgtt
    30241 ctcgttcctc tcgacggaac agcggccttt ctggtctttc tccagcacgg cgatgatgcg
    30301 agcgatcaag gcgatcggat tcaagtacgg acgggagcga cgcatcggct agacacttct
    30361 ttaagatctc gtctctcgtt tcgccttcga tgatcgcgtc tttgcgttta gtttgcgcgc
    30421 ggtacacaaa agaaacgtct tcttcgtcct cttcgtcctc ggccctccgt gcggcacgct
    30481 gtaccgtgta ctgatacgtg cagcgcatgc ctctgatcca gatctcgaaa cgatccggcg
    30541 tctcgggcgt atccacgata ctccaatagc ccgtgcccag acctttcatc gtctgaatca
    30601 tgcgcgactt gaacggcacg tagccgtaca catcgtcggc ggcggctaaa gtctcgtccg
    30661 ttatcatttt taatcccaag ggaatcgatt tgatgtttgg cccggaattt taatagctcc
    30721 ttttgattca cgcggtcggg ttcggtccga gccgaggaca ggacaattta cgtcgtccaa
    30781 aagaacaacg cgcaccacgc gaaccaacgc atcaacatgc tgtctcgcag cctcacggac
    30841 aaatgtaatt cggcgcgctc ctcgcggacc agccactggg ctcccaggag cgctaccctc
    30901 tccgaaagct ctcggcgcgt cgactcgttc gctacaaatc caaaatacgc ggtgtacata
    30961 ggttcgaggc acgcgagcag ttccgctccc gtgcgtattt ctctgcattc gatgtctttt
    31021 tcaccgcctc cgcatgcgag cggtctaagc ctagaccgag caaaggaagc agcatcgaga
    31081 tcacgcgtct cgatcgaaat cggcaaaggg tacttcgcgt acagattgta gaatcgacct
    31141 ccactaagcc gagacgcttc tccgcacatc tcgatcaaag tcgcgtgagc cgcgctggat
    31201 gccttaacgt tacgcgcgca cagctccggt ttcgcgatcc acatagcctc cgcgacccgt
    31261 aggttctcgc gtctcagcgc gctaaacttt atgtcctcgg acggcttctc gacgcaaacc
    31321 agcgacccgg ccgtagtcaa ccaaaacgct tgcatcccga tcgtatcctg acgcgaatcg
    31381 tcgtctatcg ccccgcagtc cgccccggtt cccgacatca aaaaccgatt aactcggatc
    31441 ccttctcgct ctgtcattcg ctcggttaac ggaccctcgc gtcgtcgagg aggtcgaggg
    31501 atacccgaaa acaaccagca gtatctaaag tgaatcctga gcggcaacgt gaactccgct
    31561 accgtagatt tagagggccg actctcctct tcgaccgagt gacacgccgt cgcgctgtcc
    31621 gtgatgtatt cggacgggca taacggcggc gggaccgaga ccgatnnnnn nnnnnnnnnn
    31681 nnnnnnnnnn nnnnnnnnnn nnnnnnnnnn nnnnnnnnnn nnnnnnnnnn nnnnnnnnnn
    31741 nnnnnnnnnn nnnnnnnnnn nnnnnnnnnn nnnnnnnnnn nnnnnnnnnn nnnnnnnnnn
    31801 nnnnnnnnnn nnnnnnnnnn nnnnnnnnnn nnnnnnnnnn nnnnnnnnnn nnnnnnnnnn
    31861 nnnnnnnnnn nnnnnnnnnn nnnnnnnnnn nnnnnnnnnn nnnnnnnnnn nnnnnnnnnn
    31921 nnnnnnnnnn nnnnnnnnnn nnnnnnnnnn nnnnnnnnnn nnnnnnnnnn nnnnnnnnnn
    31981 nnnnnnnnnn nnnnnnnnnn nnnnnnnnnn nnnnnnnnnn nnnnnnnnnn nnnnnnnnnn
    32041 nnnnnnnnnn nnnnnnnnnn nnnnnnnnnn nnnnnnnnnn nnnnnnnnnn nnnnnnnnnn
    32101 nnnnnnnnnn nnnnnnnnnn nnnnnnnnnn nnnnnnnnnn nnnnnnnnnn nnnnnnnnnn
    32161 nnnnnnnnnn nnnnnnnnnn nnnnnnnnnn nnnnnnnnnn nnnnnnnnnn nnnnnnnnnn
    32221 nnnnnnnnnn nnnnnnnnnn nnnnnnnnnn nnnnnnnnnn nnnnnnnnnn nnnnnnnnnn
    32281 nnnnnnnnnn nnnnnnnnnn nnnnnnnnnn nnnnnnnnnn nnnnnnnnnn nnnnnnnnnn
    32341 nnnnnnnnnn nnnnnnnnnn nnnnnnnnnn nnnnnnnnnn nnnnnnnnnn nnnnnnnnnn
    32401 nnnnnnnnnn nnnnnnnnnn nnnnnnnnnn nnnnnnnnnn nnnnnnnnnn nnnnnnnnnn
    32461 nnnnnnnnnn nnnnnnnnnn nnnnnnnnnn nnnnnnnnnn nnnnnnnnnn nnnnnnnnnn
    32521 nnnnnnnnnn nnnnnnnnnn nnnnnnnnnn nnnnnnnnnn nnnnnnnnnn nnnnnnnnnn
    32581 nnnnnnnnnn nnnnnnnnnn nnnnnnnnnn nnnnnnnnnn nnnnnnnnnn nnnnnnnnnn
    32641 nnnnnnnnnn nnnnnnnnnn nnnnnnnnnn nnnnnnnnnn nnnnnnnnnn nnnnnnnnnn
    32701 nnnnnnnnnn nnnnnnnnnn nnnnnnnnnn nnnnnnnnnn nnnnnnnnnn nnnnnnnnnn
    32761 nnnnnnnnnn nnnnnnnnnn nnnnnnnnnn nnnnnnnnnn nnnnnnnnnn nnnnnnnnnn
    32821 nnnnnnnnnn nnnnnnnnnn nnnnnnnnnn nnnnnnnnnn nnnnnnnnnn nnnnnnnnnn
    32881 nnnnnnnnnn nnnnnnnnnn nnnnnnnnnn nnnnnnnnnn nnnnnnnnnn nnnnnnnnnn
    32941 nnnnnnnnnn nnnnnnnnnn nnnnnnnnnn nnnnnnnnnn nnnnnnnnnn nnnnnnnnnn
    33001 nnnnnnnnnn nnnnnnnnnn nnnnnnnnnn nnnnnnnnnn nnnnnnnnnn nnnnnnnnnn
    33061 nnnnnnnnnn nnnnnnnnnn nnnnnnnnnn nnnnnnnnnn nnnnnnnnnn nnnnnnnnnn
    33121 nnnnnnnnnn nnnnnnnnnn nnnnnnnnnn nnnnnnnnnn nnnnnnnnnn nnnnnnnnnn
    33181 nnnnnnnnnn nnnnnnnnnn nnnnnnnnnn nnnnnnnnnn nnnnnnnnnn nnnnnnnnnn
    33241 nnnnnnnnnn nnnnnnnnnn nnnnnnnnnn nnnnnnnnnn nnnnnnnnnn nnnnnnnnnn
    33301 nnnnnnnnnn nnnnnnnnnn nnnnnnnnnn nnnnnnnnnn nnnnnnnnnn nnnnnnnnnn
    33361 nnnnnnnnnn nnnnnnnnnn nnnnnnnnnn nnnnnnnnnn nnnnnnnnnn nnnnnnnnnn
    33421 nnnnnnnnnn nnnnnnnnnn nnnnnnnnnn nnnnnnnnnn nnnnnnnnnn nnnnnnnnnn
    33481 nnnnnnnnnn nnnnnnnnnn nnnnnnnnnn nnnnnnnnnn nnnnnnnnnn nnnnnnnnnn
    33541 nnnnnnnnnn nnnnnnnnnn nnnnnnnnnn nnnnnnnnnn nnnnnnnnnn nnnnnnnnnn
    33601 nnnnnnnnnn nnnnnnnnnn nnnnnnnnnn nnnnnnnnnn nnnnnnnnnn nnnnnnnnnn
    33661 nnnnnnnnnn nnnnnnnnnn nnnnnnnnnn nnnnnnnnnn nnnnnnnnnn nnnnnnnnnn
    33721 nnnnnnnnnn nnnnnnnnnn nnnnnnnnnn nnnnnnnnnn nnnnnnnnnn nnnnnnnnnn
    33781 nnnnnnnnnn nnnnnnnnnn nnnnnnnnnn nnnnnnnnnn nnnnnnnnnn nnnnnnnnnn
    33841 nnnnnnnnnn nnnnnnnnnn nnnnnnnnnn nnnnnnnnnn nnnnnnnnnn nnnnnnnnnn
    33901 nnnnnnnnnn nnnnnnnnnn nnnnnnnnnn nnnnnnnnnn nnnnnnnnnn nnnnnnnnnn
    33961 nnnnnnnnnn nnnnnnnnnn nnnnnnnnnn nnnnnnnnnn nnnnnnnnnn nnnnnnnnnn
    34021 nnnnnnnnnn nnnnnnnnnn nnnnnnnnnn nnnnnnnnnn nnnnnnntca gagtgaaggg
    34081 catgcgcatg gaaccctttc agttggagtt gttcagagga gtggtgttgg gcgtaacaaa
    34141 ggcgcaattc ggagacgctc tcttcaaaca caagcacgct ttgctgaccg ccctgggact
    34201 ggagcctctc ggctccgaga gttacgacca cgcggacccc gcgctaagtc actcgtaccg
    34261 ggtggagaaa gcgttcgccc gatacgcgaa cccgtacacc ctgtgtctgg ccccgaggca
    34321 gtgcggcaag agtctttcca tgaaactgat attggccgcg gtgctcctgc atctggacat
    34381 cgacgtcatg gttcaagctc agaataagca catgtgcacc acgctgaggc tcggggtgga
    34441 aagcgcgatg gaagagctgc agcggttacc gtccttcggt cagagagaga agaccctgag
    34501 cgtatgcggc aatccggaga ataggatcta caaatttgat ccgagctaca agggatcgtc
    34561 tttcgctcac ttcttgtcct ccagtaacga cgtgagtata gctcagctca gctcacagcc
    34621 tcttttgctc tgctctctat ccccgcttta ttcagcctct ctcgctttgt tctctacctc
    34681 cgctgtcgcc tcgccctctg actcttttat tttcctacta ctactataca cacaaactcg
    34741 ggtaagggaa ggtttcattc gacgatgggt cccgtgaaag aaggagatgt tccgacgatt
    34801 ttcagcgata tcgtgctcag agacggcaaa tacgtcgccg tgggcttaga cccgtacttc
    34861 gacgcctcaa tggatgctcg cattcaatgg atgacagcca cggacggagg aaaaaacata
    34921 ccgcccggca ccgaatatct cacgttcgcg cagcaagccg tgatcaacgc gggacttact
    34981 ccggtcgaaa acgccaaacc gataccccag gcgtcgacgt cggtcgggtt ccggtggttg
    35041 ggagaccccg ccaatttgaa atacacgggc gtgggagaca cacaccactg ttccgcctgc
    35101 ggattaagtt tatcggaatt cgttccgggc gacacgtttc taaatcaaca cgctctcttc
    35161 accgggggca aatgtcccta cctcaaggcc aactatacgc cagaacgcct cgcggtcgaa
    35221 atcggacaag cgaggttcgt cagaggcctt gtggcgcatc ccgaggccgt gcgggttccc
    35281 tgcgtgcgga gcacggagat aacactcgcg cacggaatat acgtgacact agccggggcg
    35341 ctgtggtgtt atatgtgcgg acggtcgccc gcggatcacg gttccgcctg tgatcagcga
    35401 atggcaaagt tggcctcttc ggtcaaagaa cacgtaaacg agctcgtact gcgcggcggc
    35461 gaggtacacc aacaacgcgg agtgcaccag gcaaactggc cgaaccaggt cgaaatctgt
    35521 aagaagtgct gcgagaccga ggagaaatac tccgaggtcg tcgccagagt acgcgagagc
    35581 ggacaacggt ttgtaacccg cccgtgcggc ctctatcact cggggacatg gttctgagct
    35641 agagacgaga gtggctacaa acaaaatcga cctcatcttt acgaaacgca atttagaaaa
    35701 aaaattatat aatataatac gacaactgag ccctccacgg tagtctttct ccttgaactg
    35761 aacttcactg ctacactgcc tcaagttgct atatggccac gctgaagcga acgtcgaccg
    35821 aactatccgg aaaagaannn nnnnnnnnnn nnnnnnnnnn nnnnnnnnnn nnnnnnnnnn
    35881 nnnnnnnnnn nnnnnnnnnn nnnnnnnnnn nnnnnnnnnn nnnnnnnnnn nnnnnnnnnn
    35941 nnnnnnnnnn nnnnnnnnnn nnnnnnnnnn nnnnnnnnnn nnnnnnnnnn nnnnnnnnnn
    36001 nnnnnnnnnn nnnnnnnnnn nnnnnnnnnn nnnnnnnnnn nnnnnnnnnn nnnnnnnnnn
    36061 nnnnnnnnnn nnnnnnnnnn nnnnnnnnnn nnnnnnnnnn nnnnnnnnnn nnnnnnnnnn
    36121 nnnnnnnnnn nnnnnnnnnn nnnnnnnnnn nnnnnnnnnn nnnnnnnnnn nnnnnnnnnn
    36181 nnnnnnnnnn nnnnnnnnnn nnnnnnnnnn nnnnnnnnnn nnnnnnnnnn nnnnnnnnnn
    36241 nnnnnnnnnn nnnnnnnnnn nnnnnnnnnn nnnnnnnnnn nnnnnnnnnn nnnnnnnnnn
    36301 nnnnnnnnnn nnnnnnnnnn nnnnnnnnnn nnnnnnnnnn nnnnnnnnnn nnnnnnnnnn
    36361 nnnnnnnnnn nnnnnnnnnn nnnnnnnnnn nnnnnnnnnn nnnnnnnnnn nnnnnnnnnn
    36421 nnnnnnnnnn nnnnnnnnnn nnnnnnnnnn nnnnnnnnnn nnnnnnnnnn nnnnnnnnnn
    36481 nnnnngggcc cccggacggg ggacccgtcc gcttcgcgaa acgggaacga gataacagtt
    36541 cgaagagcaa tacgcgatcg gataacgacg ccgacatccc cgacgattcc gctcccgccg
    36601 tgataagcgc ggtgctccgt aacgacgtct acgccttcaa caacctcccg gggaccttga
    36661 ccgacggccc gaaagcattc ccctacgcgt tcaccgtgcg agctggcaag ctgagcttcg
    36721 acgacttagt gaactactgt ctaaatcgag ggtcgcctcc cgcggaccct ttgccggcac
    36781 gcgagcgctg ggggtcgatc aatccggtgt tgctcatgga ggaccccgtg gatccgacga
    36841 cgggaaaggt aacgcgaagg tacacggtca cttctagggg atatctgagc aacgtcgatg
    36901 cgaaggagaa gaacgaagcc ccgtgttata acgaggtgtt cttgcccggc aggcccgtga
    36961 gcagactgaa cctagacttg gacctcaagt gctgtcagga gtgcggctcg agattttcct
    37021 cccgagccga cctctctacc caaacccagg tctgtcgagc cctggtctcg aggctggtca
    37081 tggccatagc ggaatccctg ctgagattgg cgaaggtgaa gaagtgcgat ctcgacgggg
    37141 aggatccgaa caaacttctt tcgaatctgc gcgactcggt gggcaagatc gccgcgtacc
    37201 agaggaccgc gacgacatcg aagcccaagc tgagtatgag actgttgtgg tacctgccag
    37261 cggaactgtg tagcttcgat ggaatagaag cgtacaaact tctcttggag gagatagaga
    37321 aaacgtctct gggttacgcg ctactctcgt acccggagtc gcgctgcgga ctgtgcgaac
    37381 tgcgaagctc gatcgatcga ggggaaggac ggtgcctaac gaagcggctg acgagccctc
    37441 aacgttccgg atcgagacgc tcggcggtgg acagagcccc atattcgttt aggaaatgcg
    37501 tgaggctgcc gaattgttac aaggagggag ccgcgttcga gtacgtgggc acgttcaacg
    37561 ctcgggccga catcgaagat ccgcgcttcg aagacccgag gtccctgtcc gcgggactct
    37621 cgtctaatcc cataacctcg gacgtgacgt cgctaggggc ttgtttctcc gggttgcttg
    37681 aaacgcgagg tcctcgagga cttcgtttcg tctcgtcggg acccgatggc gccgaaagac
    37741 acgattctcc ggatcgagcg cgagtggaaa gcgaagcgaa gagactcgct gaactttggg
    37801 gcgtctcggt gacggtgaag aaaagcgggt cggggctgat gtgcgtgcgg gccgacgaga
    37861 agtccgagac ttacccttgt cccgtgcaca acaggataca ctccaagacc aggctgggcg
    37921 cattggtgtt tgcctcgcat actacggcga aatgtttcgt tccgtgaaaa gaaaaaacca
    37981 gctcgtgtgg acctcaatgt tgcatatacc tcttatgttg ttatcgatga tgattatgtt
    38041 ttgatgtctc aatatgaatg aagttcatga aataaaatca ccaacaaaca gctcatgatg
    38101 attatgtttt gatgtctcaa gttgttgata tgaatgaagt tcatgaaata aaatcaccaa
    38161 caaacagctc atgagtttct tgtcttttat tttcatcaca gtacaagcat gaacccaaca
    38221 aacaggatga acgacaaaca caacactatg ttctctctcg tgtcttttat ttctatcaca
    38281 ggacaaacac aatttctttc tttactcagg attgaatata aagttgtcaa aaatacactc
    38341 tcgtccttgg tcgaacattg cgttcgtttc tagagccgcg gcgggagcca agacgggctt
    38401 cgtagatgcg gggctaatgc cctgtctgtc tcgcgacgac tcgacctctt tgctcacgtg
    38461 ccggtaaatc gcctccacca ttcgttcggg gtacgcgtgc aactcgtcca gggtgtgctt
    38521 ctgtttcccg tccggccagt acgcgtaggg tcctcgttga gccgattccg cgtgctttcc
    38581 gttcttgaac cccgggcatt ttttcttgca caaagcacct tcgaacgggc tgttggtcag
    38641 caatcgggtc cttttcctat atttcattcc gtacatacag tagtcgagcc tgactacgcg
    38701 accgtcggcg catccggacg caaaggcctt ttctttgact ctgagcacat cccggcaggt
    38761 cttccgtttc ccgttctcgc ccatcagtct cacgaacgcg ctgagatagt gtttgctcgc
    38821 gtcttcgtat agcctgtgtg aggcccagcg cttccagagc atgctagaat cggggttttc
    38881 cacgaagtat tgcaagcgag ggttctcggc gtgaaaatgt tcaacgatct gcacggtctt
    38941 tcgtatnnnn nnnnnnnnnn nnnnnnnnnn nnnnnnnnnn nnnnnnnnnn nncgggcccc
    39001 ggtccgcccc gtccccgtcg agcctccgca cggtccatcc cgcggcggcg aacggcctgg
    39061 tgatgctgcc ggtcccgtcg aatagactca aaagcgtcct gggtttcggg gtcggggtca
    39121 tcgcgtcgca cgctcggtcc tcctctctct cgattaacta aatcagttaa tcggacaaag
    39181 cgatacgtcg ctatggcttg cgactcgttt ttcgttcggt cgttattttt tttgacgatc
    39241 tcgatctccg tgtgcgaatc atctaatcgt cttcaatatc tgtgggacag aagcaatcta
    39301 aagcactgta actccggagt acattattgt agctcaagac ctgagggcgt gttattagaa
    39361 tgtgacaaga acggcacccc ggtttgcgga taccgatgtc ccctaggtca ccctcgcgtg
    39421 ccgtttgtac cgcgggacgg tcgcaggtgc gccgcgaaat gtccttacgg atattttgta
    39481 acgacgtgtc ctcgcaatgg cgcagatacc gagacggaat gttgcctgct tcacagtcgc
    39541 tgcggtccga gtcagcgcgt catcctcgaa ggaaccgcgt ggcacgatcg gatatgcggc
    39601 agacccgaag actacgagat tccgaaaagt aaattgcaca ggattaaatc ggaagtcttt
    39661 cgttcgacga tcaacacgct cgccagcgcg tggctaccgg gcgtggatca aagcagcgcg
    39721 aacgcgttgt gtgccttttt tgtcaagcaa caccatcgct tttgcttcgc ggagctttgc
    39781 cctgagatct gcttgaataa cccgcaagcg ctcctttgga ggagcgagaa cttcgcggaa
    39841 tacttgtttt acactctgaa caaggtgaag gcgtacgcgg ccgctcagcg catgttcgcc
    39901 gatgtcgtaa aacctttcct gcgaaaccga gaggacctga cgccgtcgat cccctccgga
    39961 nnnnnnnnnn nnnnnnnnnn nnnnnnnnnn nnnnnnnnnn nnnnnnnnnn nnnnnnnnnn
    40021 nnnnnnnnnn nnnnnnnnnn nnnnnnnnnn nnnnnnnnnn nnnnnnnnnn nnnnnnnnnn
    40081 nnnnnnnnnn nnnnnnnnnn nnnnnnnnnn nnnnnnnnnn nnnnnnnnnn nnnnnnnnnn
    40141 nnnnnnnnnn nnnnnnnnnn nnnnnnnnnn nnnnnnnnnn nnnnnnnnnn nnnnnnnnnn
    40201 nnnnnnnnnn nnnnnnnnnn nnnnnnnnnn nnnnnnnnnn nnnnnnnnnn nnnnnnnnnn
    40261 nnnnnnnnnn nnnnnnnnnn nnnnnnnnnn nnnnnnnnnn nnnnnnnnnn nnnnnnnnnn
    40321 nnnnnnnnnn nnnnnnnnnn nnnnnnnnnn nnnnnnnnnn nnnnnnnnnn nnnnnnnnnn
    40381 nnnnnnnnnn nnnnnnnnnn nnnnnnnnnn nnnnnnnnnn nnnnnnnnnn nnnnnnnnnn
    40441 nnnnnnnnnn nnnnnnnnnn nnnnnnnnnn nnnnnnnnnn nnnnnnnnnn nnnnnnnnnn
    40501 nnnnnnnnnn nnnnnnnnnn nnnnnnnnnn nnnnnnnnnn nnnnnnnnnn nnnnnnnnnn
    40561 nnnnnnnnnn nnnnnnnnnn nnnnnnnnnn nncgtcttgc ccgccggtcg agttctgtac
    40621 ggtaccgtga cgcgcgagac tcagcgattc tgcgtggcta cgagcgaagt cttcgacagc
    40681 gtgcccggtc cggatcagag agcgccgtcg gcgcccttag acgtgaagcg ttgcgacgtg
    40741 atgctagtgg aagtcatcgt ccgggaccga gcgccttcgg gagaagatga tcgatacctg
    40801 tttcgtgagg tcctcggagg taggagagag ctctcgggac ctcttcggag tgtatgtgac
    40861 gaagaagtcc gaaggagtgt tacgttctgt gatccggcaa ggctggggga cgaaagtcgg
    40921 cgtgaggcta cgtcggacaa acccggacga cggcgcgcta gatcggctgg ataacgtagc
    40981 ggccgtaatc gacaggctgc tgcacacgga gcctactctg actacgttcg tggtggacgc
    41041 ggacgttcgt cgcggtcggt cgaaatcgcc attcgccgga ctgcgcggac tgtacggccc
    41101 ccgagcagag ctgatcccgg ggctgtctgc gggagcgctg gcggacacga tgcgaacaag
    41161 atatagagac ctcgggtacg ctcgcttcgc atgcacgagc tcgaaatcga tgtgctccgg
    41221 agtcacgacc cttcgcgata agaagaacgg aatagtatac cacagggttt ccacgaacga
    41281 ttctctcctt gtcgaatgcg ctactctaga actagaactg caatcggcgc aggtttcgct
    41341 gcccgaagaa gagacgcaat atttcgccgg cggcgttcta gagctagatt cggggcatgc
    41401 ggtgccgccc ggagaagaga tcccgtggca gcataacggg aatctcgtgg ctgaggggcc
    41461 ggctgacgcg agggacgtta cgtattgggg cgatttcgta ggccgcacga ctctggaaac
    41521 ggacggtcgt ttggtgattc gagatatcac cgttgacgac accgggttgt ttgaaatgct
    41581 cgtaggctta caaatgaaag agactacttt ttatgtcacg gtcaacgaga agatcccaag
    41641 caaacaaaag tcggtgatct ccgagggtcg atgcgccatg tgcagagaac acggggacgt
    41701 gatagcgatt tgtcctaaaa acaacgttaa gtttccgata acggggctga agctggacgc
    41761 gtcgaatttc aggccctcga gatggcgcga gacgcgggat ttagccgaaa ttgttttacg
    41821 aaacgcgggc tttctcgttg cggtccacgg agcgttttta gacctagaca cgttaggcgt
    41881 gtttagacga agcgaaccgg gttgtgaaca aacggccgcg cgaccgcgtt ggagcgtggg
    41941 ctcgcgcgat cctcgcgacc cgtacgctct gaggatacct cgagaggaac ctcacccgga
    42001 gaggacggga ctctcggttt tcgaggagct ttgctggaga tctaacaacc gcgcggggat
    42061 agcggttacc gttccttcgt ccgggtacga gcccgacgcg ggttgtctcg ggccgccgaa
    42121 actgcgcaac agacacctct cgataaaaga ctccgcgacc gttcgagcgt attccgagtc
    42181 ggagctaatc caaatcgtat cagacatgac caagtggggc gtcgctcggt actcgctggg
    42241 ttatctcgac tacacattcg gcaacccctc gggactcccc acgttcgcga tgctctcggt
    42301 cgcgatagat tccgcttcga tcgagcacgg tactctgcat taccgataca agagaggaga
    42361 cgaagaagga tcctcgagtt ctcgagtgaa cggcttgtac aagctgcagg aggggatgtt
    42421 tttccagcgc gcggaggaag cgcaacccct cgggactccc cacgttcgcg atgctctcgg
    42481 tcgcgataga ttccgcttcg atcgagcacg gtactctgca ttaccgatac aagagaggag
    42541 acgaagaagg atcctcgagt tctcgagtga acggcttgta caagctgcag gagggtatgt
    42601 ttttccagcg cgcggaagaa gccgagccgc tcgcgcgcag cttcgtcaaa gttcccggag
    42661 tcccgaacct gaggataggc ctgtcctccg acatgaacgt cggcgaccct ttcgaaggca
    42721 gccgcggagc acggctgcaa gaatttgccg gcgtcacaaa gtccgtgcct gacggagctc
    42781 gcgcggtgac gatagaattc ggtcaagagg gcgattctgt cacggcgttc gtgaatcgcg
    42841 aagaagatag gatctacgtc gtgtacgctc gtgacgcggg gctacggatc gagagagggt
    42901 ccgagatcgc gactttcccc gcgtttgcgt ttgacgcgga caagatttgt aaagaaaccg
    42961 atcagaaaag tggaagagaa tgttgttctc gtctcgtcgg cggatcgcgc ctaaagatga
    43021 ggatcgaagt ggcgataccg ggcggctccc gagaggcgaa ccgtgggatt cacannnnnn
    43081 nnnnnnnnnn nnnnnnnnnn nnnnnnnnnn nnnnnnnnnn nnnnnnnnnn nnnnnnnnnn
    43141 nnnnnnnnnn nnnnnnnnnn nnnnnnnnnn nnnnnnnnnn nnnnnnnnnn nnnnnnnnnn
    43201 nnnnnnnnnn nnnnnnnnnn nnnnnnnnnn nnnnnnnnnn nnnnnnnnnn nnnnnnnnnn
    43261 nnnnnnnnnn nnnnnnnnnn nnnnnnnnnn nnnnnnnnnn nnnnnnnnnn nnnnnnnnnn
    43321 nnnnnnnnnn nnnnnnnnnn nnnnnnnnnn nnnnnnnnnn nnnnnnnnnn nnnnnnnnnn
    43381 nnnnnnnnnn nnnnnnnnnn nnnnnnnnnn nnnnnnnnnn nnnnnnnnnn nnnnnnnnnn
    43441 nnnnnnnnnn nnnnnnnnnn nnnnnnnnnn nnnnnnnnnn nnnnnnnnnn nnnnnnnnnn
    43501 nnnnnnnnnn nnnnnnnnnn nnnnnnnnnn nnnnnnnnnn nnnnnnnnnn nnnnnnnnnn
    43561 nnnnnnnnnn nnnnnnnnnn nnnnnnnnnn nnnnnnnnnn nnnnnnnnnn nnnnnnnnnn
    43621 nnnnnnnnnn nnnnnnnnnn nnnnnnnnnn nnnnnnnnnn nnnnnnnnnn nnnnnnnnnn
    43681 nnnnnnnnnn nnnnnnnnnn nnnnnnnnnn nnnnnnnnnn nnnnnnnnnn nnnnnnnnnn
    43741 nnnnnnnnnn nnnnnnnnnn nnnnnnnnnn nnnnnnnnnn nnnnnnnnnn nnnnnnnnnn
    43801 nnnnnnngcg atgccgggcg gctcccgaga gtcgaaccgt gcgattcaca tgaacatctt
    43861 ggacacggcg cggtctctcg accgacgaac gctccttacg gaggaagaga aagcgtggct
    43921 aaccgacgag cgcttcgatg tcgatctcac cgccgcctcc tcgaaagacg cgctgtcaat
    43981 gtccagcgcg ctgctcgagt gtatcagggg ttcggatccg tgcttggaac tggtggatcg
    44041 cgcgggccaa aactggagcg cgggtcgtcc gatcgcggta tcgggctcgc tgctcgacga
    44101 actcttggtc gtcaagatga taatcgaggc gagtaacggc gcgtcgcgct tcgaggcgtc
    44161 gtgccacacg gatccgtttt ctttcgactc gagctcgtct gcccttttcg ccgttcatcc
    44221 tcacccgggc ttcttttcac gctcgcaaac gcgagatctc gcttcgctga aagaaatcgc
    44281 cacggacgct ggttctctag cggagtcggg cgcgcaggct ctcgcgcggc tattttgcgg
    44341 gggagaggag gcgatccgct cgacgtctcg aggggnnnnn nnnnnnnnnn nnnnnnnnnn
    44401 nnnnnnnnnn nnnnnnnnnn nnnnnnnnnn nnnnnnnnnn nnnnnnnnnn nnnnnnngag
    44461 gtaccgggcg agacgtcaac gtggcactga ctacggccga gcgtgagcac gccagggccg
    44521 tgaaagatgt cgacctctcg ttcggctttt tggtctccgt cgcgaacacg cacgtagaac
    44581 cgcctcgagg tatcgcggcg ccgagacctt cccgcggcga tacagatgtg atgctgcctc
    44641 acagaacgct gatagaaaaa acgatgaccg acgcggcgtc gaccgctcgc gtcttcgctg
    44701 agacgcagcg cggtgtcgat acgaagaacg ggagcggact attcttcgag agaatgaact
    44761 cgtggatagg tggggcgctg ctgctgtcgc tccaaatcaa cgcggcgacg ttcgctctcc
    44821 tcggagccaa agagcgttta ctgctgtgtg cgcggggcat aatgagaggc gacatgacgg
    44881 gatgcgcgcc cggtttccct tccgagtttt acacggacgt gcctacggcg agtctctctt
    44941 cgccgtcggg cctcgcgctg gaggtaaaga gagatcgatg gaccccgatg tcgctttcgc
    45001 gctggtacat ggctttcgtt gactcttctc gaggaaacag gacctgctgg ttggacaggg
    45061 gcatgttgaa cgactcgcac tctaactaca gggaacccga gtgcgacggg agaggactgt
    45121 gcgatcctct ggaagtcgac gaggacacgt tgaccgcgtg cgaagtcggg cgggacgggg
    45181 agctgagtcc tcagtgtccg ttgacgtgcg gtaacccgtg tttcgggccg ctctgttaca
    45241 cactgcgatc gttcgcgctc aggtcttccg ccgaggacct gagttccgcc gaaaacatac
    45301 tcgccgccgg agaaccgcag accgtatcga acgtcaactc gttatcgaac gaagacgctc
    45361 gcgcgtctct ctcgcatctg cgggatcggg tcgaaaaagc cctcgaggac ctgaatcgag
    45421 gcgtgtcggt ggcgagatcc ctcgaggcag ccgagtccga gctccgaagc ttcgcgggtc
    45481 gcatcgcctc gagtaaggtc gagcactcgc gtgggctcga ggactgtcga aggagcatgg
    45541 tccgcggaag cgcggccgcc gcggcttcgt tggttttctc ggccttgtct tgtcccctgt
    45601 tgatcgtcct catcctgaag ctgcgttgct gagctgagct ccgaccgacc ggtctctcgg
    45661 tttccggatt cggtgctatt agtgagagcg gagggtttcg gtgagcagaa agagaacggg
    45721 agaaaagaca accgcaatga tcagccacgg tttgcttatc tgtattgtcg cggcaagcgc
    45781 tattgaatgc gcgcgaggca atcctttgct gcagcacaac acgaccgatt cggataccgc
    45841 gacgacacct gcgccaatcc cgggaggaac tccgtcggtc cacgatcacg acgccacccc
    45901 gacgttagag aacaaccatc aagatccgac aacccccgca cccggccaac ccgggcatcg
    45961 agcgatcgcc gagttgaacg caacacgagg agattatgac gacgaagacg ctctcggatc
    46021 cggatcgggt tggggcgagc acagcgaaga cgtatgtccc aacggtgaca acccgggacc
    46081 cggagctaaa cgttgccttt tagaactcat ttgcccaaac tcaaatcctg aacgtttcgt
    46141 gtctaaagct tggtttcgca cgaagccgaa gacggggttg tttcgcaaag acgacgacgg
    46201 gcaaatacag cggtatacac taggagcgga gagaaacgga acttaccgcc ccgctgggag
    46261 ttcggcggac ctgtcgatcg caacgttcgc ggactgcgaa gctcagaagt acgagtggtt
    46321 tcgcggnnnn nnnnnnnnnn nnnnnnnnnn nnnnnnnnnn nnnnnnnnnn nnnnnnnnnn
    46381 nnnnnnnnnn nnnnnnnnnn nnnnnnnnnn nnnnnnnnnn nnnnnnnnnn nnnnnnnnnn
    46441 nnnnnnnnnn nnnnnnnnnn nnnnnnnnnn nnnnnnnnnn nnnnnnnnnn nnnntcataa
    46501 ggtaccgtat ctgctctctt cgctttcttt cgtcagttta ttctttaccc aaccctcgcc
    46561 aggccatggc tagcaaaact tcgaggacca aacgcgcaga gagccctcgc ggggacgaag
    46621 atgggatgcg acggccgcgc ggtcgacctg ccgctcgcgc gaccggccca cccgacgcgg
    46681 gagaccgcgc tgagaccaaa cctaagtccg cgccggccga gcagctcaaa cctaaactgc
    46741 ccactcctct tatacctatg cgcaataggt ttacgttcaa gccggccgag gctacctcgg
    46801 cgatcaactc cattttacaa ccaatccctc ccgcggttca aaaacgaatc agggaaacca
    46861 tgccctcgaa cacgatgcaa ggcggcggcg gagtacgtaa cctcgtacac gtgctaggaa
    46921 cgatggcgaa gggcgataag acagttggcg agaaatggaa accggagttc gaaaaagctc
    46981 tggcgaactg tcttcctctg agagaacatc acacggcttt tctgacgcac aacgtcttgg
    47041 tgaccatggt cggagccgtg gtcgctaaag ctctggagca ggcgtcgtac gagcacgccg
    47101 tcaaaaccaa accccggtcg gaggtacaag aatacaccct ggacctgctg accgaccgtt
    47161 attacgtgag gagcatcgcg tgtcacgatt cgtctaagac gagcacggta gaagcggccg
    47221 cgtactccgg gatcatggcg gtgcacatgg agaaagtccg gatgaatccg gagccaggaa
    47281 aaaagaaaca accggaacca gaacccggag caaaaaaaca actgatcgaa atgtacaagg
    47341 atttgtcgtc gctggccgag ccgatggcca acatgggatt cgggcatcac taccgcctca
    47401 ccatcccgag cactacggaa aagaaccgat gccccacatg aatgtcatcg aggccgtggt
    47461 agacggcctc gcttgtactt tcgagcgaaa aaaacccaaa gacgtgcgga cgtggatgga
    47521 atcgtactac accgcgagat tccccgtccc ggagaaccga gctttcgccg ataaagtgat
    47581 agaggcgctg aaagaccacg tgacgcctga agacttcgct tggctggttg agctcaggac
    47641 ggccgtgcat gccctcgccg gagagtcggt accatgggat tatatacaga tgacaagctg
    47701 ctgcgagcca tcgaagtgct gcgatccaga cgtgaagacg gacctgtcca tttattttgc
    47761 taattaatct catcccaccg ctcagcagtt gtgtgcctta tgaattttta tatatttgtg
    47821 ttgttttcat tagatcccca ataacggtgc cttatgaatt tttatattct tgtgttattt
    47881 tcattgttta ggtccccaat gacgggctat gtacaatgtg atgttgatgt gatgatgtgt
    47941 cttcgctcta cttataacca tgcaaataaa ggtttcggac caaagatctc tttcgagtgt
    48001 tttattgaaa aatacaattg caatacgtac agttacatgc atcatttgaa aacactttcc
    48061 cagtacccga aggcacgttg agacacatag tcgaaatgag cgaaaaccac atcaaaggtc
    48121 gccatgggcc aaatactcat aagagacagt agtatcgggg cgctcacaca gaagcgatcc
    48181 ccagtaaagt taaaatagcg aataatgaaa tctgtgctat aggacgtaac tctgccaaag
    48241 acagataaca cacagatccc gaacgcaaca ttgcacacga aactaaaccc tttaatgaca
    48301 aacagcgcaa acaactcgca tttcacgaga attgcgatgc agacgacaat taccaaaagc
    48361 aaaactgcca catgggcctc ctcggcgcta agatcagtcg cgtgcttctc ctcgttttcg
    48421 gcgctcgggc cctctgcctg ctgctccgcc tcggcgatca tcgtttcgtc ctcgttctca
    48481 gagccctcgg cttccgcctc ggcgatcctc gtttcgtctt cgttctcaga gccctcggct
    48541 tgctcatgct ccgcctcggc gatcctcgtt tcgtcctcgt tttcggggac cggcggctgc
    48601 tcctcggttt cgacctcggt ctcttcttcg gcggcgccga cggtcctcgt ttcttcattc
    48661 tccgaagtct tcggagccgg caagcggtca tagtataaaa acgcgattaa ggtaatccac
    48721 gagcagaagc aagaggcaag ccgtgatgca tatcgcgccg atcaagactc cgcacgccac
    48781 ggatatgcag aggcaagaga tcgccaactc cggaatactg cataatagcg tgacgccgtg
    48841 actctttagg tccactcgaa cttcatcgac acaccccatc atccgagccc gagtatagac
    48901 taaggattcg gatccaacgc tccttacgct caatttactt tgagccgact ccgctcctcg
    48961 agggtggctg catttggatg acccctgatc ctttacggac aaccctgtga ggacaaaggt
    49021 gcccgtggta tcgttggcga ggagtctccc gtctttgtag aacgacgcgg agaaaatgga
    49081 atcgggacac gattcaccgc catctgccga gtacagacaa cggagggtca cgttgtcccc
    49141 ctcggcgacg gggagcgcgg ggctctccaa gatcacacgg tttcctgtaa taatacacaa
    49201 gaagaaaaga aagaaagaaa cggtcaaatc gatgcacctg atcgtccatc gtacaaaccc
    49261 aaataatcga aaacgcgcct tacccacaga caaagatacg gcatcgctgc gttgtccgag
    49321 ccgcgactga caccaatatt ccccggtgtc cgaccagtac aaagtatcgc ttctgcaagc
    49381 gaagtcgccg gggattgccc agggcgggta gcacgactga gcgtgccgga gcgaagtgtt
    49441 cctcgtcacc atccacccgc catcgccgac atcaccatcg ccgttgctgc aattcgaggc
    49501 gacttcgcag cttagcgaga cgttttcgta ctgaaaaaac tgcgacttgt ccggagtcac
    49561 gaccagtgtc gcggctgaat gcaaaagaaa cacaaaatta ccaccaacgt tatcacgagc
    49621 gcaatcaggc cctgccctag tgtaatacaa aagtaaagtc atccgattca ctcacctaac
    49681 aaagtacaga ccgcagacgc gttcattttc acgttagatc cgaggtcctc tttcgcttaa
    49741 ccgctttgcg aatctttata ggaaacgcag tcctcgagct ttcagatgcg gtcggactct
    49801 aactcgacgc agtcggactc cgaagagacg cgggcggtca aactccctct gaggatctcc
    49861 gaaaccctcg cgtcgtcagg cccgttcggg tcggactacg cgtcgccggg cccgttcggg
    49921 tcggactacg cctcgaaacg gtggggactc tgacccgtcg gaggatctcc gaaaccatcg
    49981 ggtcgccgag cccggtcgga tcggactacg cgtcgccggg cccgaatcaa tcggactccg
    50041 gcttgaggcg ggnnnnnnnn nnnnnnnnnn nnnnnnnnnn nnnnnnnnnn nnnnnnnnnn
    50101 nnnnnnnnnn nnnnnnnnnn nnnnnnnnnn nnnnnnnnnn nnnnnnnnnn nnnnnnnnnn
    50161 nnnnnnnnnn nnnnnnnnnn nnnnnnnnnn nnnnnnnnnn nnnnnnnnnn nnnnnnnnnn
    50221 nnnnnnnnnn nnnnnnnnnn nnnnnnnnnn nnnnnnnnnn nnnnnnnnnn nnnnnnnnnn
    50281 nnnnnnnnnn nnnnnnnnnn nnnnnnnnnn nnnnnnnnnn nnnnnnnnnn nnnnnnnnnn
    50341 nnnnnnnnnn nnnnnnnnnn nnnnnnnnnn nnnnnnnnnn nnnnnnnnnn nnnnnnnnnn
    50401 nnnnnnnnnn nnnnnnnnnn nnnnnnnnnn nnnnnnnnnn nnnnnnnnnn nnnnnnnnnn
    50461 nnnnnnnnnn nnnnnnnnnn nnnnnnnnnn nnnnnnnnnn nnnnnnnnnn nnnnnnnnnn
    50521 nnnnnnnnnn nnnnnnnnnn nnnnnnnnnn nnnnnnnnnn nnnnnnnnnn nnnnnnnnnn
    50581 nnnnnnnnnn nnnnnnnnnn nnnnnnnnnn nnnnnnnnnn nnnnnnnnnn nnnnnnnnnn
    50641 nnnnnnnnnn nnnnnnnnnn nnnnnnnnnn nnnnnnnnnn nnnnnnnnnn nnnnnnnnnn
    50701 nnnnnnnnnn nnnnnnnnnn nnnnnnnnnn nnnnnnnnnn nnnnnnnnnn nnnnnnnnnn
    50761 nnnnnnnnnn nnnnnnnnnn nnnnnnnnnn nnnnnnnnnn nnnnnnnnnn nnnnnnnnnn
    50821 nnnnnnnnnn nnnnnnnnnn nnnnnnnnnn nnnnnnnnnn nnnnnnnnnn nnnnnnnnnn
    50881 nnnnnnnnnn nnnnnnnnnn nnnnnnnnnn nnnnnnnnnn nnnnnnnnnn nnnnnnnnnn
    50941 nnnnnnnnnn nnnnnnnnnn nnnnnnnnnn nnnnnnnnnn nnnnnnnnnn nnnnnnnnnn
    51001 nnnnnnnnnn nnnnnnnnnn nnnnnnnnnn nnnnnnnnnn nnnnnnnnnn nnnnnnnnnn
    51061 nnnnnnnnnn nnnnnnnnnn nnnnnnnnnn nnnnnnnnnn nnnnnnnnnn nnnnnnnnnn
    51121 nnnnnnnnnn nnnnnnnnnn nnnnnnnnnn nnnnnnnnnn nnnnnnnnnn nnnnnnnnnn
    51181 nnnnnnnnnn nnnnnnnnnn nnnnnnnnnn nnnnnnnnnn nnnnnnnnnn nnnnnnnnnn
    51241 nnnnnnnnnn nnnnnnnnnn nnnnnnnnnn nnnnnnnnnn nnnnnnnnnn nnnnnnnnnn
    51301 nnnnnnnnnn nnnnnnnnnn nnnnnnnnnn nnnnnnnnnn nnnnnnnnnn nnnnnnnnnn
    51361 nnnnnnnnnn nnnnnnnnnn nnnnnnnnnn nnnnnnnnnn nnnnnnnnnn nnnnnnnnnn
    51421 nnnnnnnnnn nnnnnnnnnn nnnnnnnnnn nnnnnnnnnn nnnnnnnnnn nnnnnnnnnn
    51481 nnnnnnnnnn nnnnnnnnnn nnnnnnnnnn nnnnnnnnnn nnnnnnnnnn nnnnnnnnnn
    51541 nnnnnnnnnn nnnnnnnnnn nnnnnnnnnn nnnnnnnnnn nnnnnnnnnn nnnnnnnnnn
    51601 nnnnnnnnnn nnnnnnnnnn nnnnnnnnnn nnnnnnnnnn nnnnnnnnnn nnnnnnnnnn
    51661 nnnnnnnnnn nnnnnnnnnn nnnnnnnnnn nnnnnnnnnn nnnnnnnnnn nnnnnnnnnn
    51721 nnnnnnnnnn nnnnnnnnnn nnnnnnnnnn nnnnnnnnnn nnnnnnnnnn nnnnnnnnnn
    51781 nnnnnnnnnn nnnnnnnnnn nnnnnnnnnn nnnnnnnnnn nnnnnnnnnn nnnnnnnnnn
    51841 nnnnnnnnnn nnnnnnnnnn nnnnnnnnnn nnnnnnnnnn nnnnnnnnnn nnnnnnnnnn
    51901 nnnnnnnnnn nnnnnnnnnn nnnnnnnnnn nnnnnnnnnn nnnnnnnnnn nnnnnnnnnn
    51961 nnnnnnnnnn nnnnnnnnnn nnnnnnnnnn nnnnnnnnnn nnnnnnnnnn nnnnnnnnnn
    52021 nnnnnnnnnn nnnnnnnnnn nnnnnnnnnn nnnnnnnnnn nnnnnnnnnn nnnnnnnnnn
    52081 nnnnnnnnnn nnnnnnnnnn nnnnnnnnnn nnnnnnnnnn nnnnnnnnnn nnnnnnnnnn
    52141 nnnnnnnnnn nnnnnnnnnn nnnnnnnnnn nnnnnnnnnn nnnnnnnnnn nnnnnnnnnn
    52201 nnnnnnnnnn nnnnnnnnnn nnnnnnnnnn nnnnnnnnnn nnnnnnnnnn nnnnnnnnnn
    52261 nnnnnnnnnn nnnnnnnnnn nnnnnnnnnn nnnnnnnnnn nnnnnnnnnn nnnnnnnnnn
    52321 nnnnnnnnnn nnnnnnnnnn nnnnnnnnnn nnnnnnnnnn nnnnnnnnnn nnnnnnnnnn
    52381 nnnnnnnnnn nnnnnnnnnn nnnnnnnnnn nnnnnnnnnn nnnnnnnnnn nnnnnnnnnn
    52441 nnnnnnnnnn nnnnnnnnnn nnnnnnnnnn nnnnnnnnnn nnnnnnnnnn nnnnnnnnnn
    52501 nnnnnnnnnn nnnnnnnnnn nnnnnnnnnn nnnnnnnnnn nnnnnnnnnn nnnnnnnnnn
    52561 nnnnnnnnnn nnnnnnnnnn nnnnnnnnnn nnnnnnnnnn nnnnnnnnnn nnnnnnnnnn
    52621 nnnnnnnnnn nnnnnnnnnn nnnnnnnnnn nnnnnnnnnn nnnnnnnnnn nnnnnnnnnn
    52681 nnnnnnnnnn nnnnnnnnnn nnnnnnnnnn nnnnnnnnnn nnnnnnnnnn nnnnnnnnnn
    52741 nnnnnnnnnn nnnnnnnnnn nnnnnnnnnn nnnnnnnnnn nnnnnnnnnn nnnnnnnnnn
    52801 nnnnnnnnnn nnnnnnnnnn nnnnnnnnnn nnnnnnnnnn nnnnnnnnnn nnnnnnnnnn
    52861 nnnnnnnnnn nnnnnnnnnn nnnnnnnnnn nnnnnnnnnn nnnnnnnnnn nnnnnnnnnn
    52921 nnnnnnnnnn nnnnnnnnnn nnnnnnnnnn nnnnnnnnnn nnnnnnnnnn nnnnnnnnnn
    52981 nnnnnnnnnn nnnnnnnnnn nnnnnnnnnn nnnnnnnnnn nnnnnnnnnn nnnnnnnnnn
    53041 nnnnnnnnnn nnnnnnnnnn nnnnnnnnnn nnnnnnnnnn nnnnnnnnnn nnnnnnnnnn
    53101 nnnnnnnnnn nnnnnnnnnn nnnnnnnnnn nnnnnnnnnn nnnnnnnnnn nnnnnnnnnn
    53161 nnnnnnnnnn nnnnnnnnnn nnnnnnnnnn nnnnnnnnnn nnnnnnnnnn nnnnnnnnnn
    53221 nnnnnnnnnn nnnnnnnnnn nnnnnnnnnn nnnnnnnnnn nnnnnnnnnn nnnnnnnnnn
    53281 nnnnnnnnnn nnnnnnnnnn nnnnnnnnnn nnnnnnnnnn nnnnnnnnnn nnnnnnnnnn
    53341 nnnnnnnnnn nnnnnnnnnn nnnnnnnnnn nnnnnnnnnn nnnnnnnnnn nnnnnnnnnn
    53401 nnnnnnnnnn nnnnnnnnnn nnnnnnnnnn nnnnnnnnnn nnnnnnnnnn nnnnnnnnnn
    53461 nnnnnnnnnn nnnnnnnnnn nnnnnnnnnn nnnnnnnnnn nnnnnnnnnn nnnnnnnnnn
    53521 nnnnnnnnnn nnnnnnnnnn nnnnnnnnnn nnnnnnnnnn nnnnnnnnnn nnnnnnnnnn
    53581 nnnnnnnnnn nnnnnnnnnn nnnnnnnnnn nnnnnnnnnn nnnnnnnnnn nnnnnnnnnn
    53641 nnnnnnnnnn nnnnnnnnnn nnnnnnnnnn nnnnnnnnnn nnnnnnnnnn nnnnnnnnnn
    53701 nnnnnnnnnn nnnnnnnnnn nnnnnnnnnn nnnnnnnnnn nnnnnnnnnn nnnnnnnnnn
    53761 nnnnnnnnnn nnnnnnnnnn nnnnnnnnnn nnnnnnnnnn nnnnnnnnnn nnnnnnnnnn
    53821 nnnnnnnnnn nnnnnnnnnn nnnnnnnnnn nnnnnnnnnn nnnnnnnnnn nnnnnnnnnn
    53881 nnnnnnnnnn nnnnnnnnnn nnnnnnnnnn nnnnnnnnnn nnnnnnnnnn nnnnnnnnnn
    53941 nnnnnnnnnn nnnnnnnnnn nnnnnnnnnn nnnnnnnnnn nnnnnnnnnn nnnnnnnnnn
    54001 nnnnnnnnnn nnnnnnnnnn nnnnnnnnnn nnnnnnnnnn nnnnnnnnnn nnnnnnnnnn
    54061 nnnnnnnnnn nnnnnnnnnn nnnnnnnnnn nnnnnnnnnn nnnnnnnnnn nnnnnnnnnn
    54121 nnnnnnnnnn nnnnnnnnnn nnnnnnnnnn nnnnnnnnnn nnnnnnnnnn nnnnnnnnnn
    54181 nnnnnnnnnn nnnnnnnnnn nnnnnnnnnn nnnnnnnnnn nnnnnnnnnn nnnnnnnnnn
    54241 nnnnnnnnnn nnnnnnnnnn nnnnnnnnnn nnnnnnnnnn nnnnnnnnnn nnnnnnnnnn
    54301 nnnnnnnnnn nnnnnnnnnn nnnnnnnnnn nnnnnnnnnn nnnnnnnnnn nnnnnnnnnn
    54361 nnnnnnnnnn nnnnnnnnnn nnnnnnnnnn nnnnnnnnnn nnnnnnnnnn nnnnnnnnnn
    54421 nnnnnnnnnn nnnnnnnnnn nnnnnnnnnn nnnnnnnnnn nnnnnnnnnn nnnnnnnnnn
    54481 nnnnnnnnnn nnnnnnnnnn nnnnnnnnnn nnnnnnnnnn nnnnnnnnnn nnnnnnnnnn
    54541 nnnnnnnnnn nnnnnnnnnn nnnnnnnnnn nnnnnnnnnn nnnnnnnnnn nnnnnnnnnn
    54601 nnnnnnnnnn nnnnnnnnnn nnnnnnnnnn nnnnnnnnnn nnnnnnnnnn nnnnnnnnnn
    54661 nnnnnnnnnn nnnnnnnnnn nnnnnnnnnn nnnnnnnnnn nnnnnnnnnn nnnnnnnnnn
    54721 nnnnnnnnnn nnnnnnnnnn nnnnnnnnnn nnnnnnnnnn nnnnnnnnnn nnnnnnnnnn
    54781 nnnnnnnnnn nnnnnnnnnn nnnnnnnnnn nnnnnnnnnn nnnnnnnnnn nnnnnnnnnn
    54841 nnnnnnnnnn nnnnnnnnnn nnnnnnnnnn nnnnnnnnnn nnnnnnnnnn nnnnnnnnnn
    54901 nnnnnnnnnn nnnnnnnnnn nnnnnnnnnn nnnnnnnnnn nnnnnnnnnn nnnnnnnnnn
    54961 nnnnnnnnnn nnnnnnnnnn nnnnnnnnnn nnnnnnnnnn nnnnnnnnnn nnnnnnnnnn
    55021 nnnnnnnnnn nnnnnnnnnn nnnnnnnnnn nnnnnnnnnn nnnnnnnnnn nnnnnnnnnn
    55081 nnnnnnnnnn nnnnnnnnnn nnnnnnnnnn nnnnnnnnnn nnnnnnnnnn nnnnnnnnnn
    55141 nnnnnnnnnn nnnnnnnnnn nnnnnnnnnn nnnnnnnnnn nnnnnnnnnn nnnnnnnnnn
    55201 nnnnnnnnnn nnnnnnnnnn nnnnnnnnnn nnnnnnnnnn nnnnnnnnnn nnnnnnnnnn
    55261 nnnnnnnnnn nnnnnnnnnn nnnnnnnnnn nnnnnnnnnn nnnnnnnnnn nnnnnnnnnn
    55321 nnnnnnnnnn nnnnnnnnnn nnnnnnnnnn nnnnnnnnnn nnnnnnnnnn nnnnnnnnnn
    55381 nnnnnnnnnn nnnnnnnnnn nnnnnnnnnn nnnnnnnnnn nnnnnnnnnn nnnnnnnnnn
    55441 nnnnnnnnnn nnnnnnnnnn nnnnnnnnnn nnnnnnnnnn nnnnnnnnnn nnnnnnnnnn
    55501 nnnnnnnnnn nnnnnnnnnn nnnnnnnnnn nnnnnnnnnn nnnnnnnnnn nnnnnnnnnn
    55561 nnnnnnnnnn nnnnnnnnnn nnnnnnnnnn nnnnnnnnnn nnnnnnnnnn nnnnnnnnnn
    55621 nnnnnnnnnn nnnnnnnnnn nnnnnnnnnn nnnnnnnnnn nnnnnnnnnn nnnnnnnnnn
    55681 nnnnnnnnnn nnnnnnnnnn nnnnnnnnnn nnnnnnnnnn nnnnnnnnnn nnnnnnnnnn
    55741 nnnnnnnnnn nnnnnnnnnn nnnnnnnnnn nnnnnnnnnn nnnnnnnnnn nnnnnnnnnn
    55801 nnnnnnnnnn nnnnnnnnnn nnnnnnnnnn nnnnnnnnnn nnnnnnnnnn nnnnnnnnnn
    55861 nnnnnnnnnn nnnnnnnnnn nnnnnnnnnn nnnnnnnnnn nnnnnnnnnn nnnnnnnnnn
    55921 nnnnnnnnnn nnnnnnnnnn nnnnnnnnnn nnnnnnnnnn nnnnnnnnnn nnnnnnnnnn
    55981 nnnnnnnnnn nnnnnnnnnn nnnnnnnnnn nnnnnnnnnn nnnnnnnnnn nnnnnnnnnn
    56041 nnnnnnnnnn nnnnnnnnnn nnnnnnnnnn nnnnnnnnnn nnnnnnnnnn nnnnnnnnnn
    56101 nnnnnnnnnn nnnnnnnnnn nnnnnnnnnn nnnnnnnnnn nnnnnnnnnn nnnnnnnnnn
    56161 nnnnnnnnnn nnnnnnnnnn nnnnnnnnnn nnnnnnnnnn nnnnnnnnnn nnnnnnnnnn
    56221 nnnnnnnnnn nnnnnnnnnn nnnnnnnnnn nnnnnnnnnn nnnnnnnnnn nnnnnnnnnn
    56281 nnnnnnnnnn nnnnnnnnnn nnnnnnnnnn nnnnnnnnnn nnnnnnnnnn nnnnnnnnnn
    56341 nnnnnnnnnn nnnnnnnnnn nnnnnnnnnn nnnnnnnnnn nnnnnnnnnn nnnnnnnnnn
    56401 nnnnnnnnnn nnnnnnnnnn nnnnnnnnnn nnnnnnnnnn nnnnnnnnnn nnnnnnnnnn
    56461 nnnnnnnnnn nnnnnnnnnn nnnnnnnnnn nnnnnnnnnn nnnnnnnnnn nnnnnnnnnn
    56521 nnnnnnnnnn nnnnnnnnnn nnnnnnnnnn nnnnnnnnnn nnnnnnnnnn nnnnnnnnnn
    56581 nnnnnnnnnn nnnnnnnnnn nnnnnnnnnn nnnnnnnnnn nnnnnnnnnn nnnnnnnnnn
    56641 nnnnnnnnnn nnnnnnnnnn nnnnnnnnnn nnnnnnnnnn nnnnnnnnnn nnnnnnnnnn
    56701 nnnnnnnnnn nnnnnnnnnn nnnnnnnnnn nnnnnnnnnn nnnnnnnnnn nnnnnnnnnn
    56761 nnnnnnnnnn nnnnnnnnnn nnnnnnnnnn nnnnnnnnnn nnnnnnnnnn nnnnnnnnnn
    56821 nnnnnnnnnn nnnnnnnnnn nnnnnnnnnn nnnnnnnnnn nnnnnnnnnn nnnnnnnnnn
    56881 nnnnnnnnnn nnnnnnnnnn nnnnnnnnnn nnnnnnnnnn nnnnnnnnnn nnnnnnnnnn
    56941 ncagacggcc tctcggccag cgcgatcgcc gcgaggacta agtcgagaac cctatccgcc
    57001 gccgcgtcgc cggacgagga accgtgcgag aacaccggtc tcagcccgca tccgaacgcc
    57061 agcacggtgt aaacgcggta cgcgagagaa ttgaatttgt gaggcttgta atacctaagg
    57121 agctttccgc gctcatccag cgtagacgaa gcggcgctgt ccgcgttgta cacgggctcg
    57181 aagaaaacgt gaccttcgat cttcggtgga tccgggagaa attcaatctg caagcgcgaa
    57241 tttagcgaca ggaaacacga agtcccttcc tcgcgccact cgcgtttcgc tcgcacggc
//

LOCUS       M_albus_Teratorn      165994 bp    DNA     linear   ### 20-SEP-2017
DEFINITION  Monopterus_albus gene.
ACCESSION   M_albus_Teratorn-like2
VERSION     M_albus_Teratorn-like2.1
KEYWORDS    .
SOURCE      Monopterus_albus
  ORGANISM  ############
            ############; ############.
REFERENCE   1  (bases 1 to 165994)
  AUTHORS   Inoue,Y., Saga,T., Aikawa,T., Shimada,A., Kumagai,M., Naruse,K.,
            Morishita,S., Koga,A. and Takeda,H.
  TITLE     Endogenous herpesvirus-like elements are widely distributed in
            teleosts
  JOURNAL   Unpublished (2017)
COMMENT     ##genome=GCA_001952655.1##
			##locus=NW_018128371.1:1-165994##
FEATURES             Location/Qualifiers
     source          1..165994
                     /mol_type="genomic DNA"
                     /organism="Monopterus_albus"
     CDS             complement(653..988)
                     /codon_start=1
                     /gene="ORF1"
                     /product="piggyBac-like transposase"
                     /transl_table=1
                     /translation="MIERKAMAAAWYNCLLLKNRTLTDHEKENLRRVNVTSVSRNGVD
                     TMIGPRDSPFNRPMDVELTHCHHLNALLAMSACYVDPKVESLCEYPVRRVAAAQRVVP
                     PTQSAQGRG"
     CDS             complement(985..1488)
                     /codon_start=1
                     /gene="ORF2"
                     /product="protein phosphatase 1 regulatory subunit
                     15B-like"
                     /transl_table=1
                     /translation="MPRTRKNNTEKTDRSGPNPRRSCLDTLARMANTRLAGAPNDIDA
                     TGERGGERPEKNDKEQTGDERRRRQQQQQQRQRRHVHFDSPLAQVQFVSMSEDSREAR
                     SSYWIRVAADTERFQRRIRQTELVISRCLDEGHRDRVRKARESAELCSPSSGDVLTDG
                     FGYNPSA"
     CDS             complement(1893..2687)
                     /codon_start=1
                     /gene="ORF3"
                     /product="hypothetical protein"
                     /transl_table=1
                     /translation="MNRKKSAPGSFGSGSFGPGGFDSLISKGRELFNTTMAPGNILST
                     ARFRGKLGAAIAVITSLIVGFLTVPNNILYFIDNKHGTRTAAAAATTTTTPSPADGRA
                     EYEYAYIHAGIALITLGCLAMVVSIVLSYFAAKSKQKMDNSEGYRGPESTKSTRTVLV
                     CLVMMNVELFMAVIAGCMELLYRPLISDAQRLHNMECAIGVFNIIIYIMYVVTMVLTS
                     TVLRAKPDRIPVDVQNDIPEALTIPSAARDYMSRSINPYNSQSSFM"
     CDS             2901..4217
                     /codon_start=1
                     /gene="ORF4"
                     /product="hypothetical protein ORF60-like"
                     /transl_table=1
                     /translation="MKLQDPVIEFRGSGGTLCAKSTVDHRWYKVQGITKTLDSIVCCR
                     KRSSGYNMIIMDLFTRVVKDLNANPDSSLDWVPEYVGHLNAPESKGSAFREALLRLLR
                     SKALTPEACRRLWDRSRLSTSIGVAVDAQCKDVFNGKKTKRDVGPVSRLVLTQLEALR
                     LAPVCAGLKVAGIPTPDRFGAPGDRYTYHNGCTRGCTSIRDTWGFYTEVDLVAHDTVK
                     DNIALLELKTRNTDLLDRATLRRYNTQLWLTWVMFSLTYPSMAERSAAYLVIIRPGTN
                     QVAIRSCLRPTISKTIRSRFPWLNCFCSQVLNCLTPVCVNMRVETRRTRGAVRRTVSC
                     LDPMDLCYRNMLFNQEKKRNRRTAEEASRSRVVDDDDCRRRAEKESRRSLSVVREASG
                     GGRSGKSQVARKHPTVAGQRGSKSPTVRETSDRCETRTLEVAADFT"
     CDS             4337..4963
                     /codon_start=1
                     /gene="ORF5"
                     /product="hypothetical protein"
                     /transl_table=1
                     /translation="MGLGHKALHAMLANPHLAPFDLIDRPRQPQDWTLIDHCMVIYRV
                     KESDYVEDDSQASVVNMARTLACEYLSENEHSRCVVLVKDGAGAPKPAVRETRLKRPP
                     VPHIEFCKRHLRTIEYAAMKMLADVGMKNKLFLVTGARGASSSSSSSSSNDRETSVDN
                     LLSFHQKYLDYQEQRDDRVAPDDPKPPECELFDLDADYTDGSIDRPEGL"
     CDS             5044..6294
                     /codon_start=1
                     /gene="ORF6"
                     /product="hypothetical protein ORF54-like"
                     /transl_table=1
                     /translation="ADTLLVELANVLRGSVTVCTGDSDVVAVLTACGREGITMRLDNK
                     SYSENRDMHESIFGELLFATRENPKSLRELTLCEDRFRLLCDVAAEDESLLLTTRERH
                     DAFERMLDEYGKVNFKKNTARYLYLSGIRGSLYSTFLSRFFESDARNRLDGLALAVDE
                     DRVSKTTVRYIFETLCPASDDEGSPLSAEPDNSPPSIGEKRKISCLQAHEDLDGAEAS
                     LPRGGNPTIANGLKRLSDMYMRGTVPRGSYGRFLRLNRAGRHFFLRVKEDVLRDETTR
                     MERLFFMALCGTDYSVVLPGLGIKRLMTGAVTNYKSFSSWCRELKSLLWDVASPGNRD
                     CHAVCLRLADLTKVPVTIRSKSWTEATCGLVAKTMKYVCDLWSLKRPTPGPEYGFSVR
                     DGVVHFDREDSPLVDTSSDRYAET"
     CDS             complement(6832..7923)
                     /codon_start=1
                     /gene="ORF7"
                     /product="membrane protein ORF147B-like"
                     /transl_table=1
                     /translation="MTVIIRGIRQSEASWPTKTHKASMKLIALLACIVACKVSAVTET
                     YNARCPSGTTVTVSAPVTGVMSTFKHYKALVCTACGVPDCKETRLFKGDREKKDDDPV
                     KTTRNLESLSLKNYDADETNVSYRCPGGGVRMVGCYRSHTMKECLTGRCNRCRTSSCE
                     VYAGSRRVSSHKVAISRGIYQVAARVSTRPMEGRKRSAASVKAERKPVGAAGVEDRDA
                     VGEPAKVIRAPGQPADDTGRIGRRAETATQDVDGGPKGSLDSTGRPPSLEEERESEED
                     GKLPSTTKASSDDNVMRDRDRYKGDTTAMWDKYASYMMIIAGAVVLVISLVCCVLCSC
                     CLTCAIKYPIRKGAKIHLDNQSPYCTPSV"
     CDS             complement(10864..11259)
                     /codon_start=1
                     /gene="ORF8"
                     /product="hypothetical protein"
                     /transl_table=1
                     /translation="MHYFQLLRDYKDDIAERLSYFRGLADEILSNDPDGENLRRSFHS
                     RTNPVKALRKIVDYCLKNEERAQRFVKAFRKIDPYLYYDLRHYGPRGKFGECNVQQNR
                     GPDRCDFLRLKVFVFFVCLFQSGKLLLWL"
     CDS             12312..13178
                     /codon_start=1
                     /gene="ORF9"
                     /product="hypothetical protein"
                     /transl_table=1
                     /translation="MINAQATQRKPNKIVFEDPVVVNLLITKRPPGPGIAKTCSIVFE
                     NVTLDGEVNIDIYSNLRKKRAYRCTPHNKMESSSTDLVISRGGTSVRFGELDHMTSRG
                     RVVMSRGASAEFNDDIGDGLGLHYNNSTGSLVIYTEKDAPGVSVAAPNFIPAGTNGDL
                     VFGLNKSGYTEITPDEDGCIRNAHFKNTLCVQHFIQLCPCMAATAGGWFFGQHSGDWF
                     RPPEETVIPEKQAEWGIAEPDDVVISRGNASVLVRSHRQTVHVTGVAAALMLPVRFGN
                     DLKFDKLMVVFQ"
     CDS             13413..14300
                     /codon_start=1
                     /gene="ORF10"
                     /product="hypothetical protein"
                     /transl_table=1
                     /translation="MIKATQHETPKVVFDGSVAVDVLITNRRSQGQGVANTNSVVYRN
                     VAIEGTLCNTVYANLQKTQAYRGTPANKTESSSTDLVISRDGTSIRFGERDHMTSRGR
                     VLISRGASAEFAEDIGDGLGLHYGDVSVDVYNAMEVSCVDSKVCSHGVSVIAPNFTKA
                     RAIYEPVLNVKTSGYTKIEPDDDGCIHDLHIKGSVLVNHYVQLCESTSESPGGWFFGR
                     HSSEWFRPPEETVIPEKQAYFGIAEPGDLVISRGEASVLVRSDGDLVLSSGVVAVLLL
                     PVRGFESGRNHVKTVVVFQ"
     CDS             complement(14943..15659)
                     /codon_start=1
                     /gene="ORF11"
                     /product="membrane glycoprotein"
                     /transl_table=1
                     /translation="HSGPGPVEKTVFRGIIPMPKMSTNRVPCWPDYKVWLIDGRYYEP
                     SDCYGKYCHKPEPHERYLRCTKDPGECKTVCAPCHRGICYQDRKVTWMEGSAAVEIES
                     PPLKMVSRPHISDGPMSFSDLLKSGVPGTPEMQLLQAVNTSVKLLDVREDLDNITRSL
                     EEFDKRYDEITGRRVTFGGWLSGFASDAALWTSVAVLMAWCSALSAGIGYMYFCGGGG
                     GGGGVVLTNYANPKRRSKML"
     CDS             complement(16422..17330)
                     /codon_start=1
                     /gene="ORF12"
                     /product="hypothetical protein"
                     /transl_table=1
                     /translation="MKVSFDECLVPVAAASRDFPAVIDTVAKTLSKVRVSTRSTAIML
                     DTTDWGTTTTTECSRAHWRGADFTRIAADLASALIQEGVSKLFLRLPRSHRLLGGVDF
                     SQLSAFDAFVTPRGSVDMSRPGCCQNMWVSGSKGDSSEGVMPYLLTLLRQGVRANRVI
                     FTLSLTGGLKISPLERRVSQQTEITAELSLADMETNTMLKCEEDLNTKCCSGSSASVW
                     ARDVVVNITVTSTSFETLKRFPELVAVAFGVNQFVVAPVDSDFRRGVRSDTPAILGIT
                     SAVHRLRDWKRQQIAAGIGAAPRRKRR"
     CDS             complement(17381..18313)
                     /codon_start=1
                     /gene="ORF13"
                     /product="membrane glycoprotein"
                     /transl_table=1
                     /translation="MRLLIALSFVWLPYLSSSPIVNNTDNNNNNPYGYAPYVWIAVSK
                     CGGQKGWCQGKSRAGFALTVENYNSMSDMCTHYCSGMIYALWRPFRDAAGNLTKYETE
                     GYMLGAYVRKLDRTSCLAVPGGFKCSDAVVANMPLNSVSILLHASPRNRDYYFGADPM
                     ADCGGPDPQCAAFKLLRRTLYAPAASRKWPETDDVLTVRNSPYACVLAYVGLGDVESI
                     GACYAQLGDSCFTSEGNRFCIGDSRTRRVGLTNADGAASAPIAICEVSSAAELKDRDP
                     MYKPTAAEIRDFLVPSSCDAALLPLERAVYRSGG"
     CDS             complement(18430..19236)
                     /codon_start=1
                     /gene="ORF14"
                     /product="hypothetical protein"
                     /transl_table=1
                     /translation="MRTESNDVSERPPDRRRKSRILWGEKRVPVSNAAARDESPEDDD
                     DDDDDDDDDDDDDDDASDSSRGYSVAAATDAVFDMFPAPGEQDCEVYRMSESDRFVQK
                     HYPMLYMNLNAHEHPSVVDVRCGSSDEGAGCPVCELDRNTLDSIRVLKPHEVKAYLDS
                     YDHRFTEEQVNVHLAHAVRDDNIIGVIQNMSVDLISKTYTLANDASLRIMNRVRTHMG
                     RTLFVPDQDVAKVHNDAVKQFIGLASTCQALMKYKHNDNERVPAATNPLL"
     CDS             19302..19961
                     /codon_start=1
                     /gene="ORF15"
                     /product="hypothetical protein"
                     /transl_table=1
                     /translation="MKASEGKTPKQKQKQKEKKKKEKKKKKKKKEEEVEEENAMSKKS
                     CVRSSSTTPGENSSKAVAGFIESDKFTVCGGLIASCCGPRWGSHCVFRTSAKHVIAIV
                     NSKHCKWCKRASSLSAARESDFDDIKTRAYLRGMFRLELSDTVKLSELISELARTRAH
                     GGDGHGFPFTGTPPYCTVENVTHLSSLALRKLSEFDKEFVWGDNLIFNAEVERPELHS
                     D"
     CDS             20031..21266
                     /codon_start=1
                     /gene="ORF16"
                     /product="capsid maturation protease"
                     /transl_table=1
                     /translation="MSSVKVTPLVSRGSRVGPVFSTKDQCAFVKMSSGDEKRAVVNTT
                     SMTLVEYADRHEYHGGALRSDQSLFVPIFCKECYGTEEADYAEALANIVSCGNDRFLV
                     GTCSVFGVAPGEMYPESRRDFIVGNDVSYAGACHPQPGKAVFLHKDKKDIGRVKCYWH
                     VHSRTVDKTFLYCCVACDDNEYTRGVVTPETMSMGFSLGTVGDNESGPVTEECSLVSV
                     PMRPGCFCTLVTAQDLAQTMTRMGFSVLKDSALDASLNPKESSGMVGDASAEDVEGQS
                     VAETVTSLKKAVLEQTAEVRVLKDVLEAIKVQNSVLTQRLKRPDDPDVLFTVRGARDF
                     TRRTGVKTKLCAGIKPTDEDANANGATKPERGTEEDAMAQTHIDELIKLLQQQQQQQQ
                     QQQQPSLPLPLPQWEGHKNT"
     CDS             21911..22627
                     /codon_start=1
                     /gene="ORF17"
                     /product="hypothetical protein"
                     /transl_table=1
                     /translation="MQLAAALRHFPHTQPQQPWNPQPQIGQGLFGGQAFCPHCVSNAG
                     DNPSWNGKLTEEQRRTIAMEYNKEESERQAAAQKEQEKMLDSIKAGIRDTILEQQQQQ
                     QQQQQQQQQQQQEPSFDQSAMDTLQSLARDTPYKRTRKQGKDDPSPGDISTLLNELRK
                     LTKQIKRGGSGSGEESNDVVTMDTEDAERPVPSAQRSDAAAVTTKQQAGYVVPLSRSG
                     SPKTSTSVTDFISAVVSKKM"
     CDS             24364..25326
                     /codon_start=1
                     /gene="ORF18"
                     /product="hypothetical protein"
                     /transl_table=1
                     /translation="MASHKSICRALNEQPVRAVPQQLGSIRRRLATDDDSVVNNDAVP
                     SRPNGYKEQWNNLALGDLDFKHVPSQLIASSAKRGPRVGDVCVRLAPVISRSEDYSSV
                     VDLYNTYVAEGSSLIAKRCINSYAGTEELYIPAIPIHTFVSEWNKSLQQFHDMIRCDG
                     SGDGQTRRQRRLTVVSNVIEIALKNVPVLSDHLWFVLHCVVSKPSLVKRVVQLVGSVA
                     STSGALYHTGEVEGTTVPGEEAADPAKLYLIAKSVHATGKSWETKPALRSVSSGPPPR
                     RNCTTTCETAKTATTCTSGRRPETPSDATGFASGAITTTRCSTG"
     CDS             25564..26163
                     /codon_start=1
                     /gene="ORF19"
                     /product="hypothetical protein"
                     /transl_table=1
                     /translation="MLPRKFLPDRDLILCASLNRTMMTTSVHPLYLPPVVCWLNRTGA
                     RARRVKSTLFDTLKVLSSLLIFATVSAHLIRLWNFSTWGLLGTLWSLAVCVALIGGFV
                     LAVLSSERRSGGIDCAVIADPMAGASVSQKLIVLVFFLVAYVYTWLYYELCGGAEVVV
                     SQIECSGKRGPALLPILKWTTFTFVWINTIGLVRLARFN"
     CDS             26168..26704
                     /codon_start=1
                     /gene="ORF20"
                     /product="hypothetical protein"
                     /transl_table=1
                     /translation="MPSRQGTRLYFLFASIVYLSYDLARGVLTPRDSVWLAGYKVIFL
                     VAAVKSGTSYVHLELNALLERTGRLQWSALSTTSKGEALALHREERLSDADGASETRY
                     SRRAFGHGDRIPFNPRDQHDPAPVFWCSLVAFAVLYNTAHLALVPLSYASPLFFGAPA
                     YALYWAAMRITQMVSDAF"
     CDS             26802..27452
                     /codon_start=1
                     /gene="ORF21"
                     /product="hypothetical protein"
                     /transl_table=1
                     /translation="MVRPDPPEPEVSPRRGLSSGKRLDCCITVILCVLVLLTXXXXXX
                     XXXXXXXXDPGRGVALREDDSCWWMNLLKGKPEKHDDPCGYRCSDSWWLDVGRANHSE
                     IAGEPWSDRWWMAVLFGKEDDSAAVIAECAAGSPGGEDREDGEDAGANDAGGSSSVSS
                     FGRLNPHTDSNTLQMFYAKVRNAKPAKHSQKESKRFIKSIAFENPERRRVKKSLST"
     CDS             complement(28153..29022)
                     /codon_start=1
                     /gene="ORF22"
                     /product="capsid triplex protein"
                     /transl_table=1
                     /translation="MSSTRVHRPIRTYVHNLSERRAGTAEVPYGCYKYESAKNYLPGG
                     LFHFVKDADSYVPTLHGLSADFIRSLKEVAVCAASSSIANRPFLNAPHLYEVELINTG
                     HEPLKQGDRFAVQLPDRQDVTAQRELDFDLGNSASVNRGIWGGLLATRRVNCESGGDP
                     VEEAIQAIKHEHEFDVFQLISPYTPQSILSMLTLVANGADYHEVPDGARNSAAAAINE
                     DFDAATVSAVVESNEVKKFLRTVVGHAMSIVESVQGFAGGQVIRACNGYNFSTIKTGD
                     RFMAQLNMNRWLM"
     CDS             complement(29080..29511)
                     /codon_start=1
                     /gene="ORF23"
                     /product="hypothetical protein"
                     /transl_table=1
                     /translation="MDRGAPWHKLTLEELICLTSSKSLAELAEGYDKKPNRVQLLISS
                     KQSSHASESNLTPPRAGAQDDLDSYIVLRWCPWFSQTFGVLSDAHLNALTARLLRLHG
                     EDTPILLELLATTALVLKRPNTPYSPTCREASQAESFLFRS"
     CDS             complement(29582..31537)
                     /codon_start=1
                     /gene="ORF24"
                     /product="DNA helicase"
                     /transl_table=1
                     /translation="MNEQPSTERCEDESPAGEFEGKGKRRRLEEEKEEEEEEEEEEEE
                     VEEEEEKEVVVKDPWTKALLAMSRYCQEQWVRETVKLHMSRGESMKLTLLSGDAGCGK
                     SYAISLLENKLRSMKVSVVTSAMTNKAAAALMESRLSRSSVYTFHKMMGLKKELLDER
                     LSLEDFTRQYYKAHRNAISRFNELQRSDPAFGRHSCRRPRPESCAVCSGTFERLRRGA
                     KTPGGGPPXXXXXXXXXXXXXGPFERLRRPRTPAGVAPMEDAPPFLGANVLIVDEYGL
                     MSAELFERMLCCLALFYGPGKGPLIVFSGSVSQLQPVGSGGRVWETERFGALLSSATP
                     LLVNRRQFEDPGYAEALTYLQFNTVTEESQRIFRSQASVREVDVMDPDYEPEKLRIFH
                     QDEQQTTYAAAYTNKAVKTRRVGEKFLSVAARTARASSRGPSAWYEVLRQAAQTLPKL
                     FAVPKYRQGIRSAQRDYLKADKLWVGCRVRLVWHMDFNGIQVANRRTSPASMDARVVG
                     GRQRPPGTAVDTEGVVQGIRFKRESQFNEFYVRGDQTGTLYKVSPSTWNYMNWTVTTH
                     PLACLLAMNTYDCQGSTVHGHVLYHPPRHFSMSPIKPSVYVVLSRVVKRENLQMTNCN
                     FAEKIGAVNFYDERLVAYRKRVEMNYA"
     CDS             complement(31564..31854)
                     /codon_start=1
                     /gene="ORF25"
                     /product="hypothetical protein"
                     /transl_table=1
                     /translation="TRVLRSVLEGIEAPPHISGTATSAEVDGIYRDDPLRLEQSLCTF
                     AKHRGLQGRGKEGREPFPPFKASTSSSAAAAPVPLEKRVLFNSPWSNDIPAP"
     CDS             complement(31921..32490)
                     /codon_start=1
                     /gene="ORF26"
                     /product="hypothetical protein"
                     /transl_table=1
                     /translation="MEASDATTRRASEDPHPHLDWVGRHYLAVSLPEDRMFKPGQSVT
                     PVGVLQKLFETRVGDKLATGFGVLLENTNIMLSRLEPEWYAKHFGFRGARLHGNGYKF
                     TDRVDTEDFAWLLFEYGAQAPLIEVLAGLLNIFNSTGKGGVTNAALYTSKTVYSSYVT
                     LFRDTVSQAYEGFTRVRARAERVRKAQGVV"
     CDS             32489..32815
                     /codon_start=1
                     /gene="ORF27"
                     /product="hypothetical protein"
                     /transl_table=1
                     /translation="MSSPAAALLCDSLTRKASRSSQASRRASLVSSSSFLHNSSSYSV
                     CRLASLEPATASTVAAGAFSYFTHPAHNAVFSQRARGVFFCSRSASSDLVISKISRFK
                     FAIIFM"
     CDS             34685..36793
                     /codon_start=1
                     /gene="ORF28"
                     /product="hypothetical protein"
                     /transl_table=1
                     /translation="MQDSVQKFIVTETPPWYLTSESKDGFNCESTQGLFDNVADLMML
                     KQAELSEREKRYKPKTIYKIIRNALIRDIDAIEQKPSHSLLLALMDLVDVEGGNGFES
                     MATVDKAGLKHVLLAYSNCTTFYVPNKELISPSGKKVIPVVTWYAENHNLVFYDSSRS
                     MVGTYIVFIPTSGKAGKSYFVQEVLFVPGLKSLELLRRVTNNKFDFWDMALEVPTHFT
                     GLTPSFQQIQPFQLLRTEDKNAAQSSNNNDALLSRMEEIRPMCCVLGAASAETLKKKR
                     EASVDCFAENQVICNLSRFHYENGGARVVYFRRSGKFLDGKRVNLVPVVALRTGQVEN
                     RELYVSTTVRFCRAVMQSCIKGSGELVSCWNTTLKEFDRETFITGTDMYQELYNPALT
                     AFIKRVNPNSWCNYLPRHVESKMVNPIMVEVVELAIKFMDNKIPNAFAVAELLYCPID
                     RVREYLKFWDRYSSDNAVHAAVRAKRIGLVEEQMKADWTALAKIASDYGRKRYGDDGN
                     AEMVSACEELFKHQTLDNAAKAQKMWHAVVKHDTSKIKEKELVKMYANAKVLFLKLRT
                     YYNKLKKGLKVGEGESGSSSPLSTEARDAEASSSGGRAMQRRRRGYYGRWCRLERRWS
                     VLHRHAGGRSDFDVAQEHADSAAERALVERRRSQERSRLYSPGIGQHSVEQKERRHPS
                     RLGRRQPNRRRHTPDSRLAG"
     CDS             36609..38279
                     /codon_start=1
                     /gene="ORF29"
                     /product="ubl carboxyl-terminal hydrolase 18-like"
                     /transl_table=1
                     /translation="MPTLLLSEPWLNEDDLRREAVCTLLGLDNTLLNKKNDAILRDWV
                     VDNRTVVDILRIHGLQDRLSRALVDCLESTSTDNWRRKVLLSFRGAPDRAAGALDRLV
                     SKNPSTQSKKGDLRSAKRQGAKRQGERATKPAPFRHPKAPKRDRSTTTTTKSTKARSR
                     HRYGRADDDNDEGHPWLSEAEEVNVEEEECPEDEEEIPGEDLEATMDYDNSESPDEYD
                     CDDDFIDDGPTEDDYGSSEEEKEKGEEEEEEEEEEDDDDEEVFCTQARRRAKGAKCKK
                     IIKRGRKRLSHSESEEDSPTPGCSGTKEGFWGYKRALQSDSEEESSKPAVKRVVKRAK
                     KIPRLYKSKEKRSRSTKVVSVRRFDREVTKKHKDKSDKRHERAEPANRTPSRDSPLRE
                     RKLSLSDSKTDDDDDHRYQGQEKREGVRGFASKKKHHTRTDEQEERIKGNTPKLKETG
                     RSLKQQEAFKQLPTSSHQSAGVSSPGQEAAKAAEKLTDQAARPTETHQESSSSSSDRE
                     AEGGEEERLDREDHSNCPAAELSEPDFDRLDDPNPKTDSDSDEFFVSM"
     CDS             complement(38968..39894)
                     /codon_start=1
                     /gene="ORF30"
                     /product="hypothetical protein"
                     /transl_table=1
                     /translation="MRGLINYGTYCSINSVVQCLYETRELRDLIRRVDERDYQAPNHK
                     NTVAPTLKSLIREMSTDGPSPCDPSCLVDSMSAYSGVRFDVQEDSELIFKCIVNALAD
                     GCGAAKEIGKLWDIEKEDSVRCLGCNAVRSIRTKSNTIPVSIEENLPDELQEYIKRHS
                     DTTTTCDCHCANCHTRTRVEIASKVVSLPPVVCMRIARVKNIGRGAAHIVKTEKRFAF
                     TETVDLKYLVKEPADTPTLYELYAVVAHRGTHYCGHYTAYVRAEDSWYIADDTYIRMC
                     SWGDVKTTYEAGSNLYDGVAYMLMYRRRNSSR"
     CDS             complement(40022..42115)
                     /codon_start=1
                     /gene="ORF31"
                     /product="hypothetical protein"
                     /transl_table=1
                     /translation="MPLSVRVGEYRPTDIIVADDCVPEAFADLVTARSTAGSPVTVIK
                     PDSKLYYGIDFLRLAPDYIQPYEWYSKKVRELEAVYKRRFKRSRAGDADNPVEVRRTK
                     TDPVDGPSTSAKALLGRRRPGPSEPAVPSATRPPDPEDEHDEQSHGAVGSAAEHESPD
                     EPPPESFEWSDNLVEMLSSSDMGDSNIPSLSDLNEALGESTDIRVGPGAAATVPFEAP
                     GGDAIVSVEGARVTGPPGNIDARPAEAPGDDAVASIAPLARPTEASGNNNNNIDASVK
                     GPSTASVVTESAVILRGKKIEGEIDTNMVILKSHDEMEIARFKNSVILLSQSMTRMHP
                     LLFAGPRDGSCKCSRRNGVFIFQYAQFFVGCKRVSDWNASSSSNSVYAFLLQVFLTLK
                     AALDVKLLPAHMTECRDLLIAKGAVMIDIVPYLSRNFNKPRCSMFGEQCEGLVGLCAT
                     MAAKHLPCSSLRTWLCTLSPGTPASHVLTKSIEWLRSFDLSERTTPSLLTLDDNFFTF
                     RDYSSDIPNWLTHAGEDEEGEGENKEACGAKVLVYGIPKPFRGDQTAEGVGDTKLHTL
                     VRNIVLRMRAKKIFGSCKVEVMTLDCTRGLTRVTLNNSALAGIPSVDQLDQRSRLFHN
                     NGDCFTHDAVSLTESKWAPVIMFTRFKRPGPLQELSLDYYRTTIIVVLLSPSGHVRSL
                     RELFQSVAMLSVTDY"
     CDS             complement(42154..43773)
                     /codon_start=1
                     /gene="ORF32"
                     /product="serine/threonine protein kinase-like"
                     /transl_table=1
                     /translation="MSQAKSRSSAKRLLELVERYNLYHVKTLRYSDTRGVLEWLGVTF
                     TFEQGKDTVAVLDELIRLRKLRNIAVAGIDEEPRIQGKDRLVVHIKRQRRPASRSCKY
                     DSVVLFLVIPYDGMKAPYSQELTKVIKKDILRSVHAPLFPTFASCPAQHVEPHAQQAQ
                     PVLDGFLPSSYDTTKPRTPIVNVDNFGRKYVPLKCTACAAPWSIYADLAVPRESKCEF
                     DIEELINTPNKVLGRGGFGVTVQISDRLVAKTNLFPEMVNWSVPFIDDEFNRYAHIAS
                     QAEEVMIGVSMKHPNILRTFGGFWCDVPGYQLGGRVVLLMERALFSLKEFMWHMRSAV
                     VMPAIELDTLRGLDYLRSRAIQHRDFTYRNVLVCHQPDRKPIPFAFKISDFGTACNFS
                     TPDHMRGNRTNMAPEVLWCLNAATGSDICSWYCVMWELHSGSPLVPYKGSERGYCKKT
                     HAANLSNLVGVYNPEKDETFELDYMKAMDARALHAKHKDRRPTVQTILATLCHAGCNI
                     TDKHFITMGVLCITLFPQERWSPSDSLDTGV"
     CDS             43825..44277
                     /codon_start=1
                     /gene="ORF33"
                     /product="hypothetical protein"
                     /transl_table=1
                     /translation="MDPTRRELVFSERASVALFECLIVAGAPATGLLQDTTFKDGGTL
                     QMTIQLLRDMWHRADALYVPRADLESLHRMECKSTVCHELPIPDQIATEPRKLSRYYI
                     YLLFRYCVSSAGPGPTTYAWNFVSNGSLAASLRRHKKHAAPFVDVAGGL"
     CDS             45786..46319
                     /codon_start=1
                     /gene="ORF34"
                     /product="E3 ubiquitin-protein ligase makorin-like"
                     /transl_table=1
                     /translation="MVCGVCLEVVFNKDDPRERRFGILPNCRHCYCLTCIRTWRSVKH
                     LDNVKACPECRIRSPFFIPSNYWVEDEHEKQRLIQTHKNSMARKPCRYFNEGHCRFGS
                     YCFYKHNLRERVQPPRGAPQQQQEEEVGWAWVWEFQHPQCALQQVEVDWASWAVQPRG
                     GSQEINWVRVWVPLLLL"
     CDS             complement(46917..47702)
                     /codon_start=1
                     /gene="ORF35"
                     /product="hypothetical protein"
                     /transl_table=1
                     /translation="MAVHSFLKKWDQCHLSEKFENVTLDRFLAIPHKQAMAEHGQAFA
                     KQHQSLCNTLRKVLMRKLLVDRIKSTPRAPRKRRACDLDDLTLNIKKLSVRDQLGLRR
                     RLLSSSVTTHDPSVASRWECIPVKDRLGIKKRLFSSPLAAEPTVTGRWERIPVKDRLG
                     IKRRLCSSPPSAADVTGRWERIPVKDRLGVRGRRSPLAVDPTIGAGGGATRKERVSVK
                     DRLGGPVRLNRQRGQRLDVRDGGSPAGTARRDLCPGIYSSNRC"
     CDS             48074..48400
                     /codon_start=1
                     /gene="ORF36"
                     /product="hypothetical protein"
                     /transl_table=1
                     /translation="MVEHNDFYSNYWWINDKDDWLKITFIAAPMMIVFGLVLITHRIC
                     SRRSSFRIYKPCSHLYSPQYDPVYVPTTRAFDDDDDNGMVHNRLDEHHIINAQDPSVI
                     GNCEKG"
     CDS             48841..49227
                     /codon_start=1
                     /gene="ORF37"
                     /product="hypothetical protein"
                     /transl_table=1
                     /translation="MHNSLSAKRLMAEWLVLLGKVNMASDITHTDPLVLLSQTTTLVN
                     LQHIAWRGAEQGVERFPQQRFLQSSWKPRNLSRVRHSLGIFRLNIADIYSHFTKKNIP
                     FTPMLTLAVYLCTVTLTVQLQTKRQL"
     CDS             complement(49362..49700)
                     /codon_start=1
                     /gene="ORF38"
                     /product="ribonuclease III-like"
                     /transl_table=1
                     /translation="MATGMGVNWRVALKEHADVNKCTVRYYEMSESGPAHNPMFSVKV
                     EILCDETLKAKGTGKTKKAAKAQAAQALMALIMQGDKNSQSDIPTSESQTQNTDDING
                     ENFIGELQVR"
     CDS             complement(49779..50891)
                     /codon_start=1
                     /gene="ORF39"
                     /product="hypothetical protein"
                     /transl_table=1
                     /translation="MVQPRRTRPTEGRRRRLVQPRRTLPTEERGTGLFNRGGLGQPKS
                     GGQDCPTAAASANRRPKASACPTAADSADRRAWDRIVQPRRTRPTEERGTGLSNRGGL
                     GQPKAEGVGLSNRGGLGRPKSVGQDCSTAADSANRRAGDRIVQPRRPRPTEGRRRRLV
                     QPRRTRPTEERGTGLFNRGGLGQPKSGGQDCPTAAASANRRPKASACPTAADSADRRA
                     WDRIVQPRRTRPTEERGTGLSNRGGLGQPKAEGVGLSNRGGLGRPKSVGQDCSTAADS
                     ANRRAGDRIVQPRRPRPTEGRRRRLVQPRRTRPTEERGTGLFNRGGLGQPKSGGQDCP
                     TAAASANRRPKASACPTAADSADRRAWDKIVQLRLL"
     CDS             complement(52123..53253)
                     /codon_start=1
                     /gene="ORF40"
                     /product="E3 ubuquitin-protein ligase RNF185-like"
                     /transl_table=1
                     /translation="MQTRKSVGKKNHFFFFAHIPLSLLLLFSMCVFLYTCCHLQSPHS
                     ITVVVPGGSRGEILTVQCAEPQRIYDLLKKYGLTCSNVWDSKIALSARAPCTALSEHN
                     MKVVNVNRIPYDDTFGREPAVDSFYHNMKHIKIEARRRVLRHKPYTLPRTVADEPLWA
                     GAANDTSTEEYIPVALYYGEPMSKLSDVIKADGRFDSSVRCEDPDGEVEDRYMVEVEP
                     NTLTIMGKSGFLYTANVTHCRCSATLIHVFFFFFVFCVCFCHTGTESANESEDELEDA
                     RRFPCFCCFDTADSYLDCGHLCCTGCIQQLDRRGRITCGVCREHTSRHRPIFHGFDFT
                     CHMCHRLQTWVAECGHLMCTHCCARCPVCDKALRTLRRVFTL"
     CDS             complement(54574..56139)
                     /codon_start=1
                     /gene="ORF41"
                     /product="hypothetical protein"
                     /transl_table=1
                     /translation="MFDDLESTCDYMFRNNQSVQPLQQPQQSSHQTHQPPSTQQPRAP
                     RQPSPQLPQQPQAPVFLQLEQPQQPHAHNYDDNLRPVTSVQLQSLFPTAPQSEAVAHR
                     GFTPALTRQHVQRAAVISVDTLLATVKRLILCSACNKTFNRAVICHEYLIQLNRPIQC
                     VCGCVICSLCYHEHGGCSVHKVRSSRGAVNATASMLASCPDLETLGDWDLELKIDDPF
                     KTAEEADGHIQEMMCEERPPGDDKLQTGKSVVLVTTVHLQSAVNAPETDSMLASTRAA
                     FSRLITSNDSMSFKYWVNELMPEEVAYRYVCIPHVPGFWDHVLVGTHVPPKTEMMIGP
                     DDYLPKLFNVFLDSYRFHWCCFVLKKQIILAMWCTLIPKRGQCKVLPLVNSALKNFST
                     RLEFRRMVFYLTRWFTAQYVSPSDRQLKVVLDCKPSEGSSLVHVMALVASKCGMESVS
                     PQVVQQRASHGDMNYKFNIRNPNLMFTCPDDTNMAAGRYINIVDEFNTYNCISNCTGL
                     TNVYTTTEFYSYL"
     CDS             complement(56454..57230)
                     /codon_start=1
                     /gene="ORF42"
                     /product="hypothetical protein"
                     /transl_table=1
                     /translation="AAVSPAPKARGADETVVSQTEAGSGAKEEATFVFAETRAASAAG
                     EANEAEKNILTEILTRSKSDTSAAVRCDTYVSPSFLVCKEWPFVVLVSMFFLSSLDDL
                     LHRDAECANSFQGPPCMSFSACELNWNGGPCPEPPFAAATAVSAAPQVQPPTDAAAAA
                     SQTKAVSATEEAASASVETTETSSATEEAAFAETPVSAEPKVQCTDEASAAMATILTA
                     SQSDTSEESAAVVVMCGPYVYITAAPISHSQRIAIILCLF"
     CDS             complement(57329..57811)
                     /codon_start=1
                     /gene="ORF43"
                     /product="hypothetical protein"
                     /transl_table=1
                     /translation="MSVTLEPDDAKGGSETVAKDDRGEQLNSDKDNIMSVRLEPGGDE
                     AAEQVPDSGNESDSSDSSSGSSGSSSSSSSDSSSSSDSDSDDDHDDHHSAPSLVSKPK
                     STRSPSRVKRNDYIDTCLKVASAETEATSAAEQANKAAVSPAPKVRGAADEIRASQTE
                     T"
     CDS             57914..58312
                     /codon_start=1
                     /gene="ORF44"
                     /product="Plasmodium protein-like"
                     /transl_table=1
                     /translation="MVPDWRFLGFAMVMRSVFGSSRTTGASGIVHSGLNLAMQSDLAT
                     SVDCRRDAAVGLGAAVGLGAAVGLGAAVGLGAAVGLGAAVGLGAPHVEDSAGSAASGG
                     GVPLLWGLFGXXXXXXXXVVAHRLRLLPAV"
     CDS             complement(58617..59135)
                     /codon_start=1
                     /gene="ORF45"
                     /product="hypothetical protein"
                     /transl_table=1
                     /translation="MIKGDKMAYRYSMYDEGDCYHMDQRESTERESTPSPLHNIQQRR
                     WYEARADDRLYKSKEYSLYKQHSVVEHKPIYPSHPQAFREGSRFESDEPRFQRVSGER
                     HTLVEPVYTRQPLDERGPRSESDRFRFQQDSHAGPPQRYVGVRPVVSQGPCAAKVKHC
                     IPQEWISQPSSRR"
     CDS             complement(70338..71744)
                     /codon_start=1
                     /gene="ORF46"
                     /product="hypothetical protein"
                     /transl_table=1
                     /translation="MPPITGTGSRVSALCNTQQRPDGSIEDNPFFTGEVPEGLLRDCD
                     ERRKGASVSAVRKATNLYRRVSAVNYRSAAKVDGLKPSGAKCIVCLVTLVKSSKARQR
                     AGVKLRCRCNVRVCATCFKNNPEWYLAEPHFTKCPTVRGFICAVCACFDGVKEKACCV
                     WMCSRCSSERQSRGSSCSQCSASLDRRHRLETRALWGSDGSCEETETAVAYEEEKTAD
                     YRDLIRSRVFDRVSRSRHLSASDIRTLFRKCFAPQGCMCESSGDRNPMCASCTPVLTV
                     MQLLAKNPHPLLASFAEHAVPGRTLVRNVYNRDLLSSMLNDRDLPSCVNGRSCKGMLL
                     NTQNGPKPLPSLISPESYKRFAANKVGTEEVPQIAPCRCILCLLFNQSAAVAQMLSPD
                     GLRLESHPSGPVYYFNVKLSPDVGVPEVRIDQYQGYIVNFQGSVGSYKPTFYYNWRDM
                     LVVLHRDQSGKITFLPSP"
     CDS             71743..73059
                     /codon_start=1
                     /gene="ORF47"
                     /product="hypothetical protein"
                     /transl_table=1
                     /translation="MIYVPGAEGLELSELTEEIAKPCAAHRFNFKRIAEMLLQRASKS
                     TRCSCGSRYYYYADQRNEVPEAAPGASPFVRSDAEKPRKGGGGKGGRILWAYEMDNVV
                     MAYRWLMQNRSRKYPKCCDAVIVYQLKRSQSLPAGLYVYGSRPRHFGCTAERPLTVVD
                     QFNFVGQSDHSGEGLPSAIAVEMFPGRDNFSALYVISRKLAVPVPEYGNRIFGEARAL
                     GIIESSTNAIACEYHEVAMRNERACVIDLRWNGFDTKTACVKAVPRARGLQAVARAHQ
                     EVQMIDYKREELGVRYIVIDMDTFPGVLPEPPSGDTSLFIHTYFIGDLVLATNAIGEV
                     SGARSRMGSPCPNASAFAFWYSLSSLGQRQPTPFSRGVRHECAPTITEEFKRSLLEWA
                     LAKDGTSCLALAVQHTLYYHAGEAKYKMMVSHTAMDNDATLNIFKL"
     CDS             73267..77859
                     /codon_start=1
                     /gene="ORF48"
                     /product="hypothetical protein"
                     /transl_table=1
                     /translation="MEYQDDDVVKWKTAAAALHAGALDRCDMFKSTEEAVGYLCSWWH
                     SRGPERRDARISRQHRDYYYHPDNLPGPVGLSRFFANGVADPCSLCRHIRVTLDSGAF
                     RFKYDTANAAPNAAVADQREPLSLRRLEHLAVMHTPYFVMFFLELVQNKRYGFHRNDE
                     ARHGIARHVFERIRDDENDNNNNNNNDDDDAYACAFEQRDNSFKFLKLWWRFQNSRSA
                     RDLKVSIPSYLELHAEENVWNPRVDSFANRKPEPLYSFLAKHCLWHDMRTSGAAAASC
                     PAAEADLSPRLKNALSDGRASTTFSLSVLMPKSHVEDVLQSAVGVCKSRRTTPSAENA
                     AGQSGFEGPSLTTSLLEARIDSVAPGDGGQXXXXXXLYSRWQTLSSWMTSVRGKALDE
                     RLAFDINKVFLGVMGFLRHTCLLDKRPPRRLYAETTTYGEPTLAAAFFVHSDTKDVLS
                     LLPFVSLPRMYRSSNVAKDETAFRVACATLALRVLYTHVDNNEFFSEKLRALKIWWGE
                     TTSSNAAERPGLGEPYVGQGPVESGESWRDRASVVGNACEFCRSGLVDDNAWAALGPK
                     GTGAREASEIETSDVWLGEKSRTPEALKGRLLALGFREPLRVVVIELLREHEASAIRA
                     TQRGFTTVSPVIHRDLFDAMLANKRMPSWNALSHNDESTAASPTMSCVHNKRYGNNRS
                     TPEVTQKKMHHTNVTENALRHMQELSRAMSEELVDEPGSSPAKTDVVAAAAAAASVVA
                     TEGFPDVLATEVFPDMLDPICDAGRAETSLHFSTDLQLPSIGIEALFEKLDQEGTQGF
                     TDVFEGFDVSGTSDMFRFDSSANEFYTKTPVVLVNDSDCSLDISAVLIDCFKDNYDSR
                     MLKRIVAKSFSDRSREPGNLVVNRFEAAKDVGEQTGPPSCQPRNQEFNRIEAAEGFDE
                     LSRLLQQPQSCRPQNREEVDRVEQPATQDGPCSRPPSVRRTSQPVDRQDDRAAQPVAF
                     APCRRAQREPGQEDRRASPQDEEFLKSNSRWKSIGFTATELERIGWTPYQKMVFVTCA
                     SIANSRLKDMRIRLERSTLRFVTAEGLCTPPPQHLWPVRLSDMPTVSGLVRGESGNHK
                     RNWQQGVESRLPYHSSLCYRGTAYKRQTRCSTLSCETESQTYQAVNLAAPPDNGFKHV
                     QLIIGEFPTLAIDGKVKLLKVKSKEPWYLGAVCSIQNMTGLLVHKVFADDVELLQDIL
                     DMHTSLQVHPFVPRTFTLQLMKTPFLHKSGVGMFVGEAAGEWNLGCKMFIMQEMEKST
[truncated: 2,472,253 more chars]
