# Supplementary material for: Fusion of piggyBac-like transposons and herpesviruses occurs frequently in teleosts
Source: Zoological Lett. 2018 Feb 21;4:6. doi: 10.1186/s40851-018-0089-8 (PMC5822658; doi:10.1186/s40851-018-0089-8)
Supplement: Supplementary file 7 — Table S3. Copy number of Teratorn-like viruses estimated by whole-genome shotgun sequencing data (XLSX 76 kb) [file 40851_2018_89_MOESM7_ESM.xlsx]

## Sheet: Sheet1
Table S3 | Copy number of Teratorn-like viruses estimated by whole-genome shotgun sequencing data.
species	O. latipes 1	O. latipes 2	M. albus1	M. albus2	S. salar	O. kisutch	E. lucius	L. crocea	N. furzeri	O. niloticus 1	O. niloticus 2	N. brichardi	H. burtoni	A. limnaeus 1	A. limnaeus 2
Copy number of Teratorn-like virus*	22.8451	4.24963	0.418377	1.69478	7.98768	1.64853	8.06413	18.1442	1.59231	12.565	1.71532	1.73274	0.770238	1.57124	4.06201
ORF60	24.2497	4.00732	0.422461	1.17486	3.95594	0.881547	10.5654	16.3882	1.04493	13.6088	2.14684	1.2548	-	0.596004	0.197825
ORF54	27.0896	4.38598	0.546099	1.49632	8.72913	0.874503	9.01336	16.2542	-	12.2448	2.11363	1.55696	0.888548	0.907098	0.301083
ORF56	24.8949	5.46227	0.405613	1.92377	7.92773	5.18821	5.33084	18.0109	1.08214	14.3933	2.2005	2.04553	-	-	-
DNA polymerase	21.4309	3.79956	0.410321	1.55035	9.30678	4.48977	5.26351	18.7894	1.40638	13.5271	0.962464	1.98373	-	1.19635	3.45209
ORF44	22.1099	4.26942	0.369086	-	8.10338	0.961015	-	18.6618	1.96327	12.4807	-	1.72341	-	-	-
ORF34	20.1169	3.92096	0.360772	-	8.9206	1.10446	-	19.0497	3.86013	11.8823	1.97026	2.04936	0.524601	4.6946	-
ORF37	20.8412	4.07942	0.396054	2.28966	6.64716	1.1092	-	17.725	1.92291	11.0726	-	1.16848	0.389245	1.5575	4.28026
Major capsid protein	22.4263	4.24329	0.409018	2.25228	8.79438	1.04485	-	19.407	2.07217	11.9105	2.00752	1.2927	0.504683	0.518647	4.3607
Membrane glycoprotein	22.6122	4.18766	0.437622	1.84455	6.8623	0.954832	10.9638	18.2848	1.04856	11.7013	1.96279	2.1894	0.502707	2.05582	3.44683
Capsid maturation protease	21.1892	4.07613	-	1.57887	8.79353	0.919473	-	19.1587	1.07849	10.0725	2.22543	2.08169	-	2.17008	-
Capsid triplex protein	24.0656	4.63391	0.265148	1.13354	8.52218	1.0627	11.3863	18.4352	1.01941	13.2848	1.9167	1.37732	1.07503	2.54958	-
DNA helycase	23.6602	4.22146	0.552552	1.12584	8.22565	1.05218	9.88138	17.3546	1.48093	13.2377	1.98108	1.46386	1.09335	3.45969	-
Primase	24.1529	4.17237	0.433759	1.6522	8.0145	-	-	16.8537	1.26379	11.4654	1.19218	1.9411	1.03908	0.567333	3.52175
Terminase1	23.7815	4.48559	0.465011	1.65873	8.35014	0.970115	5.54025	18.2661	2.17312	16.0344	1.20999	-	0.671517	0.652487	3.72257
Terminase2	23.5279	4.1594	0.394412	1.87577	5.07945	0.872624		18.5339	2.1239	13.9756	0.915464	2.21963	-	0.388967	5.29343
ORF64	20.2345	3.92067	-	1.63161	7.72494	1.03352	5.06225	16.8282	2.20422	10.5944	-	1.5714	0.927378	2.19481	-
piggyBac	24.0975	4.2471	0.532164	2.18441	4.96593	4.07685	-	34.6674	3.05398	6.25503	–	-	-	8.619	-
Data	DRR002213	DRR002213	SRR650120	SRR650120	SRR1264541	SRR5000762	SRR1931760	SRR1258892	SRR583467	SRR071597	SRR071597	SRR073327	SRR077264	SRR2006331	SRR2006331
					SRR1264542		SRR1945106	SRR1258893	SRR583468	SRR071603	SRR071603	SRR073332	SRR077270
					SRR1264544				SRR1246172				SRR077276
									SRR1246176
*copy number of Teratorn-like virus = (Avg. coverage @ 15 virus genes) / (Avg. coverage @ all host nuclear genes)
