# Supplementary material for: Fusion of piggyBac-like transposons and herpesviruses occurs frequently in teleosts
Source: Zoological Lett. 2018 Feb 21;4:6. doi: 10.1186/s40851-018-0089-8 (PMC5822658; doi:10.1186/s40851-018-0089-8)
Supplement: Supplementary file 8 — Table S4. Pairwise synonymous and non-synonymous distance of piggyBac-like transposase and herpesvirus genes (XLSX 71 kb) [file 40851_2018_89_MOESM8_ESM.xlsx]

## Sheet: Sheet1
Table S4 | Pairwise synonymous and non-synonymous distance of piggyBac-like transposase and herpesvirus genes
	piggyBac
	Non-synonymous												Synonymous
	A_limnaeus1												A_limnaeus1
	L_crocea	0.629											L_crocea	0.871106
	M_mola	0.565	0.51										M_mola	0.933797	1.11728
	M_albus1	0.593	0.42	0.312									M_albus1	1.135	1.34655	1.00735
	N_furzeri1	0.622	0.496	0.543	0.51								N_furzeri1	0.901065	1.06398	1.01564	1.20115
	O_kisutch	0.557	0.283	0.424	0.363	0.457							O_kisutch	0.804671	0.787589	1.04439	1.11731	0.859156
	O_niloticus1	0.504	0.485	0.57	0.483	0.309	0.436						O_niloticus1	0.612512	0.964829	1.01763	1.21038	0.703158	0.738899
	O_dancena	0.485	0.423	0.254	0.293	0.559	0.371	0.54					O_dancena	0.923434	1.30207	0.81276	1.13237	0.922039	1.09451	1.01195
	O_latipes1	0.523	0.455	0.258	0.303	0.564	0.379	0.543	0.136				O_latipes1	0.97998	1.10215	0.756164	1.13666	0.883835	0.933812	0.772941	0.435858
	O_latipes2	0.555	0.453	0.28	0.304	0.563	0.392	0.56	0.154	0.108			O_latipes2	1.134	1.19426	0.780413	1.23453	1.01823	1.03199	1.01996	0.487166	0.315307
	S_salar	0.562	0.297	0.434	0.364	0.449	0.035	0.429	0.386	0.389	0.402		S_salar	0.769698	0.725902	1.03873	1.11275	0.771338	0.142779	0.7482	1.14368	0.902404	1.05966
		A_lim	L_cro	M_mol	M_alb	N_fuz	O_kis	O_nil	O_dan	O_la1	O_la2			A_lim	L_cro	M_mol	M_alb	N_fuz	O_kis	O_nil	O_dan	O_la1	O_la2
	Five herpesvirus genes
	Non-synonymous												Synonymous
	A_limnaeus1												A_limnaeus1
	L_crocea	0.362096											L_crocea	1.16362
	M_mola	0.402795	0.22432										M_mola	1.1559	0.900536
	M_albus1	0.388265	0.243155	0.231342									M_albus1	1.08514	0.929302	0.700656
	N_furzeri1	0.389821	0.317372	0.37319	0.342558								N_furzeri1	1.24851	1.40021	1.37446	1.35379
	O_kisutch	0.349725	0.13693	0.221954	0.233106	0.31119							O_kisutch	1.30312	0.563253	0.999585	1.0443	1.47814
	O_niloticus1	0.370727	0.279459	0.339081	0.315924	0.232157	0.265011						O_niloticus1	1.0646	1.12874	1.05832	1.04622	1.18591	1.24821
	O_dancena	0.411357	0.261672	0.218554	0.207313	0.368773	0.262939	0.337415					O_dancena	1.1133	0.970772	0.673729	0.837119	1.47437	1.11279	1.11491
	O_latipes1	0.405032	0.263143	0.217635	0.205053	0.373477	0.264661	0.340908	0.0740921				O_latipes1	1.04064	0.857325	0.594227	0.733738	1.44361	1.00803	1.0168	0.393243
	O_latipes2	0.411184	0.272634	0.230657	0.20994	0.375338	0.273238	0.342273	0.0812584	0.057655			O_latipes2	1.12123	0.918942	0.599271	0.778622	1.41729	1.06023	1.06309	0.414396	0.225503
	S_salar	0.357337	0.136259	0.219786	0.236376	0.31154	0.0260141	0.268933	0.264559	0.265595	0.273455		S_salar	1.286	0.56348	1.01877	1.03854	1.48632	0.0821516	1.23338	1.09273	0.990942	1.03508
		A_lim	L_cro	M_mol	M_alb	N_fuz	O_kis	O_nil	O_dan	O_la1	O_la2			A_lim	L_cro	M_mol	M_alb	N_fuz	O_kis	O_nil	O_dan	O_la1	O_la2
													ratio of the level of dS divergence (piggyBac/herpesvirus)
													A_limnaeus1
													L_crocea	0.748615
													M_mola	0.807851	1.24068
													M_albus1	1.04595	1.44899	1.43772
													N_furzeri1	0.72171	0.759874	0.738937	0.887249
													O_kisutch	0.617494	1.39829	1.04483	1.06992	0.581243
													O_niloticus1	0.575346	0.854782	0.961553	1.15691	0.592929	0.591967
													O_dancena	0.829459	1.34127	1.20636	1.3527	0.625378	0.983573	0.907653
													O_latipes1	0.94171	1.28557	1.27252	1.54913	0.61224	0.926373	0.760169	1.10837
													O_latipes2	1.01139	1.2996	1.30227	1.58554	0.718435	0.973366	0.959435	1.17561	1.39824
													S_salar	0.598522	1.28825	1.0196	1.07145	0.518959	1.738	0.606626	1.04663	0.910652	1.02375
														A_lim	L_cro	M_mol	M_alb	N_fuz	O_kis	O_nil	O_dan	O_la1	O_la2
	Membrane glycoprotein
	Non-synonymous												Synonymous
	A_limnaeus1												A_limnaeus1
	L_crocea	0.314451											L_crocea	1.09793
	M_mola	–	–										M_mola	–	–
	M_albus1	0.365283	0.222584	–									M_albus1	1.09499	0.866734	–
	N_furzeri1	0.364074	0.325767	–	0.352317								N_furzeri1	1.32236	1.35114	–	1.49617
	O_kisutch	0.308786	0.15417	–	0.230053	0.346617							O_kisutch	1.30155	0.612167	–	1.19242	1.5605
	O_niloticus1	0.345115	0.283243	–	0.319025	0.275679	0.28918						O_niloticus1	1.22536	1.09628	–	1.17019	1.37442	1.26452
	O_dancena	0.373298	0.252763	–	0.214879	0.376481	0.257024	0.329857					O_dancena	1.23897	0.915832	–	0.869999	1.5445	1.07649	1.14362
	O_latipes1	0.38093	0.253717	–	0.208256	0.394547	0.268552	0.344258	0.0914299				O_latipes1	1.12654	0.829927	–	0.726067	1.52138	1.05756	1.09397	0.419263
	O_latipes2	0.374476	0.265958	–	0.210492	0.390878	0.28062	0.340334	0.102133	0.0828371			O_latipes2	1.20228	0.851721	–	0.769234	1.5276	1.13134	1.12428	0.436682	0.287845
	S_salar	0.307796	0.140264	–	0.225754	0.332093	0.04007	0.28176	0.254968	0.26501	0.273217		S_salar	1.22279	0.5931	–	1.15326	1.51892	0.103412	1.23493	0.984158	0.961582	1.02011
		A_lim	L_cro	M_mol	M_alb	N_fuz	O_kis	O_nil	O_dan	O_la1	O_la2			A_lim	L_cro	M_mol	M_alb	N_fuz	O_kis	O_nil	O_dan	O_la1	O_la2
	DNA helicase
	Non-synonymous												Synonymous
	A_limnaeus1												A_limnaeus1
	L_crocea	0.356											L_crocea	1.181
	M_mola	0.391	0.261										M_mola	1.338	0.884
	M_albus1	0.381	0.238	0.177									M_albus1	1.446	1.046	0.731
	N_furzeri1	0.443	0.296	0.366	0.343								N_furzeri1	1.062	1.355	1.443	1.559
	O_kisutch	0.342	0.131	0.258	0.222	0.305							O_kisutch	1.185	0.492	0.885	0.83	1.197
	O_niloticus1	0.395	0.269	0.349	0.336	0.217	0.255						O_niloticus1	1.061	1.32	1.308	1.234	1.165	1.074
	O_dancena	0.436	0.282	0.172	0.201	0.352	0.295	0.373					O_dancena	1.199	1.096	0.837	0.945	1.422	1.139	1.219
	O_latipes1	0.41	0.269	0.162	0.205	0.352	0.278	0.36	0.079				O_latipes1	1.137	0.901	0.645	0.784	1.44	0.933	1.173	0.417
	O_latipes2	0.415	0.27	0.171	0.199	0.335	0.285	0.338	0.075	0.06			O_latipes2	1.062	0.998	0.594	0.822	1.375	1.007	1.248	0.434	0.19
	S_salar	0.351	0.126	0.249	0.223	0.3	0.024	0.258	0.292	0.27	0.274		S_salar	1.248	0.499	0.849	0.793	1.141	0.072	1.068	1.182	0.928	1.046
		A_lim	L_cro	M_mol	M_alb	N_fuz	O_kis	O_nil	O_dan	O_la1	O_la2			A_lim	L_cro	M_mol	M_alb	N_fuz	O_kis	O_nil	O_dan	O_la1	O_la2
	Major capsid protein
	Non-synonymous												Synonymous
	A_limnaeus1												A_limnaeus1
	L_crocea	0.433											L_crocea	1.198
	M_mola	0.514	0.25										M_mola	1.147	0.897
	M_albus1	0.487	0.277	0.235									M_albus1	1.064	0.88	0.666
	N_furzeri1	0.466	0.349	0.421	0.412								N_furzeri1	1.302	1.433	1.42	1.281
	O_kisutch	0.432	0.117	0.263	0.289	0.345							O_kisutch	1.328	0.565	1.142	1.104	1.506
	O_niloticus1	0.449	0.321	0.401	0.38	0.269	0.301						O_niloticus1	0.993	1.058	1.016	1.007	1.168	1.283
	O_dancena	0.49	0.248	0.139	0.233	0.41	0.258	0.385					O_dancena	1.111	0.956	0.602	0.809	1.367	1.143	1.089
	O_latipes1	0.478	0.258	0.147	0.239	0.409	0.267	0.381	0.053				O_latipes1	1.029	0.83	0.541	0.713	1.361	1.046	0.868	0.369
	O_latipes2	0.486	0.261	0.161	0.245	0.415	0.27	0.39	0.055	0.054			O_latipes2	1.126	0.871	0.534	0.736	1.36	1.087	0.927	0.391	0.259
	S_salar	0.436	0.117	0.261	0.292	0.354	0.031	0.309	0.256	0.261	0.267		S_salar	1.338	0.559	1.174	1.102	1.519	0.083	1.286	1.101	1.033	1.085
		A_lim	L_cro	M_mol	M_alb	N_fuz	O_kis	O_nil	O_dan	O_la1	O_la2			A_lim	L_cro	M_mol	M_alb	N_fuz	O_kis	O_nil	O_dan	O_la1	O_la2
	DNA polymerase
	Non-synonymous												Synonymous
	A_limnaeus1												A_limnaeus1
	L_crocea	0.384											L_crocea	1.089
	M_mola	0.329	0.238										M_mola	1.026	1.034
	M_albus1	0.381	0.275	0.167									M_albus1	1.022	1	0.674
	N_furzeri1	0.359	0.334	0.299	0.334								N_furzeri1	1.199	1.576	1.337	1.331
	O_kisutch	0.352	0.168	0.219	0.239	0.293							O_kisutch	1.233	0.536	0.984	0.953	1.605
	O_niloticus1	0.353	0.288	0.281	0.322	0.21	0.261						O_niloticus1	1.023	1.199	1.003	1.061	1.077	1.272
	O_dancena	0.403	0.296	0.161	0.22	0.37	0.286	0.339					O_dancena	0.952	0.997	0.652	0.836	1.474	1.083	1.105
	O_latipes1	0.395	0.292	0.16	0.214	0.372	0.281	0.34	0.075				O_latipes1	0.868	0.87	0.535	0.733	1.413	0.979	1.036	0.405
	O_latipes2	0.415	0.313	0.179	0.223	0.383	0.298	0.35	0.09	0.069			O_latipes2	1.003	1.002	0.603	0.792	1.394	1.039	1.088	0.436	0.272
	S_salar	0.364	0.176	0.237	0.246	0.297	0.018	0.271	0.292	0.291	0.307		S_salar	1.247	0.552	1.066	0.993	1.655	0.064	1.267	1.115	1.001	1.027
		A_lim	L_cro	M_mol	M_alb	N_fuz	O_kis	O_nil	O_dan	O_la1	O_la2			A_lim	L_cro	M_mol	M_alb	N_fuz	O_kis	O_nil	O_dan	O_la1	O_la2
	Terminase
	Non-synonymous												Synonymous
	A_limnaeus1												A_limnaeus1
	L_crocea	0.311											L_crocea	1.37078
	M_mola	0.41	0.221										M_mola	1.2167	0.683371
	M_albus1	0.315	0.172	0.293									M_albus1	1.08365	0.915648	0.9006
	N_furzeri1	0.352	0.253	0.41	0.254								N_furzeri1	1.31881	1.22282	1.20286	1.21278
	O_kisutch	0.309	0.095	0.231	0.16	0.254							O_kisutch	1.50561	0.583539	0.854257	1.04195	1.37604
	O_niloticus1	0.328	0.219	0.368	0.212	0.177	0.204						O_niloticus1	1.04932	1.04886	0.932336	0.836135	1.20203	1.263
	O_dancena	0.365	0.222	0.367	0.138	0.315	0.221	0.268					O_dancena	1.20951	0.958963	0.708319	0.773569	1.57645	1.15878	1.06944
	O_latipes1	0.361	0.231	0.361	0.136	0.317	0.222	0.278	0.074				O_latipes1	1.25783	0.885408	0.875556	0.754632	1.51283	0.992628	1.01414	0.356625
	O_latipes2	0.361	0.23	0.361	0.14	0.317	0.221	0.279	0.076	0.007			O_latipes2	1.2872	0.896638	0.875556	0.800633	1.41701	1.00477	1.03813	0.36696	0.0590251
	S_salar	0.323	0.097	0.229	0.167	0.263	0.014	0.209	0.227	0.227	0.226		S_salar	1.42504	0.587941	0.834298	1.00199	1.42258	0.0890433	1.21649	1.15399	1.00041	0.997448
		A_lim	L_cro	M_mol	M_alb	N_fuz	O_kis	O_nil	O_dan	O_la1	O_la2			A_lim	L_cro	M_mol	M_alb	N_fuz	O_kis	O_nil	O_dan	O_la1	O_la2
	Modified Nei-Gojobori (assumed transition/transversion bias = 2) model
