# Supplementary material for: Fusion of piggyBac-like transposons and herpesviruses occurs frequently in teleosts
Source: Zoological Lett. 2018 Feb 21;4:6. doi: 10.1186/s40851-018-0089-8 (PMC5822658; doi:10.1186/s40851-018-0089-8)
Supplement: Supplementary file 10 — Table S5. Accession numbers of genome sequence data of teleost fish species (XLSX 47 kb) [file 40851_2018_89_MOESM10_ESM.xlsx]

## Sheet: Sheet1
Table S5 | Accession numbers of genome sequence data of teleost fish species.
Acanthochromis polyacanthus	GCA_002109545.1
Amphilophus citrinellus	GCA_000751415.1
Anguilla anguilla	GCA_000695075.1
Anguilla japonica	GCA_000470695.1
Anguilla rostrata	GCA_001606085.1
Anoplopoma fimbria	GCA_000499045.1
Astyanax mexicanus	GCA_000372685.2
Austrofundulus limnaeus	GCA_001266775.1
Boleophthalmus pectinirostris	GCA_000788275.1
Clupea harengus	GCA_000966335.1
Cottus rhenanus	GCA_001455555.1
Cynoglossus semilaevis	GCA_000523025.1
Cyprinodon nevadensis	GCA_000776015.1
Cyprinodon variegatus	GCA_000732505.1
Cyprinus carpio	GCA_001270105.1
Danio rerio	GCA_001483285.1
Dicentrarchus labrax	GCA_000689215.1
Esox lucius	GCA_000721915.3
Fundulus heteroclitus	GCA_000826765.1
Gadus morhua	GCA_000231765.1
Gasterosteus aculeatus	GCA_000180675.1
Haplochromis burtoni	GCA_000239415.1
Hippocampus comes	GCA_001891065.1
Ictalurus punctatus	GCA_001660625.1
Kryptolebias marmoratus	GCA_001663955.1
Labeotropheus fuelleborni	GCA_000150875.1
Labrus bergylta	GCA_900080235.1
Larimichthys crocea	GCA_000972845.1
Lates calcarifer	GCA_001010145.1
Leuciscus waleckii	GCA_900092035.1
Maccullochella peelii	GCA_002120245.1
Maylandia zebra	GCA_000238955.3
Mchenga conophoros	GCA_000150855.1
Melanochromis auratus	GCA_000150895.1
Miichthys miiuy	GCA_001593715.1
Mola mola	GCA_001698575.1
Monopterus albus	GCA_001952655.1
Morone saxatilis	GCA_001663605.1
Neolamprologus brichardi	GCA_000239395.1
Nothobranchius furzeri	GCA_000878545.1
Notothenia coriiceps	GCA_000735185.1
Oncorhynchus kisutch	GCA_002021735.1
Oncorhynchus mykiss	GCA_002163495.1
Oreochromis niloticus	GCA_001858045.2
Oryzias latipes	GCA_002234675.1
Pampus argenteus	GCA_000697985.1
Paralichthys olivaceus	GCA_001904815.2
Periophthalmodon schlosseri	GCA_000787095.1
Periophthalmus magnuspinnatus	GCA_000787105.1
Pimephales promelas	GCA_000700825.1
Poecilia formosa	GCA_000485575.1
Poecilia latipinna	GCA_001443285.1
Poecilia mexicana	GCA_001443325.1
Poecilia reticulata	GCA_000633615.2
Pseudopleuronectes yokohamae	GCA_000787555.1
Pundamilia nyererei	GCA_000239375.1
Pygocentrus nattereri	GCA_001682695.1
Salmo salar	GCA_000233375.4
Scartelaos_histophorus	GCA_000787155.1
Scleropages formosus	GCA_001624265.1
Sebastes aleutianus	GCA_001910805.1
Sebastes minor	GCA_001910765.1
Sebastes nigrocinctus	GCA_000475235.2
Sebastes rubrivinctus	GCA_000475215.1
Sebastes steindachneri	GCA_001910785.1
Sinocyclocheilus anshuiensis	GCA_001515605.1
Sinocyclocheilus grahami	GCA_001515645.1
Sinocyclocheilus rhinocerous	GCA_001515625.1
Squalius pyrenaicus	GCA_001403095.1
Stegastes partitus	GCA_000690725.1
Takifugu flavidus	GCA_000400755.1
Takifugu rubripes	GCA_000180615.2
Tetraodon nigroviridis	GCA_000180735.1
Thunnus orientalis	GCA_000418415.1
Xiphophorus couchianus	GCA_001444195.1
Xiphophorus hellerii	GCA_001443345.1
Xiphophorus maculatus	GCA_000241075.1
