# Supplementary material for: Fusion of piggyBac-like transposons and herpesviruses occurs frequently in teleosts
Source: Zoological Lett. 2018 Feb 21;4:6. doi: 10.1186/s40851-018-0089-8 (PMC5822658; doi:10.1186/s40851-018-0089-8)
Supplement: Supplementary file 11 — Table S6. Parameters used for phylogenetic analyses (XLSX 34 kb) [file 40851_2018_89_MOESM11_ESM.xlsx]

## Sheet: Sheet1
Table S6 | Parameters used for phylogenetic analyses.
Analysis	phylogeny of teleosts	Teratorn-like viruses and alloherpesviruses	All obtained copies of Teratorn-like viruses	Teratorn-like viruses and alloherpesviruses	Teratorn-like viruses and Herpesvirales	genes inside Teratorn-like viruses	piggyBac in teleosts
Sequence	concatenation of 17 host genes *1	concatenation of five herpesvirus genes*2	Terminase, DNApol, DNAhel, Major capsid, Triplex, Membrane protein	Terminase, DNApol, DNAhel, Major capsid	Terminase	piggyBac and five herpesvirus genes *3	piggyBac transposase gene
Figure	Fig. 1a	Fig. 1b	Fig. S1	Fig. S2	Fig. S3	Fig. 4a,b	Fig. 4c, Fig. S4
How to gain	tblastn against teleost genomes (query : medaka or coelacanth sequences)	alloherpesvirus : GenBank Teratorn-like viruses : tblastn against teleost genomes (query : medaka Teratorn)	tblastn against teleost genomes (query : medaka Teratorn)	alloherpesvirus : GenBank Teratorn-like viruses : tblastn against teleost genomes (query : medaka Teratorn)	Herpesvirales : GenBank Teratorn-like viruses : tblastn against teleost genomes (query : medaka Teratorn)	tblastn (query : medaka Teratorn)	psi-blast against non-redundant protein databases (query , transposase of medaka Teratorn; iteration, five times; e-value cutoff, 1e-50)
Species	teleost fishes	Alloherpesviridae + Teratorn-like elements	teleost fishes	Alloherpesviridae + Teratorn-like elements	Herpesvirales + T4 phage + Teratorn-like elements	Teratorn-like elements	teleost fishes
Nucleotide or Protein	Nucleotide	Protein	Nucleotide	Protein	Protein	Nucleotide	Protein
Trimming	–	trimAl -strict	trimal -strict	trimAl -strict	trimAl -strictplus	trimAl -strict	trimAl -strict
Method*4	Bayes	ML	NJ	ML	ML	ML	ML, NJ
Substitution model	GTR	LG	Kimura's two parameter	LG	LG	GTR	JTT
Evolutionary rate variance (No. categories)	InvGamma(4)	Gamma (5)	uniform	Gamma (5)	Gamma (5)	InvGamma(5)	uniform
No. of bootstrap replicates (ML)	–	100	1000	100	100	200	200 (ML, NJ)
No. of generations (Bayes)	1000000	-	-	-	-	-	-
Number of runs and chains (Bayes)	4, 4	-	-	-	-	-	-
Number of burn-in (Bayes)	250000	-	-	-	-	-	-
Sampling rate (Bayes)	200	-	-	-	-	-	-
*1 : enc1, ficd, glyt, gpr85, kiaa1239, myh6, panx2, plagl2, ptchd1, rag1, rag2, rh, ripk4, sh3px3, tbr, vcpip, zic1
*2 : DNA polymerase, DNA helicase, Major capsid protein, Capsid triplex protein, Terminase
*3 : DNA polymerase, DNA helicase, Major capsid protein, Terminase, Membrane glycoprotein
*4 : Software; Maximum-likelihood (ML) and Neighbor-joining (NJ) analysis, MEGA7.0; Bayesian inference, MrBayes3.2
*5 : Abbreviations; ML, Maximum-likelihood; NJ, Neighbor-joining; GTR, General time reversible; LG, Le_Gascuel_2008; JTT, Jones–Taylor–Thornton
