# Supplementary material for: Fusion of piggyBac-like transposons and herpesviruses occurs frequently in teleosts
Source: Zoological Lett. 2018 Feb 21;4:6. doi: 10.1186/s40851-018-0089-8 (PMC5822658; doi:10.1186/s40851-018-0089-8)
Supplement: Supplementary file 12 — Text S2. Trimmed alignments used for phylogenetic tree construction (TXT 3590 kb) [file 40851_2018_89_MOESM12_ESM.txt]

Text S2 | Trimmed alignments used for phylogenetic tree construction.

#########################
  17 host genes (Fig1a)
#########################
>Acanthochromis_polyacanthus
GCTCTCAACTGGATCAACTACGACCTGGAAAAGAGGCACTGCCATCTCCCAGAGCTCCTGAGAACGGTCCGCCTCGCCCTGCTGCCGGCCATCTTTTTAATGGAGAACGTCTCGACAGAGGAGCTGATCAATGCACAGGCAAAGAGCAAGGAGCTGGTGGACGAAGCTATCCGCTGTAAGCTGAAGATCCTGCAGAACGATGGTGTCGTCAACAGCCCGTGCGCTCGACCAAGAAAAACCAGCCATGCCCTCTTTCTTCTGGGTGGGCAGACTTTCATGTGTGACAAGTTGTACCTGGTGGACCAAAAGGCCAAAGAGATCATCCCGAAGGCTGACATCCCCAGCCCCAGGAAGGAGTTCAGTGCCTGTGCTATTGGCTGTAAGGTGTACATCACCGGAGGGAGGGGCTCGGAGAACGGCGTGTCCAAAGATGTGTGGGTCTACGACACTGTCCACGAGGAATGGTCAAAGGCAGCACCCATGCTCATCGCCAGGTTCGGCCACGGCTCTGCAGAGCTGAAACACTGCCTCTACGTGGTTGGAGGCCACACTGCAGCAACCGGCTGCCTCCCAGCTTCTCCGGCCATCTCACCATGTAACGAGAGAGCTCTGGTGAGCCGAGACAGAACTCTTCCCCTGGTCGAAGAGATTGACCAGCGTTACTTTAGCATCATTGACAGTAAGGTGCGGCGACTTATGTCCATCCCTAAAGGCAACTCTGCTCTTCGTCGAGTGATGGAGGAAACCTACTACCACCACATCTACCACACGGTGGCAATTGAAGGCAGCACGCTCACTCTGTCTGAGATTCGCCACATCATTGAGACGCGCTATGCTGTGCCTGGAAAGAGCCTTCAGGAGCAGAACGAGGCCATCGGCGTGGACGCAGCCATGAAGTACATAAACACCACTCTGCTGTCCAGATCAGGAGAAATCACCGTCAGCGACATCCTGGAGATTCACCGGCGGGTGCTCGGCTACGTGGACCCTGTGGAGGGAGGGAGGCTGCGCACCAACCAGGTGTTTGTAGGCCACCACATCCCACCCCACCCTCAGGACCTGCAGAGACACATGCAGGAGCTGGTTCAGTGGCTCAACTCCGATGAGGCCCTGCAGCTCCATCCTGTGGAGTATGCAGCTCTCGCTCACTACAAACTGGTGTACGTGCATCCGTTTGTGGACGGAAACGGACGCACATCACGGCTGCTGATGAACCTCGTGCTCATGCAAGCGAGATACCCACCGATTACCATCAGGAAAGAACAAAGGGCCGAATATTATGCAGCTCTAGACACCGCCAACGAGGGTAAGGATGAATACATCGTTGTGTTTAGTCGTTCAACAACAAGGCTGATATTGAATGAAGCAGAGCTAATCATGGCACTGGCCCAGGAGTTTGAAATGAGAGTGGTTACAGTGTCCTTAGAGGAGCAATCTTTCCCCAGTATCGTCCAGGTGATCAGCGGTGCTTCCATGTTAGTCAGCATGCACGGAGCTCAGCTTATCACCTCGCTCTTTCTCCCCAGAGGAGCTGTTGTGGTGGAGTTGTTCCCTTTTGCTGTGAACCCAGAGCAGTACACTCCATATAAAACCCTTGCGTCTCTTCCAGGCATGGACCTTCACTATGTCTCCTGGAGGAACATGAAGGAGGAGAACGCTGTGACCCACCCAGATAGACCCTGGGAGCAAGGTGGCATCGCTCACCTCGAAAAAGACGAGCAGGAACGAATCCTAGCAAGTAAGGACGTCCCCAGGCACCTGTGCTGCCGCAACCCAGAGTGGCTCTTTCGGATCTATCAGGACACTTTGGTGGACATCCCATCCTTCCTGGAAGTCCTCAAAGAAGCCATGAAGGTCAAGCCCAACTTGAAGAAGACCAAGGTAGCCAGTACAGTCCACCCAGGCCGGGTCAGAGAGCCTCAGTGTCAGACTTCAGTACAAACCTCTAATGAGGCAAAACTTACAGTCTCTTGGCAGATCCCGTGGAATCTGAAATACCTTAAGGTGAGAGAGGTGAAGTATGAGGTGTGGATCCTCGCCACGTTCCTCAAACTGACCTCTCTGGGTTTCATCATTGGAGTCGGTGTGGTCGGAAACCTCCTGATCTCCATCCTGCTGGTCAAAGACAAGAGCCTGCACCGGGCGCCCTACTATTTCCTGCTGGACCTGTGCGCCTCCGATATCCTGCGCTCCGCCATCTGCTTCCCCTTTGTCTTCACCTCAGTCAAGAATGGATCTGCCTGGACCTACGGCACACTGACCTGCAAGGTGATCGCCTTCCTGGGTGTGCTCTCCTGTTTCCACACGGCGTTCATGCTCTTCTGCGTCAGCGTCACGCGCTACCTGGCCATCGCGCACCACCGTTTCTACACCAAGAGGCTGACTTTCTGGACGTGCTTGGCCGTCATCTGCATGGTGTGGACGTTGTCAGTGGCGATGGCGTTCCCGCCGGTGCTAGACGTAGGGACGTACTCTTTCATCCGGGAGGAGGACCAGTGCACCTTCCAGCACCGTTCCTTCAGGGCCAATGATTCGCTGGGCTTCATGCTCCTGCTGGCACTCATCCTCCTGGCCACACAGCTGGTTTACCTCAAGCTCATCTTCTTCGTCCACGACCGTCGAAAGATGAAGCCCGTCCAGTTCGTGCCTGCTGTCAGTCAGAACTGGACCTTCCACGGGCCAGGCGCCAGCGGGCAGGCGGCCGCCAACTGGCTGGCTGGATTTGGTCGAGGCCCCACCCCGCCTACTCTGCTGGGCATCCGGCAGAACAGCAACGCGGCAGGCCGCCGGCGTCTACTGGTTTTGGATGAGTTCAAAACAGAGAAGAGGATTAGTAGGATGTTCTACATCATGACGTTTTTCTTCCTGGCGCTGTGGGGGCCCTACCTGGTCGCCTGCTACTGGCGGGTTTTTGCGAGGGGCCCTGTGGTCCCTGGAGGCTACCTGACAGCAGCCGTTTGGATGAGCTTTGCCCAGGCTGGGGTCAACCCTTTCATCTGTATCTTCTCCAACAGGGTGCATGAAAGCATAGAGCAACTATTCTACTCTGTCGAGAACAAATTGGGCCAACGATTTGTCTTCAGAGCATTAGGATATATCACCATGGCCAAGGCTGGGTTAACTGAGGTTGAGCTGGAAGATATCCTGTCACTTGATAACATCGTTCTTGGGGATGTCATTGTGGCAACTTACCTCAAAAACCCACTGAGGATCTCCTATGACTTGGTTGCAAAGCTTAAAGAGGAACTGGATGGCTACCTGGTGGAGCGTCAGGTGCGCAACGTCACCTTGATGGTTTGGGCCAACAGACACCTGCATCTCATTGCCCAGAAGCTGTATCTTAGTAATGAAGAGGATGTGCATCAAATGCACAGTCTCTTAGCTGAGTACTTCCTTGGGGCTTGGTCAGGAGGCAGGAAGAAAATCTTCACCTACGACAACAACCACTTC---ACTTCCCTGAACATTTCTCATCACAAAAACCATGAAAAAACATCTTCTGATAAGTACTCTTATGACAGACAGACCCCTGAACAACCTTGGGTGTTCCAGTGCAATCTTTTGGAGCCTGACATTTTCTTTGTCAATCACAGAAAGATGACGGAGCTGGTGTATCACCTTACTAGAAGCGGGCGCACCGATGACCTCATGTTTGGCGTCATTATGAACTTCAGTTGGCTCTACACAATGATTAAGATTGGCCAGTTTGAAAAGGCTTTAACAGACATTGACCTAGCTTACAGTTACACCCAAGAAAAAGAGCTGAAGTTTCTGGCCACCACCCTCCGTAGCATTAAGGTAAAAGTGCTGAAGAACCCAGCATCACTGTCAGCAGAGCTGCAGCAAAGGCTTCTGCCAGTAGTCACCTCCCTTCCAAAGCTCAGACACCTCCTGCTGGAGTGTGACAAAGATGGCCCAAAGTACACTGTGAACACCAAAAGAGTCATCCAGTACTTTGCCAGCATTGCTGCAGTCGGGGGCAAAAAAGACACCAGCAAGGGGACACTGGAGGATCAAATCATCCAGGCGAATCCAGCGCTGGAGGCATTTGGCAACGCCAAAACAGTAAGAAATGACAACTCATCTCGGTTTGGAAAATTCATCCGAATTCATTTTGGCACCAGTGGCAAATTGTCATCTGCTGACATCGAGACATACCTGCTGGAGAAGTCACGTGTCACCTTTCAGCTCAAGGCTGAGAGGAACTATCACATCTTCTACCAGATTCTGTCCAATCAGAAGCCAGAGCTGCTGGACATGTTGCTCATTACTAACAACCCATATGACTACTCCTACATCTCCCAAGGAGAGGTAATAGTCGCCTCCATCAATGATGCAGAGGAACTGATGGCTACTGACAGTGCCTTCGATGTGCTCGGCTTCACTTCAGAGGAGAAGATGGGCGTCTATAAGTTGACGGGTGCCATCATGCACTACGGAAACATGAAATTCAAACAGAAGCAGCGAGAGGAGCAGGCTGAACCTGACGGGACAGAGGCGGCAGATAAATCAGCTTACTTAATGGGGCTGAATTCCGCTGACCTCATCAAAGGGCTGTGCCATCCCAGAGTCAAGGTAGGGAATGAATATGTCACCAAAGGTCAAAGTGTGGACCAAGTATACTACTCCATCGGTGCTCTGGTGGAGCCTAACCTTTGGCCTTCACTATTTGAACACAAGTTCCTGCCCTATGCCCTGCTGGCCTTCGCTGGAATCATGTACATTCCTGCTTTGGGCTGGGAGTTTCTCGCCTCGACTCGGCTCACTTCAGAGCTCAATTTCCTGCTTCAAGAGATTGATAACTGCTATCATCGAGCTGCTGAGGGCCGAGCCCCAAAGATCGAGAAGCAGATCCAGTCCAAGGGACCTGGCATAACTGAGCGGGAGAGGAGGGAGATCATAGAGAATGCAGAGAAGGAGAAGAGCCCCGAGCAGAACCTGTTCGAGAAATATTTGGAGAGACGGGGCCAAAGTAACTTTTTGGCGAAGCTTTACCTGGCACGCCACCTGGCAATTATCTGCCTCAGTTCCATCCCCATTTCCTACCTGAGCGCCTACTACGCCCGCCAGAGGCAGAATGAGTTCACCTGTGCGCTGGGTGAGCCCCCAGACATTAGCAGCTATGTAGAGCTGAAGCTCAGGGTTAACTGTAAGCTGCCTGCCGTGCAGCTGCAGCGCATCATGGCGGCGGTGGATATAGCTCTGCTGTGCACCATGAACCTCATCATCCTGGTTAATTTGCTGCATTTGTTTGTGGTACGCAAGTCCAACTTTGTATTTGACAAACTGCACAAAGTTGGCATCAAAACACGCCGACGCTGGCAGAAGTCTCAGTTCTGCGATATCAACATCCTGGCAATGTTCTGCAACGAGAACAGGGACCACATCAAGTCACTCAACCGGCTGGACTTCATCACTCTGCAGACCCATGACCCCAACAAGGAGGCCTTCAAGTGCGAGGAGTGCGGGAAGCACTACAACACCAAGCTGGGATACAAGCGCCATGTGGCCATGCACTCGGCCACAGCGGGCGATCTGACCTGCAAAGTGTGCATGCAGAGCTATGAGAGCACGCCGGTTCTCCTGGAGCACCTCAAGAGCCACTCGGGGAAGTCCTCGGGCGGCGCCAAGGAGAAGAAACACCCGTGCGACCACTGTGACCGTCGCTTCTACACCAGGAAGGACGTGAGGCGGCACATGGTGGTGCACACGGGCCGAAAGGACTTCCTGTGCCAGTACTGTGCCCAGCGCTTCGGCAGGAAAGACCATCTGACGCGTCACGTGAAGAAGAGTCATTCGCAGGAGCTGCTGAAGATCAAGACGGAGCCTCCGGATATGTTGGGTCTGTTAGCCTCGGGGTCTCCTCCCTGCTCCGTGAAGGAGGAGCTCAGCCCCATGATGTGTGGCATGGGGCCCAACAAAGACCCCATGATGGGGAAACCCTTCCCCAGTGGAGCCCCCTTCCCGATGGGCATGTACAACCCCCACCATCTCCAGGCCATGTCTAATTCTGGGGTGGGTCACTCACACCCGTCCCTGATGCCTGGTTCCTTGTCTGCAGCTATGGGCATGGGCTGTCACATGCTCATCTATGCCTCTTTCTCATTCATGGGATGTTTACAAATCAGTGACGGATCGAATATCGTGAACCTGCTGGCTAGTAACTCTCCAAGTGTTTCATATGCTTTGACCCAGCAGAAATATTTCAGTAACTACAGTCCTGTGATTGGCTTTTATATTTATGAGCCCATTGAGTACTGGAACTCCACGGTGCAGGAGCATTTGAAGACTCTGAGTCATGGCTTCAACAAGATCTCCTGGATGGATAACTTCTTCCACTACTTGCGAGTAGTGAATGTGAGCGCATCGACTAAAAGCGACTTCATCACCATCCTCAAGGGTTCCTTCCTGCGCAGTCCGGAGTACCAGCACTTCACTGAGGACATCATTTTCTCCAAGAACCGTGAGACTGATGAGTACGACATTATCGCCTCACGGATGTACTTGGTAGCACGAACCACAGAGAAGAAGCGCGAGGAGGTGGTGGAGCTTTTAGAAAAGCTTCGTCCATTGATGCTGATCAACAGCATCAAATTCATTGCCTTTAATCCCACATTTGTGTTCATGGACCGCTACAGCTCCTCTGTCATCTCACCCATCCTGACCTCAGGCTTCAGCGTACTCACCATCCTCATTCTCACTTTCTTCCTGGTCATCAACCCCTTGGGAAACTTCTGGCTCATCCTCACGGTTACATCCGTGGAGCTGGGCGTCTTGGGTTTGATCTTTCAGCCGCTGCACAGCCTCCGAACCGCTGAGAAGGAGCTTCTCCCCGGCTTTCACCAGTTTGAGTGGCAGCCAGCTCTCAAGAATGTGTCGCCATCGTGCAACGTTTCCATTATTAACGGGCTCTCTGGATGGGCTTCCTCGGTGGATGACTCCCCGGCTGACACAATCACTCGGCGCTTTCGTTATGATGTGGCACTGGTGTCTGCGTTAAAGGATCTGGAGGAGGACATCATGGACGGGCTGAGAGAGAGTGGGATGGAAGACAGCGCTTGCACCTCAGGCTTTAATGTCATGATCAAGGAATGTTGTGATGGCATGGGTGATGTCAGCGAGAAACATGGCGGAGGACCTGTTGTTCCTGAGAAGGCGGTGCGCTTCTCTTTCACCATTATGTCTGTCTCCATCCTTGCAGACGGTAAGAAGGAGGAGGTTACCATTTTCACTGAGCCAAAACCAAACTCAGAGATGTCCTGCAAGCCCCTCTGCCTGATGTTCGTGGATGAATCAGACCATGAGACACTTACAGCTCTCCTGGGGCCCATAGTTGCAGAGCGGAATGCAATGAAAGAGAGTAGACTCATCCTGTCCATCGGTGGTCTGTCTCGCTCTTTTCGCTTCCACTTCAGGGGCACGGGCTATGATGAGAAGATGGTGCGTGAGATGGAGGGTCTGGAGGCCTCGGGGTCCACATACGTCTGCACTCTGTGTGACTCCACCCGTGCAGAAGCCTCGAAAAACATGGTGCTTCACTCGGTCACTCGCAGTCACGAGGAGAACCTAGAACGATACGAAATCTGGAGAAGCAACCCCTTCTCCGAGTCTGCAGACGAGCTGCGAGACAGAGTCAAAGGGGTCTCCTCTAAGCCCTTCTTGGAGACCCAGCCCACGCTCGACGCATTGCACTGCGACATCGGCAACGCCAGTGAATTCTTTAAAATCTTCCAGGACGAGATCGGGGAAATGCACAAAAAGGCCAACCCCAGCCGGGAGCAGCGGCGCAGCTGGAGGGCAGCGCTGGACAAACAGCTAAGGAAGAAGATGAAGCTTAAACCAGTTATGAGGATGAATGGGAACTACGCCCGCCGGCTAATGACCATGGAGGCCGTGGAGGCGGTGTGTGAGCTGGTGCCCTCTGAGGAGAGGAAGGAGGCCCTGAGGGAGCTCATGAGGCTCTACCTGCAGATGAAGCCTGTGTGGCGTGCCACCAATCCAGCCAAAGAATGCCCCGACCAGCTGTGTCGCTACAGCTTTAACTCCCAGCGCTTTGCTGACATCCTCTCTACCTCCTTCAAATATAGATACAGTGGAAAGATAACCAATTACCTGCACAAGACCCTGGCCCACGTGCCTGAAATCATAGAGAGGGATGGATCCATAGGAGCCTGGGCCAGCGAGGGGAACGAATCCGCAAACAAACTGTTCAGGCGTTTCCGGAAGATGAATGCTCGTCAGCGTGGTGAGCTGAAACTGAGGCCCATCACCTTTTCCAATGACTCCTGCTACCTCCCTCCGTTACGTTGTCCAGCTGTCTGCCGCCTGGACCCCTACGACGGCCTTCCAGAGAGCTATCTCATCCATGGTGGCCGCACTCCAAACAATGAGATCTCATCAAGCCTGTACCTGCTGACCATGGACAGTCGCGGCTGCAATCGTAAATTAATGGTGCGCTGCAAAGAGAAAGAGCTGGTGGCAGAAGTGCCGGGGGCCCGATATGGCCACACAATGAGCATAGTGCAGAGCCGAGGGAAGACGGCCTGTGTGCTGTTTGGGGGTCGATCCTACATGCCTGCAGGAGAGCGAACCACAGAGAGCTGGAACAGCGTTGTTGACTGCCCTTCTCAGGTGTTTCTGTTCGACCTTGAGTTTGGTTGCTCCTCTGCTCACACTCTGCCCGAGCTCCATGGTGGACAATCCTTCCATGTGGCCCTCTCCAGAGAAGACTGTGTCTACTTCATTGGAGGCCACTCGCTCACCTCTGACTCACGTCCACCTCGACTGTTTCGCCTGCGCGTTGAGCTTTTGCAGGGCAGCCCTTTGCTTTCCTGTGAGACACTGGACACGGGCTTGTCCATCTCTAGCGCCATCGTCACCCGTACAGGTCCGTCTCACAAATACATCATCTTAGGTGGATATCAGTCAGACTCTCAGAAGAGGATGGAGTGCAGCACTGTGATTCTGCATGAGAAAGGGATCCAGTTTGAGCCCTTAGAACCGCCCAACTGGATACCAGACATCATCCACAGTCGTACTTGGTTTGGGGGCAGCACTGGGGAGGGAAGCGTCCTACTAGGTGTACCCACAGAGGGAAGGCCATCCCAACCAGATACGCATTACTTCTATAAAGTGAGCTTCCATACAGAGGGAGAACGCAAACAGGGCTGCAGCCAGGAGTCGACAGATTACGACAACTCCACTCCTCTTGAGGACTCCGAGGAGCTCTACTTTGGTCGTGACCCACATGAGCTGGAGGACAGCAGTGATGGAGATGAGGATGCTTACAATGAAGACGATGAGGAAGATGAATCCCAAACAGGCTACTGGATCAAATGCTGCCTGGGCTTTTATTATGTCCCTATGGTGAACACCACCGGCATTGTCCGGAGTCCTTATGAATACCCTCAGTACTACCTTGTCAACCCAGCTGCTTATGCTGCTCTGGGTGCCTACATGTTCTTCCTCATCATTGCCGGCTTCCCAATCAACTTCCTCACCCTCTACGTCACCCTCGAACACAAGAAGCTGCGAACCCCTCTAAACTACATCCTGCTGAACCTTGCGGTGGCTAACCTCTTCATGGTGTTTGGAGGATTCACCACAACGATGTACACCTCTATGCACGGCTACTTTGTCCTCGGACGCCTCGGCTGCAATCTGGAAGGATACTTTGCTACCCTCGGTGGTGAGATTGCCCTCTGGTCACTGGTTGTTCTGGCTATTGAAAGGTGGGTTGTTGTCTGCAAGCCCATCAGCAACTTCCGCTTCGGGGAGAATCACGCTCTTATGGGTTTGGCCTTCACCTGGACAATGGCCAATGCCTGCGCTGTTCCCCCTCTTGTCGGCTGGTCTCGTTACATCCCTGAGGGCATGCAGTGCTCATGTGGAGTTGATTACTACACAGAGGGTTTCAACAATGAGAGCTTTGTCATCTACATGTTCATCTGCCACTTCTGCATCCCACTGACCGTTGTGTTTTTCTGCTACGGCCGTCTGCTCTGTGCTGTCAAGGAGGCTGCTGCTGCCCAGCAGGAGTCTGAGACCACCCAGAGGGCTGAGAGGGAAGTCACCCGCATGGTCGTTATCATGGTCATCGCTTTCCTGGTATGTTGGCTGCCCTATGCCGGTGTGGCCTGGTGGATCTTCACACATCAGGGCTCTGAATTTGGACCAGTCTTCATGACAATCCCCGCCTTCTTTGCCAAGAGTTCAGCCATCTACAACCCAATGATCTACATCTGCATGAACAAGCAGTTCCGCCACGCCATCACTTTGGCTAATGAGGAGGCCGTCAAGTTCCTCCTCCTGAACAACGCCAATCCCAACCTTGCAAACGCCCGAGGCTCCACCCCTCTCCACCTAGCCACAGAGAAGCACCTGAAGCCACTGGCAGAGCTTCTGCTTGGCAGGCGCAGCACCAATGTGAATGCCAAAGATGAGGACCAGTACACAGCTTTGCACTGGGCAGCTCAGAATGGGGACGAGGCCATCACACGCCTGCTGCTGGACCGAGGGGCTGCCATCAATGAGACCGATGGTCAGGGACGCACACCAGCTCATGTGGCCTGCCAGCACGGCCAGGAGAATGTAATCAGGGTGCTGCTGAGCCGTGGTGCCGATGTTCAAATCAAGGGCAAAGACAACTGGACAGCGCTTCACTTTGCTGCCTGGCAAGGACATCTGGGCATCGTCAAGCTGCTGATCAAGCAGGCTGGTGCTGATGTTGATGGCCAAACCACAGATGGTCGCACACCGCTGCATCTGGCATCCCAGAGGGGGCAGTATCGAGTGGCACGGATCCTGATTGAGCTTGGAGCGGATGTCCACATGATGTCTGCTGGGTTAAACACACCTCTACACGTGGCGGCACAAACGGGTTACACCATTGAGATGGGTCCCCAGGGGCCCTGGTGGAAGGACAACCCACAGCCATTCTCCTGCTCCATTGAAGACCCCACCAAACAGACAAAGTTCAAGGGCATCAAGACCTACATTTCATACCGGGTCACGCCAAGCCACACGGGGCGTCCAGTATACAGACGCTACAAACACTTTGACTGGCTGTATAACCGTTTACTGCACAAGTTCACTGTGATCTCTGTTCCCCACCTGCCTGAGAAGCAGGCCACGGGGCGCTTTGAGGAAGACTTCATCGAGAAGCGAAAGAGGCGACTGATACTGTGGATGAACCACATGACCAGTCACCCAGTCCTCTCCCAGTACGAAGGCTTTGAGCACTTTCTGATGTGTGCTGACGACAAGCAGTGGAAACTGGGCAAGAGACGGGCAGAGAAGGACGAGATGGTGGGCGCACATTTCATGCTGACACTCCAAATCCCCAACGAGCACCAGGACCTTCAGGATGTTGAGGAGCGGGTCGACAACTTCAAGGCCTTCACGAAGAAAATGGACGACAGCGTGATGCAGCTGACACACGTTGCCTCAGAGCTGGTGCGTAAACACCTGGGTGGATTCAGGAAGGAGTTCCAGCGCCTGGGAAACGCCTTCCAGTCCATCAGCCAGGCTTTCATGCTGGACCCTCCCCATAGGTCAGACACCCTCAACAACGCCATCTCCAAATCTCGCTTTCACCCTGGCGTGGGGACTGGTCCTGGCACGGAGCGCAGCGTCCCACTCGGCAACAGCTTGCTATCCCCGCAGCAAACCGAGGAGCCCACTACCCCCCCGCAGCGATGGTTTGTCACCCCTGCCAACAACCGACTGGACTTTGCTGCCTCGGCATACGACGCCGCTGATTTCGCCGGTAACGCGGCCACCTTGCTGTCCTACGCAGCGGCCGGAGTTAAGGCTCTTCCCCTGCCGACTGCAGGCTGCTCCAACCGGCCTCTTGGCTATTACGCAGACCCGTCTGGCTGGGGAGGACGCACGCCGCCGCAGTACAAATCCAGCTCGGTCTTTTCCTGCTGGCCCGCCAACTCAATCGGCGGCAGAAACTACCTGGAGGAGGGAGACTCCATCACGACGGAGAGGTCACCGATCGGGGCGTCGGAAGAGACCAAACCCAAAGACATAGAAACGCCGTCCTCCATAAAGTCCATCGATTCCAGCGACTCTGGGATCTTTGAGCAGGCCAAAAGGAGGAGAATCTCACCTTCTGCCACGCCGGTTTCAGAGACAGTGTCCCCGTTAAAATCCCACGAGCAGAAGAACCTGCTGAACGTCGAGGAGGTGACCGATCCAGATGTGGTGCTTCATAATCTGCTCAGGAACGCCCTGCTCGGCGTCACCGGGACAGAGCTGGTGAAGGTAATGGGGCTCTCTAACTACCACTGCAAGCTTCTGTCCCCGGTGCTCACCAGGTACGGCATGGACAAACAAACCGGCAAAGCCAAGCTGCTCAGAGAAATGAACCAGGGTGAGATGTTTGACTGCTCACTGCTGGGAGACAGAGCCTTTCTGATAGAGCCGGACCATGTGTCCACCATGGGCTACGGCAAGGACCGGTCAGGGAGCCTCATATACCTGCATGACACTCTGGAGGAGGTCAAGAAGGCCAATGGCAACAGAGAGTGTCTCATTCCAGTCCACGTAGACGGAGACGGGCACTGCTTGGTCCACGCTGTGTCCCGAGCCCTGGTGGGCAGAGAACTGTTCTGGCACGCCCTGAGGGAGAACCTGAAACAGAACTTCAAGCAGAACCTGGACCGCTATAAGGCCCTCTTTCAGGACTTTATTGATGCTGCAGAGTGGGAGGATATCATCAATGAGTGTGACCCCCTATTCATCCCACCTGAAGGCGTGCCGCTTGGACTGCGCAACATCCACATATTCGGTTTAGCCAACGTCCTCCACAGACCCATAATCCTGCTGGACTCCCTGAGTGGGATGAGGAGTTCTGGAGATTATTCGGCCACCTTCCTGCCCGGGCTGCACTCAACAGGCGAAGTCACAGAGCGAGAAGTGGCATTGGGGATAAATCCGTTCGCTGATGGGATGGGCGCCTTCAAAATCAACCACAGCTCCCACGACATTGGCGCGGCTTTCAACTCCACCAGGGACTTTCTGTTCAGAAATCGGGGTTTCGGGGATGCCACCGGCGCGCAGCACAGTTTGTTCGCCTCGGGAAGTTTCGCAGGGCCACACGGACACTCAGATGCGGCGGGGCACCTGCTCTTCCCGGGGCTCCACGAGCAGGCGGCGAGCCACGCGTCTTCCAACGTGGTCAACAGCCAGATGCGGCTGGGCTTCTCGGGGGACATGTACGGACGCGCCGAGCAGTACGGCCACGTTACGAGCCCCAGGTCCGACCACTACGCCTCGACCCAGCTGCACGGCTACGGCCCCATGAACATGAATATGGCCGCGCACCACGGCGCAGGGGCCTTCTTTCGGTACATGAGGCAGCCGATCAAGCAAGAGCTCATCTGCAAGTGGATCGAGCCGGAGCAGCTGACGAATCCCAAAAAGTCGTGCAACAAAACTTTCAGCACGATGCACGAGCTGGTGACCCATCTGACGGTGGAGCATGTGGGGGGACCGGAGCAGACCAACCACATTTGCTTCTGGGAGGAGTGTGCCCGGGAAGGGAAGCCGTTCAAAGCCAAATACAAACTTGTGAATCATATCAGAGTACACACCGGAGAAAAGCCCTTTCCGTGTCCGTTCCCCGGCTGTGGC
>Amphilophus_citrinellus
GCTCTTAACTGGATCAACTACGACCTGGAAAGGAGGCATTGCCATCTTCCGGAGCTCCTGAGAACGGTCCGCCTTGCACTGCTGCCAGCCATCTTTTTAATGGAGAACGTCTCAACAGAAGAGCTGATTAACTCCCAGGCCAAGAGCAAGGAGCTGGTGGATGAAGCGATCCGCTGCAAGCTGAAGATCCTGCAGAATGATGGCGTTGTTAATAGCCCGTGTGCTCGACCAAGAAAAACGAGCCATGCCCTATTTCTTCTGGGTGGGCAGACTTTCATGTGTGACAAGTTGTACCTGGTGGACCAGAAGGCCAAAGAGATCATCCCAAAGGCTGACATCCCCAGTCCACGGAAGGAGTTCAGTGCCTGTGCCATTGGCTGTAAGGTGTACATCACTGGTGGGAGAGGGTCAGAGAATGGCGTGTCCAAAGATGTGTGGGTCTATGATACTGTCCATGAAGAATGGTCAAAGGCGGCTCCCATGCTCATTGCCAGGTTTGGCCATGGCTCTGCAGAGCTGAAACACTGTCTCTACGTTGTCGGAGGTCACACTGCAGCAACAGGCTGCCTTCCAGCATCTCCAGCCATCTCACCGTGCAATGAGAGAGCCCTGGTCAGCCGAGACCGGACCCTTCCCCTGGTGGAAGAGATCGACCAGCGTTATTTCAGCATCATCGACAGTAAAGTGCGCCAGCTTATGTCCATTCCTAAAGGGAACTCCGCATTCCGTCGAGTGATGGAGGAGACCTACTACCACCACATCTACCACACGGTGGCCATTGAAGGCAGCACACTCACTCTGTCTGAAATTCGTCACATCATCGAGACACGTTACGCCGTCCCCGGAAAGAGCCTCCAGGAGCAGAATGAGGCCATCGGAGTGGATGCAGCCATGAAATACATTAACACCACGCTGTTGTCCAGATCCGGAGCCATCACGGTAAATGACATCCTGGAAATCCACCGGCGAGTGCTTGGCTATGTGGACCCCGTTGAGGGAGGGAGGCTTCGCACCAGCCAGGTGTTTGTGGGCCACCACATCCCTCCTCACCCTCGAGACCTGCAGAGACACATGGAGGAGCTGGTTCAGTGGCTCAACTCTGATGAGGCACTGCAGCTGCACCCTGTGGAGTACGCCGCACTCGCCCACTACAAACTGGTGTACATACACCCATTTGTCGACGGCAACGGGCGCACATCACGGCTGCTCATGAACCTCGTGCTCATGCAAGCAAGATACCCGCCAATTACTATCCGCAAAGAACAAAGGTCGGAATATTACGCCGCTCTGGACACAGCCAACGAGGGCAAGGATGAATACATTGTTGTGTTCAGTCGTTCAACAACAAGACTCATACTGAATGAAGCAGAGCTAATCATGGCGCTGGCCCAAGAGTTCCAGATGAGAGTGGTCACAGTGTCCTTGGAAGAACAGTCTTTCCCCAGTATAGTCCAGGTGATCAGCGGTGCTTCCATGTTAGTCAGCATGCATGGAGCTCAGCTTATCACCTCGCTCTTCCTCCCTAGAGGCGCTGCTGTGGTGGAGCTGTTCCCTTTTGCTGTGAACCCAGAGCAGTACACTCCATATAGAACCCTTGCCTCTCTTCCAGGCATGGACCTTCATTATGTCTCCTGGAGGAACACTAAGGAGGAGAATACTGTCACCCACCCAGAAAGACCCTGGGAACAAGGAGGCATTGCTCACTTGGAAAAAGAGGAGCAGGAGCGAATTCAGGCAAGCAAGGATGTCCCCAGGCACCTTTGCTGCCGCAACCCTGAGTGGCTCTTCCGGATTTATCAGGACACTTTGGTGGACATCCCATCCTTTCTGGAAGTCCTCAGAGAAGGCATGAAGACCAAGCCCAGCTTAAAAAAGGCCAAGGTAGCCAGCACAGTCCATCCGGGCCGGGTCAGAGAACCCAGATGTCAAACTTCAGTACAAACCACTAATGAGGCTAAACTAACAGTCTCTTGGCAGATCCCGTGGAATTTGAAATTCCTGAAAGTTAGAGAGGTGAAGTACGAGGTGTGGATCCTCACCACGTTCCTCAAACTGACCTCTCTGGGTTTCATCATTGGAGTCGGTGTGGTTGGAAACCTCCTGATCTCCATCCTGCTGGTCAAAGACAAGAGCCTGCACCGAGCGCCCTACTATTTCCTGTTGGACCTGTGCGCTTCTGACATCCTGCGCTCTGCCATCTGCTTCCCCTTTGTCTTCACCTCGGTCAAGAATGGATCTGCCTGGACCTACGGCACACTGACCTGCAAAGTGATCGCCTTCCTGGGTGTGCTCTCCTGTTTTCACACAGCGTTCATGCTATTCTGCGTCAGCGTCACCCGTTACCTGGCCATCGCGCACCACCGTTTCTACACCAAGAGGCTGACTTTCTGGACGTGTTTGGCTGTCATCTGCATGGTGTGGACGCTGTCTGTGGCTATGGCATTCCCACCGGTGCTAGATGTAGGGACGTACTCTTTTATCCGGGAGGAGGACCAGTGCACATTCCAGCACCGTTCCTTCAGGGCAAATGATTCCCTGGGCTTCATGCTCCTGCTGGCACTCATCCTCCTGGCCACACAACTGGTTTACCTCAAGCTCATCTTTTTCGTCCACGACCGTCGAAAGATGAAGCCCGTCCAGTTTGTGCCTGCTGTCAGTCAGAACTGGACCTTCCATGGCCCAGGCGCCAGCGGGCAGGCGGCAGCCAACTGGCTGGCTGGATTTGGTAGAGGCCCCACCCCGCCCACTTTGCTGGGCATCCGGCAGAACAGCAATGCAGCGGGCCGCAGGCGTCTACTGGTATTGGATGAATTCAAAACTGAGAAGAGGATTAGTAGGATGTTCTACATCATGACGTTTTTCTTCCTGGCACTGTGGGGGCCCTACCTGGTCGCCTGCTACTGGCGGGTGTTTGCAAGGGGCCCCGTTGTCCCTGGAGGCTACCTGACAGCAGCTGTGTGGATGAGCTTTGCCCAGGCTGGGGTCAATCCTTTCATCTGCATCTTCTCCAACAGAGTGCATGAAAGTATAGAGCAGTTATTCTACTCTGTGGAGAACAAGTTAGGCCAGCGATTTGTCTTCAGAGCATTAGGGTATATCACCATGGCCAAGGCTGGGCTAACGGAAGTTGAGCTGGAAGATATCCTGTCCCTGGATAACATAGTTCTTGGCGATGTCATTATGGCAACTTACCTCAAAAACCCATTGAGAATCTCCTATGACTTGATTGCAAAACTCAGAGAGGAGTTGGAGGGCTATCTGGTGGAACGCCAGGTACGGAACGTCACTTTGATGGTCTGGGCCAACAGGCACCTGCATCTTATTGCTCAGAAGCTGTATCTTAGCAATGAGGAGGATGTACATCAGATGCACAGCCTCTTAGCTGAGTACTTCCTAGGGGCATGGTCAGGAGGTAGAAAGAAGATCTTTACTTACGATAACAACCATTTC---ACTTCCCTGAACATTTCTCATCACAAAAACCATGAAAAAACATCTTCTGATAAGTACTCCTATGACAGACAGACTCCTGAACAACCTTGGGTGTTCCAATGCAACCTTTTGGAGCCTGACATTTTCTTTGTCAATCACAGAAAGATGACAGAGTTGGTGTACCACCTTACCAGGAGTGGGCGGACAGATGACCTCATGTTTGGTGTCATAATGAACTTCAGCTGGCTCTACACAATGATCAAGATTGGCCAATTTGAAAAGGCTTTAACAGATATTGACCTAGCTTACAGTTACACCCAAGAGAAGGAGCTGAAGTTTCTGGCCACCACTCTCCGTAGCATCAAAGTAAAAGTGCTGAAGAATCCAGCATCACTGTCTGCAGAGCTGCAGCAAAGGCTTTTGCCTGTTGTCACCTCCCTGCCTAAGCTCAGACACCTCCTCCTGGAGTGTGACAAAGATGGCCCAAAGTACACGGTGAACACCAAGAGAGTCATTCAGTACTTTGCCAGCATTGCTGCAGTTGGGAGCAAAAAAGACACCAGCAAGGGAACTCTCGAAGATCAAATCATTCAGGCAAACCCAGCACTGGAGGCCTTCGGCAACGCCAAAACATTAAGAAATGACAACTCGTCCCGTTTTGGAAAATTTATCCGAATCCATTTCGGCATGAGCGGCAAGCTGTCATCTGCTGACATAGAGACGTATCTGCTGGAAAAGTCACGAGTTACCTTTCAGCTGAAAGCGGAAAGGAACTATCACATCTTTTACCAGATCCTGTCCAATCAAAAGCCAGAGCTGTTGGACATGCTGCTGATCACCAACAACCCATACGACTACTCCTACATCTCCCAAGGAGAGGTAACAGTCCCCTCCATCAATGACTCAGAGGAGCTGATGGCCACCGATGGTGCCTTTGATGTGCTTGGCTTCACTCCAGAGGAGAAGATGAGTGTCTACAAGCTAACTGGTGCCATCATGCACTACGGCAACATGAAGTTCAAACAGAAGCAGCGCGAAGAGCAGGCTGAACCTGATGGAACCGAGGCTGCTGATAAATCAGCTTACTTAATGGGGCTGAACTCTGCTGATCTCATCAAGGGCCTTTGCCACCCCCGAGTCAAGGTAGGAAATGAATATGTCACCAAAGGGCAGAATGTAGACCAAGTCTACTATGCCATTGGTGCTCTGATGGAGCCAGATCACTGGCCTTCACTATTTGAGCACAAGTTCCTCCCCTACGCCCTGCTGGCCTTTGCTGGAATCATGTACATTCCTGCTTTGGGCTGGGAGTTCCTTGCCTCTACACGGCTCACTTCAGAGCTCAATTTCCTGCTTCAAGAGATTGATAACTGCTATCATCGAGCTGCTGAGGGCCGGGCCCCAAAGATCGAGAAGCAAATCCAGTCCAAAGGACCGGGCATAACTGAGCGGGAAAGGAGGGAGATCATAGAGAATGCAGAGAAAGAGAAGAGCCCTGAGCAAAACCTTTTTGAGAAATATTTGGAGAGACGAGGCCAAAGCAACTTTTTGGCCAAGATCTACTTGGCACGCCACCTTTCTATTATCTGCCTCAGTTCAATCCCCATTTCCTACCTGAGCACCTACTATGCCCGCCAAAGGCAGAATGAGTTCACCTGTGCACTAGGTGAGCCCCCAGATATTAGCAGCTATTCAGAGCTGAAGCTCAGGGTCAACTGTAAGCTGCCTGCTGTGCAGCTGCAGCGCATCATGGCAGCAGTAGATATTGCCCTACTCTGCACCATGAACCTCATCATTCTTGTTAATTTGTTGCATCTTTTTGTGGTGCGAAAGTCCAACTTTGTATTTGACAAACTGCATAAAGTTGGAATTAAAACACGGCGACGCTGGCAGAAGTCTCAGTTCTGTGATATCAACATCCTGGCCATGTTCTGCAATGAGAACAGGGACCACATCAAGTCGCTCAACCGACTGGACTTCATCACCCTGCAGACCCATGACCCCAACAAAGAGGCCTTCAAGTGCGAGGAGTGTGGGAAGCACTACAACACCAAGCTGGGATACAAGCGCCATGTGGCCATGCACTCCGCCACAGCGGGGGATCTCACCTGTAAAGTGTGCATGCAGAGCTACGAGAGCACGCCTGTTCTCCTGGAGCACCTTAAGAGCCACTCTGGGAAGTCCTCAGCTGGTGCCAAGGAGAAAAAACACCCATGCGACCACTGTGACCGTCGTTTCTACACGCGGAAGGATGTGAGACGACACATGGTGGTCCACACGGGCCGAAAGGACTTCCTATGCCAGTACTGTGCTCAGCGCTTTGGCAGGAAAGACCATCTGACGCGCCATGTGAAGAAGAGCCACTCGCAGGAGCTGCTGAAGATCAAGACAGAGCCTCCGGATATGTTAGGTCTTTTAGCTACAGGGTCTCCACCCTGCTCTGTGAAGGAGGAGCTCAGCCCCATGATGTGTGGCATGGGGCCCAACAAAGACCCCATGATGGGCAAACCATTCCCTAGTGGGGCACATTTTCCAATGGGCATGTACAACCCCCACCATCTCCAGGCCATGTCGAATTCTGGGGTGGGTCACCCACACCCGTCCCTGATGCCCAGCTCCTTGTCTGCAGCTATGGGCATGGGTTGTCACATGCTGATTTACGCTTCTTTCTCATTCATGGGATGTTTACAAATCAGTGATGGATCAAATATTGTGAACCTGTTGGCAAGTAACTCCCCGAGTGTTTCATACGCTCTGACCCAGCAGAAATACTTTAGTAACTACAGTCCAGTGATTGGGTTTTATATTTATGAACCCATCGAGTACTGGAACTCCACAGTGCAGGAGCACTTGAAGACTTTGAGTCATGGTTTCAACAAGATTTCTTGGATGGACAACTTTTTCCACTACCTGCGGGTAGTGAATGTGAGTGCATCAACTAAGACTGACTTCATCACCATTCTTAAGGGTTCCTTCCTACGCAGCCCAGAGTACCAGCACTTCACAGAGGACATCATATTTTCCAAGAACCGTGAGACGGACGAATACGACATTATTGCCTCAAGGATGTACTTGGTAGCGCGGACCACTGAGAAGAAGCGGGAGGAGGTGGTGGAGCTTTTGGAAAAGCTTCGTCCCTTGATGTTGATCAACAGCATCAAATTCATTGCCTTCAATCCAACGTTTGTGTTCATGGACCGGTACAGCTCCTCTGTCATCTCCCCCATTCTGACCTCAGGCTTCAGCGTACTCACCATCCTCATCCTCACTTTCTTCCTGGTCATCAACCCCTTGGGAAACTTTTGGCTCATCCTCACAGTTACATCCGTGGAGCTGGGTGTTTTGGGTTTGATCTTCCAGCCCTTGCATACTCTCCGAGCTGCAGAGAAGGAGCTTCTCCCTGGTTTTCACCAATTTGAATGGCAGCCAGCTCTCAAGAATGTGTCACCATCCTGTAATGTTGGCATTATTAATGGGCTCTCTGGATGGTTTTCCTCGGTGGATGATGCCCCAGCTGACACTATCACTCGGCGCTTTCGCTATGATGTGGCACTGGTGTCTGCTTTAAAGGATCTGGAGGAGGACATTGTGGAGGGGCTGAGAGAGAGTGGGATGGAAGACAGTGCCTGCACATCAGGTTTTAGTGTCATGATCAAGGAATGTTGCGATGGCATGGGTGATGTCAGTGAGAAGCACGGTGGAGGACCAGTTGTTCCTGAGAAGGCTGTTCGTTTTTCTTTCACTATTATGTCTGTCTCTGTCCTGGCAGACGATGAGGTGGAGGAGGTTACCATTTTCACTGAGCCAAAGCCAAATTCAGAACTGTCCTGTAAGCCTCTCTGCCTGATGTTTGTGGATGAGTCAGATCATGAGACACTCACAGCTGTCCTGGGGCCCATAATTGCGGAGCGTAATGCAATGAAAGAAAGTAGGCTTATCTTGTCCATCGGTGGTCTGCCTCGCTCCTTTCGCTTCCACTTCAGAGGCACTGGATATGATGAGAAGATGGTCCGTGAGATGGAGGGGCTGGAGGCCTCTGGGTCCACATACATCTGTACTCTATGTGACTCCAGTCGTGCTGAGGCCTCTCAAAACATGGTGCTGCACTCCATCACCCGCAATCATGAAGAGAACCTAGAACGCTATGAAATATGGAGAACCAACCCCTTTTCTGAGTCTGTAGATGAGCTGCGTGACAGAGTCAAAGGGGTGTCTGCAAAGCCCTTTATGGAGACGCAGCCCACGCTGGATGCATTGCACTGTGACATTGGRAATGCTACTGAATTCTACAAAATCTTCCAGGATGAGATTGGAGAAGTGTACAAAAGGGCCAACCCCAGTCGGGAGGAACGGCGCAGCTGGAGGGCAGCCCTAGATAAACAGCTGAGGAAGAAGATGAAGCTTAAACCGGTAATGAGGATGAATGGAAACTATGCTCGCAGACTAATGACCCAGGAGGCTGTGGAGGTGGTGTGTGAGCTGGTGCCCTCAGAAGAGAGAAGGGAGGTCCTGAGGGAGCTCATGAGGCTCTACCTCCAGATGAAGCCTGTGTGGCGTGCCACCTGCCCAGCCAAGGAATGCCCTGACCTGCTGTGCCGCTACAGTTTTAACTCCCAGCACTTTGCTGACCTCCTCTCCTCTACCTTCAAATATAGGTACAATGGAAAGATAACCAATTATCTGCACAAGACTCTGGCCCATGTACCTGAAATTGTAGAGAGAGATGGATCTATAGGAGCCTGGGCCAGCGAGGGAAATGAGTCAGCAAACAAGCTGTTCAGGCGTTTCCGCAAGATGAATGCTCGTCAGCATGGTGAGATGAAACTGAGGGCCATCTCCTTCTCTAATGACTCATGCTACCTCCCTCCATTACGCTGTCCAGCTGTTTGCCGCCTCGACCCCTATGATGGGCTTCCAGAGAGTTACCTTATCCACGGTGGCCGCACCCCAAATAATGAGATCTCATCAAGCTTGTACCTGCTGACCATGGATAGTCGTGGCTGCAATCGTAAATTAACACTCCTCTGTAAAGAGAAAGAACTAGTGGCAGAAGTGCCGGGGGCCCGATATGGCCACACAATGACCATGGTCCAAAGTCGTGGAAAGACAGCTTGTGTGTTGTTTGGGGGTAGGTCCTACATGCCTTCAGGAGAAAGGACCACAGAGAGCTGGAACAGTGTTGTAGACTGTCCACCTCAGGTGTTCCTGTTTGACCTAGAGTTTGGCTGCTGCTCTGCTCACACTTTACCTGAGCTTAGTGATGGACAGTCTTTCCATTTGGCCCTTGCCAGAGAAGACTGTGTCTACTTTATTGGAGGCCACTCACTGGCCTCAGACTCACGTCCACCTCGTCTTTTTCGCCTGCGCGTTGAGCTTTTGCAAGGCAGCCCCTTGCTTTCTTGTGAAACCTTAGACAATGGTTTGTCTATCTCTAGTGCCATTTTTACCCGTACGGGACCCGCACATAGATATATCATCTTAGGTGGCTATCAGTCAGACTCCCAAAAGAGGATGGAGTGCACTGCTGTGATTCTGGATGAGAAAGGGGTCCACTTTGAGCCCTTAGAAGCACCCACGTGGACCCCAGATATCATCCATAGTCGCACTTGGTTCGGTGGCGGTTCTGGGGAGGGAAGCATCCTGTTAGCTGTGCCTACAGAGGGAAGGCCATCCCAACAAGATATGCATTACTTCTACCAGGTGAACTTCCAAACAGAGAGAGAGACCACACTTGGCTGCAGCCAGGAATCAACAGATTATGATGACTCCACTCCTCTTGAGGATTCTGAGGAGCTTTACTTTGGCCGTGAGCCACATGAGCTGGATGA---CAGTGACGGAGAAGGGGACGCTTACAATGAAGAGGATGAAGAAGATGAATCACAAACTGGTTATTGGATCAAATGCTGCCTCAGCTTTTTTTATGTCCCTATGGTAAACACCACCGGTATTGTCCGGAGTCCTTATGAATACCCTCAGTACTACCTTGTCAACCCAGCAGCTTATGCTGCTCTGGGTGCCTACATGTTCTTTCTCATCCTTGCTGGCTTCCCCATCAACTTCCTTACGCTCTATGTCACCATTGAACACAAGAAGCTGCGAACCCCTCTAAACTACGTGCTTCTGAACCTTGCGGTGGCTAACCTCTTCATGGTGTTTGGAGGATTCACCACAACGATGTACACCTCTATGCATGGCTACTTCGTCCTAGGTCGCCTTGGCTGCAATCTGGAAGGATTCTTTGCTACCCTCGGTGGTGAGATGTCCCTCTGGTCACTGGTTGCTCTGGCTATCGAAAGGTGGTTGGTTGTCTGCAAGCCCATTAGCAACTTCCGCTTTGGGGAGAACCACGCAATTATGGGCTTGGCCTTCACCTGGATAATGGCCCTTTCTTGTGCTGGACCCCCTGTTGTTGGCTGGTCTCGTTACATCCCTGAGGGCATGCAGTGTTCATGTGGAGTCGACTACTACACAGAAGGTTTCAACAACGAGTCGTTTGTTATCTACATGTTCATCTGCCACTTCCTCATTCCACTGGCTGTTGTGTTCTTCTGCTACGGCCGCCTGCTCTGTGCTGTCAAGGAGGCTGCTGCTGCCCAGCAGGAGTCTGAGACCACCCAGAGGGCTGAGAGGGAAGTCACCCGCATGGTTGTTATCATGGTTATTGCCTTCCTGATATGTTGGTTGCCCTATGCCGGAGTGGCCTGGTGGATCTTCACACATCAAGGCTCTGAATTTGGACCAGTCTTTATGACCCTCCCAGCCTTCTTTGCCAAGAGTTCCTCCATCTACAACCCTCTGATTTACATCTGCATGAACAAGCAGTTCCGCCATGCCATCAGCTTGGTTAATGAGGAGGCTGTCAAGTTCCTCCTCCTGAACAATGCCAATCCTAACCTTGCAAAYGCCCGTGGCTCGACACCACTCCATCTGGCCACAGAGAAGCACCTGAAGTTGATGGCAGAACTTCTGCTTGGTCGGCGCAGCACCAACGTGAATGCCAAAGATGAGGACCAGTACACAGCTTTACACTGGGCAGCTCAGAATGGAGATGAGGCTATCACACGCCTGCTGCTTGACCGGGGGGCAGCCATCAACGAGACCGATGGACAGGGACGCACACCAGCTCACGTGGCCTGCCAGCATGGCCAGGAAAATGTATTCCGGGTACTTCTGAGCCGTGGTGCCGATGTTCAGGTCAAGGGCAAGGACAACTGGACGGCGCTCCACTACGCTGCCTGGCAAGGGCATCTGGGCATTGTCAAGCTGCTGGTAAAGCAGGCCGGCGCCGACGTCGATGGTCAAACGACAGATGGCCGCACACCACTGCATCTGGCATCCCAGAGGGGGCATTATCGAGTGGCACGGATCCTGATTGAGCTAGGAGCGGACGTCCACACGACATCAGCTGGGTTAAAGACACCACTGCATGTGGCCGCTGAAACGGGTTACACCATTGATATGAGTCCCCTGGGGCCCCAGTGGAAGGAGAACCCACGACCTTTCTCCTGCTCCATTGAGGATCCCACCAAACAGACTAAGTTCAAAGGCATCAAGACCTACATTTCATACCGGGTGACGCCGAGTCACACAGGACATCCTGTCTACAGACGCTACAAACACTTTGACTGGCTGTACAACCGCTTGCTTCACAAGTTCACTGTGATCTCTGTGCCTCACCTGCCTGAGAAGCAGGCCACGGGGCGATTTGAGGAAGACTTCATTGAGAAGCGCAAGAGGCGACTGATACTGTGGATGAACCATATGACCAGTCACCCAGTCCTTTCCCAGTATGAAGGCTTTGAGCACTTTCTGATGTGCGCTGATGACAAGCAGTGGAAACTGGGCAAAAGAAGGGCAGAGAAGGATGAGATGGTGGGCGCCCATTTCATGCTGACTCTCCAAATCCCCAATGAGCACCAGGACCTTCAGGATGTTGAGGAGCGGGTTGACAACTTCAAGTCCTTCGCTAAGAAGATGGATGACAGCGTGATGCAGCTGACACACGTTGCCTCGGAGCTTGTGCGTAAACACCTGGGTGGATTCAGGAAGGAGTTCCAGCGGCTTGGAAATGCCTTCCAGGCTATTAGCCAGGCATTCACGCTGGACCCACCCCATAGGTCAGATGCACTCAACAATGCCATATCCAAATCTCGCTTTCACCCTGGCGTGGGGACTGGGCCTGGCACAGAGCGCAGCGTCCCACTCGGCAACAGCTTGCTATCCCCGCAGCAAACCGACGAGCCCAGTACCCCCCCGCAGCGATGGTTTGTCACCCCTGCCAACAACCGACTGGACTTTGCTGCCTCGGCATACGACGCCGCTGATTTTGCCGGTAACGCGGCCACCTTACTGTCCTACGCAGCGGCCGGAGTGAAGGCTCTTCCCCTGCCGACTGCAGGCTGCTCCAACCGGCCTCTTGGCTATTACGCAGATCCGTCTGGCTGGGGAGGACGCACGCCGCCGCAGTATAAATCCAGCTCGGTCTTTTCCTGCTGGCCCACTAACTCCATCGGTGGCAGAAGCTACCTGGAGGAGGGCGACTCGATCACGACAGAGAGGTCACCAATTGGCGGCTCGGAGGAGACCAAACCAAAAGACATAGAAACGCCGTCCTCCATTAAGTCCATCGATTCGAGCGATTCTGGTATCTTTGAACAGGCCAAGCGGAGAAGAATCTCACCTTCTGCAACACCGGTTTCAGAGACAGTGTCCCCGTTAAAGTCTCACGAGCAGAAGAACCTGCTGAACGTCGAGGAAGTCACCGACCCCGATGTCGTGCTTCACAATCTGCTCAGAAACGCCCTGCTCGGCGTCACCGGGACCGAGCTGGTGAAGGTAATGGGGCTTTCTAATTACCACTGCAAGCTGCTGTCGCCCGTCCTCACCAGGTATGGCATGGATAAACAAACCGGCAAAGCCAAGCTGCTGAGGGAGATGAACCAAGGGGAGATGTTTGACTGTTCCATCCTGGGGGACAGAGCTTTTCTCATAGAGCCAGACCATGTTTCCACCATAGGCTACGGCAAAGATAGGTCAGGGAGCCTCATATACCTCCACGACACTCTGGAGGAGGTGAAGAAAGCCAACGGTAACAGAGAGTGTCTCATCCCGGTCCACGTGGATGGAGACGGGCACTGCCTGGTCCACGCCGTGTCCAGAGCTCTGGTGGGCAGAGAACTGTTCTGGCATGCCCTCAGAGAAAATCTCAAGCAGAACTTCAAGCAAAACCTGGACCGCTATAAGGCACTCTTTCAGGACTTTATAGATGCTGCAGAGTGGGAGGACATCATCAATGAGTGCGACCCCCTTTTCATCCCACCGGAAGGCGTGCCGCTTGGGCTACGCAACATCCACATATTCGGCTTAGCCAATGTCCTCCACCGACCCATAATTCTCCTGGACTCCCTGAGTGGGATGAGGAGCTCTGGGGACTATTCTGCCACCTTCCTGCCCGGACTGCACTCAACAGGCGAAGTCACAGAGAGAGAAGTGGCGTTGGGGATAAATCCGTTCGCGGATGGGATGGGCGCCTTCAAAATAAACCACAGCTCCCACGATATTGGCGCGGCTTTCAACTCCACCAGGGACTTTCTCTTCAGAAATCGGGGTTTTGGGGATGCCACCGGGGCGCAGCACAGTCTGTTCGCCTCCGGAAGTTTCGCAGGGCCACATGGACACTCAGATGCAGCGGGGCACCTGCTCTTCCCAGGGCTCCACGAGCAAGCAGCAAGCCATGCCTCTTCCAACGTGGTCAACAGCCAGATGCGGCTGGGCTTCTCGGGGGACATGTACGGACGGGCCGACCAGTATGGCCACGTTACGAGCCCAAGGTCTGACCACTATGCTTCAACCCAGTTGCACGGCTATGGCCCCATGAACATGAATATGGCCGCACACCACGGAGCAGGGGCCTTCTTTCGATACATGAGGCAGCCGATCAAACAAGAGCTTATCTGCAAGTGGATCGAACCGGAGCAACTAACGAATCCCAAAAAGTCGTGCAACAAAACTTTTAGCACGATGCACGAGCTTGTGACCCATCTAACGGTGGAGCATGTGGGGGGACCAGAGCAGACGAACCACATTTGCTTCTGGGAGGACTGCGCCAGAGAAGGAAAGCCATTCAAAGCCAAATACAAACTTGTAAATCATATCAGAGTACACACCGGTGAAAAACCCTTTCCGTGTCCGTTCCCCGGCTGTGGC
>Anguilla_anguilla
------------------------------------------------------------------------------------------------------------------------------------------------------------------------------------------------------------------------------------------------------------------------------------------------------------------------------------------------------------------------------------------------------------------------------------------------------------------------------------------------------------------------------------------------------------------------------------------------------------------------------------------------------------------------------------------------------------------------------------------AACGCGGCCCGGCGGCGGGTGATGGAGGAGACCTACTACCACCACATCTACCACACGGTGGCCATCGAGGGCAACACGCTCACCCTGTCGGAGATCCGGCACATCATCGAGACGCGCTACGCCGTGCCGGGCAAGAGCCTGCAGGAGCAGAGCGAGGTCATCGGCGTGGACGCCGCCATGAAGTACATCAACACCACGCTGCTCGCCCGCGTGGGCTCCGTCGCCATCGGCGACATCCTGGAGATCCACCGGCGCGTCCTGGGCTACACGGACCCCGTGGAGGGCGGCCGGCTGCGCACCAGCCAGGTGTTCGTGGGCCACCACATCCCGCCCCACCCGCGGGACCTGGAGCACCACATGCAGGAGCTGGTGCAGTGGCTGAATTCGGAGGAGGCGCTCAACCTTCACCCGGTGGAGTTCGCCGCCCTGGCCCACTACAAGCTGGTGTACGTGCACCCCTTCGTGGACGGCAACGGCAGGACGTCCCGGCTGCTGATGAACCTGATCCTGATGAAGGCGCGCTACCCGCCCATCACCATCCGCAAGGAGCAGCGGGCCGAGTACTACGCCGCCCTGGACACGGCCAACGAGGGCACGGACGAGTATATTGTGGTCTTCAGCCGCTCTGTTAACAGGCTAATCCTGAACGAGGCGGAGCTGATCCTGGCACTAGCGCAGGAGTTCCAGATGAAGGTCGTCACCGTGTCCCTGGAGGAGCAGTCCTTTGCGGACATCGTCCGAGTCCTCAGCAGGGCGTCCATGCTGGTCAGTATGCATGGGGCCCAGCTGGTCACCTCTCTCTTCCTTCCTCGTGGCGCCGCTGTGGTGGAGCTGTACCCATATGCCATCAACCCAGAGCATTATGCTCCCTACAGGACACTGACCTCGCTGCCAGGTATGGACCTGCAGTATGTGGCCTGGAGGAACACCAAGGAGGAGAACTCTGTGACCTTCCCAGAGCGTGCCTGGGATCAGGGTGGCATTGCACACTTGGAGAAGGAGGAGCAGGACCGTATCATGAAGAGCAAGGAGGTGCCGCGACACCTGTGCTGTCGGAACCCGGAGTGGCTTTTCCGCATCTACCAGGATACCAAGGTGGACATTGCCTCCCTTCTGGATGCCCTGCACCAGGGACTGGCCTCCAGGCCAGGGCCCAAGAGGGCTAGGCCTGCCAGCACAGTCCACCCAGGCAGGGTGAGGGAGCCCAAGTGCCAGACCTCCGTCCAGGCGACCAACGAGGCCAAGCTGACCGTGTCCTGGCAGATCCCCTGGAACCTCAAGTACCTGAAGGTGAGGGAGGTGAAGTATGAGGTATGGATTCTGGCCACCTTCCTCAAACTGACCTCCCTGGGATTCATCATCGGCGTCGGCGTGGTGGGCAACCTCCTGATCTCCATCCTCCTGGTGAAAGACAAGAGCCTGCACAGGGCGCCCTACTACTTCCTGCTGGACCTGTGCGCCTCGGACATCCTGCGCTCCGCCGTCTGCTTCCCCTTCGTCTTCACCTCCGTCAAGAACGGCTCGGCCTGGACGTACGGCGCGCTCACCTGCAAGGTGATCGCCTTCCTGGGCGTGCTCTCCTGCTTCCACACCGCCTTCATGCTCTTCTGCGTCAGCGTCACGCGCTACCTGGCCATCGCGCACCACCGCTTCTACACCAAGCGGCTCACCTTCTGGACCTGCCTGGCCGTCATCTGCATGGTGTGGACGCTGTCCGNNNNNNNNNNNNNNNNNNNNNNNNNNNACGTGGGGACGTACTCCTTCATCCGGGAGGAGGACCAGTGCACGTTCCAGCACCGCTCCTTCAGGGCCAACGACTCGCTGGGCTTCATGCTGCTGCTGGCCCTCATCCTCCTCGCCACGCAGCTCGTCTACCTCAAGCTCATCTTCTTCGTCCACGACCGGCGGAAGATGAAGCCGGTGCAGTTCGTGCCGGCCGTCAGCCAGAACTGGACCTTCCACGGGCCCGGGGCCAGCGGCCAGGCGGCCGCCAACTGGCTGGCGGGTTTCGGCAGGGGCCCCACCCCGCCCACCCTGCTGGGGATCCGGCAGAACACCAACGCGGCGGGGCGGCGGCGCCTGCTGGTGCTGGACGAGTTCAAAACGGAAAAGAGGATAAGCAGGATGTTCTACGCCGTCACCTTCTTCTTCCTGGCGCTCTGGGGGCCCTACCTGGTGGCCTGCTACTGGAGGGTGTTCGCCAGGGGCCCCGTGGTGCCCGCCGGGTACCTGACTGCAGCCGTCTGGATGAGCTTCGCCCAGGCCGGGGTCAACCCCTTCATCTGCATCTTCTCCAATCGGGTGCACGAAAGCATTGAGCAGCTCTTCTTCTCCATCGAGAATAAGCTGGGGTCCAGGTTTGTGTTCAGGGCGCTGGGGTACATCACCATGGCCCGGGCCGGACTGACAGAGATGGAGCTGGAGGACATCCTGTCTTTGGACAACAGCGTCCTGAGTGACATCTTGGTGGGCTCCAACTTCAAGAACCCACTGCGGATCTCCTATGACCTCATCGCCCAGCTCAAGGAGGAACTGGAAGGGTACCTGGTGGAGAGGCAGGTGCGGAATGTGACGCTTATGGTGTGGGCTAACCGGCACCTGCACCTCATTGCCCAGAAGCTGTATCTGAGCAATGAGGAGGATGTTCATCAGATGCACAGCCTTCTGGCCGAGTACTTCCTGGGGGCTTGGGCTGGCGGGAGAAAGAAAATATTTCACTGCGACAACAATCACTTT---GCCTCCCTCACCATCTCCCACCACAGGAACAGCGACAAGGCGAACACCGAGAAACACTCCTACGACCGGCAAACGCCGGAGCAGCCCTGGGTGTTCCAGTGTAACCTGCTGGAGCCCGACATCTTTTTTGTCAACCACAGGAAGATGACGGAGCTGCTCTACCATTTGACGCGGAGTGGACGAACAGACGACCTCATGTATGGTGTCATCATGAACTTCAGCTGGCTATACACCATGATCAAGATCGGGCAGTTCGATAAGGCGCTGTCGGACATCGACCTGGCCTACAGCTACTCACAGGAGAAGGAGATCAAATTCTTGGCTGCCACCTTGCGTAGCATCAAGGTGAAGGTCACCCGAAACCCAGCGTCGTTATCCGCCGAGCTCCAACAGAGACTCCTCCCAGTTGTCACCTCCTTGCCCAAGCTTCGTCACCTTCTGCTGGAGTGTGACAAGGACGGACCCAAGTACACTGTGAACACCAAGAGAGTCATTCAGTATTTTGCCAGCATTGCTGCTGCAGGAGGAAAGAAGGATACCAGCAAGGGAACACTGGAGGATCAAATTATCCAGGCAAACCCAGCCCTGGAGGCTTTTGGCAATGCCAAGACTGTGAGAAATGACAACTCCTCACGTTTTGGGAAATTCATTCGCATTCATTTCGGAGTAAGTGGCAAGCTGTCCTCTGCTGACATAGAAACCTACCTACTCGAGAAATCCCGTGTCACCTTTCAGCTCAAATCTGAGAGGAACTATCACATTTTCTACCAGATCACATCCAACAAAAAGCCAGAATTGCTGGACATGATGTTAATCACCAACAACCCGTACGATTATGCTTATGTCTCCCAAGGAGAGGTGACGGTCGCATCCATCGATGACTCAGAGGAACTGATCGCCACAGACAGTGCCTTTGATGTGCTGGGCTTCACGCCCGAGGAGAAGATGGGCGTCTATAAGCTGACGGGTGCCATCATGCATTATGGAAACATGAAATTCAAGCAGAAGCAGCGTGAGGAGCAGGGCGAGCCTGATGGCACTGAGTCTGCTGACAAGTCAGCCTACCTGATGGGGCTGAACTCTGCTGACCTTCTCAAGGGACTCTGCCATCCACGGGTTAAAGTCGGAAATGAGTATGTCACCAAAGGTCAAAATGTGGATCAAGTCTACTATTCCATTGGTGCACTGGTGGACCCCGCCCTCCGGCCCTCCCTCTTCGAGCACAAGTTCCTGCCCTACGCCCTGCTGGCCTTCGCCGGCATCATGTACCTGCCCGCCCTGGGCTGGGAGTTCATGGCCTCCACGCGCCTCACCTCCGAGCTCAACTTCCTGCTCCACGAGATCGACAACTGCTACCACCGGGCGGCCGAGGGCCGGGCGCCCAAGATCGAGAAGCAGATCCAGTCCAAGGGGCCGGGCATCACCGAGCGGGAGCGCCGCGAGATCATCGAGAACGCCGAGAAGGAGAAGAGCCCCGAGCAGAACCTCTTCGAGAAGTACCTGGAGCGCCGCGGCGAGAGCAACTTCCTGGCCAAGCTGTACCTGGCCCGCCACCTGGCCATCATCTGCCTGAGCTCCATGCCCATCACCTACCTGAGCGCCTACTACGCCCGCCAGCGGCAGAACGAGTTCACCTGCGCCCTGGGCGAGCTCCCGGACGTCAGCAGCCCGCCGCCGCACCGGCTGGACGTCAACTGCAAGCTGCCGGCCGTGCAGCTCCAGCGCATCATGGCCGCCGTGGACCTGGGCCTGCTCGCCGGCGTCAACGTCATCATCCTGCTCAACCTGCTGCACCTGTTCGTGGTGCGCAAGTCCAACTTCGTCTTCGACAAGCTGCACAAGGTGGGCATCAAGACGCGGCGGCGCTGGCAGCGCTCGCAGTTCTGCGACATCAACATCCTGGCCATGTTCTGCAACGAGAACCGCGACCACATCAAGTCGCTCAACCGCCTGGACTTCATCACCCTGCAGACCCACGACCCCAACAAAGAGGCCTTCAAGTGCGAAGAGTGCGGCAAGAACTACAACACCAAGCTGGGCTACAAGCGCCACATGGCCATGCACGCGGCCACCAGCGGCGACCTCACCTGCAAGGTGTGTCTGCAGAGCTACGAGAGCACGCCCGTGCTGCTGGAGCACCTCAAGAGCCACTCGGGAAAGTCCTCGGGCGGGGCCAAGGAGAAAAAGCACCCCTGCGACCACTGCGACCGNNNNNNNNNNNNNNNNNNNNNNNNNNNNNNNNNNNNNNNNNNNNNNNNNNGCCGCAAGGACTTCCTGTGCCAGTACTGCGCCCAGCGCTTCGGCCGCAAGGACCACCTGACCCGGCATGTGAAGAAGAGCCACTCGCAGGAGCTGCTGAAGATCAAGACGGAGCCGCCGGACATGTTGGGCCTGCTGGGTACCGGCTCTCCGCCCTGCCCTGTAAAAGAGGAGCTCAGCCCCATGATGTGT---ATGGGCCCCTCCAAGGACTCCCTGATGGGCAAGCCCTTCCCC---GGTGCT---TTCCCCATGGGCATGTACAACCCCCAC---CTGCAGGCTATGTCCAACTCAGGGGTGTCC------CACCACTCTCTGGTGTCTGGGTCGCTGTCTGCTGCCATGGGAATGGGCTGCCACATGCTGATCTACGCTTCGTTTTCGTTCATGGGATGTTTACAAATCAGCGACGGGTCGAACATAGTCAACCTCCTGGCCAGCAACTCCCCGAGCGTCTCCTACGCTCTGACCCAGCAGAAGTACTTCAGCAACTACAGTCCGGTCATCGGGTTCTACATCTACGAACCCATCGAGTACTGGAACGCCACGGTTCAAGAGCACCTGAAGACGCTGGGCCACGGGTTCAATAAGATCTCGTGGATTGACAACTTCTTTCAGTATCTGAAGGTGGTGAACGTGAGCGCGTCGACCAAAAGCGAATTCATAACCATCCTCCAAACTTCTTTCTTAAGGAGCCCAGAGTACCAGCACTTCAAGGACGACATCATATTTTACAAAATGAGG------GATGAGACGGAGATCATCGCGTCCCGGATGTACCTGGTGGCCCGGACCACGGAGAAGACGCGAGAGGAGGTGGTGGAGCTCCTGGAGAGACTGAGGCCGCTCTCTCTCATCAACAGCATCAAATTCATCGTCTTCAACCCCACCTTCGTCTTCATGGATCGGTATAGCTCGTCGGTCATCTCCCCCATCCTCACCTCGGGCTTCAGCGTCCTGATCGTCCTGATCCTGACCTTCTTCCTGGTCATCAACCCCCTGGGAAACTTCTGGCTGATACTGACGGTCACCTCGGTGGAGCTGGGGGTCCTGGGCCTA------------------------------------------------------------------------------------------------------------------------------------------------------------------------------------------------------------------------------------------------------------------------------------------------------------------------------------------------------------------------------------------------------------------------------------------------GACGTCACGCTCTTCCGCGAGCCCAAGCCCAACTCCGAGCTCAGCTGCCGGCCGCTCTGCCTGATGTTCGTGGACGAGTCCGACCACGAGACGCTGACCGCCATCCTGGGGCCCGTGGTGGCCGAGCGCGACGCCATGAAGGAGAGCCGGCTCATCCTGCCCGTGGGCGGCCTGCCGCGCTCCTTCCGCTTCCACTTCCGCGGCACGGGCTACGACGAGAAGATGGTGCGCGAGCTGGAGGGCCTGGAGGCCTCGGGCTCCACCTACGTCTGCACGCTGTGCGACGCCACGCGCGCCCAGGCCTCGCACAACATGGTGCTGCACGCCGTCACGCGCTGCCACCGGGAGAACGCCGAGCGCTACGAGCTGTGGCGCACCAACCCGTACGGCGAGTCCGCCGACGAGCTGCGCGACCGCGTCAAGGGCGTGTCCGCCAAGCCCTTCCTGGAGACGCAGCCCACCATGGACGCCCTGCACTGCGACATCGGCAACGCCGCCGAGTTCTACAAGCTGTTCCAGGACGAGATCGGCCAGGTGCACCTGCGGGCCGGCCCAGGCCGGGAGGA-----GGCGCTGGCGGGCGACGCTGGACAAGCAGCTGAGGAACAAGCTGAAGCTGAAGCCGGTGATGCGGATGAACGGGAACTACGCGCGGCGGCTGATGACCCGGGAGGCGGCGGCGGCCGTGTGCGAGCTGGTGCCGGGCGAGGAGCGGCGGGAGGCCCTGCGCGAGCTGATGGAGCTCTACCTGCAGATGAAGCCCGTCTGGCGCTCCCCCTGCCCCGCCCGCGAGTGCCCCGACCAGCTGCTGCGCTACAGCTTCAACTCGCAGCGCTTCGCCGACCTGCTCGCCGCCACCTTCCGCCACCGCTACGACGGCAAGATCACCAACTACCTGCACAAGACGCTGGCGCACGTGCCCGAGATCATCGAGCGCGACGGCTCCATCGGCGCCTGGGCCAGCGAGGGGAACGAGTCCGGGAACAAGCTGTTCCGCCGCTTCCGCAAGATGAACGCCCGCCAG---------------------------------------------------------------------------------------------------------------------------------------------------------------------------------------------------------------------------------------------------------------------------------------------------------------------------------------------------------------------------------------------------------------------------------------------------------------------------------------------------------------------------------------------------------------------------------------------------------------------------------------------------------------------------------------------------------------------------------------------------------------------------------------------------------------------------------------------------------------------------------------------------------------------------------------------------------------------------------------------------------------------------------------------------------------------------------------------------------------------------------------------------AACTTCTACGTCCCCATGTCAAATGTCACCGGCGTGGTGAGGAGTCCGTTCGAATATCCACAGTACTACCTTGCAGAACCATGGGCTTATTCAGCTCTGGCTGCTTACATGTTCTTCCTGATCATCGCCGGATTCCCCATCAACTTCCTCACCCTGTATGTCACCATCGAACACAAGAAACTAAGGACCCCCCTGAACTACATTCTGCTGAACCTGGCTGTGGCCGACCTCTTCATGGTGTTTGGCGGATTCACCACCACGATGTACACCTCCATGCACGGCTACTTCGTCTTCGGCCCCACCGGCTGCAACATCGAAGGTTTCTTCGCCACCCTCGGCGGTGAGATCGCGCTCTGGTGCCTAGTCGTCTTGGCCGTTGAGAGGTGGATGGTTGTCTGCAAGCCAATGAGCAATTTCCGCTTTGGTGAGAACCATGCCATCATGGGCGTTGCGTTCACCTGGGTGATGGCTCTGGCCTGTGCTGCCCCCCCTCTCTTTGGCTGGTCTCGGTACATTCCTGAAGGTATGCAGTGCTCGTGTGGGATTGACTACTACACCGAG---ACCTACAATGAGTCCTTTGTCATCTACATGTTTATCTGCCACTTCACCATCCCGCTCACGGTCATCTCTTTCTGCTATGGCCGACTGGTGTGCACCGTCAAAGAGGCCGCTGCTCAGCAACAGGAGTCAGAGACCACCCAGAGGGCCGAGCGGGAGGTCACCCGCATGGTCATCATCATGGTCATCTCATTCCTGGTCTGCTGGGTGCCCTACGCCAGCGTGGCCTGGTACATCTTCACCCACCAGGGAAGCAGCTTTGGACCCATTTTCATGACCATTCCAGCCTTCTTTGCCAAGAGTTCATCCCTCTACAACCCCCTCATCTACATCTGCATGAACAAGCAGTTCCGATATGCCATCCAGCAGACCAATGAGGAAGCGGTGAAGTTCCTCCTCCTCAGCAATGCCAACCCCAACCTGCCCAACGCCAAGGGCTCCACAGCGCTTCACCTGGCCACGGAAAAGAGGCTGAAGAACATTGCCGAACTGCTGCTGGGC---CGCAAGACCAACATCAACGCCAAGGATGAGGACCACTACACCCCGCTGCACTTCGCCGCCCAGAATGGCGACGAGACCATCACCCGCCTACTGCTGGACCGCAATGCCGCCATCAATGAGGTGGACTTTGAGGGACGCACCCCGTCGCACATCGCCTGCCAGCACGGGCAGGAGAACGTGGTGCGCGTGCTGCTTAGCCGGGGGGCCAACGTCCACGTCCAGGGGAAGGACAACTGGACCCCCCTCCACTTTGCGGCCTGGCAGGGTCACCTGGCCATCGTCAAGCTGCTGGCCAAGCAGGCGGGGGCCGACATCAACAGACAGACCTCGGACGGGCGGACGGCACTGCACCTGGCCTGCCAGAGGGGGCAGTACAGAGTCGCGCGGATCCTCATTGAGCTGGGCGCTGACATCCACATCATGGCTGCCGGCCTGCGAACGCCCTTGCACGTGGCGGCCGAGACGGGCTACACTATCGAAATGGGCTCCTGGGGGCCCCAGTGGAAGGAGAGCCCCCAGCCGTTCTCCTGCTCCATAGAGGACCCCACCAAGCAGACCAAGTTCAAGGGCATAAAGACCTACATCTCATATCGCGTGACGCCCAGCCACACAGGCCGGCCTGTGTACCGCCGCTACAAGCATTTTGACTGGCTGTACAACCGACTGCTGCACAAGTTCACGGTCATCTCTGTCCCCCACCTGCCCGAGAAGCAGGCCACAGGTCGCTTCGAGGAGGACTTCATTGAGAAGCGCAAGCGGCGGCTCATCCTATGGATGGACCACATGACCAGCCATCCGGTGCTCTCGCAGTATGAGGGCTTTGAGCACTTCTTGATGTGCGCCGACGACAAGCAGTGGAAGCTGGGAAAGCGGCGGGCAGAGAAGGACGAGATGGTGGGCGCGCACTTCATGCTCACCTTCCAGATTCCCAATGAGCACCAGGACCTGCAGGACGTAGAGGAGAGGGTGGACTCCTTCAAGGCCTTCGCCAAAAAGATGGACGACAGCGTGCTGCAGCTCACGCACGTGGCCTCCGAGCTGGTGCGCAAGCATCTGGGAGGCTTCCGGAAGGAGTTCCAGAAGCTGGGGAACGCCTTCCAGTCCATCAGCCAGGCATTCACTCTGGATCCTCCCCACTGCTCTGATGCCCTCAACACCGCCNNNCACAAATCCCGCTTCCACCCTGGCGCCGGGACCGGTCCTGGCACGGACCGCAGCGTCCCACTTAGCAACAGCTTGCTATCCCCGCAACAAGCCGAAGAGACCGCAGCCTCCCCGCAGCGATGGTTTGTCACCCCTGCCAACAATCGACTGGACTTTGCCGCCTCGGCATACGATGCCGCTGATTTTGCCGGTAACGCGGCCACCCTGCTGTCTTACGCAGCTGCTGGAGTCAAGGCGCTTCCACTGCCCACTGCGGGGTGTTCAGGTAGACCTCTGGGTTATTACGCCGACCCCTCGGGCTGGGGCACGCGCACTCCACCCCAGTATAAATCCAGCTCAGTTCTGTCCTGTTGGCCAACAAATTCCGCTGGGAGCAGGAATTACCTGGATGAGGGGGACACGATGACAACGGAAAGGTCTCCACTCAGTGCGTCCGAGGATGCCAAACCTAAAGACATAGAGACGCCTTCCTCCATTAAATCGATCGATTCAAGTGATTCTGGAATTTTTGAGCAGGCGAAACGGAGGCGAATATCCCCTTCTGCCACGCCGGTTTCTGAAACTGCGTCTCCGTTGAAAAGCCACGAGCAGAGAAATCTTTTAAAAGTGGAGGAAGTCACCGATCCGGACGTTGTGCTTCACAATTTGCTGAGAAATGCTCTGCTTGGTGTAACCGGAACGGAGTTAGTAAAAGTGATGGGACTCTCCAACTACCATTGCAAGCTGCTGTCTCCCGTTCTCACACGATACGGGATGGATAAACAGACAGGTAAAGCCAAATTATTAGGAGAGATGAATCAAGGGGAAATTTTCGATTGCTCGCTATTGGGGGACAGAGCCTTTCTGATCGAGCAGGAACATGTATGTACTGTCGGCTATGGCAAAGATCGATCAGGCAGTCTTACTTACCTGCACGACACATTGGAGGAGGTGAAGAAAGCTAACTGGAATAAAGAGTGTCTCATTCCTGTTCATGTGGATGGAGATGGACACTGCTTGGTCCATGCTGTATCTAGGGCACTTGTGGGGAGAGAGCTGTTTTGGCATGCTTTAAGAGAAAATTTGAAGCAGAATTTCAAGCAAAACCTTGATCGCTATAAGGCTCTTTTTCAAGATTTTATAGATGCAGCGGAATGGGAGGACATCATAAATGAATGTGACCCTTTGTTTATTCCACCAGAAGGGGTGCCATTAGGACTGCGCAACATTCACATATTTGGGTTGGCTAACGTGTTGCACCGGCCCATAATCTTACTAGACTCGCTGAGTGGGATGAGGAGCTCTGGGGATTATTCTGCAACATTTCTACCAGGACTGCACTCAACCGGAGAAGTCACAGACAGAGAAGTGGCTTTGGGGATAAATCCCTTTGCTGATGGGATGGGCGCTTTTAAAATCAACCACAGCACCCACGACCTGGGCGCGGCTTTCAATTCCACTCGGGACTTTCTGTTTCGAAATCGGGGTTTCGGGGACGCTACGAGCGCACAGCACAGTCTCTTCGCCTCCGGAAGTTTTGCAGGGCCACATGGACACTCGGATGCAGCTGGGCACCTGCTTTTTCCGGGACTTCACGAGCAAGCGGCCACTCACGCGTCTTCCAATGTTGTAAACAGTCAGATGCGTCTGGGCTTTTCTGGGGACATGTACGGTAGAGCCGAGCAGTACGGCCATGTAACCAGCCCCAGGTCCGATCATTACGCTTCGACCCAGTTGCACGGATATGGCCCCATGAACATGAACATGGCTGCACATCACGGAGCAGGGGCCTTCTTTCGGTATATGAGGCAGCCAATAAAGCAGGAACTCATCTGCAAATGGATCGAACCAGAACAATTGACAAACCCGAAAAAGTCCTGCAACAAAACTTTCAGCACGATGCACGAGCTCGTTACACATCTCACAGTGGAGCATGTCGGGGGGCCAGAACAATCGAATCATATCTGTTTTTGGGAAGAGTGTCCTAGGGAAGGAAAACCCTTTAAAGCGAAGTACAAACTTGTAAATCACATCAGAGTGCACACCGGCGAAAAACCGTTCCCGTGCCCGTTTCCTGGCTGTGGG
>Anguilla_japonica
GCCCTCAACTGGGTCAACTACGACCTGGAGAGGAGGCACTGCCACCTCCCCGAGCTGCTACGCACCGTCCGATTGGCCCTGCTGCCCGCCATCTTCCTCATGGAGAACGTCTCCACCGAGGAGCTCATCAACAAGCAGGCCAAGAGCAAAGAGCTGGTGGATGAGGCCATCCGGTGCAAGCTGAAGATCCTGCAGAACGATGGTGTGGTGACCAGCTTGTGTGCCCGGCCCAGGAAGACCAGCCACGCCCTCTTCCTCTTGGGCGGTCAGACCTTCATGTGCGACAAGCTCTACCTGGTGGACCAGAAGGCCAAAGAGATCATCCCCAAGGCCGACATCCCCAGCCCTCGCAAGGAGTTCAGCGCCTGCGCCATCGGCTGCAAGGTCTACGTCACGGGGGGGCGAGGCTCCGAAAACGGGGTGTCCAAAGACGTGTGGGTCTATGACACGCTGCACGAGGAGTGGTCCAAGGCCGCGCCCATGCTTATCGCCAGGTTTGGACACGGCTCAGCGGAGCTCAAGCACTGCCTCTACGTGGTGGGCGGGCACACGGCCGCCACCGGCTGCCTCCCGGCCTCCCCGGCCATCTCCCCCTGCAACGAGAAGGCGCTGGTCAGCCGGGACCGCACGCTCCCCCTGGTGGAGGAGATCGACCAGCGCCACTTCGGCATCATCGACAGCAAGGTGCGCCGGCTGATGTCCATCCCCAAGGGCAACTCGGCCCTGCGGAGGGTGATGGAGGAGACCTACTACCACCACATCTACCACACCGTGGCCATCGAGGGCAACACGCTCACGCTGTCGGAGATCCGGCACATCATCGAGACGCGCTACGCCGTGCCGGGCAAGAGCCTGCAGGAGCAGAGCGAGGTCATCGGCGTGGACGCCGCCATGAAGTACATCAACACCACGCTGCTGTCCCGCGTGGGCTCCGTCGCCATCGGCGACATCCTGGAGATCCACCGCCGCGTCCTGGGCTACACGGACCCCGTGGAGGGCGGCCGGCTGCGCACCAACCAGGTGTTCGTGGGCCACCACATCCCGCCCCACCCCCGGGACCTGGAGCACCACATGCAGGAGCTGGTGCAGTGGCTCAACTCGGAGGAGGCGCTCAACCTCCACCCGGTGGAGTTCGCCGCCCTGGCCCACTACAAGCTGGTGTACGTGCACCCCTTCGTGGACGGCAACGGCAGGACGTCCCGGCTGCTGATGAACCTGATCCTGATGAAGGCGCGCTACCCGCCGATCACCATCCGCAAGGAGCAGCGGGCCGAGTACTACGCCGCCCTGGACACGGCCAACGAGGGCAGGGACGAGTATATTGTGGTCTTCAGCCGCTCTCTTAACAGGCTGATCCTGAATGAGGCGGAGCTGATCCTGGCACTAGCGCAGGAGTTCCAGATGAAGGTCGTCACCGTGTCCCTGGAGGAGCAGTCGTTTGCGGACATCGTCCGAGTCCTCAGCAGGGCGTCCATGCTGGTCAGTATGCATGGGGCCCAGCTGGTCACCTCTCTCTTCCTTCCTCGTGGCGCCGCTGTGGTGGAGCTGTACCCATATGCCGTCAACCCAGAGCATTATGCTCCCTACAGGACACTGACCTCGCTGCCAGGTATGGACCTGCAGTATGTGGCCTGGAGGAACACCAAGGAGGAGAACTCTGTGACCTTCCCAGAGCGTGCCTGGGATCAGGGTGGCATTGCACACTTGGAGAAGGAGGAGCAGGAACGTATCATGAAGAGCAAGGAGGTGCCGCGACACCTGTGCTGTCGGAACCCGGAGTGGCTTTTCCGCATCTACCAGGATACCAAGGTGGACATTGCCTCCCTTCTGGATGCCCTGCACCAGGGACTGGCCTCCAGGCCAGGGCCCAAGAGGGCTAGGCCTGCCAGCACAGTCCACCCAGGCAGGGTGAGGGAGCCCAAGTGCCAGACCTCCGTCCAGGCGACCAACGAGGCCAAGCTGACCGTGTCTTGGCAGATCCCCTGGAACCTCAAGTACCTGAAGGTGAGGGAGGTGAAGTATGAGGTATGGATTCTGGCCACCTTCCTCAAACTGACCTCCCTGGGATTCATCATCGGCGTCGGCGTGGTGGGCAACCTCCTGATCTCCATCCTCCTGGTGAAAGACAAGAGCCTGCACAGGGCGCCCTACTACTTCCTGCTGGACCTGTGCGCCTCGGACATCCTGCGCTCCGCCGTCTGCTTCCCCTTCGTCTTCACCTCCGTCAAGAACGGCTCGGCCTGGACGTACGGCACGCTCACCTGCAAGGTGATCGCCTTCCTGGGCGTGCTCTCCTGCTTCCACACCGCCTTCATGCTCTTCTGTGTCAGCGTCACGCGCTACCTGGCCATCGCGCACCACCGCTTCTACACCAAGCGGCTCACCTTCTGGACCTGCCTGGCCGTCATCTGCATGGTGTGGACGCTGTCCGTCGCCATGGCGTTCCCGCCGGTGCTGGACGTGGGGACGTACTCCTTCATCCGGGAGGAGGACCAGTGCACGTTCCAGCACCGCTCCTTCAGGGCCAACGACTCGCTGGGCTTCATGCTGCTGCTGGCCCTCATCCTCCTCGCCACGCAGCTCGTCTACCTCAAGCTCATCTTCTTCGTCCACGACCGGCGGAAGATGAAGCCGGTGCAGTTCGTGCCGGCCGTCAGCCAGAACTGGACCTTCCACGGGCCCGGGGCCAGCGGCCAGGCGGCCGCCAACTGGCTGGCGGGTTTCGGCAGGGGCCCCACCCCGCCCACCCTGCTGGGGATCCGGCAGAACACCAACGCGGCGGGGCGGCGGCGCCTGCTGGTGCTGGACGAGTTCAAAACGGAAAAGAGGATAAGCAGGATGTTCTACGCCGTCACCTTCTTCTTCCTGGCGCTGTGGGGGCCCTACCTGGTGGCCTGCTACTGGAGGGTGTTCGCCAGGGGCCCCGTGGTGCCCGCCGGGTACCTGACTGCAGCCGTCTGGATGAGCTTCGCCCAGGCCGGGGTCAAG---------------------------GTGCACGAAAGCATTGAGCAGCTCTTCTTCTCCATCGAGAATAAGCTGGGGTCCAGGTTTGTGTTCAGGGCGCTGGGGTACATCACCATGGCCCGGGCCGGACTGACGGAGATGGAGCTGGAGGACATCTTGTCTTTGGACAACAGCGTCCTGAGTGACATCTTGGTGGGCTCCAACTTCAAGAACCCACTGCGGATCTCCTATGACCTCATCGCCCAGCTCAAGGAGGAACTGGAAGGGTACTTGGTGGAGAGGCAGGTGCGGAATGTGACGCTGATGGTGTGGGCTAATCGGCACCTGCACCTCATTGCCCAGAAGCTGTATCTGAGCAATGAGGAGGACGTTCATCAGATGCACAGCCTTCTGGCTGAGTACTTCCTGGGGGCTTGGTCTGGCGGGAGAAAGAAAATATTTCACTGCGACAACAATCACTTT---GCCTCCCTCACCATCTCCCACC---GGAACAGCGACAAGGCGAACACCGAGAAACACTCCTATGACCGGCAAACGCCGGAGCAGCCCTGGGTGTTCCAGTGTAACCTGCTGGAGCCCGACATCTTTTTTGTCAACCACAGAAAGATGACGGAGCTGCTCTACCATTTGACGCGGAGTGGACGAACAGACGACCTCATGTATGGTGTCATCATGAACTTCAGCTGGCTATACACCATGATCAAGATCGGGCAGTTCGATAAGGCGCTGTCGGACATCGACCTGGCCTACAGCTACTCACAGGAGAAGGAGATCAAATTCTTGGCTGCCACCTTGCGTAGCATCAAGATGAAGGTCACCCGAAACCCAGCGTCGTTATCTGCCGAGCTCCAACAGAGACTCCTCCCAGTTGTCACCTCCTTGCCCAAGCTTCGTCACCTTCTGCTGGAGTGTGACAAGGACGGACCCAAGTACACTGTGAACACCAAGAGAGTCATTCAGTATTTTGCCAGCATTGCTGCTACAGGAGGAAAGAGAGATACCAGCAAGGGAACACTGGAGGATCAAATTATCCAGGCAAACCCAGCGCTGGAGGCTTTTGGCAATGCCAAGACTGTGAGAAATGACAACTCCTCACGTTTTGGGAAATTCATTCGCATTCATTTCGGAGTAAGTGGCAAGCTGTCCTCTGCTGACATAGAAACCTACCTACTCGAGAAATCCCGTGTCACCTTTCAGCTCAAATCTGAGAGGAACTATCACATTTTCTACCAGATCACATCCAACAAAAAGCCAGAATTGCTGGACATGATGTTAATCACCAACAACCCGTACGATTATGCTTATGTCTCCCAAGGAGAGGTGACGGTCGCATCCATCGATGACTCAGAGGAACTGATCGCTACAGACAGTGCCTTTGATGTGCTGGGCTTCACGACCGAGGAGAAGATGGGCGTCTATAAGCTGACGGGTGCCATCATGCATTACGGAAACATGAAATTCAAGCAGAAGCAGCGTGAGGAGCAGGGCGAGCCTGATGGCACTGAGTCTGCTGACAAGTCAGCCTACCTGATGGGGCTGAACTCTGCTGACCTTCTCAAGGGACTCTGCCATCCACGGGTTAAAGTCGGAAATGAGTATGTCACCAAAGGTCAAAATGTGGATCAGGTCTACTATTCCATTGGTGCACTGGTGGACCCCGCCCTGCGGCCCTCCCTCTTCGAGCACAAGTTCCTGCCCTACGCCCTGCTGGCCTTCGCCGGCATCATGTACCTCCCCGCCCTGGGCTGGGAGTTCATGGCCTCCACGCGCCTCACCTCCGAGCTCAACTTCCTGCTCCACGAGATCGACAACTGCTACCACCGGGCGGCCGAGGGCCGGGCGCCCAAGATCGAGAAGCAGATCCAGTCCAAGGGGCCGGGCATCACCGAGCGGGAGCGCCGCGAGATCATCGAGAACGCCGAGAAGGAGAAGAGCCCCGAGCAGAACCTCTTCGAGAAGTACCTGGAGCGCCGCGGCGAGAGCAACTTCCTGGCCAAGCTGTACCTGGGCCGCCACCTGGCCATCATCTGCCTGAGCTCCATCCCCATCACCTACCTGAGCGCCTACTACGCCCGCCAGCGGCAGAACGAGTTCACCTGCGCCCTCGGCGAGCTCCCGGACGTCAGCAGCCCGCCGCGGCACCGGCTGGACGTCAACTGCAAGCTGCCGGCCGTGCAGCTCCAGCGCATCATGGCCGCCGTGGACCTGGGCCTGCTCTGCGGCGTCAACGTCATCATCCTCCTCAACCTCCTGCACCTGTTCGTGGTGCGCAAGTCCAACTTCGTCTTCGACAAGCTCCACAAGGTGGGCATCAAGACGCGGCGGCGCTGGCAGAAGTCGCAGTTCTGCGACATCAACATCCTGGCCATGTTCTGCAACGAGAACCGCGACCACATCAAGTCGCTCAACCGCCTGGACTTCATCACCCTGCAGACCCACGACCCCAACAAAGAGGCCTTCAAGTGCGAAGAGTGCGGCAAGAACTACAACACCAAGCTGGGCTACAAGCGCCACATGGCCATGCACGCGGCCACCAGCGGCGACCTCACCTGCAAGGTGTGTCTGCAGAGCTACGAGAGCACGCCCGTGCTGCTGGAGCACCTCAAGAGCCACTCGGGAAAGTCCTCGGGCGGGGCCAAGGAGAAAAAGCACCCCTGCGACCACTGCGACCGCCGCTTCTACACACGCAAGGACGTGCGACGCCACATGGTGGTGCACACCGGCCGCAAGGACTTCCTGTGCCAGTACTGCGCCCAGCGCTTCGGCCGCAAGGACCACCTGACCCGGCATGTGAAGAAGAGCCACTCACAGGAGCTGCTGAAGATCAAGACGGAGCCGCCGGACATGTTGGGCCTGCTGGGTACCGGCTCTCCGCCCTGCCATGTAAAAGAGGAGCTCAGCCCCATGATGTGT---ATGGGCCCCTCCAAGGACTCCCTGATGGGCAAGCCCTTCCCC---GGTGCT---TTCCCCATGGGCATGTACAACCCCCAC---CTGCAGGCTATGTCCAACTCAGGGGTGTCC------CACCACTCTCTGGTGTCTGGGTCGCTGTCTGCTGCCATGGGAATGGGCTGCCACATGCTGATCTACGCTTCGTTTTCGTTCATGGGATGTTTACAAATCAGCGACGGGTCGAACATAGTCAACCTCCTGGCCAGCAACTCCCCGAGCGTCTCCTACGCTCTGACCCAGCAGAAGTACTTCAGCAACTACAGTCCGGTCATCGGGTTCTACATCTACGAACCCATCGAGTACTGGAACGCCACGGTTCAAGAGCACCTGAAGACGCTGGGCCACGGGTTCAATAAGATCTCGTGGATTGACAACTTCTTTCAGTATCTGAAGGTGGTGAACGTGAGCGCGTCGACCAAAAGCGAATTCATAACCATCCTCCAAACTTCTTTCTTGAGGAGCCCAGAGTACCAGCACTTCAAGGACGACATCATATTTTACAAAATGCGG------GACGAGACGGAGATCATCGCGTCCCGGATGTACCTGGTGGCCCGGACCACGGAGAAGACGCGGGAGGAGGTGGTGGAGCTCCTGGAGAGACTGAGGCCGCTCTCTCTCATCAACAGCATCAAATTCATCGTCTTCAACCCCACCTTCGTCTTCATGGATCGGTATAGCTCGTCGGTCATCTCCCCCATCCTCACCTCGGGCTTCAGCGTCCTGATCGTCCTGATCCTGACCTTCTTCCTGGTCATCAACCCCCTGGGAAACTTCTGGCTGATACTGACGGTCACCTCGGTGGAGCTGGGGGTCCTGGGCCTAATCTTCCAGCCCCTGCACGCGCTGCGCAACGCGGAGAAGGAGCTGTTGCCCGGCTACCACCCCTTCGAGTGGCAGCCGGCGCTCCGCGGCGTGTCCAGCGCCACCGCCGTGGGCATCGTGGACGGCCTGTCGGGCTGGACCGCGTCCGTGGACGACTCCCCGGCGGAGACCATCGCCCGGCGGTTCCGCTACGACGTGGCGCTGGCGGCGGCGCTGAAGGACCTGGAGGAGGACATCGTGGAGGGGCTGCGGGAGCAGGGCCTGGAGGACAGCGCCTGCACCGCCGGCTTCTCCGTGGTGGTGAAGGAGTCGTGCGACGGCATGGGCGACGTGAGCGAGAAGCACGGCGGCGGGCCGGCGCTGCCGGAGAAGGCCGTGCGCTTCTCCTTCACCGTGATGTCGGTGTCGGTGCGGCCCGAGGGCGCCGCGGCCGACGTCACGCTGTTCCGCGAGCCCAAGCCCAACTCCGAGCTCAGCTGCCGGCCGCTCTGCCTGATGTTCGTGGACGAGTCCGACCACGAGACGCTGACCGCCATCCTGGGGCCCGTGGTGGCCGAGCGCGACGCCATGAAGGAGAGCCGGCTCATCCTGCCCCTGGGCGGCCTGCCGCGCTCCTTCCGCTTCCACTTCCGCGGCACGGGCTACGACGAGAAGATGGTGCGCGAGCTGGAGGGCCTGGAGGCCTCGGGCTCCACCTACGTCTGCACGCTGTGCGACGCCACCCGCGCGCAGGCCTCGCACAACATGGTGCTGCACGCCGTCACGCGCAGCCACCAGGAGAACGCCGAGCGCTACGAGCTGTGGCGCACCAACCCCTACGCCGAGTCGGCCGACGAGCTGCGCGACCGCGTCAAGGGCGTGTCCGCCAAGCCCTTCCTGGAGACGCAGCCCACCATGGACGCGCTGCACTGCGACATCGGCAACGCCGCCGAGTTCTACAAGCTGTTCCAGGACGAGATCGGCCAGGTGCAC-------------------------------------GGCGGGCGGCGCTGGACAAGCAGCTGCGGAGCAAGCTGAAGCTGAAGCCGGTGATGCGGATGAACGGGAACTACGCGCGGCGGCTGATGACCCGCGAGGCGGCGGAGGCCGTGTGCGAGCTGGTGCCGGGCGAGGAGCGGCGGGAGGCCCTGCGCGAGCTGATGGAGCTCTACCTGCAGATGAAGCCGGTCTGGCGCTCCTCCTGCCCCGCCCGCGAGTGCCCCGACCAGCTGCTGCGCTACAGCTTCAACTCGCAGCGCTTCGCCGACCTGCTCGCCTCCACCTTCCGCCACCGCTACGACGGCAAGATCACCAACTACCTGCACAAGACGCTGGCGCACGTGCCCGAGATCATCGAGCGCGACGGCTCCATCGGCGCCTGGGCCAGCGAGGGCAACGAGTCCGGGAACAAGCTGTTCCGCCGCTTCCGCAAGATGAACGCCCGCCAGAAGGGCCAGCTCAAGCTGCGGGCCACCTCCTTCTCCAACGACTCCTGCTACCTGCCCCCGCTGCGCTGCCCCGCCGTCGCCCGCCTCGAGCCCCAGGGCGGCGACCCCGAGCGCTACCTCATCCACGGGGGCCGCACCCCCAACAACGAGCTGTCCTCCAGCCTGTACGAGCTGAGCCTGGACGGGCGCGGGTGCAACCGCAAGGTGACGCTGCGCTGCCAGGAGAGGGAGCTGTCCGGGGAGGCGCCAGGCCCGCGGTACGGGCACACCGCCAGCGTGGTGCGCAGCCGCGGCAAGACGGCCTGCGTGCTCTTCGGCGGGCGCTCCTACAGGCCGCCGGGCGAGCGGACCTCCGAGACCTGGAACAGCGTGGTGGACTGCCCGCCGCTGGTCTACCTGGTCGACCTGACCTTCGGCTGCTGCTCCGCCCACCACCTGCCCGAGCTCGCCGACGGGCAGGCCTTCCACCTGGCGCTGGCCCGGGAGGACTGCGTCTACATCCTGGGGGGCCACACCATGGACTCCGACTCCCGCCCCCCCCGGCTGTTCCGGCTGAAGGTGGAGCTCCTCCTGGGCAGCCCCCTGCTCACCTGCGAGGCCCTGGACTCCGGCCTGTGCCTGACCAGCTCCATCGCCACCTCCGGTGGCTCCGCCCACGAGTACATCGTCCTGGGCGGGTACCGGTCCGAGTCGGAGAAGCGGCTGGAGTGCAGCCGGGTGGTTCTGGACGACGGCGGGATCCGCATCGAGCCGCAGGAGCCGCCGCCCTGGACCGGCGAGATCAGCCACAGCCGCACCTGGTTCGGGGGGAGCCTGGGGCCGGGCCGGGCGCTCATCGGGGTCCCCGCT---------------CCCCCGGACGCCCACTGCTTCTACCAGGTGAGCTTCAGGCAGGACGGCGAGGGGGACCAGGGCTGCAGCCAGGAGTCGACGGACTTCGAGGACTCGGCGCCGCTGGAGGACTCGGAGGAGCTGTACTTCGGCCGCGAGCCGCACGAGCTGGAGGACAGCAGCGACGGCGAGGGCGACACCTACAACGAGGAAGACGAGGAGGACGAGTCGCAGACGGGGTACTGGGCCAGGTGCTGCCCGGGCAACTTCTACGTCCCCATGTCAAATGCCACCGGCGTGGTGAGGAGTCCGTTCGAATATCCACAGTACTACCTTGCAGAACCATGGGCTTATTCAGCTCTGGCTGCTTACATGTTCTTCCTGATCATCGCCGGATTCCCCATCAACTTCCTCACCCTGTATGTCACCATCGAACACAAGAAACTAAGGACCCCCCTGAACTACATTCTGCTGAACCTGGCTGTGGCCGACCTCTTCATGGTGTTTGGCGGATTCACCACCACGATGTACACCTCCATGCACGGCTACTTCGTCTTCGGCCCCACCGGCTGCAACATCGAAGGTTTCTTCGCCACCCTCGGCGGTGAGATCGCGCTGTGGTGCCTAGTCGTCTTGGCCATTGAGAGGTGGGTGGTTGTCTGCAAGCCAATGAGCAATTTCCGCTTTGGTGAGAACCATGCCATCATGGGCGTTGCATTCACCTGGTTGATGGCTCTGGCCTGTGCTGCCCCCCCTCTCTTTGGCTGGTCTCGGTACATTCCTGAAGGTATGCAGTGCTCGTGTGGGATTGACTACTACACCGAG---ACCTACAATGAGTCCTTTGTCATCTACATGTTCGTCTGCCACTTCACCATCCCGCTCACCGTCGTCTCTTTCTGCTATGGCCGACTGGTGTGCACCGTCAAAGAGGCCGCTGCTCAGCAACAGGAGTCAGAGACCACCCAGAGGGCCGAGCGGGAGGTCACCCGCATGGTCGTCATCATGGTCATCTCATTCCTGGTCTGCTGGGTGCCCTACGCCAGCGTGGCCTGGTACATCTTCACCCACCAGGGAAGCAGCTTTGGACCCATTTTCATGACCATTCCAGCCTTCTTTGCCAAGAGTTCAGCCCTCTACAACCCCCTCATCTACATCTGCATGAACAAGCAGTTCCGCTATGCCATCCAGCAGACCAATGAGGAAGCGGTGAAGTTCCTCCTTCTCAGCAATGCCAACCCCAACCTGCCCAACGCCAAGGGCTCCACAGCGCTTCACCTGGCCACGGAAAAGAGGCTGAAGAACATTGCCGAACTGCTGCTGGGC---CGCAAAACCAACATCAACGCCAAGGATGAGGACCACTACACCCCGCTGCACTTCGCTGCCCAGAATGGCGACGAGACCATCACCCGCCTACTGCTGGACCGCAATGCCGCCATCAATGAGGTGGACTTTGAGGGACGCACCCCGTCGCACATCGCCTGCCAGCACGGGCAGGAGAACGTGGTGCGCGTGCTGCTCAGCCGGGGGGCCAACATCCACGTCCAGGGGAAGGACAACTGGACCCCCCTCCACTTTGCGGCCTGGCAGGGTCACCTGGCCATCGTCAAGCTGCTGGCCAAGCAGGCGGGGGCCGACATCAACAGACAGACCTCGGACGGGCGGACGGCACTGCACCTGGCCTGCCAGAGGGGGCAGTACAGAGTTGCGCGGATCCTCATTGAGCTGGGCGCCGACATCCACATCATGGCCGCCGGCCTGCGGACGCCCTTGCACGTGGCGGCCGAGACCGGCTACACTATCGAAATGGGCTCCTGGGGGCCCCAGTGGAAGGAGAGCCCCCAGCCGTTCTCCTGCTCCATAGAGGACCCCACCAAGCAGACCAAGTTCAAGGGCATAAAGACCTACATCTCATATCGCGTGACGCCCAGCCACACAGGCCGGCCTGTGTACCGCCGCTACAAGCATTTTGACTGGCTGTACAACCGACTGCTGCACAAGTTCACGGTCATCTCTGTCCCCCACCTGCCTGAGAAGCAGGCCACAGGTCGCTTCGAGGAGGATTTCATTGAGAAGCGCAAGCGGCGGCTCATCCTATGGATGGACCACATGACCAGCCATCCGGTGCTCTCGCAGTATGAGGGCTTTGAGCACTTCCTGATGTGCGCCGACGACAAGCAGTGGAAGCTGGGAAAGCGGCGGGCAGAGAAGGACGAGATGGTGGGCGCGCACTTCATGCTCACCTTCCAGATTCCCAATGAGCACCAGGACCTGCAGGACGTAGAGGAGAGGGTGGACTCCTTCAAGGCCTTCGCCAAAAAGATGGACGACAGTGTGCTGCAGCTCACGCACGTGGCCTCCGAGCTGGTGCGCAAGCATCTGGGAGGCTTCCGGAAGGAGTTCCAGAAGCTGGGGAACGCCTTCCAGTCCATCAGCCAGGCATTCACTCTGGATCCTCCCCACTGCTCTGATGCCCTCAACACCGCCATATCGAAATCCCGCTTCCACCCTGGCGCCGGGACCGGTCCTGGCACGGACCGCAGCGTCCCACTTAGCAACAGCTTGCTATCCCCGCAACAAGCCGAAGAGACCGCAGCCTCCCCGCAGCGATGGTTTGTCACCCCTGCCAACAATCGACTGGACTTTGCCGCCTCGGCATACGATGCCGCTGATTTTGCCGGTAACGCGGCCACCCTGCTGTCTTACGCAGCTGCTGGAGTCAAGGCGCTTCCACTGCCCACTGCGGGGTGTTCAGGTAGACCTCTGGGTTATTACGCCGACCCCTCGGGCTGGGGCACGCGCACTCCACCCCAGTATAAATCCAGCTCAGTTCTGTCCTGTTGGCCAACAAATTCCGCTGGGAGCAGGAATTACCTGGATGAGGGGGACACGATGACAACGGAAAGGTCTCCACTCAGTGCGTCCGAGGATGCCAAACCTAAAGACATAGAGACGCCTTCCTCCATTAAATCGATCGATTCAAGTGATTCTGGAATTTTTGAGCAGGCGAAACGGAGGCGAATATCCCCTTCTGCCACGCCGGTTTCTGAAACTGCGTCTCCGTTGAAAAGCCACGAGCAGAGAAATCTTTTAAAAGTGGAGGAAGTCACCGATCCGGACGTTGTGCTTCACAATTTGCTGAGAAATGCTCTGCTTGGTGTAACCGGAACGGAGTTAGTAAAAGTGATGGGACTCTCCAACTACCATTGCAAGCTGCTGTCTCCCGTTCTCACACGATACGGGATGGATAAACAGACAGGTAAAGCCAAATTATTAGGAGAGATGAATCAAGGGGAAATTTTCGATTGCTCACTCTTGGGGGACAGAGCCTTTCTGATCGAGCAGGAACATGTATGTACTGTCGGCTATGGCAAAGATCGATCAGGCAGTCTTACTTACCTGCACGACACATTGGAGGAGGTGAAGAAAGCTAACTGGAATAAAGAGTGTCTCATTCCTGTTCATGTAGATGGAGATGGGCACTGCTTGGTCCATGCGGTATCTAGGGCACTTGTGGGGAGAGAGCTGTTTTGGCATGCTTTAAGAGAAAATTTGAAGCAGAATTTCAAGCAAAACCTTGACCGCTATAAGGCTCTTTTTCAAGATTTTATAGATGCAGCGGAGTGGGAGGACATAATAAATGAATGTGACCCTTTGTTTATTCCACCAGAAGGGGTGCCATTAGGACTGCGCAACATTCACATATTTGGGTTGGCTAACGTGTTGCACCGGCCCATAATCTTACTAGACTCGCTGAGTGGGATGAGGAGCTCTGGGGATTATTCTGCAACATTTCTACCAGGACTGCACTCAACCGGAGAAGTCACAGACAGAGAAGTGGCTTTGGGGATAAATCCCTTTGCTGATGGGATGGGCGCTTTTAAAATCAACCACAGCACCCACGACCTGGGCGCGGCTTTCAATTCCACTCGGGACTTTCTGTTTCGAAATCGGGGTTTCGGGGACGCTACGAGCGCACAGCACAGTCTCTTCGCCTCCGGAAGTTTTGCAGGGCCACATGGACACTCGGATGCAGCTGGGCACCTGCTTTTTCCGGGACTTCACGAGCAAGCGGCCACTCACGCGTCTTCCAATGTTGTAAACAGTCAGATGCGTCTGGGCTTTTCTGGGGACATGTACGGTAGAGCCGAGCAGTACGGCCATGTAACCAGCCCCAGGTCCGATCATTACGCTTCGACCCAGTTGCACGGATATGGCCCCATGAACATGAACATGGCTGCACATCACGGAGCAGGGGCCTTCTTTCGGTATATGAGGCAGCCAATAAAGCAGGAACTCATCTGCAAATGGATCGAACCAGAACAATTGACAAACCCGAAAAAGTCCTGCAACAAAACTTTCAGCACGATGCACGAGCTCGTTACACATCTCACAGTGGAGCATGTCGGGGGGCCAGAACAATCGAATCATATCTGTTTTTGGGAAGAGTGTCCTAGGGAAGGAAAACCCTTTAAAGCGAAGTACAAACTTGTAAATCACATCAGAGTGCACACCGGCGAAAAACCGTTCCCGTGCCCGTTTCCTGGCTGTGGG
>Anguilla_rostrata
GCCCTCAACTGGGTCAACTACGACCTGGAGAGGAGGTACTGCGACCTCCCCGAGCTGCTGCGCACTGTGCGCCTGGCCCTCCTGCCCGCCATCTTCCTCATGGAGAACGTCTCCACCGAGGAGCTCATCAACAAGCAGGCCAAGAGCAAAGAGCTGGTGGATGAGGCCATCCGGTGCAAGCTGAAGATCCTGCAGAACGATGGTGTGGTGACCAGCTTGTGTGCCCGGCCCAGGAAGACCAGCCACGCCCTCTTCCTGTTGGGCGGCCAGACCTTCATGTGCGACAAGCTGTACCTGGTGGACCAGAAGGCCAAAGAGATCATCCCCAAGGCCGACATCCCCAGCCCTCGCAAGGAGTTCAGCGCCTGCGCCATCGGCTGCAAGGTCTACGTCACGGGGGGGCGAGGCTCCGAGAACGGGGTGTCCAAAGACGTGTGGGTCTATGACACGCTGCACGAGGAGTGGTCCAAGGCCGCGCCAATGCTTATCGCCAGGTTTGGACACGGCTCAGCGGAGCTCAAGCACTGCCTCTACGTGGTGGGCGGGCACACGGCCGCCACCGGCTGCCTCCCGGCCTCCCCGGCCATCTCCCCCTGCAACGAGAAGGCGCTGGTCAGCCGGGACCGCACGCTCCCCCTGGTGGAGGAGATCGACCAGCGCCACTTCGGCATCATCGACAGCAAGGTGCGCCGGCTGATGTCCATCCCCAAGGGCAACTCGGCCCTGCGGCGGGTGATGGAGGAGACCTACTACCACCACATCTACCACACCGTGGCCATCGAGGGCAACACGCTCACCCTGTCGGAGATCCGGCACATCATCGAGACGCGCTACGCCGTGCCGGGCAAGAGCCTGCAGGAGCAGAGCGAGGTCATCGGCGTGGACGCCGCCATGAAGTACATCAACACCACGCTGCTCGCCCGCGTGGGCTCCGTCGCCATCGGCGACATCCTGGAGATCCACCGGCGCGTCCTGGGCTACACGGACCCCGTGGAGGGCGGCCGGCTGCGCACCAGCCAGGTGTTCGTGGGCCACCACATCCCGCCCCACCCGCGGGACCTGGAGCACCACATGCAGGAGCTGGTGCAGTGGCTGAACTCGGAGGAGGCGCTCAACCTCCACCCGGTGGAGTTCGCCGCCCTGGCCCACTACAAGCTGGTGTACGTGCACCCCTTCGTGGACGGCAACGGCAGGACGTCCCGGCTGCTGATGAACCTGATTTTGATGAAGGCGCGCTACCCGCCCATCACCATCCGCAAGGAGCAGCGGGCGGAGTACTACGCCGCCCTGGACACGGCCAACGAGGGCACGGACGAGTATATTGTGGTCTTCAGCCGCTCTCTTAACAGGCTGATCCTGAACGAGGCGGAGCTGATCCTGGCACTAGCGCAGGAGTTCCAGATGAAGGTCGTCACCGTGTCCCTGGAGGAGCAGTCCTTTGCGGACATCGTCCGAGTCCTCAGCAGGGCGTCCATGCTGGTCAGTATGCATGGGGCCCAGCTGGTCACCTCTCTCTTCCTTCCTCGTGGCGCCGCTGTGGTGGAGCTGTACCCATATGCCGTCAACCCAGAGCATTATGCTCCCTACAGGACACTGACCTCGCTGCCAGGTATGGACCTGCAGTATGTGGCCTGGAGGAACACCAAGGAGGAGAACTCTGTGACCTTCCCAGAGCGTGCCTGGGATCAGGGTGGCATTGCACACTTGGAGAAGGAGGAGCAGGAACGTATCATGAAGAGCAAGGAGGTGCCGCGACACCTGTGCTGTCGAAACCCGGAGTGGCTTTTCCGCATCTACCAGGATACCAAGGTGGACATTGCCTCCCTTCTGGATGCCCTGCACCAGGGACTGGCCTCCAGGCCAGGGCCCAAGAGGGCTAGGCCTGCCAGCACAGTCCACCCAGGCAGGGTGAGGGAGCCCAAGTGCCAGACCTCCGTCCAGGCGACCAACGAGGCCAAGCTGACCGTGTCCTGGCAGATCCCCTGGAACCTCAAGTACCTGAAGGTGAGGGAGGTGAAGTATGAGGTATGGATTCTGGCCACCTTCCTCAAACTGACCTCCCTGGGATTCATCATCGGCGTCGGCGTGGTGGGCAACCTCCTGATCTCCATCCTCCTGGTGAAAGACAAGAGCCTGCACAGGGCGCCCTACTACTTCCTGCTGGACCTGTGCGCCTCGGACATCCTGCGCTCCGCCGTCTGCTTCCCCTTCGTCTTCACCTCCGTCAAGAACGGCTCGGCCTGGACGTACGGCACGCTCACCTGCAAGGTGATCGCCTTCCTGGGCGTGCTCTCCTGCTTCCACACCGCCTTCATGCTCTTCTGCGTCAGCGTCACGCGCTACCTGGCCATCGCGCACCACCGCTTCTACACCAAGCGGCTCACCTTCTGGACCTGCCTGGCCGTCATCTGCATGGTGTGGACGCTGTCCGTGGCCATGGCGTTCCCGCCGGTGCTGGACGTGGGGACGTACTCCTTCATCCGGGAGGAGGACCAGTGCACGTTCCAGCACCGCTCCTTCAGAGCCAACGACTCGCTGGGCTTCATGCTGCTGCTGGCCCTCATCCTCCTCGCCACGCAGCTCGTCTACCTCAAGCTCATCTTCTTCGTCCACGACCGGCGGAAGATGAAGCCGGTGCAGTTCGTGCCGGCCGTCAGCCAGAACTGGACCTTCCACGGGCCCGGGGCCAGCGGCCAGGCGGCCGCCAACTGGCTGGCGGGATTCGGCAGGGGCCCCACCCCGCCCACCCTGCTGGGGATCCGGCAGAACACCAACGCGGCGGGGAGGCGGCGCCTGCTGGTGCTGGACGAGTTCAAAACGGAAAAGAGGATAAGCAGGATGTTCTACGCCGTCACCTTCTTCTTCCTGGCGCTCTGGGGGCCCTACCTGGTGGCCTGCTACTGGAGGGTGTTCGCCAGGGGCCCCGTGGTGCCCGCCGGGTACCTGACTGCAGCCGTCTGGATGAGCTTCGCCCAGGCCGGGGTCAACCCCTTCATCTGCATCTTCTCCAATCGGGTGCACGAAAGCATTGAGCAGCTCTTCTTCTCCATCGAGAATAAGCTGGGGTCCAGGTTTGTGTTCAGGGCGCTGGGGTACATCACCATGGCCCGGGCCGGACTGACAGAGATGGAGCTGGAGGACATCCTGTCTTTGGACAACAGCGTCCTGAGTGACATCTTGGTGGGCTCCAACTTCAAGAACCCACTGCGGATCTCCTATGACCTCATCGCCCAGCTCAAGGAGGAACTGGAAGGGTACCTGGTGGAGAGGCAGGTGCGGAATGTGACACTTATGGTGTGGGCTAACCGGCACCTGCACCTCATTGCCCAGAAGCTGTATCTGAGCAATGAGGAGGATGTTCATCAGATGCACAGCCTTCTGGCCGAGTACTTCCTGGGGGCTTGGGCTGGCGGGAGAAAGAAAATATTTCACTGCGACAACAATCACTTT---GCCTCCCTCACCATCTCCCACCACAGGAACAGCGACAAGGCAAACACCGAGAAACACTCCTACGACCGGCAAACGCCGGAGCAGCCCTGGGTGTTCCAGTGTAACCTGCTGGAGCCCGACATCTTTTTTGTCAACCACAGGAAGATGACGGAGCTGCTCTACCATTTGACGCGGAGTGGACGAACAGACGACCTCATGTATGGTGTCATCATGAACTTCAGCTGGCTATACACCATGATCAAGATCGGGCAGTTCGATAAGGCGCTGTCGGACATCGACCTGGCCTACAGCTACTCACAGGAGAAGGAGATCAAATTCTTGGCTGCCACCTTGCGTAGCATCAAGGTGAAGGTCACCCGAAACCCAGCGTCGTTATCCGCCGAGCTCCAACAGAGACTCCTCCCAGTTGTCACCTCCTTGCCCAAGCTTCGTCACCTTCTGCTGGAGTGTGACAAGGACGGACCCAAGTACACTGTGAACACCAAGAGAGTCATTCAGTATTTTGCCAGCATTGCTGCTGCAGGAGGAAAGAGGGATACCAGCAAGGGAACACTGGAGGATCAAATTATCCAGGCAAACCCAGCCCTGGAGGCTTTTGGCAATGCCAAGACTGTGAGAAATGACAACTCCTCACGTTTTGGGAAATTCATTCGCATTCATTTCGGAGTAAGTGGCAAGCTGTCCTCTGCTGACATAGAAACCTACCTACTCGAGAAATCCCGTGTCACCTTTCAGCTCAAATCTGAGAGGAACTATCACATTTTCTACCAGATCACATCCAACAAAAAGCCAGAATTGCTGGACATGATGTTAATCACCAACAACCCGTACGATTATGCTTATGTCTCCCAAGGAGAGGTGACGGTCGCATCCATCGATGACTCAGAGGAACTGATCGCCACAGACAGTGCCTTTGATGTGCTGGGCTTCACGCCCGAGGAGAAGATGGGCGTCTATAAGCTGACGGGTGCCATCATGCATTACGGAAACATGAAATTCAAGCAGAAGCAGCGTGAGGAGCAGGGCGAGCCTGATGGCACTGAGTCTGCTGACAAGTCAGCCTACCTGATGGGGCTGAACTCTGCTGACCTTCTCAAGGGACTCTGCCATCCACGGGTTAAAGTCGGAAATGAGTATGTCACCAAAGGTCAAAATGTGGATCAAGTCTACTATTCCATTGGTGCACTGGTGGACCCCGCCCTCCGGCCCTCCCTCTTCGAGCACAAGTTCCTGCCCTACGCCCTGCTGGCCTTCGCCGGCATCATGTACCTGCCCGCCCTGGGCTGGGAGTTCATGGCCTCCACGCGCCTCACCTCCGAGCTCAACTTCCTGCTCCACGAGATCGACAACTGCTACCACCGGGCGGCCGAGGGCCGGGCGCCCAAGATCGAGAAGCAGATCCAGTCCAAGGGGCCGGGCATCACCGAGCGGGAGCGCCGCGAGATCATCGAGAACGCCGAGAAGGAGAAGAGCCCCGAGCAGAACCTCTTCGAGAAGTACCTGGAGCGCCGCGGCGAGAGCAACTTCCTGGCCAAGCTGTACCTGGCCCGCCACCTGGCCATCATCTGCCTGAGCTCCATGCCCATCACCTACCTGAGCGCCTACTACGCCCGCCAGCGGCAGAACGAGTTCACCTGCGCCCTGGGCGAGCTGCCGGACGTCAGCAGCCCGCCGCCGCACCGGCTGGACGTCAACTGCAAGCTGCCGGCCGTGCAGCTCCAGCGCATCATGGCCGCCGTGGACCTGGGCCTGCTCGCCGGCGTCAACGTCATCATCCTGCTCAACCTGCTGCACCTGTTCGTGGTGCGCAAGTCCAACTTCGTCTTCGACAAGCTGCACAAGGTGGGCATCAAGACGCGGCGGCGCTGGCAGCGCTCGCAGTTCTGCGACATCAACATCCTGGCCATGTTCTGCAACGAGAACCGCGACCACATCAAGTCGCTCAACCGCCTGGACTTCATCACCCTGCAGACCCACGACCCCAACAAAGAGGCCTTCAAGTGCGAAGAGTGCGGCAAGAACTACAACACCAAGCTGGGCTACAAGCGCCACATGGCCATGCACGCGGCCACCAGCGGCGACCTCACCTGCAAGGTGTGTCTGCAGAGCTACGAGAGCACGCCCGTGCTGCTGGAGCACCTCAAGAGCCACTCGGGAAAGTCCTCGGGCGGGGCCAAGGAGAAAAAGCACCCCTGCGACCACTGCGACCGCCGCTTCTACACGCGCAAGGACGTGCGACGCCACATGGTGGTGCACACCGGCCGCAAGGACTTCCTGTGCCAGTACTGCGCCCAGCGCTTCGGCCGCAAGGACCACCTGACCCGGCATGTGAAGAAGAGCCACTCGCAGGAGCTGCTGAAGATCAAGACGGAGCCGCCGGACATGTTGGGCCTGCTGGGTACCGGCTCTCCGCCCTGCCCTGTAAAAGAGGAGCTCAGCCCCATGATGTGT---ATGGGCCCCACCAAGGACTCCCTGATGGGCAAGCCCTTCCCC---GGTGCT---TTCCCCATGGGCATGTACAACCCCCAC---CTGCAGGCTATGTCCAACTCAGGGGTGTCC------CACCACTCTCTGGTGTCTGGGTCGCTGTCTGCTGCCATGGGAATGGGCTGCCACATGCTGATCTACGCTTCGTTTTCGTTCATGGGATGTTTACAAATCAGCGACGGGTCGAACATAGTCAACCTCCTGGCCAGCAACTCCCCGAGCGCCTCCTACGCTCTGACCCAGCAGAAGTACTTCAGCAACTACAGTCCGGTCATCGGGTTCTACATCTACGAACCCATCGAGTACTGGAACGCCACGGTTCAAGAGCACCTGAAGACGCTGGGCCACGGGTTCAATAAGATCTCGTGGATTGACAACTTCTTTCAGTATCTGAAGGTGGTGAACGTGAGCGCGTCGACCAAAAGCGAATTCATAACCATCCTCCAAACTTCTTTCTTAAGGAGCCCAGAGTACCAGCACTTCAAGGACGACATCATATTTTACAAAATGCGG------GACGAGACGGAGATCATCGCGTCCCGGATGTACCTGGTGGCCCGGACCACGGAGAAGACGCGAGAGGAGGTGGTGGAGCTCCTGGAGAGACTGAGGCCGCTCTCTCTCATCAACAGCATCAAATTCATCGTCTTCAACCCCACCTTCGTCTTCATGGATCGGTATAGCTCGTCGGTCATCTCCCCCATCCTCACCTCGGGCTTCAGCGTCCTGATCGTCCTGATCCTGACCTTCTTCCTGGTCATCAACCCCCTGGGAAACTTCTGGCTGATACTGACGGTCACCTCGGTGGAGCTGGGGGTCCTGGGCCTAATCTTCCAGCCCCTGCACGCGCTGCGCAACGCGGAGAAGGAGCTGTTGCCCGGCTACCACCCCTTCGAGTGGCAGCCGGCGCTCCGCGGCGTGTCCAGCGCCACCGCCGTGGGCATCGTGGACGGCCTGTCGGGCTGGACCGCGTCCGTGGACGACTCCCCGGCGGAGACCATCGCCCGGCGGTTCCGCTACGACGTGGCGCTGGCGGCGGCGCTGAAGGACCTGGAGGAGGACATCGTGGAGGGGCTGCGCGAGCAGGGCCTGGAGGACAGCGCCTGCACCGCCGGCTTCTCCGTGGTGGTGAAGGAGTCGTGCGACGGCATGGGCGACGTGAGCGAGAAGCACGGCGGCGGGCCGGCGCTGCCGGAGAAGGCCGTGCGCTTCTCCTTCACCGTGATGTCGGTGTCGGTGCGGCCCGAGGGCGCCGCGGCGGACGTCACGCTCTTCCGCGAGCCCAAGCCCAACTCCGAACTCAGCTGCCGGCCGCTCTGCCTGATGTTCGTGGACGAGTCCGACCACGAGACGCTGACCGCCATCCTGGGGCCCGTGGTGGCCGAGCGCGACGCCATGAAGGAGAGCCGGCTCATCCTGCCCGTGGGCGGCCTGCCGCGCTCCTTCCGCTTCCACTTCCGCGGCACGGGCTACGACGAGAAGATGGTGCGCGAGATGGAGGGCCTGGAGGCCTCGGGCTCCACCTACGTCTGCACGCTGTGCGACGCCACGCGCGCCCAGGCCTCGCACAACATGGTGCTGCACGCCGTCACGCGCTGCCACCGCGAGAACGCCGAGCGCTACGAGCTGTGGCGCACCAACCCGTACGGCGAGTCCGCCGACGAGCTGCGCGACCGCGTCAAGGGCGTGTCCGCCAAGCCCTTCCTGGAGACGCAGCCCACCATGGACGCCCTGCACTGCGACATCGGCAACGCCGCCGAGTTCTACAAGCTGTTCCAGGACGAGATCGGCCAGGTGCACCTGCGGGCCGGCCCGGGCCGGGAGGAGCGGCGGCGCTGGCGGGCGACGCTGGACAAGCAGCTGAGGAACAAGCTGAAGCTGAAGCCCGTGATGCGGATGAACGGGAACTACGCGCGGCGGCTGATGACCCGGGAGGCGGCGGCGGCCGTGTGCGAGCTGGTGCCGGGCGAGGAGCGGCGGGAGGCCCTGCGAGAGCTGATGGAGCTCTACCTGCAGATGAAGCCCGTCTGGCGCTCCACCTGCCCCGCCCGCGAGTGCCCCGACCAGCTGCTGCGCTACAGCTTCAACTCGCAGCGCTTCGCCGACCTGCTCGCCGCCACCTTCCGCCACCGCTACGACGGCAAGATCACCAACTACCTGCACAAGACGCTGGCGCACGTGCCCGAGATCATCGAGCGCGACGGCTCCATCGGCGCCTGGGCCAGCGAGGGGAACGAGTCCGGGAACAAGCTGTTCCGCCGCTTCCGCAAGATGAACGCCCGCCAGAAGGGTCAGCTCAAGCTGCGGGCCATCTCCTTCTCCAACGACTCCTGCTACCTGCCCCCGCTGCGCTGCCCCGCCGTCGCCCGCCTCGAGCCCCAGGGCGGCGACCCCGAGCGCTACCTCATCCACGGGGGCCGCACCCCCAACAACGAGCTGTCCTCCAGCCTGTACGAGCTGAGCCTGGACGGGCGCGGGTGCAACCGCAAGGTGACGCTGCGCTGCCAGGAGAGGGAGCTGTCCGGGGAGGCGCCGGGCCCGCGGTACGGGCACACCGCCAGCGTGGTGCGCAGCCGCGGCAAGACGGCCTGCCTGCTCTTCGGCGGGCGCTCCTACAGGCCGCCGGGCGAGCGGACCACCGAGACCTGGAACAGCGTGGTGGACTGCCCGCCGCTGGTCTACCTGGTCGACCTGACCTTCGGCTGCTGCTCCGCCCACCACCTGCCCGAGCTCGCCGACGGGCAGGCCTTCCACCTGGCGCTGTCCCGAGAGGACTGCGTCTACATCCTGGGGGGCCACACCATGGACTCCGACTCCCGCCCCCCCCGGCTGTTCCGGCTGAAGGTGGAGCTCCTCCTGGGCAGCCCCCTGCTCACCTGCGAGGCCCTGGACTCCGGCCTGTGCCTGACCAGCTCCATCGCCACCGGCAGTGGCTCCGCCCACGAGTACATCGTCCTGGGCGGGTACCGGTCCGAGTCGGAGAAGCGGCTGGAGTGCAGCCGGGTGGTTCTGGACGACAGCGGGATCCGCATCGAGCCGCAGGAGCCGCCGCCCTGGACCGGCGAGATCAGCCACAGCCGCACCTGGTTCGGGGGGAGCCTGGGGCCGGGCCGGGCGCTCATCGGGGTCCCCGCT---------------CCCCCGGACGCCCACTGCTTCTACCAGGTGAGCTTCCGGCAGGACGGGGACGGGGACCAGGGCTGCAGCCAGGAGTCGACGGACTTCGAGGACTCGGCGCCGCTGGAGGACTCGGAGGAGCTGTACTTCGGCCGCGAGCCGCACGAGCTGGAGGACAGCAGCGACGGCGAGGGCGACACCTACAACGAGGAAGACGAGGAGGACGAGTCCCAGACGGGGTACTGGGTCAAGTGCTGCCCGGGCAACTTCTACGTCCCCATGTCAAATGTCACCGGCGTGGTGAGGAGTCCGTTCGAATATCCACAGTACTACCTTGCAGAACCATGGGCTTATTCAGCTCTGGCTGCTTACATGTTCTTCCTGATCATCGCCGGATTCCCCATCAACTTCCTCACCCTGTATGTCACCATCGAACACAAGAAACTAAGGACCCCCCTGAACTACATTCTGCTGAACCTGGCTGTGGCCGACCTCTTCATGGTGTTTGGCGGATTCACCACCACGATGTACACCTCCATGCACGGCTACTTCGTCTTCGGCCCCACCGGCTGCAACATCGAAGGTTTCTTCGCCACCCTCGGCGGTGAGATTGCGCTCTGGTGCCTAGTCGTCTTGGCCATTGAGAGGTGGGTGGTTGTCTGCAAGCCAATGAGCAATTTCCGCTTTGGTGAGAACCATGCCATCATGGGCGTTGCGTTCACCTGGGTGATGGCTCTGGCCTGTGCTGCCCCCCCTCTCTTTGGCTGGTCTCGGTACATTCCTGAAGGTATGCAGTGCTCGTGTGGGATTGACTACTACACCGAG---ACCTACAATGAGTCCTTTGTCATCTACATGTTTATCTGCCACTTCTCCATCCCGCTCACCGTCATCACTTTCTGCTATGGCCGACTGGTGTGCACCGTCAAAGAGGCCGCTGCTCAGCAACAGGAGTCAGAGACCACCCAGAGGGCCGAGCGGGAGGTCACCCGCATGGTCGTCATCATGGTCATCTCATTCCTGGTCTGCTGGGTGCCCTACGCCAGCGTGGCCTGGTACATCTTCACCCACCAGGGAAGCAGCTTTGGACCCATTTTCATGACCATTCCAGCCTTCTTTGCCAAGAGTTCATCCCTCTACAACCCCCTCATCTACATCTGCATGAACAAGCAGTTCCGATATGCCATCCAGCAGACCAATGAGGAAGCGGTGAAGTTCCTCCTCCTCAGCAATGCCAACCCCAACCTGCCCAACGCCAAGGGCTCCACAGCGCTTCATCTGGCCACGGAAAAGAGGCTGAAGAACATTGCCGAACTGCTGCTGGGC---CGCAAGACCAACATCAACGCCAAGGATGAGGACCACTACACCCCGCTGCACTTCGCTGCTCAGAATGGCGACGAGACCATCACCCGCCTACTGCTGGACCGCAATGCCGCCATCAATGAGGTGGACTTTGAGGGACGCACCCCGTCGCACATCGCCTGCCAGCACGGGCAGGAGAACGTGGTGCGCGTGCTGCTTAGCCGGGGGGCCAACGTCCACGTCCAGGGGAAGGACAACTGGACCCCCCTCCACTTTGCGGCCTGGCAGGGCCACCTGGCCATCGTCAAGCTGCTGGCCAAGCAGGCGGGGGCCGACATCAACAGACAGACCTCGGACGGGCGGACGGCACTGCACCTGGCCTGCCAGAGGGGGCAGTACAGAGTCGCGCGGATCCTCATTGAGCTGGGCGCTGACATCCACGTCATGGCTGCCGGCCTGCGAACGCCCTTGCACGTGGCGGCCGAGACGGGCTACACTATCGAAATGGGCTCCTGGGGGCCCCAGTGGAAGGAGAGCCCCCAGCCGTTCTCCTGCTCCATAGAGGACCCCACCAAGCAGACCAAGTTCAAGGGCATAAAGACCTACATCTCATATCGCGTGACGCCCAGCCACACAGGCCGGCCTGTGTACCGCCGCTACAAGCATTTTGACTGGCTGTACAACCGACTGCTGCACAAGTTCACGGTCATCTCTGTCCCCCACCTGCCCGAGAAGCAGGCCACAGGTCGCTTCGAGGAGGACTTCATTGAGAAGCGCAAGCGGCGGCTCATCCTATGGATGGACCACATGACCAGCCATCCGGTGCTCTCGCAGTATGAGGGCTTTGAGCACTTCTTGATGTGCGCCGACGACAAGCAGTGGAAGCTGGGAAAGCGGCGGGCAGAGAAGGACGAGATGGTGGGCGCGCACTTCATGCTCACCTTCCAAATTCCCAATGAGCACCAGGACCTGCAGGACGTAGAGGAGAGGGTGGACTCCTTCAAGGCCTTCGCCAAAAAGATGGACGACAGCGTGCTGCAGCTCACGCACGTGGCCTCCGAGCTGGTGCGCAAGCATCTGGGAGGCTTCCGGAAGGAGTTCCAGAAGCTGGGGAACGCCTTCCAGTCCATCAGCCAGGCATTCACTCTGGATCCTCCCCACTGCTCTGATGCCCTCAACACCGCCATATCGAAATCCCGCTTCCACCCTGGCGCCGGGACCGGTCCTGGCACGGACCGCAGCGTCCCACTTAGCAACAGCTTGCTATCCCCGCAACAAGCCGAAGAGACCGCAGCCTCCCCGCAGCGATGGTTTGTCACCCCTGCCAACAATCGACTGGACTTTGCCGCCTCGGCATACGATGCCGCTGATTTTGCCGGTAACGCGGCCACCCTGCTGTCTTACGCAGCTGCTGGAGTCAAGGCGCTTCCACTGCCCACTGCGGGGTGTTCAGGTAGACCTCTGGGTTATTACGCCGACCCCTCGGGCTGGGGCACGCGCACTCCACCCCAGTATAAATCCAGCTCAGTTCTGTCCTGTTGGCCAACAAATTCCGCTGGGAGCAGGAATTACCTGGATGAGGGGGACACGATGACAACGGAAAGGTCTCCACTCAGTGCGTCCGAGGATGCCAAACCTAAAGACATAGAGACGCCTTCCTCCATTAAATCGATCGATTCAAGTGATTCTGGAATTTTTGAGCAGGCGAAACGGAGGCGAATATCTCCTTCTGCCACGCCGGTTTCTGAAACTGCGTCTCCGTTGAAAAGCCACGAGCAGAGAAATCTTTTAAAAGTGGAGGAAGTCACCGATCCGGACGTTGTGCTTCACAATTTGCTGAGAAATGCTCTGCTTGGTGTAACCGGAACGGAGTTAGTAAAAGTGATGGGACTCTCCAACTACCATTGTAAGCTGCTGTCTCCCGTTCTCACACGATACGGGATGGATAAACAGACAGGTAAAGCCAAATTATTAGGAGAGATGAATCAAGGGGAAATTTTCGATTGCTCGCTATTGGGGGACAGAGCCTTTCTGATCGAGCAGGAACATGTATGTACTGTCGGCTATGGCAAAGATCGATCAGGCAGTCTTACTTACCTGCACGACACATTGGAGGAGGTGAAGAAAGCTAACTGGAATAAAGAGTGTCTCATTCCTGTTCATGTGGATGGAGATGGACACTGCTTGGTCCATGCTGTATCTAGGGCACTTGTGGGGAGAGAGCTGTTTTGGCATGCTTTAAGAGAAAATTTGAAGCAGAATTTCAAGCAAAACCTTGATCGCTATAAGGCTCTTTTTCAAGATTTTATAGATGCAGCGGAATGGGAGGACATCATAAATGAATGTGACCCTTTGTTTATTCCACCAGAAGGGGTGCCATTAGGACTGCGCAACATTCACATATTTGGGTTGGCTAACGTGTTGCACCGGCCCATAATCTTACTAGACTCACTGAGTGGGATGAGGAGCTCTGGGGATTATTCTGCAACATTTCTACCAGGACTGCACTCAACCGGAGAAGTCACAGACAGAGAAGTGGCTTTGGGGATAAATCCCTTTGCTGATGGGATGGGCGCTTTTAAAATCAACCACAGCACCCACGACCTGGGCGCGGCTTTCAATTCCACTCGGGACTTTCTGTTTCGAAATCGGGGTTTCGGGGACGCTACGAGCGCACAGCACAGTCTCTTCGCCTCCGGAAGTTTTGCAGGGCCACATGGACACTCGGATGCAGCTGGGCACCTGCTTTTTCCGGGACTTCACGAGCAAGCGGCCACTCACGCGTCTTCCAATGTTGTAAACAGTCAGATGCGTCTGGGCTTTTCTGGGGACATGTACGGTAGAGCCGAGCAGTACGGCCATGTAACCAGCCCCAGGTCCGATCATTACGCTTCGACCCAGTTGCACGGATATGGCCCCATGAACATGAACATGGCTGCACATCACGGAGCAGGGGCCTTCTTTCGGTATATGAGGCAGCCAATAAAGCAGGAACTCATCTGCAAATGGATCGAACCAGAACAATTGACAAACCCGAAAAAGTCCTGCAACAAAACTTTCAGCACGATGCACGAGCTCGTTACACATCTCACAGTGGAGCATGTCGGGGGGCCAGAACAATCGAATCATATCTGTTTTTGGGAAGAGTGTCCTAGGGAAGGAAAACCCTTTAAAGCGAAGTACAAACTTGTAAATCACATCAGAGTGCACACCGGCGAAAAACCGTTCCCGTGCCCGTTTCCTGGCTGTGGG
>Anoplopoma_fimbria
GCCCTTAACTGGATCAACTATGACCTGGAAAAGAGACACTGCCACCTTCCAGAGCTCCTGAGGACTGTCCGTCTGGCCCTGTTGCCTGCAATCTTTCTCATGGAGAATGTTTCTACAGAAGAGCTGATCAACTCCCAGCCCAAGAGCAAGGAGCTGGTGGATGAAGCTATCCGATGTAAGCTGAAGATCCTTCAGAACGATGGCGTTGTTAACAGCCCGTGTGCTCGACCAAGAAAGACCAGCCATGCGCTATTTCTTCTGGGAGGGCAGACTTTCATGTGTGACAAGTTGTACCTCGTGGACCAGAAAGCCAAAGAGATCATCCCCAAGGCTGACATACCCAGCCCCAGGAAGGAGTTCAGCGCCTGCGCCATCGGCTGTAAGGTGTACATCACCGGTGGTAGAGGCTCAGAGAACGGTGTGTCCAAAGATGTGTGGGTCTACGACACCGTCCACGAGGAATGGTCCAAGGCGGCGCCCATGCTCATTGCCAGGTTTGGCCATGGCTCTGCAGAGCTGAAACACTGCCTCTATGTGGTAGGAGGTCACACGGCAGCAACTGGCTGCCTACCTGCTTCTCCGGCCATCTCACCATGTAACGAGAGAGCTCTGGTCAGCCGGGACCGAACTCTTCCCCTGGTGGAAGAGATTGACCAGCGTTACTTTAGCATCATCGACAGTAAAGTTCGCCGGCTTATGTCCATACCTAAAGGCAACTCTGCACTACGCAGGGTGATGGAGGAAACCTACTACCACCACATCTACCACACGGTGGCCATTGAAGGCAGCACGCTCACTTTGTCTGAGATCCGCCACATCTTAGAGACCCGTTACGCCGTCCCTGGGAAAAGCCTGCAGGAGCAGAATGAAGCCATTGGTGTGGATGCAGCCATGAAGTACATCAACACCACGCTGCTGTCCAGAACAGGAACCATGACCGTCAGTGACATCCTGGAGATTCACCGGCGGGTGCTCGGTTATGTGGACCCCGTGGAGGGAGGCAGGCTGCGCACCAACCAGGTGTTTGTGGGCCACCACATCCCTCCACACCCTCAGGACCTGCAGAGACACATGCAGGAGCTGGTTCAGTGGCTCAACTCTGAGGAGGCCCTGCAAATGCATCCCGTAGAGTACGCGGCTCTCGCCCACTACAAACTGGTCTATGTGCACCCTTTTGTGGACGGAAACGGACGCACATCACGGCTGCTAATGAATCTTGTGCTCATGCAAGCGCGGTACCCACCGATCACTATTCGCAAAGAACAAAGGGCAGAGTATTATTCAGCTCTAGACACAGCCAATGAGGGCAGGGATGATTACGTTGTCGTGTTCAGTCGCTCCACAACAAGGCTGATACTGAATGAAGCGGAGCTGATCATGGCGCTGGCCCAGGAGTTCCAGATGAGAGTGGTGACAGTGTCCCTAGAGGAACAGTCTTTCCCCAGTATCGTCCAGGTGATCAGCGGCGCTTCCGTGTTGGTCAGTATGCATGGCGCTCAGCTCATCACCTCACTCTTCCTCCCCAGAGGAGCTGCTGTGGTGGAGCTGTTCCCCTTTGCTGTGAACCCAGAGCAGTACACCCCGTACAAAACCCTCGCCACCCTTCCAGGCATGGACCTACACTACATCTCCTGGAGGAACACTATGGAGGAGAACACCATCACCCATCCAGACAGAACCTGGGAGGAAGGGGGCATCGCTCACTTGGAGAAGGAGGAGCAAGAGCGAATACTGGCCAGCAGAGACGTCCCAAGGCACCTGTGCTGCCGCAACCCAGAGTGGCTCTTCCGGATCTACCAGGACACTTTGGTGGACATCCCTTCCTTCCTGGAAGCCATTCAAGAGGGCATGAGGACAAAGCCAAGCGTGAAGAAGACAAAGCCGGCCAGCACAGTCCACCCAGGCCGGGTCAGGGAACCCCAGTGTCAGACCTCGGTGCAAACCACCAACGAGGCAAAACTCACAGTCTCCTGGCAGATCCCGTGGAATCTGAAATACTTGAAGGTGAGAGAGGTGAAGTACGAGGTGTGGATCCTCGCCACGTTCCTCAAACTGACCTCTCTGGGTTTCATCATTGGAGTCGGCGTGGTTGGAAACCTCCTGATCTCCATCCTGCTGGTCAAAGACAAGAGCCTGCACCGGGCGCCCTACTATTTCTTGCTGGACCTGTGCGCCTCTGACATCCTGCGCTCCGCCATCTGCTTCCCCTTTGTCTTCACCTCGGTCAAGAATGGATCCGCATGGACCTATGGCACGCTGACCTGCAAAGTGATCGCCTTCCTGGGTGTGCTCTCCTGTTTCCACACAGCGTTTATGCTATTCTGTGTCAGCGTCACACGCTACCTGGCCATCGCACACCACCGTTTCTACACCAAGAGGCTGACCTTCTGGACCTGTCTAGCTGTCATCTGCATGGTGTGGACGTTGTCAGTGGCTATGGCGTTCCCGCCGGTGCTAGATGTGGGGACGTACTCTTTTATCCGGGAGGAGGACCAGTGCACGTTCCAGCACCGTTCCTTCCGGGCGAACGATTCGCTGGGCTTCATGCTCCTGCTGGCGCTCATCCTCCTGGCCACGCAGCTGGTTTACCTCAAGCTCATCTTCTTCGTCCACGACCGTCGGAAGATGAAGCCTGTCCAGTTTGTGCCTGCTGTCAGCCAGAACTGGACCTTCCACGGGCCAGGGGCCAGCGGGCAGGCGGCGGCCAACTGGCTGGCCGGATTCGGTCGAGGCCCAACCCCGCCTACTTTGCTGGGCATCCGGCAGAACAGCAACGCGGCGGGCCGCAGGCGTCTACTGGTATTGGATGAATTCAAAACAGAGAAGAGGATTAGTAGGATGTTCTACATCATGACGTTTTTCTTCCTGGCGCTGTGGGGGCCCTATCTGGTCGCCTGCTACTGGCGGGTGTTTGCAAGGGGCCCCGTAGTCCCTGGGGGCTACCTGACGGCAGCCGTGTGGATGAGCTTTGCCCAGGCTGGGGTCAACCCTTTCATCTGCATCTTCTCAAACAGGGTGCATGAAAGCATAGAACAGCTCTTCTACTCAGTGGAGAACAAGTTGGGCCAACGATTTGTCTTCCGAGCATTAGGTTATATCACCATGGCCAAGGCTGGGCTAACTGAGGTCGAGCTGGAAGATATTCTGTCCCTTGATAATATAGTTCTTGGGGATGTCATTGTGGCGACTTACCTCAAAAACCCCTTGAGGATCTCATATGATTTGGTTGCCAGGCTTAAAGAGGAGCTGGATGGCTATCTGGTGGAACGTCAGGTACGTAACGTCACCTTGATGGTTTGGGCCAACAGACACCTGCATCTCATCGCCCAGAAGTTGTATCTCAGCAACGAGGAGGACGTCCATCAAATGCACAGCCTCCTAGCTGAGTACTTCCTGGGGGCGTGGTCAGGAGGCAGGAAGAAGATCTTCACTTACGATAACAACCATTTC---ACTTCCCTGAACATTTCTCATCACAAAAACCATGAGAAAACGTCCTCTGACAAGTACTCCTATGACAGACAGACTCCAGAGCAGCCTTGGGTGTTCCAGTGCAACCTTTTGGAGCCTGACATTTTCTTTGTCAACCATAGGAAGATGACAGAACTGGTGTACCACCTTACCAGGAGTGGGCGCACCGATGATCTCATGTTTGGTGTAATCATGAACTTCAGCTGGCTCTACACAATGATCAAGATTGGCCAGTTTGAAAAGGCTTTAACAGACATTGACTTAGCTTACAGCTACACCCAAGAGAAAGAACTAAAGTTCCTGGCCACCACTCTCCGTAGCATCAAGGTCAAAGTGCTGAAGAACCCAGCATCACTGTCTGCAGAACTGCAGCAAAGGCTTCTGCCAGTTGTCACCTCCCTCCCCAAGCTCAGACATTTACTTCTTGAGTGTGACAAAGATGGCCCAAAGTACACTGTGAACACCAAGAGGGTCATCCAGTACTTTGCCAGCATCGCGGCAGTCAGCGCCAAAAGAGACCCTAGCAAGGGGACCCTGGAGGACCAGATCATCCAGGCCAACCCCGCGCTGGAGGCTTTCGGCAATGCCAAAACGCTGAGAAACGACAACTCGTCTCGCTTTGGAAAATTCATCCGAATTCACTTCGGTACGAGCGGGAAGCTGTCGTCTGCTGACGTCGAGACGTACCTGCTGGAGAAGTCACGGTGCACCTTCCAGCTCAAGGCTGAGAGGAACTACCACATCTTCTACCAGATCCTGTCCAATCAGAAGCCAGAGCTGCTGGACATGCTGCTGATCACCAACAACCCCTACGACTACTCCTACATCTCCCAAGGAGAGGTGACGGTCGCCTCCATCAATGACTCGGATGAGCTGCTGGCCACCGACAGCGCCTTCGATGTGCTCGGCTTCACCCCAGAGGAGAAGATGGGCATCTATAAAATGACAGGAGCCATCATGCACTATGGCAACATGAGGTTCAAACAGAAGCAGCGTGAGGAGCAGGCGGAGCCGGACGGGACGGAGGCTGCTGATAAATCGGCTTACCTGATGGGGCTGAACTCTGCCGACCTCATCAAGGGGCTGTGTCATCCCAGAGTCAAGGTCGGAAATGAATATGTCACCAAAGGCCAAAGTGTGGACCAAGTCTACTACTCCCTCGGGGCTCTGGTGGAGTCTCACCTTTGGCCTTCACTGTTTGAACACAAGTTCCTGCCCTATGCTCTGCTGGCCTTCGCTGGAATCATGTACATTCCCGCTTTGGCCTGGGAGTTCCTTGCCTCTACGCGGCTCACTTCAGAGCTCAATTTCTTGCTTCAAGAGATCGATAACTGCTACCATCGAGCCGCTGAGGGCCGAGCCCCAAAGATCGAGAAGCAGATCCAGTCCAAAGGACCTGGCATAACTGAACGAGAGAGGAGGGAGATCATAGAGAACGCAGAGAAGGAGAAAAGCCCTGAGCAGAACCTGTTTGAGAAATATTTGGAGAGACGGGGCCAAAGTAACTTTCTGGCTAAGCTATACCTGGGACGCCACCTGGCTATTATCTGCCTCAGCTCCATCCCCATTTCCTACCTGAGCGCCTACTATGCCCGCCAAAGACAGAATGAGTTCACCTGTGCGCTGGGTGAACCCCCAGACATTAGCAGCTACTACGAGCTGAAGCTCAGGGTCAACTGTAAGCTGCCTGCTGTGCAGCTGCAGCGCATCATGGCCGCAGTAGATCTCTCTCTGCTCTGCACCATGAACCTCATCATCCTGATTAATTTGCTGCACCTGTTTGTGGTGCGCAAGTCTAACTTTGTATTTGACAAACTGCATAAAGTCGGCATTAAAACACGGCGACGCTGGCAGAAGTCTCAGTTCTGTGACATCAACATCCTGGCCATGTTCTGCAACGAGAACAGGGACCACATCAAGTCGCTCAACCGGCTGGACTTCATCACCCTGCAGACCCATGACCCCAACAAGGAGGCCTTCAAGTGTGAGGAGTGCGGGAAGCACTACAACACCAAGCTGGGATACAAGCGCCATGTGGCCATGCACTCCGCCACGGCAGGGGACCTCACCTGCAAAGTGTGCATGCAGAGCTACGAGAGCACGCCGGTGCTCTTGGAGCACCTCAAGACCCACTCCGGGAAGTCTTCGGGTGGCGCCAAGGAGAAAAAGCACCCGTGCGACCACTGCGACCGTCGATTCTACACGCGAAAGGATGTGAGACGGCACATGGTGGTCCACACGGGCCGAAAGGACTTCCTCTGCCAGTACTGTGCCCAGCGCTTCGGCAGGAAGGACCATCTGACACGTCACGTGAAGAAGAGCCACTCACAGGAGCTAATGAGGATCAAGACGGAGCCTCCGGATATGTTAGGTCTTTTAGCATCAGGGTCACCGCCTTGCTCTGTGAAGGAGGAGCTCAGCCCCATGATGTGCGGCATGGGTCCCAACAAAGACCCCATGATAGGCAAACCGTTCCCCAGTGGAGCCCCTTTTCCGATGGGCATGTACAACCCCCACCACCTCCAGGCCATGTCTAATTCTGGGGTGGGTCACCCGCACCCGTCCCTGATGCCGAGTCCCTTGTCTGCAGCCATGGGCATGGGCTGCCACATGCTCATCTACGCCTCTTTTTCATTCATGGGATGTTTACAGATCAGTGATGGATCAAATATAGTGAACCTGCTAGCTAGTAACTCTCCGAGTGTTTCGTACGCTCTGACCCAGCAGAAATACTTCAGTAACTACAGTCCCGTGATTGGGTTCTATATTTATGAGCCCATCGAGTACTGGAACTCCACGGTCCAGGAGCACCTGAAGACCCTGAGCCATGGCTTCAACAAGATCTCTTGGATGGACAACTTTTTCCACTACCTGCGGGTGGTGAACGTGAGCGCGTCGACCAAGAGTGACTTCATCACCATCCTCAAGGGCTCCTTCCTTCGCAGCCCGGAGTACCAGCACTTCACTGAGGACATCATATTCTCAAAGAACCGCGAGACTGATGAGTACGACATTATCGCCTCGCGGATGTACCTGGTGGCACGGACGACGGAGAAGAAGCGAGAGGAGGTGGTGGAGCTTCTGGAAAAGCTTCGTCCATTGATGCTGATCAACAGCATCAAGTTCATTGCCTTCAATCCCACATTTGTGTTCATGGACCGCTACAGCTCCTCTGTCATATCGCCCATCCTGACCTCAGGCTTCAGCGTACTCACAATCCTCATCCTCACTTTTTTCCTTGTCATCAACCCGTTGGGGAACTTCTGGCTCATCCTTACAGTTACGTCCGTGGAGCTGGGCGTCTTGGGTTTGATCTTTCAACCCCTGCACACCCTGCGGAACACAGAGAAGGAGCTTCTCCCTGGCTTTCACCAGTTTGAATGGCAGCCAGCTCTCCAGAACGTGTCTACATCTTGCAATGTTGGCATTATTAATGGGATCTCTGGGTGGACTTCCTCGGTGGATGAATTCCCAGCTGACACCATCACTCGGCGGTTTCGCTACGATGTGGCTCTGGCGTCGGCATTAAAGGATCTGGAGGAGGACATCATGGAGGGGCTGAGAGGGAGTGGGATGGAAGACAGTGCTTGCACCTCAGGCTTCAGTGTCATGATCAAGGAATCCTGTGATGGCATGGGTGATGTCAGCGAGAAGCACGGCGGAGGACCAGCTACTCCTGAGAAGGCTGTGCGTTTTTCTCTCACTGTCATGTCTGTCTCTGTCCTCACAGGTGAGGAGGAGGAAGAGGTTACCATCTTCACTGAGCCAAAGCCAAACTCAGAACTGTCTTGTAAGCCCCTTTGCCTGATGTTTGTGGATGAGTCAGACCATGAGACACTCACAGCTGTCCTGGGTCCTATAGTGGCTGAGCGTAATGCAATGAAGGAGAGCAGGCTCATTCTGTCCGTGGGCGGATTGCCTCGCTCCTTCCGCTTTCACTTCAGAGGCACGGGATATGATGAGAAGATGGTGCGCGAGGTAGAGGGCCAAGAGGCCTCAGGGTCCACCTACGTCTGCACTCTATGTGACTCCACTCGGGCGGACGCCTCTCAAAACATGGTGCTACACTCCATTACTCGCAGCCATGAAGAGAACCTAGATCGTTACGAAATATGGAGAACCAACCCCTTTTCTGAGTCTGTAGATGAGCTGCGGGACAGAGTCAAAGGGATCTCCGCCAAGCCCTTCATGGAGACCCATCCCACAATGGATGCATTGCATTGTGACATTGGCAATGCCACTGAGTTCTACAAAATCTTCCAGGACGAGATCGGGGAGGTGTACAAAAAGGTCAACCCAAGCCGGGAGGAACGGCGCAGCTGGAGGGCAGCCCTAGATAAACAGCTGAGGAAGATGATGAAGCTCAAGCCGGTGATGAGGATGAATGGGAACTATGCCCGCAAGCTAATGACCCAAGAGGCTGCGGATGCGGTGTGTGAGTTGGTGCCCTCAGAGGAGAGGAGGGAGGCCCTGAGGGAGCTGATGAGGATCTACATCCAGATGAAGCCCGTGTGGCGCGCCACCTGCCCTGCCAAGGAGTGTCCCGACCAGTTGTGCCAGTACACCTTTAACTCCCAGCGCTTTGCCGACCTTCTCTCCACTACCTTCAAATACAGGTACAATGGAAAGATAACCAACTACCTGCACAAAACCCTTGCCCATGTACCTGAAATCATAGAGCGAGATGGATCCATAGGAGCCTGGGCCAGCGAGGGGAACGAGTCGGCAAACAAGCTGTTCAGGCGTTTCCGGAAGATGAATGCACGTCAGCTCGGTGAGATGAGGTTGAGGGCCATCTCTTTCTCGAATGACTCATGCTACCTTCCTCCATTACGTTGCCCAGCAGTGTGCCGCCTCGACCCCTATGACGGGCTTCCAGAAAGTTACCTCATCCATGGTGGCCGCACCCCGAATAACGAGATCTCATCGAGCCTGTACATGCTGACCACAGAAAGCCGTGGCTGCAATCGTAAGCTGACCCTGTGCTGCAAAGAAATGGAGCTGGTGGGAGAAATGCCAGGGGCCAGATACGGCCACACAATGAGCGTGGTTCAAAGCCGTGGGAAGACGGCTTATGTGTTGTTTGGTGGTAGATCCTACATTCCCGCAGGAGAGCGGACCACAGAGAGCTGGAACAGTGTCATCGACTGTCGTCCTCAGGTGTTCCTGTTTGACTTGGAGTTTGGTTGCTCCTCTGCTCACACTCTACCTGAGCTCAGCGACGGACTGTCTTTCCATTTGGCCCTTGCCAGAGAAGACTGTGTCTACTTCCTCGGGGGTCACTCCCTCGCCTCTGACTCTCGCCACCCTCGACTCTTCCGTCTGCGTGTAGAGCTCCTGCAGGGCAGCCCCTTGCTTTCCTGTGAGACCCTTGAAACTGGCATATCCATATCTAGTGCCATAATCACCCGTACAGGTCCCTCTCACAGATATATCATATTAGGTGGGTATCAGTCCGACTCTCAGAAGAGGATGGAGTGCAGCACTGTGGTTGTGAATGAGAAAGGGATCCACTTTGAGCCCCTAGAATCCCCTAAGTGGACCCCTGACATCGCCCATAGTCGCACTTGGTTTGGCAGCAGTGCCGGGGAGGGCAGTGTCCTACTTGCTGTTCCCACTGAAGGAAGGCCATCCCAAGCAGATATGCATTACTTCTATCAGGTGAGTTTCCAGACAGAGGGGGAAGCCAGACAGGTCTGTAGCCAGGAGTCCACCGATTACGACGACTCCCCTCCTCTCGAAGACTCTGAGGAGCTCTACTTTGGTCGTGAGCCGCACGAGCTGGAGGACAGTGACGACGGAGAAGGTGGTAATTACAACGAGGAGGATGAGGAGGACGAATCACAAACAGGCTACTGGATCAAATGCTGCCTGGGCTACTTCTACGTCCCTATGGTGAACACCACAGGCATCGTACGGAATCCCTATGAATACCCTCAGTACTACCTTGTCAACCCGGCAGCTTACGCCGCCCTGGGTGCCTACATGTTCCTGCTCATCCTCGTAGGCTTCCCCGTCAACGCCCTCACCCTCTACGTCACCCTCGAACACAAGAAGCTGCGAACCCCTCTAAACTACATCCTGCTGAACCTCGCGGTGGCCAACCTCTTCATGGTGCTCGGAGGCTTCACCACAACGATGTACACCTCCATGCACGGCTACTTCGTCCTCGGTCGCCTCGGCTGCAACCTGGAAGGGTACTTCGCCACCCTGGGCGGTGAGATTGCCCTCTGGTCGCTGGTGGTTCTTGCCGTCGAGAGGTGGATGGTCGTCTGCAAGCCCATCAGCAACTTCCGCTTCGGCGAGGATCACGCCATCATGGGTTTGGGACTCACCTGGCTCATGGCCAATGCTTGTGCCGTGCCCCCTCTGGTCGGCTGGTCTCGTTACATCCCCGAGGGCATGCAGTGCTCGTGCGGAGTCGACTACTACACCGAGGGCTTCAACAACGAGTCCTTCGTCATCTACATGTTCACATGCCACTTCCTCATCCCGCTGACCATCATCTTCTTCTGCTACGGACGCCTGCTCTGCGCCGTAAAGGAGGCCGCCGCCGCCCAGCAGGAGTCCGAGACCACCCAGAGGGCCGAGAGGGAGGTCAGCCGCATGGTGGTGCTCATGGTCATCGCCTTCCTGGTATGTTGGCTGCCGTACGCCGGCGTGGCCTGGTTCATCTTCCTGAACCAGGGATCCGAGTTCGGGCCCGTCTTCATGACCATCCCGGCCTTCTTTGCCAAGAGCTCCGCCATCTACAACCCCATGATCTACATCTGCATGAACAAGCAGTTCCGCCACGCCATAGTATTGGCCAACGAGGAGGCTGTCAAGTTCCTCCTCATGAACAATGCCAACCCCAACCTTGCAAACGCCCGTGGCTCCACCCCCCTGCACCTGGCCACGGAGAGGCACCTGAAGCCTCTGGCAGAGCTTCTGCTCGGGCGACGCTGCACAAACGTCAATGCCAAGGACGAGGACCAGTACACGGCTTTGCACTGGGCGGCCCAGAACGGGGACGAGGCCATCTCGCGCCTGCTGCTGGACCGGGGGGCGGCCATCAACGAGACCGATGGCCAGGGACGCACGCCGGCTCACGTCGCGTGCCAGCACGGCCAGGAAAACGTAATCCGGGTGCTGCTTAGCCGCGGGGCTGATGTTCACATCAAGGGTAAGGACGACTGGACGGCGCTCCACTTGGCCGCATGGCAAGGGCACCTGGGCATCGTCAAGCTGCTGGTGAAGCAGGCCTGCGTCAACGTCGATGGGCAGACGACGGATGGTCGCACGCCACTGCACCTGGCTTCCCAGAGGGGGCAGTACCGAGTTGCACGGATCCTGATCGAGCTAGGGGCAGATGTTCACATGACGTCCGCTGGGCTAAACGCAGCCCTACACGTGGCGGCAGAGACGGGTTACACCATTGAGATGGGTCCCGTGGGGCCCCTGTGGAAGGAGAGCCCTCAGCCTTTCTCCTGCTCCGTTGAGGACCCCACCAAACAGACGAAGTTCAAGGGCATCAAGACGTACATTTCGTACCGGGTCACGCCGAGCCACACGGATCGCCCCGTCTACAGGCGCTACAAACACTTCGACTGGCTGTACAACCGCTTACTGCACAAGTTCACTGTGATCTCCGTGCCCCACCTGCCCGAGAAGCAGGCCACGGGGCGATTCGAGGAGGACTTCATCGAGAAGCGCAAGAGACGGCTGATACTGTGGATGAACCACATGACCAGCCACCCGGTCCTCTCCCAGTACGAGGGCTTCGAGCACTTTCTGATGTGCGCCGACGACAAGCAGTGGAAACTGGGCAAGAGGCGGGCGGAGAAGGACGAGATGGTGGGCGCCCATTTCATGCTGACCCTGCAGATCCCCAACGAGCACCAGGACCTCCAGGATGTGGAGGAGCGGATCGACACCTTCAAGGCCTTCGCCAAGAAGATGGACGACAGCGTGATGCAGCTCACACATGTGGCCTCGGAGCTGGTCCGTAAGCACCTGGGCGGTTTCAGGAAGGAGTTCCAGCGGCTGGGAAATTCTTTCCAGTCCGTCAGCCAGGCGTTCATGCTGGACCCGCCCCACAGCTCGGAGCCCCTCAACAAAGCCATCTCCAAATCTCGCTTTCACCCTGGCGTGGGGACTGGTCCTGGCACGGAGCGCAGCGTCCCACTCGGCAACAGCTTGCTGTCCCCGCAGCAAAGCGACGATCCCACTTCCCCCCCGCAGCGATGGTTTGTCACCCCTGCCAACAACCGACTGGACTTTGCTGCCTCGGCATACGACGCCGCCGATTTCGCCGGTAACGCGGCCACCTTGCTGTCCTACGCGGCGGCCGGAGTGAAGGCTCTTCCCCTGCCGACTGCAGGCTGCTCCAACCGGCCTCTTGGCTATTACGCAGACCCGTCGGGCTGGGGAGGACGCACGCCGCCGCAGTACAAGGCCAGCTCGGTCTTTTCCTGCTGGCCGACTAACTCAATCGGTGGCAGAAACTACCTGGAGGAGGTCGACTCCATCACGACAGAGAGGTCGCCGATCGGCGGCTCGGACGAGGCCAAACCCAAAGACATAGAGACGCCGTCCTCCATTAAGTCCATTGATTCGAGCGATTCCGGTATCTTTGAGCAGGCCAAGAGGAGAAGAATCTCACCTTCTGCCACGCCGGTTTCAGAGACAGTGTCCCCGTTAAAATCTCACGAGCAGAGGAACCTGACCAGCGTGGAGGAGGTGACGGACCCGGATGTGGTTCTGCACAACCTGCTCAGGAACGCCCTGCTGGGGGTCACCGGGACGGAGCTGGTGAAGGTGATGGGGCTGTCCAACTACCACTGCAAGCTGCTGTCCCCGGTGCTGACCCGGTACGGCATGGACAAGCAGACCGGGAAGGCCAAGCTCCTGAGGGACATGAACCAAGGCGAGATGTTCGACTGCTCCCTCCTGGGGGACCGGGCCTTCCTGATCGAGCCGGACCACGTGTCCACCATGGGTTACGGGAAGGACCGGTCCGGGAGCCTCGTCTACCTCCACGACACCCTGGAGGAGGTGAAGAAGGCCAACGGCGACGGGGAGTGTTTGATTCCGGTCCACGTGGACGGAGACGGGCACTGCCTGGTCCACGCCGTGTCCAGGGCGCTGGTGGGCCGGGAGCTGTTCTGGCACGCCCTGAGGGAGAACCTGAAGCAGAACTTCAAGCAGAACCTGGACTGCTACAAGGCGCTCTTTCAGGATTTCATCGACGCGGCGGAGTGGGAGGACATCATCAACGAGTGCGACCCCCTCTTCATCCCGCCAGAGGGCGTCCCGCTCGGGCTGCGCAACATCCACATATTCGGTTTAGCCAACGTCCTGCACCGACCCATTATCCTGCTGGACTCCCTGAGCGGGATGAGGAGCTCCGGGGATTACTCGGCCACCTTCCTGCCAGGTCTGCACTCAACAGGCGAAGTCACAGAGAGAGAAGTGGCGTTGGGGATAAATCCGTTCGCGGATGGGATGGGCGCCTTCAAAATAAACCACAGCTCCCACGACATCGGCGCGGCTTTCAACTCCACCAGGGACTTTCTCTTCAGAAATCGGGGTTTCGGGGACGCCGCCGGGGCTCAGCACAGTTTGTTCGCCTCCGGAAGTTTCGCAGGGCCACATGGACACTCAGATGCAGCGGGGCACCTGCTCTTCCCGGGGCTCCACGAGCAAGCGGCGAGCCATGCGTCTTCCAACGTGGTCAACAGCCAGATGCGGCTGGGCTTCTCGGGGGACATGTACGGACGGGCCGACCAGTACGGCCACGTCACGAGCCCACGGTCCGACCACTACGCGTCGACCCAGCTGCACGGCTATGGCCCCATGAACATGAATATGGCCGCGCACCACGGAGCAGGGGCCTTCTTTCGATACATGAGGCAGCCGATCAAACAAGAGCTCATCTGCAAGTGGATCGAGCCGGAGCAGCTGACGAATCCTAAAAAGTCGTGCAACAAAACTTTTAGCACGATGCACGAGCTGGTGACCCATCTGACGGTGGAGCATGTGGGGGGGCCGGAGCAGACCAACCACATCTGCTTCTGGGAGGAATGCGCCAGAGAAGGAAAGCCATTCAAAGCCAAATACAAACTTGTAAATCATATCAGAGTACACACCGGAGAAAAGCCCTTTCCGTGTCCGTTCCCCGGCTGTGGC
>Astyanax_mexicanus
GCACTCAACTGGGTGAACTATGACCTGGAACGACGACACTGCCACTTGCCAGAACTGTTGCGCACTGTACGCCTTGCCCTTCTGCCTGCCATCTTTCTCATGGAGAATGTCTCCACAGAGGAGCTCATCAACAGTCAGGTCAAGAGCAAGGAGCTGGTGGACGAGGCCATCCGTTGCAAGCTACGCATCTTGCAGAATGATGGCGTGGTCAACAGCCCTTGTGCCAGGCCACGCAAGACCAGCCATGCCCTTTTTCTGCTTGGTGGTCCTACTTTTATGTGTGACAAGCTCTACTTGGTGGACCAGAAGGCCAAGGAGATCATCCCAAAGGCAGATATTCCAAGTCCACGCAAGGAATTCAGCGCGTGTGCGATCGGCTGCAAGGTCTACGTGACCGGTGGTCGAGGCTCTGAAAACGGTGTGTCCAAGGATGTTTGGGTGTACGATACCTTGCACGAAGAGTGGTCTAAAGCAGCACCAATGCTGATAGCTCGATTTGGCCATGGCTCAGCAGAACTGAGGCACTGTCTGTATGTGGTCGGTGGTCACACAGCTGCGACTGGCTGCCTTCCAGCCTCGCCGGCTCTTTCACCCTGCAACCAGAGGGCGCTGGTGAGCCGGGACCGCACGCTCCCTCTGGTGGAGGAAATCGATCAGCGACACTTTGGGATCATTGACGGGAAAGTGCGGCGCCTCATGTCCATCCCCAAGGGCAACTCGGCACTGCGGCGGATCATGGAGGAGACTTACTACCATCACATCTATCACACTGTGGCCATCGAGGGCAACACCCTGACGCTGTCCGAGATCCGCCACATCATCGAGACGCGCTACGCCGTGCCGGGCAAGAGCCTCCAGGAGCAGAACGAGGCCATCGGCGTCGATGCAGCTATGAAGTACATCAACACCACTCTTCTATCCCAGACTGGTGCTATCACCATCAACGACATCCTGGAGATCCACCGTCGCGTGCTGGGATACGCCGACCCCGTGGAGGCGGGACGCTTCAGGACTAACCAGGTGTTCGTAGGACATCACATTCCACCCCATCCGAACGACCTGGACCGCCACATGCAGGAGCTGCTGCAGTGGTTGAACTCTGAGGATGCGCTCCACCTCCACCCGGTGGAGTTCGCAGCCCTGGCGCACTACAAGCTTGTGTACGTGCACCCGTTCGTGGACGGTAACGGACGGACTTCACGTCTCCTGATGAACCTGGTGCTGATGCAGGCCAGATACCCTCCCATCACCATCCGCAAGGAGCAGAGGGCGGAGTATTACGCTGCCCTGGACACGGCAAACGAGGGCGACGATGATTATATTGTGGTTTTTAGTCGTGCGTCTAACAGACTCATACTCAATGAAGCCGAGTTGATTCTAGCTTTGGCTCAGGAGTTCAAGATGAGGACAGTCACTGTGTCCTTAGACGAGCAGCCATTCGATAGCATAGTCCGGGTCATCAGTGGGGCATCCATGTTGGTCAGCATGCACGGAGCCCAGCTGATCACCTCCATGTTTCTTCCGCGAGGAGCTGCTGTGATCGAACTCTTCCCGTATGCAGTCAACCCAGAACAGTACACTCCGTACAAAACCCTGGCCTCTTTACCAGGCATGGATCTCCAGTATATATCATGGAGAAACAACATTGAGGAGAATTCCGTGACCTATCCTGACCGCCCTTGGGATCAGGGAGGCATCACACACTTGGAGAAAGAGGAGCAGGAGCGTATCCTCACTAGCAAGGAGGTACAAAGGCACCTCTGCTGCCGCAACCCTGAGTGGCTTTTCCGGATTTATCAAGACACCATTGTGGACGTTCCGTCCTTTTTGGAAGTCCTTAAAGAAGGTCTAAAAGTTAAGCCTAATCTGAAAAAGTCTAAGCCTGCCAGCACAGTACATCCCGGTCGAGTCCGAGAACCCAAGTGTCAGACATCGGTTCAAGCTACCAATGAAGCGAAGCTTGCTGTGTCCTGGCAGATCCCTTGGAACCTTAAGTACCTGAAGGTGAGGGAGGTCAAATATGAAGTGTGGATCCTTGCCACATTCCTTAAACTGACCTCCCTGGGTTTCATCATCGGCGTCGGGGTGGTCGGAAATCTCCTGATCTCCATCCTGCTGGTCAAAGACAAGAGCCTGCACCGCGCACCCTACTACTTTCTGCTGGACCTGTGTGCCTCGGACATCCTGCGCTCCGCCATCTGCTTCCCCTTTGTGTTCACCTCGGTCAAGAATGGCTCCGCCTGGACGTACGGCACGCTCACCTGCAAAGTGATCGCCTTCTTGGGCGTGCTTTCCTGTTTCCACACGGCCTTCATGCTGTTCTGCATCAGCGTGACACGCTACCTGGCCATCGCCCACCACCGCTTCTACACAAAGAGGCTGACCTTCTGGACCTGCCTGGCCGTCATCTGCATGGTGTGGACGTTGTCGGTGGCCATGGCTTTCCCGCCGGTGCTGGACGTAGGCACCTACTCGTTCATCCGCGAGGAGGACCAGTGCACCTTCCAGCACCGCTCCTTCCGCGCCAACGACTCGTTGGGCTTCATGCTGCTGCTCGCCCTCATCCTCCTGGCCACCCAGCTTGTCTACCTCAAGCTCATCTTTTTTGTTCACGACCGTCGGAAGATGAAACCCGTCCAGTTTGTGCCAGCGGTCAGCCAGAACTGGACCTTCCACGGTCCGGGAGCCAGCGGCCAGGCCGCGGCCAACTGGCTGGCCGGCTTCGGCCGAGGCCCCACGCCTCCGACCCTGCTGGGGATCCGTCAGAACAGCAATGCGGCAGGCCGCAGGCGTCTGCTGGTGCTGGACGAGTTCAAGACTGAAAAGAGGATAAGCAGGATGTTTTACATCATGACCTTCTTCTTCCTGAGCCTGTGGGGGCCCTATCTGGTGGCCTGCTACTGGAGGGTGTTCGCCAGGGGCCCCGTGGTGCCTGGAGGCTACCTCACCGCAGCTGTGTGGATGAGCTTTGCTCAGGCGGGAGTCAACCCGTTCATCTGCATTTTCTCCAACCGGGTGCACGAGAGTATAGAGCAGCTATTCTTTTCAATTGAGAATAAGCTGGGGTCTCGATTCGTCTTTCGTGCGCTAGGCTACGTTACGATGGCTCGTGCTGGGTTGACAGAGGTGGAGCTGGAGGACATATTGTCTTTGGACAATAGTGTACTTGGAGACATCATGGTCAGTTCAAATCTAAAGAGTCCCCTTAGAATCTCCTATGATCTTATTGCTCAATTGAAAGAAGAGCTGGAAGGTTACCTGGTGGAGCGACAGGTTCGCAACGTGACCCTGATGGTGTGGGCAAACCGGCATCTGCATCTCATTGCACAAAAACTGTACCTCAGTAATGAAGAGGATGTGCATCAGATGCACAGCCTTTTGGCTGAGTACTTCCTTGGAGCATGGGCAGGTGGCAGGAAGAAGATCTTCCACTGCGACAACAATCACTTT---GCCTCATTGAACATTTCTCAGCACCGAAACCACGACAAAGCTTCTGCGGACAAGCACTCTTACGACCGGCAAACTCCTGAACAACCCTGGGTGTTTCAGTGCAACCTGCTGGACCAAGACATCTTCTTTGTCAATCACAGGAAAATGACAGAATTGTTGTTTCATTTGACAAGAAGTGGGCGAACAGATGACCTTATGTATGGTGTAATCATGAACTTCAGCTGGCTGTACACCATGATAAAAATTGGGCAGTTTGACAAGGCACTAACAGACATTGACACGGCTTACACCTACACACAAGAAAAAGAGCTCAAGTTTCTTGGCAGCACACTGCGTAGTATCAAGATCAAGGTGACCAAGAACCCTGCATCACTGTCTGCCGAGCTTCAGCAAAGGCTCCTTCCTGTGGTTACATCCCTTCCTAAGCTCAGACACCTCTTACTAGAGTGTGACAAGGACGGGCCCAAATACACTGTTAACACCAAGAGAGTTATCCAGTATTTTGCAAGTATTGCAGCTGCTGGAGCCAAGAAGGACGCAAACAAGGGCACCCTGGAGGATCAAATCATCCAGGCAAATCCTGCACTTGAGGCCTTTGGCAACGCCAAAACAGTAAGAAATGACAACTCCTCTCGTTTTGGAAAGTTTATCCGCATTCATTTTGGAACAAGTGGCAAACTTTCTTCAGCTGACATCGAAACATATCTGCTGGAAAAGTCCCGAGTTACCTTTCAGCTAAAATCAGAAAGAAACTACCACATCTTCTTTCAGATCTTATCCAATGCCAAGCCAGAGCTGCTGGATATGCTTCTGATTACAAACAATCCCTACGATTACTCTTACATCTCCCAAGGAGAAGTAACTGTTGCAAGTATCAATGACAGCGAGGAGTTGTTAGCCACTGACAGTGCCTTTGATGTGCTTGGTTTCACCCCAGATGAGAAGATAGGAGTGTACAAATTGACTGGTGCCATCATGCATTATGGGAACATGAAGTTCAAGCAAAAGCAGCGTGAGGAACAGGCTGAACCTGATGGTAGCGAAGCTGCTGATAAATCTGCCTACCTAATGGGGCTAAACAGTGCAGATCTCCTGAAGGGACTCTGCCATCCGAGGGTCAAGGTAGGAAATGAATATGTCACAAAAGGTCAAGGTGTGGATCAAGTATACTACTCACTTGGTGCACTGGTTGAGCCTCAACGAAGGCCATCGTTGTTTGAGCACAAGTTTTTGCCCTATGCCTTGCTGGCGTTTGCAGGGATCATGTACATCCCAGCACTGGGCTGGGAGTTCCTCGCCTCCACTCGTCTTACCTCTGAACTCAACTTCCTCCTCCAGGAGATTGACAACTGCTACCACCGAGCTGCCGAAGGCCGAGCCCCAAAGATCGAGAAGCAGATCCAGTCAAAAGGTCCAGGGATTAGTGAACGTGAGAGGCGAGAGATCATTGAGAATGCTGAGAAGGAGAAGAGTCCTGAACAGAACCTCTTTGAGAAGTATCTAGAGCGTCGAGGCCAAAGTAACTTTTTAGCCAAGATATATTTAGCAAGACATTTGGCCATCATCTGCCTCAGTTCCATTCCCATCACTTACTTGAGCACATACTACGCCTGGCAGCGGCAGAACGAGTTCACCTGCGCGCTGGGCGAGCCACCAGACATTAGCAGCATCCCTGAACTGCGGTTAAGTGTGAACTGCAAGCTGCCAGCTGTGCAGCTCCAGCGCATCATGGCCGCAGTGGACATTGCGCTGCTCTGCACCATGAACCTTATCATTTTACTGAACCTACTACATCTGTTTGTGGTGCGCAAATCCAATTTTGTCTTCGACAAGCTGCACAAAGTTGGCATTAAGACACGGCGGCGTTGGCAAAAGTCACAGTTTTGCGACATTAACATCCTGGCCATGTTCTGTAATGAAAACAGAGACCACATCAAGTCTCTCAACAGGCTAGACTTCATCACTCTGCAAACTCACAACCCCAACAAAGAGGCCTTCAAGTGTGAGGAGTGTGGCAAGCACTATAACACAAAGTTAGGTTATAAGCGCCACGTGGCCATGCACTCTGCCACAGCGGGCGACCTGACCTGCAAGGTTTGTCTTCAGAGCTACGAGAGCACTCCTGCCCTCCTGGAACACCTAAAGAGCCACTCTGGCAAATCTTCGGGCGGCACCAAGGAGAAGAAACACCCTTGCGACCACTGCGACCGCCGCTTCTACACCCGCAAGGATGTTCGCCGGCACATGGTAGTCCACACAGGCCGCAAAGATTTCTTGTGCCAGTACTGTGCCCAGCGCTTTGGAAGGAAGGACCACCTCACGCGGCACGTTAAGAAGAGCCACTCTCAAGAGCTGCTTAAGATCAAGACAGAACCTCCGGATATGTTGGGCTTGCTCGGGACTGGTTCTCCACCTTGTGCCGTGAAGGAAGAGCTCAGTCCTATAATGTGTGGTATGGGCCCGAACAAGGACTCAATGATGACCAAGCCTTTCCGCAGTGGCACCCCTTTCCCAATGGGCATGTACACTCCTCACCACCTCCCGGCCATGTCCAACCCAGGGATGGGTCAC---CACCCGTCTTTGGTTCCTGGATCATTGTCTGCTGCTATGGGTATGGGATGCCCCATGTTGATTTACGCCTCTTTTTCTTTTATGGGATGTTTACAAATCAGCGATGGCTACAATATAGTAAACCTATTAGCCAGCAATTCACCCAGTGTGTCATTTGCCCTGACCCAGCAGAAACTGTTCAGCAACTACAGCCCTGTGATAGGCTTCTACATTTACGAACCCATTGAATACTGGAACTCTACAGTGCAGGAGCACCTCAAGACTCTCGGCCAGGGTTTCAATAAGATCTCGTGGATTGATAACTACTTCAACTATCTAAAAGTTGCCAATGTCAGTGCATCAACCAAAAGTGATTTTATAAACATTCTCAAGAATTCCTTCCTGAAGAGCCCGGAGTATCAGCACTTCACGGAGGACATCATTTTCTCGAAGAACGGg------GACGAGTACGACATCATCGCATCTAGGATGTACCTGGTAGCTAGAACTACAGAGAAGACCAGGGAGGAGGTGGTGGAACTGCTGGAGAGACTCAGACCACTCTCCCTCATTAACAGCATCAAGTTCATCGTCTTCAACCCTACCTTTGTGTTCATGGACCGCTACAGTTCCTCGGTCGTTTCGCCAATCCTCACATCGGGTTTCAGCGTCCTGACCGTCCTCATCCTGACTTTCTTCCTCGTCATCAACCCCCTGGGGAACTTCTGGTTGATCCTGACCGTCACTTCTGTGGAACTGGGCGTCTTAGGCCTCATATTCCAGCCCCTGCACACCCTCCGTACTGCAGAGAAGGAGCTTCTCCCTGGCTTCCATCAGTTTGAGTGGCAGCCAGCTCTCAAAAATGTGTCCAGCTCTTGGAACATAGGCATCATAGATGGGCTCTCTGGCTGGACGGTGTCTGTAGAGGACGTGCCAGCAGACACCATCTCTAGACGATTCCGCTATGATGTTGCGCTGGTATCAGCTTTGAAAGACCTGGAGGAGGACATCATGGAGGGTCTGAGAGAGAGAGGGTTGGATGACAGCACCTGCACGTCAGGTTTCACTGTGGTAATCAAGGAGTCGTGTGATGGCATGGGGGATGTCAGCGAAAAGCACGGAGGTGGACCGGCTGTTCCTGAGAAGGCTGTGAGATTCTCTTTTACAGTGATGTCCATCACCATTCAAGCGGAAGGTGAGGAAGAAGCAGTCACGATATTCCAGGAGCAAAAGCCCAACTCAGAACTGTCCTGCCGACCACTGTGCCTCATGTTTGTGGACGAGTCCGATCATGAGATGCTGACCGCCATCCTGGGTCCTGTAGTGGCAGAGCGTAGAGCGATGAAGGAGAGTCGCCTCATCCTTTCCATAGGTGGGCTCCTTCGCTCCTTCCGCTTCTTCTTCCGAGGCACAGGCTATGACGAGAAGATGGTGCGAGAAATGGAAGGGCTGGAGGCTTCAGGATCCACTTACGTCTGCACCTTGTGTGACTCAACACGAGCTGAAGCCTCTCAAAACATGGTGCTGCATTCTATCACTCGAAGCCATGAGGAAAACCTTGAGAGATATGAGATTTGGAGAACCAACCCTTTCTCAGAGACTGCAGATGAACTGCGGGATCGAGTCAAAGGGGTCTCCGCTAAGCCTTTCATGGAGACGCAGCCCACGCTAGATGCCTTGCACTGTGACATTGGCAATGCTACAGAATTCTACAAGATATTCCAGGATGAGATTGGTGAAATGTACCAGAAAGTCAACCCCGCTCGAGAGGAGAGACGGCGCTGGCGATCGGCTCTTGACAAGCAGTTGAGGATGAAGATGAAGCTGAAGCCGGTGATGAGGATGAACGGGAACTATGCCCGGAGGTTGATGACCAGTGAGGCTGTGGAGGTGGTGTGTGAGCTGGTTCCTTCAGAGGAGCGCCGCAAGGCTCTGAGAGAGCTGATGGAGTTGTACCTCCAGATGAAGCCGGTCTGGCGCTCTACCTGCCCAGCCAGAGACTGCCCTGATCAACTCTGCCGTTATAGCTTCAACTCACAACGCTTTGCTGAACTCTTGTCCAGTACGTTCAAATACCGCTACGATGGCAAGATTACCAACTACCTCCACAAGACTCTGGCCCATGTGCCTGAGATTGTGGAGCGGGATGGCTCGATTGGTGCCTGGGCCAGTGAGGGAAATGAGTCTGGCAACAAGCTCTTCCGACGCTTCCGTAAGATGAACGCCAGGCAGCGTGATGAGCTCAAACTGCGTGCCATCTCATTCTCCAACACTTCCTGCTACCTCCCACCTCTGCGGTATCCGGCAATCGCTCGCCTAAAACCTCACGATGGGAGCCCTGAGAGTTACCTCATTCATGGTGGTAGAACACCCAATAACGAATTGTCCTCGAGCCTTTACATGCTTAGTGTCGACAGTCGTGGATGCAATCGGAAGGTCACGCTGAGATGTCTGGAGAAAGAGCTGGTGGGGGAGCCTCCAGGTCCTCGGTATGGTCACACCATTAGTGTAGTCCACAGCAGGGGGAAGACCGCCTGTGTGCTTTTTGGAGGCAGGTCCTACATGCCACCTACTGAGAGAACCACAGAGAACTGGAATTGTGTGGTGGACTGTCCGCCCCAGGTGTATCTCATTGACCTGGAGTTTGGCTGCTGCTCAGCGCATACCCTCCCTGAGCTAACAGACGGTCAGTCGTTCCACTTGGCACTGGCTCGAGAGGACTGTGTGTACTTCCTGGGGGGCCACATTCTCTCCACCGACTGCCGACCACCTCGACTGTTCAGGCTGCGTGTCGAGCTTCTTCTAGGCAGTCCATTGCTCTCCTGTGAGGTCTTTAATGAGGGTCTATCCATCACAAGTGCCATTGCAACTTCTGTAGGCTCTGCTCATGAGTACATAATCCTTGGTGGCTACCAGTCAGAGTCCGAGAAGCGGATGCAGTGCACGTACGTTGCCTTAGACGATGTTGGCATACGCATGGAACCTCGAGATCCACCGCCATGGGGCAGTGAGATCAGCCAGAGCCGCACTTGGTTTGGTGGAAGCCTGGAAAAGGGTAATGCTTTGATCATTATTCCATCAGAGGGAAATCCAGCACCTCCAGATGCGCACTACTGCTACCAGGTCAGCTTCCGACATGAGGAAGATGCTGAACAGACCTGCAGCCAAGAGTCCACAGACTTTGAGGATTCAGCTCCTCTAGAAGATTCAGAAGAACTCTACTTTGGGCGTGATCCCAATGAGATGGAGTTCAGCAGCGATGGGGAAGGAGACGCCTACAACGAGGATGACGAGGAGGACGAATCTCAGACTGGTTACTGGATCAAGTGCTGTCTCTCCTACTTCTACGTGCCCATGTCCAATGCCACCGGCGTTGTGAGGAGCTCATATGAATACCCTCAGTACTACCTGGCGCCTCCATGGGCGTACGCTTGCCTGGCTGCCTACATGTTCTTCCTCATCCTGGTCGGCTTCCCCGTCAACTTCCTCACACTGTACGTCACCATCGAGCACAAGAAGCTGCGTACGCCCCTAAACTACATCCTGCTGAACTTGGCTGTGGCTGACTTGTTCATGGTCTTCGGCGGCTTCACTACCACAATGTACACATCGCTGAACGGCTACTTCGTCTTCGGGCGCCTCGGCTGCAACCTGGAAGGCTTCTTCGCGACCTTCGGCGGTATCAACTCACTCTGGTGCCTGGTCGTGCTGTCCATTGAGAGATGTGTGGTCGTCTGCAAGCCCATGAGCAACTTCCGCTTCGGAGAGAACCACGCCATCATGGGCGTCGCGTTCACCTGGTTCATGGCCTTGGCTTGCACCGTGCCGCCCCTGGTCGGCTGGTCCCGTTACATCCCCGAGGGAATGCAGTGCTCATGCGGTATCGACTACTACACCGAGGGCTTCAACAATGAGTCCTTTGTCATCTACATGTTCGTGGTGCACTTCCTGACCCCACTCTTCGTCATCACCTTCTGCTACGGCCGTCTGGTCTGCACCGTCAAGGAGGCTGCCGCCCAGCAGCAGGAGTCCGAGACCACCCAGAGGGCAGAGCGCGAGGTCACCCGCATGGTCATCCTCATGTTCATTGCCTACTTGGTCTGCTGGCTGCCCTATGCCAGTGTTTCCTGGTGGATTTTCACCAACAAGGGCTCCGAGTTCGGCCCCATCTTCATGACCGTCCCGGCCTTCTTTGCCAAGAGCTCTTCCATCTACAACCCGGTCATCTACATCTGCTTGAACAAGCAGTTCCGCTATGCTGTGAGCCTGGCCAATGAGGAAGCAGTGAAGTTCCTGCTGCTGAACAACTGCAGTGCAAATCTTCCCGATTCTCGTGGATCCACACCCCTCCACTTGGCTGTTGAGAAGCGTCTGAAAAGTGTGGCTGAGATCCTTCTGGGACGCAAGAGCACAAATGTGAACGCTAAGGACGAGGACCAGTACACGCCTCTGCACTTTGCTGCACAGAACGGGGACGAGGCGCTTACTCGGCTCCTCCTCGACCGTGCCGCCACCATGAACGAAGCGGATGCCCAGGGGCGCACACCCATTCACGTGGCTTGCCACCACGGTCGGGAGAACGTGGTGCGTGTTCTGCTGAGTCGTGGTGCTGATGCGCATGCCAGAGGCAAAGACGAGTGGACAGCTCTACATCTAGCTGCATGGCAGGGACACCTTGGCATTGTTAAGCTGCTAGTTAAGCAGGCTGGCGTCAACGTGGATGGGCAAACAGTGGACGGGCGAGCTCCTCTGCACCTCGCCTCGCAGAGGGGACAGTACAGGGTGGCACGTGTTCTAGTGGATCTGGGGGCAGACGTGAGCATTACGTCCGCTTGCCTGAGCACACCGCTTCATGTGGCCGCTGAGACCGGTTACAGCATAGAAATGGGCCCTAGGGGGCCTCAGTGGAAAGAGAGCCCGCAGCCTTTCTGCTGCTCTGTTGAGGACCCCACCAAACAAACAAAGTTCAAAGGCATTAAGACTTATATTTCGTACCGGGTCACACCCAGCCACACTGGCAGGCCTGTGTATCGCCGCTACAAGCACTTCGACTGGCTGTACAACCGCCTGCTGCACAAGTTCACCGTCATCTCTGTTCCACACCTGCCCGAGAAGCAGGCCACAGGGCGTTTTGAGGAGGACTTCATAGAGAAGAGGAAGAGGCGGCTTATCCTATGGATGGATCACATGACCAGCCACCCAGTGCTGTCCCAGTACGAGGGCTTCGAACATTTCCTCATGTGTGGAGATGACAAGCAGTGGAAGCTGGGTAAACGGCGGGCAGAGAAGGACGAGATGGTGGGGGCTCACTTCATGCTCACGCTTCACATCCCTAATGAGCACCAGGACCTTCAGGACGTGGAGGAGCGCATTGACACATTCAAGTCCTTTGCCAAGAAAATGGACGACAGTGTGCTGCAGTTGACACACGTGGCCTCCGAGCTCGTACGCAAACATCTTGGAGGCTTCCGGAAGGAGTTCCAGAGACTAGGGAACTCCTTCCAGTCCATCAGCCAAGCGTTCATGCTGGATCCCCCATACAGCTCTGATGCCTTGAACAACGCCATCTCG---------------------------------------------------------------------------------------------------------------------------------------------------------------------------------------------------------------------------------------------------------------------------------------------------------------------------------------------------------------------------------------------------------------------------------------------------------------------------------------------------------------------------------------------------------------------------------------------------CACGAGCAGAAGAACCTCCTGAACGTGGAGGAGGTGACCGACCCCGATGTTGTTCTCCATAATCTGCTGAGAAACGCCTTACTCGGGGTTACTGGAACGGAGCTGGTGAAAGTGATGGGTCTGTCCAACTACCACTGCAAGCTGCTGTCACCCGTCCTCACCCGCTATGGCATGGACAAACAAACGGGGAAAGCCACCCTGCTGAGGGAGATGAACCAGGGCGAGATCTTTGACTGCTCTCTCCTGGGTGGAAGGGCCTTCCTGATCGAGCAGGAGCATGTATCTACAGTAGGGTATGGTAAGGACCGGTCTGGAAGCCTCATATACCTCCATGATACTCTGGAGGAGATCAAAAAAGCCAATAATAACAAAGAATGTCTCATTCCTGTCCATGTCGATGGAGATGGCCACTGTCTAGTCCATGCAGTGTCTAGGGCACTAGTGGGTCGCGAACTCTTCTGGCATGCACTTAGAGAAAACCTTAAACTCCACTTCAAGCAGAACCTGGACCGCTACAAAGCTCTTTTCCAGGACTTCATCGACAATGCAGAGTGGGAGGACATCATCAACGAGTGTGACCCTCTCTTCGTCCCTCCGGAAGGTGTCCCACTTGGCTTAAGGAACATCCACATATTCGGTCTCGCCAATGTCCTGCACCGTCCCATAATCCTTTTAGATTCTCTGAGTGGCATGAGAAGCTCAGGGGACTACTCAGCCACGTTCCTCCCAGGTTTGCACTCAACAGGCGAGGTGTCGGACAGGGACGTGGCTTTGGGGATAAATCCGTTCGCCGACGGCATGGGCGCTTTTAAGCTGAACCCCAGCTCCCACGACCTGGGC------TTTAACTCCACACGGGACTTCCTATTCCGTAACCGCGGCTTTGGCGAGGCGGCAGGTGCGCAGCACGGCCTCTTCGCGTCGGGGAGCTTCGCGGCGCCTCACGCGCCCTCGGACGCGGCGGGACACCTGCTGTTCCCCGGGCTGCACGAGCAGGCGG------------CGCCCAACGTGGTCAACGGGCAGATGCGCCTGGGCTTCTCGGGCGACGTGTACGGACGCGCCGAGCAGTACGGCCACGTCGCGAGCCCGCGGCCCGAGCACTATGCGCCCGCGCCTCTCCACGGCTACGGGGCCGTGAACGTGAACGTGGCGGCGCACCACGGCGCCGGCGCCTTCTTCCGATACATGCGGCAGCCCATCAAACAGGAGCTCATCTGCAAGTGGGTCGAACCCGAGCAGCTCAGCAGCCCCAAGAAGTCGTGCAACAAGACATTCAGCACCATGCACGAGCTCGTCACGCACCTCACCGTGGAGCACGTCGGTGGACCCGAGCAGAGCAACCACATCTGCTTCTGGGAGGAGTGCTCGCGGGAGGGCAAGCCCTTCAAGGCCAAATACAAACTGGTAAACCACATCCGCGTGCACACGGGAGAGAAACCTTTCCCCTGTCCGTTTCCCGGTTGTGGC
>Austrofundulus_limnaeus
GCCCTTAATTGGATCAACTATGACTTAGAGAGGAGGCACTGCCATCTTCCAGAGCTCTTGAGAACAGTCCGTCTAGCACTGCTGCCTGCCATCTTCCTAATGGAGAATGTTTCAACAGAAGAGCTGATCAACGCCCAGGCAAAGAGCAAGGAACTGGTAGATGAAGCTATTCGCTGCAAGCTGAAGATCCTCCAGAACGATGGTGTCGTCAACAGTCCTTGTGCTCGACCAAGAAAAACCAGCCACGCTCTTTTTCTTCTGGGCGGGCAGACTTTCATGTGTGACAAGTTATACCTGGTAGATCAGAAGGCCAAAGAGATTATTCCAAAAGCTGACATTCCCAGTCCCAGAAAGGAGTTCAGCGCTTGCGCCATCGGCTGCAAGGTGTACATCACGGGTGGGAGAGGATCAGAGAACGGTGTGTCCAAAGATGTCTGGGTTTACGACACTGTTCATGAGGAGTGGTCGAAGGCGGCACCCATGCTCATTGCCAGGTTTGGTCATGGCTCTGCTGAGCTCAAACACTGCCTCTATGTTGTGGGAGGACACACTGCAGCCACTGGCTGTCTCCCGGCCTCTCCAGCCATCTCTCCTTGTAACGAGCGAGCTCTGGTCAGCCGAGACCGAACTCTTCCCCTGGTGGAGGAGATCGACCAGCGTTACTTCAGCTTGATTGACAGTAAAGTGCGCAGGCTCATGTCCATCCCTAAAGGCAACTCTGCTCTCCGCCGGGTGATGGAGGAGACCTACTACCACCACATTTACCACACGGTCGCCATCGAGGGCARCACGCTCACTCTGTCCGAGATCCGTCACATCATCGAGACGCGCTACGCCGTCCCCGGCAAGAGCCTCCAGGAGCAGAACGAGGCCATCGGCGTGGACGCGGCCATGAAGTACATCAACACCACGCTGCTGTCCAGGTCGGGAGAAATCACCGTCAACGACATCCTGGAGATCCACCGACGGGTGCTCGGCTACGTGGACCCCGTAGAGGGGGGGAGACTGCGCACCAGCCAGGTGTTTGTGGGCCACCACATCCCGCCTCATCCCAAAGACCTGCAGCGACACATGCAGGAGCTCGTTCAGTGGCTCAACTCCGAGGAGGCCCTGCAGCTGCACCCGGTGGAGTACGCGGCTCTCGCCCACTACAAGCTGGTGTACGTGCACCCGTTCGTCGACGGCAACGGCCGCACGTCGCGGCTGCTCATGAACCTGGTGCTCATGCAGGCGAGCTACCCGCCCATTACCATCCGCAAAGAGCAAAGGGCCGAATATTACACCGCTCTGGACACAGCCAACGAGGGGAAAGATGAATACATTGTAGTTTTTAGTCGTTCGACAACAAGGCTGATACTGAATGAACCAGAGCTGATCATGGCGCTGGCCCAAGAGTTCCAGATGAGAGTGGTTACRGTGTCCTTGGAGGAGCAGTCGTTTTCCAGCATCATCCGAGTGATAAGTGGTGCTTCCATGTTAGTCAGCATGCATGGAGCTCAGCTTATCACCTCGCTGTTTCTTCCCAGAGGTGCTGCTGTTGTAGAGCTATTCCCCTTTGCTGTGAACCCAGAGCAGTACACTCCATATAAAACCCTCGCCTCCCTTCCAGGCATGGAGCTTCACTACATCTCCTGGAGGAACACGAAGGAGGAGAACACCGTCACCCATCCACACAGGCCCTGGGAACAAGGCGGCATTGCCCACTTAGACAAAGAGGAGCAGGAGCGAATCCTGACAAGTAAAGACGTTCCCAGGCACCTGTGCTGCCGTAACCCAGAATGGCTCTTCCGAATCTACCAGGACACTTTGGTGGACATCCCTTTTTTCCTCGAAGTCCTCAGAGATGCCATGAAGACCAAGCCCAACTTGAAGAAAGCCAAACTGGCCAGCATAGTCCATCCCGGCCGAGTCAGAGAAGCCCGTTGTCAGACTTCAGTACAAACGCCCAACGAGGCTAAGCTCACCGTTTCATGGCAGATCCCATGGAACCTGAAATACCTCAAGGTGAGAGAGGTGAAGTACGAGGTGTGGATCCTCGCCACATTCCTGAAACTGACCTCCCTGGGTTTTATCATTGGAGTCGGCGTGGTTGGGAACCTCCTGATCTCCATCCTGCTGGTCAAAGACAAGAGCCTGCACCGGGCGCCCTACTATTTCCTCCTGGACCTGTGCGCCTCCGACATCCTGCGCTCCGCCATCTGCTTCCCCTTCGTCTTCACCTCAGTCAAGAATGGCTCGGCCTGGACCTACGGCACGCTGACCTGCAAAGTGATCGCCTTCCTGGGGGTGCTCTCGTGTTTCCACACGGCGTTCATGCTGTTCTGCGTCAGCGTCACCCGCTACCTGGCCATCGCGCACCACCGCTTCTACACCAAGCGGCTGACGTTCTGGACGTGCCTGGCGGTCATCTGCATGGTGTGGACGCTGTCGGTGGCCATGGCGTTCCCCCCGGTGCTGGACGTCGGGACGTACTCGTTCATCCGGGAGGAGGACCAGTGCACGTTCCAGCACCGCTCGTTCCGGGCGAATGACTCGCTGGGCTTCATGCTCCTGCTGGCGCTCATCCTCCTGGCCACGCAGCTCGTTTACCTCAAGCTCATTTTCTTCGTCCACGACCGTCGGAAGATGAAGCCCGTCCAGTTCGTGCCGGCCGTCAGCCAGAACTGGACCTTCCACGGGCCGGGCGCCAGCGGGCAGGCGGCGGCGAACTGGCTGGCTGGATTTGGTCGCGGCCCCACCCCGCCCACCTTGCTGGGCATCCGGCAGAACAGCAACGCAGCGGGCCGCCGGCGCCTCCTGGTGTTGGATGAGTTCAAAACGGAGAAGAGGATTAGTAGGATGTTCTACATAATGACGTTTTTCTTCCTGGCGCTATGGGGGCCCTACCTGGTCGCCTGCTACTGGCGGGTGTTTGCAAGGGGACCCGTGGTCCCCGGAGGCTACCTGACCGCGGCCGTGTGGATGAGCTTCGCCCAGGCTGGGGTCAACCCTTTCATCTGCATCTTCTCCAACAGGGTGCATGAGAGCATAGAGCATCTATTCTACTCTGTGGAAAACAAGCTGGGCCAGCGATTTGTCTTTAGAGCATTAGGATATATCACTATGGCCAAGGCTGGGCTAACAGAAGTTGAACTAGAAGACATCCTGTCCCTTGACAACATAGTTCTCGGGGATGTCATTGTGGCCAGTTACCTCAAAAACCCCTTGAGGATCTCCTATGATTTAGTTGCTAAGCTTAGAGAGGAGCTGGAGGGCTATCTAGTGGAACGACAGGTGCGAAACGTCACACTGATGGTCTGGGCCAACAGGCATCTACACCTCATCGCCCAGAAGCTGTATCTTAGCAATGAAGAGGATGTGCATCAGATGCACAGCCTCCTGGCTGAGTACTTTTTGGGTGCATGGGCAGGAGGCAGGAAGAAGATCTTCACTTACGATAACAACCATTTC---ACTTCCTTGAACATTTCACATCACAAAAACCATGAGAAAACCTCCTCAGATAAATACTCATATGACAGACAGACCCCCGAGCAGCCTTGGGTGTTCCAGTGCAACCTTCTGGAGCCTGACATTTTCTTTGTCAATCACAGAAAGATGACGGAGCTGGTGTACCACCTTACCAGGAGTGGACGCACGGATGACCTCATGTTTGGTGTCATCATGAACTTCAGCTGGCTATACACAATGATCAAGATTGGCCAGTTTGATAAGGCTTTAACAGACATTGATCTAGCTTACAGTTGCAGTCAAGAAAAAGAGCTAAAGTTTCTGGCCACTACTCTTCGTAGCATAAAGGTTAAAGTACTAAAAAACCCTGCATCGCTCTCTGCAGAACTTCAGCAAAGGCTTTTGCCAGTTGTCACCTCCCTACCAAGACTAAGACACCTCCTTCTGGAGTGTGACAAAGATGGCCCAAAATACACAGTGAACACTAAGAGAGTCATCCAGTACTTTGCCAGCATTGCTGCAGTTGGAGTCAAAAAGGACAGCAGCAAAGGGACACTGGAAGATCAAATCATCCAGGCAAACCCAGCGCTCGAGGCCTTCGGGAATGCCAAAACCTTGAGAAATGATAACTCATCTCGTTTTGGAAAATTTATTCGTATTCATTTCGGCACCAGCGGCAAACTGTCCTCTGCTGATATTGAGACGTACCTGCTGGAAAAATCCCGTGTCACCTTTCAGCTTAAGGCTGAGAGGAACTACCACATCTTCTACCAGATCCTGTCCAATCAGAAGCCAGAGCTGCTGGACCTGCTGCTGATCACCAACAACCCATATGACTACTCCTACATCTCCCAGGGAGAGGTGTCAGTTGCCTCCATCAATGATTCTGAGGAGCTGTTGGCCACCGACAGTGCCTTTGATGTTCTTGGTTTCACCTCAGAGGAGAAGATGGGTGTCTACAAACTGACAGGTGCCATCATGCACTACGGAAACATGAAGTTTAAACAAAAGCAGCGTGAGGAGCAGGCTGAACCTGATGGCACAGAAGCTGCCGATAAATCAGCCTACCTAATGGGACTGAACTCTGCTGACCTCATCAAAGGGCTGTGCCATCCCAGGGTCAAGGTAGGAAATGAATATGTCACCAAGGGCCAAAGTGTAGACCAAGTTTACTATGCCATCGGTGCACTGGTGGAGCCTCACCTTTGGCCTTCTCTGTTTGAGCACAAGTTCCTTCCCTARGCCCTGCTGGCGTTCGCTGGAATCATGTACATCCCCGCTTTGGGCTGGGAGTTCCTCGCCTCCACGCGGCTCACCTCGGAGCTCAATTTCCTGCTTCAAGAGATAGATAACTGCTATCACCGAGCTGCGGAGGGCCGGGCCCCTAAGATCGAGAAGCAGATCCAGTCTAAAGGGCCTGGCATAACTGAGCGGGAGAGGAGGGAGATCATAGAAAATGCAGAGAAAGAGAAGAGCCCTGAGCAGAATCTGTTTGAGAAGTACCTGGAGAGGCGGGGCCAAAGTAACTTTTTGGCTAAGATTTACCTGGCTCGGCATATGGCTATCATCTGCCTCAGTTCTATCCCCATTTCCTACCTGAGCGCCTACTACGCCCGCCAGAGGCAGAACGAGTTCACCTGTGCGCTGGGCGAGCCCCCAGACATTAGCAGCTATCTGGAGCTGAAACTCAGGGTCAACTGTAAGCTTCCCGCCGTGCAGCTGCAGCGCATCATGGCCGCAGTGGACATAGCTCTGCTCTGCACCATGAACTTCATCATCCTGCTCAACATGCTGCATCTGTTCGTGGTGCGCAAGTCCAACTTTGTGTTCGACAAGCTGAATAAAGTCGGGATCAAAACGCGCAGGCGCTGGCAGAAGTCCCCGTTCTGCGACATCAACATCCTGGCTATGTTCTGCAACGAGAACAGGGATCACATCAAGTCTCTGAACCGGCTGGACTTCATCACCCTGCAGACACACGACCCCAACAAAGAGGCCTTCAAGTGTGAGGAGTGTGGGAAGCACTACAACACCAAACTGGGATACAAACGCCATGTGGCCATGCACTCTGCAACTGCAGGGGATTTGACTTGTAAAGTGTGCATGCAGAGCTACGAGAGCACGCCTGTCCTCCTGGAGCACCTCAAGAGCCACTCGGGGAAGTCCTCGGGCGGCACCAAGGAGAAGAAGCACCCGTGCGACCACTGCGACCGACGTTTCTACACACGGAAAGACGTGAGACGGCACATGGTGGTCCACACGGGTCGGAAGGACTTCCTGTGCCAGTACTGTGCCCAGCGCTTCGGCAGGAAGGACCACCTGACGCGCCACGTGAAGAAGAGCCACTCGCAGGAGCTGCTGAAYATCAAGACGGAGCCGCCGGACATGTTGGGTCTTTTAGCGAGRGGCTCTCCGCCGTGTGCCGTCAAGGAGGAGCTCAGCCCGATGATGTGCAGCATGGGGTCCAACAAAGACCCCATCATGAGCAAACCGTTCTCCGGGGGGGCGCCTTTTCCAATGAACATGTACAACCCCCACCACCTCCAGGCCATGTCGAACTCCGGGGTGGGCCACCCACACCCGTCCCTCATGCCCAACACTTTATCCGCAGCTATGGGCATGGGCTGCCACATGCTCATCTATGCATCGTTTTCTTTCATGGGATGTTTACAAATCAGTGATGGATCGAATATCGTGAACCTTTTAGCCAGTAACTCACCAAGTGTTTCGTATGCTCTGACACAACAGAAGTACTTCAGTAATTATAGTCCGGTGATTGGGTTTTATATTTATGAACCAATTGAGTACTGGAACTCTACAGTGCAGGAGCACCTGAAGACTCTGAGTCATGGTTTTAACAAGATCTCATGGATGGATAACTTTTTCCACTATCTGCGGTTGGTAAATGTGAGTGCATCAACAAAAAGTGACTTCATCAATATTTTAAAGGATTCTTTCCTGCACAGCCCAGAGTACCAGCATTTCACAGAAGACATTATCTTCTCAAAAAACCGTGAGACGGATGAATATGACATCATTGCCTCACGGATGTACTTGGTAGCACGGACCACAGAGAAGAAGCGGGAGGAAGTGGTGGAGCTTTTAGAAAAGCTTCGCCCATTGATGCTGATCAACAGCATCAAATTCATTGCCTTCAATCCCACATTTGTTTTTATGGACCGCTACAGCTCATCTGTCATTTCACCCATCCTGACCTCAGGTTTCAGTGTACTCACCATTCTCATCCTCACTTTCTTCCTGGTCATCAATCCCTTGGGAAACTTCTGGCTCATTCTCACAGTGACATCTGTGGAGCTAGGAGTCTTAGGTTTGATCTTTCAGCCCTTGCACACCCTCCGAGCTGCAGAGAAAGAACTTCTCCCTGGCTTTCACCAGTTCGAATGGCAGCCAGCTCTAAAAAACGTGTCTACCTCTTGCAATGTTGGCATTATTAATGGGCTCTCTGGATGGACCTCCTCTGTGGATGACGCTCCCGCTGACACCATCACTCGACGCTTTCGCTACGACGTGGCGCTGGTGGCGGCGTTAAAGGATCTGGAGGAGGACATCATGGAAGGGCTGAGAGAGACGGGGATGGAAGACAGCGCTTGCACCTTAGGTTTTAGCGTTATGATCAAGGAATGTTGTGATGGCATGGGCGACGTCAGTGAAAAACACGGAGGAGGACCAYCGGTTCCAGAAAAGGCTGTTCGCTTCTCTTTCACTGTCATGTCTGTTTCTATCCAGAGTGAAGACAAGAATGAAGAAGTTACCATTTTCACAGAACCAAAGCCAAACTCAGAACTGTCCTGTAAGCCCCTTTGTCTTATGTTTGTCGATGAGTCAGACCATGAGACACTCACAGGTGTCCTGGGGCCCATTGTTGCAGAGCGAAATGCAATGAAAGAAAGCAGGCTCATTCTGTCCATGGGTGGGATGCTGCGCTCCTTTCGCTTCCACTTCAGAGGCACGGGCTATGATGAAAAGATGGTGCGTGAAATGGAGGGGCTGGAGGCCTCGGGGTCCACATATGTCTGTACTCTCTGTGACTCTAGTCGCGCCGAGGCAGCTCAAAACATGGTGTTACACTCCATCACTCGCTGCCACGAGGAGAATCTAGACCGTTACGAAATCTGGAGAACCAACCCCTACTCTGAATCTGTGGATGAGCTGCGAGACAGAGTCAAAGGCGTCTCTGCCAAGCCCTTTATGGAGACTCAGCCCACCCTGGATGCGTTGCACTGCGACATCGGCAATGCCACTGAGTTCTACAAAATTTTCCAGGACGAGATCGGGGAAGTGTTCAAAAAGGCCAACCCCAGCCGGGAGGAACGACGCAGCTGGAGGGCAGCCTTAGATAAACAGCTGAGAAAGAACCTGAAGCTTAAACCAGTAATGAGGATGAATGGGAACTATGCCCGCAGGTTAATGACCATGGAGTCTGTGGAGGTGGTGTGTGAGCTGGTGCCCTCAGAGGAGAGGAGAGAAGCCCTGAGGGAGCTTATGAGACTCTACCTGCAGATGAAGCCTGTGTGGCGCGCCACATGCCCAGCTAAAGAGTGCCCCGACCAGCTGTGCCGGTACAGTTTTAACTCCCAGCGCTTCGCCGACCTTCTCTCCTCTACCTTCAAATATAGGTACAATGGAAAAATAACTAATTACCTGCACAAGACCCTGGCTCACGTGCCTGAAATCATAGAGAGAGATGGATCCATTGGAGCCTGGGCCAGCGAGGGGAACGAGTCGGCAAACAAACTGTTCAGGCGATTCAGGAAGATGAATGCACGTCAGAAAGGTGAGCTGAAACTGAGGGCCATCTCCTTCTCCAACGACTCGTGCTACCTGCCTCCGCTGCGYTGCCCTGCTGTGTGTCGCCTCGACCCACACGACGGGCTTCCCGAGAGCTACCTCATCCACGGTGGCCGCACCCCAAACAATGAGATCTCGTCGAGCTTATACCTGCTGACCATGGACAGCCGTGGCTGCAATCGCAAACTGATGCTTAAGTGCAAGGAGAAAGAACTGGTGGGAACAGTGCCGAGGGCTCGATATGGCCACACGTTGAGCGTGGTTCAAAGCCGGGGGAAGACAGCCTTCGTGTTGTTCGGGGGCAGGTCCTACATGCCTACAGGGGAGCGCACCACAGAAATGTGGAACAGTGTAATCGACTGCCCTCCTCAGGTGTTCCTGTTTGACCTGGAGTTCGGCTGCTCCTCTGCTCACGCTTTACCTGAGCTCAGTGATGGACAGTCTTTTCATTTGGCCCTCGCCCGAGAGGACAGTGTTTATTTTATCGGCGGACACTCAATCACCTCAGACTCACGTCCGCCTCGCCTGTTTCGCCTACGAGTTGAACTCTTGCAGGGCAGCCCCTTGCTTTCCTGTGAGACTCTAGACACAGGCTTATCAATCACCAGTGCCATCATCACACGTACAGGTCCCGCCCACAGATACATCATCTTAGGCGGCTATCAGTCTGACTCGCAGAAGAGGACAGAGTGCTGCACCGTGACTCTGGATGAGAAAGGAATCCACTTTGAGCCCCTAGAAGCTCCCAAGTGGACTCCAGACATCACCCACAGCCGCACGTGGTTTGGTGGCAGTGTTGGAGAGGGCTGTGCCCTCCTGGCTGTTCCCACCGAGGGAAGGCCATCCCAAGCCGATGTGCATTACTTCTATCATGTGAGCTTTCAAACAGAAAAAGAAAGCCACCAGGCCTGCAGCCAGATGTCAACAGATTATGAAAACTCAACCCCTCTCGAGGACTCAGAGGAGCTCTACTTTGGACGCGAGCCACATGAGCTGGAAGACAGCAGCGACGACGAGGGCGACACTTACAATGAAGAGGATGAGGAGGATGAGTCGCAAACAGGCTACTGGATCAAATGCCGCTTAGGCTATTTTTATGTCCCTATGGTAAACACCACTGGGATTGTCCGGAGTCCTTATGATTACCCTCAGTACTACCTTGTCAACCCAGCAGCCTATGCTGCTTTGGGCGCCTACATGTTTTTCCTCATCCTTGTGGGCTTCCCCATCAACTTCCTCACTCTCTATGTCACCATCGAACACAAGAAGCTGCGAACCCCTCTAAACTACATCCTGCTCAACCTCGCGGTGGCCGACCTTTTCATGGTGTTCGGAGGATTCACTACAACGATGTACACCTCCATGCATGGCTACTTTGTTCTAGGGCGCCTTGGCTGCAATTTGGAGGGATTCTTTGCTACCCTTGGTGGTGAGATCGGTCTCTGGTCACTGGTTGTGCTGGCTATTGAAAGGTGGCTGGTTGTCTGCAAGCCCATCAGCAACTTCCGCTTTGGTGAGAACCACGCTATTATGGGTTTGGCTTTCACCTGGGTCATGGCCTGTGCCTGTGCCGTGCCCCCCCTAGTCGGCTGGTCTCGTTACATCCCTGAGGGCATGCAGTGCTCATGTGGAGTCGACTACTACACCGAGGGTTTCAACAATGAGTCCTTTGTCATCTACATGTTCATCTGCCACTTCCTCATCCCACTCACTACTGTGTTCTTCTGCTACGGCCGTCTGCTCTGTGCTGTCAAGGAGGCTGCTGCTGCCCAGCAGGAGTCCGAGACCACCCAAAGAGCTGAGAGAGAAGTCACCCGCATGGTCGTTCTCATGATCATCTCCTTCCTGATTTGTTGGCTTCCTTATGCCGGAGTGGCCTGGTATATCTTCACACATCAGGGCTCTGAGTTCGGACCTCTCTTCATGACCCTCCCAGCCTTCTTTGCCAAGAGTTCCTCTATCTACAACCCACTCATCTACATCTGCATGAACAAGCAGTTCCGC---GCCATCTCTTTGGGAAACGAGGAGGCGGTTAAGTTCCTGCTGTTGAACCACGCCAACGCCAACCTTGCTAACGCGCATGGCTCCACCCCGCTCCACCTGGCCACAGAGAAGCACCAGAAGTCTCTGGCTGAACTTCTGCTGAACCGGCGCAGCACCAACGTGAACGCCAGAGACGAGGACCAGTACACGGCCTTGCACTGGGCGGCGCAGAACGGCGACGAGGCCATGACTCGGCTGCTGCTAGACCGAGGCGCGGCCATAAATGAGACCGACGGCCAGGGACGCACTCCGGCTCACGTGGCGTGCCAGCARGGCCAGGAGAACGTGATCCGGGTGCTGCTGAGTCGCAGTGCCGACGTTCAAATCAAGGGTAAGAACAACTGGACTCCGCTCCACTTCGCCGCCTGGCAGGGCCACCTGGGGATCGTCAAGCTGCTGGTCAAGCAGGCGGGTGCCGACGTGGARGGCCAAACCACAGACGGACGCACGCCTCTGCACCTGGCGTCTCAGAGGGGGCAGTACCGCGTYGCGCGGATCCTGATCGAGCTAGGAGCAGACGTTCACATGACGTCGGCTGGCTTTAACACGGCGCTGCACGTCGCCGCCGAAACGGGCTATACTATTGAGATGGGTCCCCTGGGGCCTCGATGGAAGGAGAACCCACAGCCTTTCACCTGCTCCATTGAAGACCCCACCAAACAGACAAAGTTCAAGGGTATTAAGACCTACATATCGTACCGGGTCACGCCGAGCCACACGGGGAATCCTGTCTACAGGCGCTACAAACACTTTGACTGGCTTTATAACCGTCTACTGCACAAGTTTACTGTGATCTCTGTGCCTCACCTCCCTGAGAAGCAGGCTACGGGCCGATTCGAGGAAGACTTCATTGAGAAGCGTAAGCGGCGACTAATACTGTGGATGAACCATATGACAAGTCATCCAGTCCTCTCCCAGTACGAAGGCTTCGAGCACTTTTTGATGTGCACTGATGATAAGCAGTGGAAACTGGGAAAGAGGCGAGCGGAGAAGGACGAGATGGTGGGCGCTCACTTCATGTTGACCCTCCAAATCCCCAGTGAGCACCAGGACCTTCAGGACGTTGAGGAAAGGGTAGACAACTTCAAGACGTTCGCCAAGAAAATGGACGACAGCGTGATGCAGCTCACGCACGTTGCCTCAGAGCTGGTGCGAAAGCACCTGGGTGGATTCAGGAGGGAGTTCCAGAGACTAGGAAACTCCTTCCAGTCCATCAGCCAGTCGTTCACGCTGGACCCGCCCTACAAGTCGGACGCACTCAACAACGCCATTTCCAAATCTCGCTTTCACCCTGGCGTGGGGACTGGTCCTGGCACGGAGCGCAGCGTCCCACTCGGCAACAGCTTGCTATCCCCGCAGCAAAGCGAGGAGCCCACTACCCCCCCGCAGCGATGGTTTGTCACCCCTGCCAACAACCGACTGGACTTCGCAGCCTCGGCATACGACGCCGCCGATTTCGCCGGTAACGCGGCCACCTTGCTGTCCTACGCAGCGGCCGGAGTGAAGGCTCTCCCCCTGCCCACAGCGGGCTGCTCCAACCGGCCTCTTGGCTATTACGCAGACCCGTCTGGCTGGGGAGGACGCACGCCGCCGCAGTACAAGTCCGCCTCGGTCTTTTCCTGCTGGCCCGCCAACTCCATCGGCGGCAGAAACTACCTGGAGGAGGGGGACTCCATCGCCACGGAGAGGTCACCGATCGGAGGCTCGGAGGAGGCCAAACCCAAAGACATCGAGACGCCGTCGTCGATCAAGTCGATCGATTCGAGCGACTCGGGGATCTTTGAACAGGCCAAGCGGAGGCGGATCTCCCCGTCGGCCACGCCGGTCTCAGAGTCCGTGTCTCCGTTAAAATCCCACGAGCAGAGGAACCTGCTGAACGTCGAGGAGGTGACCGATCCGGATGTGGTGCTCCACAACCTGCTCAGGAACGCCCTGCTCGGCGTCACCGGGACGGAGCTGGTGAAGGTGATGGGGCTGTCCAACTACCACTGCAAGCTGCTGTCCCCGGTGCTCACCAGGTACGGCATGGACAAACAGACGGGCAAGGCCAAACTGCTGAAAGACATGAACCAGGGGGACATCTTCGACTGCTCCCTCCTGGGGGACAGAGCCTTCCTGATAGAGCCGGACCACGTCAGCACCATGGGCTACGGCAAGGACCGGTCCGGGAGCCTCATCTACCTCCACGACACCCTGGAGGAGCTGAAGAAGGCCAACGGCAACAGGGAGTGTCTCATCCCGGTCCACGTGGACGGAGACGGACACTGCCTGGTCCACGCCGTGTCCAGAGCCCTGGTGGGACGGGAGCTGTTCTGGCACGCCTTGAGGGAGAACCTCAAGCAGAACTTTAAGCAGAACCTGAGCCGCTACCAAGCCCTGTTCCAGGATTTCGTGGACGCGGCGGAGTGGGAGGACATCATCAACGAGTGCGACCCCCTGTTCGTCCCGCCCGAGGGCGTGCCCCTGGGGCTGCGCAACATCCARGTGTTCGGGCTGGCCAACGTCCTCCACCGGCCCATCATCCTGCTGGACTCCCTGAGCGGGATGAGGAGCTCCGGGGACTACTCYGCCACCTTCCTGCCCGGGCTGCACTCAACAGGCGAGGTGGCAGAGAGGGAAGTGGCGCTGGGGATCAACCCGTTCGCGGATGGGATGGGCGCCTTCAAAATCAACCACAGCTCTCACGACATTGGCGCGGCGTTCAACTCCACCAGGGACTTCCTGTTCAGAAACCGGGGCTTCGGGGATGCCGCCGGGGCGCAGCACAGTCTCTTCGCCTCCGGAAGTTTCGCAGGGCCCCACGGACACTCGGATGCAGCCGGGCACCTGCTCTTCCCGGGGCTCCACGAGCAGGCGGCGGGCCACGCGTCGTCCAACGTGGTCAACAGCCAAATGCGGCTGGGCTTCTCGGGGGACATGTACGGCCGGGCCGACCAGTACGGCCACGTCACGAGCCCCCGATCCGACCACTACGCGTCCACCCAGCTGCACGGCTACGGCCCCATGAACATGAACATGGCCGCGCACCACGGAGCGGGGGCCTTCTTCCGATACATGCGGCAGCCCATCAAGCAGGAGCTCATCTGCAAGTGGATCGAGCCGGAGCAGCTGAGCAACCCCAAGAAGTCGTGCAACAAAACTTTCAGCACCATGCACGAGCTGGTGACCCATCTGACGGTGGAGCATGTGGGGGGGCCCGAGCAGACCAACCACATCTGCTTCTGGGAGGACTGCTCCAGAGAGGGGAAGCCGTTCAAAGCCAAATACAAACTTGTGAATCATATCAGAGTGCACACCGGAGAGAAGCCCTTCCCGTGCCCGTTCCCCGGCTGTGGC
>Boleophthalmus_pectinirostris
GCCCTCAACTGGGTCAACTACGACTTAGAAAAGAGGCACTGTCACCTCCCTGAGCTCCTCCAAACAGTGAGACTTGCTTTGCTGCCTGCTATATTTCTAATGGAGAATGTTTCCACAGAGGAGCTGATCAACACCCAGACAAAGAGCAAAGAGTTGGTCGATGAGGCTATTCGTTGTAAGCTCAAGATCCTACAAAATGATGGAGTGGTTAATAGCCCATGTGCGCGGCCTAGAAAAACTAGCCACGCCTTGTTCCTTTTAGGAGGGCAGACTTTTATGTGTGATAAGTTATATCTAGTAGATCAGAAGGCCAAAGAGATAATCCCAAAAGCAGACATTCCAAGTCCAAGAAAAGAGTTCAGCGCATGCGCCATTGGTTGTAAGGTGTATATCACAGGTGGAAGAGGCTCAGAGAATGGGGTATCCAAAGACGTGTGGGTCTATGATACGGTTCATGAAGAATGGTCCAAAGCAGCGCCCATGCTCATTGCCCGGTTCGGCCATGGTTCTGCAGAGCTCAAACACTGCCTCTATGTAGTTGGAGGTCACACTGCAGCAACTGGCTGTCTCCCCGCCTCTCCGGCGATTTCTCCATGTAATGAGCGAGCTCTAATCAGCCGTGACCGAACTCTTCCCTTGGTGGAGGAGATTGACCAGCGTCACTTCAGCATTATTGACAGTAAAGTACGGAGACTTATGTCCATCCCTAAAGGTAACTCTGCTCTGAGGCGAGTAATGGAGGAGACCTACTACCATCACATTTATCACACTGTAGCCATAGAAGGCAGCACTCTCACTTTGTCTGAGATTCGTCACATCATTGAGACTCGATACGCTGTGCCAGGGAAGAGCCTCCAGGAGCAGAATGAGGCAATTGGTGTAGATGTGGCTATGAAGTACATCAACACAACGCTCTTATCCAGGACTGGCCCCATCGCAGTGCATGACATTCTTGAGATTCACAGGCGTGTGCTGGGTTTTGTGGATCCTGTAGAGGGCGGTAGGCTGCGCACCAGTCAGGTGTTTGTTGGACATCACATCCCCCCCCATCCACAGGACCTTCAGAGGCACATGCAGGAGCTAGTGCAGTGGCTCAACTCTGAGGAGGCACTGCAGCTTCATCCGGTGGAGTATGCTGCCCTCGCACACTACAAACTAGTGTACGTACACCCATTTGTAGATGGCAATGGACGCACATCTCGACTACTTATGAACTTAGTTCTCATGAAATCTAGGTACCCACCTATTACCATTCGCAAAGAGCAAAGAGCTGAATACTATGCAGCATTGGATACTGCAAATGAAGGGAAGGAGGATTACATAGTCGTTTTTAGTCGTTCAACAACAAGGCTGATCTTGAATGAAGCAGAATTGATCATGGCACTTGCGCAAGAGTTTCAAATGCGAGTAGTCACAGTGTCCCTGGAAGACCAGAGTTACCCGAGCATAGTTCAAGTCATAAGTGGGGCATACATGTTGGTTAGCATGCATGGAGCACAGTTAATCACATCTCTGTTTTTACCTAGAGGTGCCATAGTGGTTGAGTTGTTCCCATTCGCGGTCAACCCAGAGCAGTACACCCCTTACAAGACACTGGCGTCCCTACCTGGCATGGACTTGCACTACATTTCATGGAGAAACAACATTGAGGAAAATACAGTTACACATCCCGATAGACCATGGGAGCAAGGAGGCATCAGTCATTTGGAAAAAGCAGAACAGGAACGGATACAAGCTAGCAAAGATGTCCCCAGACATTTGTGTTGTAGGAATCCTGAATGGCTTTTCCGAATCTACCAGGACACGTTGGTGGATATACCTTCATTTTTGGATGCTCTCAAGGAAGGTATGAAAACAAAACCAGTATTAAAGAAGTCAAAAACAGCAACTTTGGTACACCCAGGAAGAGTTAGAGAACCTCACTGTCAGACTTCAGTTCAAACATCAAATGAGGCCAAACTCACAGTCTCTTGGCAAATACCGTGGAATTTAAAGTTTTTGAAAGTACGAGAAGTAAAATATGAAGTTTGGATACTTGCCACGTTCCTTAAATTGACCTCTCTGGGTTTCATCATTGGCGTTGGTGTAGTTGGAAACCTCCTGATCTCCATCCTGCTGGTCAAAGACAAGAGCTTGCATCGAGCGCCATACTATTTCCTGCTGGACCTGTGTGCATCGGACATTCTGCGCTCGGCGATCTGCTTCCCCTTCGTTTTCACCTCCGTCAAGAATGGGTCGGCCTGGACGTACGGCACGCTGACCTGCAAAGTCATCGCCTTCCTGGGGGTGCTGTCCTGTTTCCACACGGCGTTCATGTTGTTTTGTGTGAGCGTCACGCGGTACCTGGCCATCGCGCACCACCGCTTCTACACCAAGCGGCTGACCTTCTGGACGTGCTTGGCAGTCATCTGTATGGTGTGGACGTTGTCGGTGGCGATGGCGTTCCCCCCGGTGCTGGACGTAGGGACGTACTCGTTTATCCGAGAGGAGGACCAGTGCACGTTCCAGCACCGCTCCTTCAGGGCCAACGACTCGCTGGGCTTTATGCTGCTGCTGGCTCTCATCCTCCTGGCCACACAGCTGGTTTACCTCAAGCTCATTTTCTTTGTTCATGACCGCCGGAAAATGAAACCGGTCCAGTTTGTGCCTGCCGTCAGCCAGAACTGGACCTTCCACGGGCCGGGGGCTAGCGGGCAGGCCGCGGCTAACTGGTTAGCGGGGTTTGGTCGTGGGCCCACCCCGCCCACTCTGCTGGGCATCCGGCAGAACAGCAACGCGGCGGGACGGCGCCGCCTGCTGGTGCTGGACGAGTTCAAAACAGAGAAGAGGATTAGTAGGATGTTCTACATCATGACCTTTTTCTTCCTGGCTCTGTGGGGGCCCTATCTGGTGGCGTGCTACTGGAGGGTTTTTGCCAGGGGCCCAGTGGTCCCTGCGGGCTACCTGACGGCAGCCGTGTGGATGAGCTTCGCCCAGGCTGGGGTCAACCCCTTCATCTGCATCTTCTCCAACAGGGTGCATGAAAGCATCGAGCAGCTTTTCTACTCTGTGGAAAACAAACTGGGCCAGAGATTTGTCTTTAGAGCACTGGGCTACATCACTATGGCCAAAGCAGGGTTAACTGAGGTTGAGCTGGAGGATATTCTGTCCCTAGATAACATAGTGCTGGGGGATGTCATCGTGGCGACTTACCTCAAAAATCCATTGAGGATTTCTTACGACTTAGTGGCAAAGCTGAAGGAGGAGCTGGAGGGATATCTGGTGGAAAGACAAGTGCGAAATGTCACTCTAATGGTCTGGGCCAACAGGCACCTGCACCTCATCGCTCAGAAGCTCTATCTCAGTAATGAGGAGGATGTCCACCAAATGCACAGTCTCTTGGCCGAGTATTTTCTGGGGGCTTGGTCTGGGGGCAGAAAGAAAATCTTTACTTATGATAACAACCACTTC---ACTTCACTGAACATTTCCCACCATAAAAACCACGAGAAGGCCTCCTCTGATAAGTACTCATATGACAGGCAGACACCAGAGCAGCCCTGGGTCTTTCAGTGCAACTTACTGGAGCCTGACATCTTCTTTGTGAACCACAGGAAGATGACTGAGCTGGTCTACCATCTCACTCGCAGTGGAAGGACAGATGATCTCATGTTCGGTGTCATCATGAACTTCAGCTGGCTCTACACAATGATTAAGATCGGTCAGTTTGACAAGGCCTTAACTGATATTGACGTAGCATACAGCTACTCCCAAGAAAAGGAGCTGAAGTTCTTGGCCACCACTTTGCGTGGGATTAAGGTGAAGGTGCTGAAGAACCCTGCATCCCTGTCTGCTGAGCTCCAGCAGAGGCTCCTCCCAGTGGTCACCTCTCTGCCTAAGCTCAGACACCTCCTCCTGGAGTGTGACAAAGATGGTCCAAAGTACACCGTCAACACCAAACGCGTCATCCAATACTTCGCCAGCATCGCCGCAGTGGGCAGCAAGAAGGACCAGAACAAGGGCACCTTGGAGGATCAAATCATCCAGGCCAACCCCGCCCTCGAGGCCTTCGGGAACGCCAAAACCGTACGAAACGACAACTCCTCTCGCTTCGGAAAGTTCATCCGGATCCACTTCGGCACCAGCGGAAAACTGTCGTCCGCCGACATCGAGACGTACCTCCTGGAGAAGTCCAGAGTCACGTTCCAGCTCAAAGCCGAGAGGAACTACCACATCTTCTACCAGATTATGTCCAACCAGAAGCCCGAGCTCCTGGAGCAGCTGCTCATCACCACAAACCCGTACGATTACTCGTACACGTCTCAGGGGGAGGTCACCGTCGCCTCCATCAACGACGCCGACGAGCTCATGGCCACGGACAGCGCCTTCGACGTCCTGGGCTTCACCGCCGAGGAGAAGGCGACGGTCTACAAACTGACCGGCGCCATCATGCACTACGGCAACATGAAGTTCAAACAGAAGCAGCGCGAGGAGCAGGCGGAGCCCGACGGCACAGAGTCCGCCGATAAGTCCGCCTTCCTCATGGGGCTGAACTCGGCCGACCTGATCAAAGGCTTGTGCCACCCGCGGGTCAAAGTGGGAAACGAGTACGTGACCAAAGGTCAGAGCGTGGACCAGGTCTACTACTCCATCGGGGCGCTCGTGGAGCCTCACCTGTGGCCTTCACTGTTTGAGCATAAATTCCTGCCCTACGCTCTGCTGGCGTTCGCAGGGATCATGTATATTCCTGTACTGGGCTGGGAGTTTCTCGCCTCCACACGGCTCACTTCAGAGCTCAATTTCCTGCTTCAGGAGATTGATAACTGCTATCACCGAGCTGCTGAGGGCAGAGCGCCAAAGATCGAGAAACAGATCCAATCCAAAGGACCTGGAATAACAGAAAGAGAGAGAAGGGAGATCATTGAGAATGCAGAGAAGGAGAAGAGTCCCGAGCAGAACCTGTTTGAAAAGTATTTGGAAAGACGAGGTCAAAGTAACTTTCTGGCTAAGCTTTATTTTGCACGTCATCTGGCCATCATCTGCCTCAGCTCCATCCCCATCTCCTACCTGAGCGCGTACTACGCCCGGCAGAGACAGAATGAGTTCACCTGTGCTCTGGGGGAGCCTCCAGACATCAGCAACTATCCTGAGCTTAAGCTCAAGGTAAACTGTAAACTGCCTGCTGTGCAGCTGCAGCGCATCATGGCCGCTGTAGACATAGCTCTGCTCTGCTCTGTCAACTTCATTATTCTGTTAAATCTGTTAAATTTATTTGTCGTTCGCAAATCAAACTTTGTGTTTGACAAACTGCATAAAGTAGGTATCAAGACTCGAAAGAGCTGGCAGAAATCTCAGTTTTGTGATATTAATATTTTGGCCATGTTTTGCAATGAAAACAGGGACCACATCAAGTCACTGAACCGACTGGACTTCATCACTCTGCAGACCCATGACCCAAACAAAGAAGCCTTTAAGTGTGAGGAGTGTGGAAAGCACTACAACACCAAGCTAGGCTACAAGCGGCACGTGGCCATGCACTCTGCCACCTCCGGAGACCTGACGTGTAAAGTGTGTCTGCAGAGCTATGAGAGCACGCCTGTGCTACTGGAGCATCTAAAGAGCCACTCGGGGAAGTCCTCTGGAGGAGCCAAGGAGAAGAAGCACCCATGTGACCACTGCGACCGCCGCTTCTACACACGCAAGGACGTGCGCCGCCACATGGTGGTGCACACGGGCCGCAAGGACTTCCTGTGTCAGTACTGCGCTCAACGCTTTGGCCGCAAAGACCACCTGACCCGACACGTGAAGAAGAGTCACTCTCAAGAGCTGCTAAAGATCAAGAGCGAACCACCGGACATGCTAGGCCTGCTGGCCTCAGCGTCGCCCCCTTGTGCCGTGAAGGAAGAGCTCAGCCCCATGATGTGCGCCATGGGCCCGAACAAAGACCCTCTGATGGGGAAGCCCTTCCCCAGCGCCGCACCCTTCTCTATGGGCATGTACAACCCCCAC---ATCCAGGCCATGTCCGGCCCGGCCGTGGCC------CACCCTCCCCTTATG------------------TCCATGGGCATGGGCTGCCA----CTCATCTATGCCTCTTTTTCATTTATGGGATGTTTACAAATTAGTGATGGATCCAACATTGTAAACTTGCTTGCTAGTAACTCTCCAAGCGTTTCATATGCATTGACCCAGCAGAAGTATTTCAGTAACTACAGTCCTGTAATTGGATTTTACATTTATGAACCAATTGAATACTGGAACTCTACTGTGCAAGAGCATCTCAAGACTCTGAGTCATGGATTCAATAAAATTTCTTGGATGGACAACTTTTTCCATTACTTACGGGTGGTGAACGTGAGTGCGTCCACCAAAAGTGACTTTATCAGTATCCTCAAGGGCTCGTTCCTGCGCAGCCCGGAGTACCAGCACTTCACTGAGGACATCATCTTCTCCAAAAACCGCGAGACAGATGAGTATGACATCATCGCCTCACGCATGTACTTAGTGGCACGCACCACCGAGAAGAAGCGTGAGGAGGTGGTGGAGCTTCTGGAGAAACTTCGACCACTGATGTTGATTAACAGCATCAAGTTCATTGCCTTCAATCCCACTTTTGTCTTCATGGACCGTTACAGCTCCTCAGTCATCTCGCCCATTCTGACCTCAGGCTTCAGCGTACTCACCATCCTCATCCTCACCTTCTTCCTGGTCATCAACCCGCTGGGGAACTTCTGGCTCATCCTCACGGTCACTTCTGTGGAGTTGGGTGTGTTGGGTTTGATCTTCCAGCCCCTGCACTCCCTCCGAGCGGCAGAGAAAGAGCTCCTGCCCGGCTTCCACGACTTTGAGTGGCAGCCAGCTCTCAAAAACGTCTCCCCGAGCTGCAACGTCGGGATTATTAACGGTCTCTCCGGGTGGATGTCTTCTCTGGATGATGCCCCGGCTGACACCATCACACGGCGTTTTCGGTATGATGTGGCGTTGGTGTCCGCGCTCAAAGATCTCGAGGAGGACATTATGGAGGGGTTGAGAGACAGTGGACTGGATGACAGCGTGTGCACCTCGGGCTTCAGTGTTATGATCAAGGAGTCGTGTGACGGGATGGGCGATGTCAGCGAAAAGCACGGAGGAGGGCCTGCCGTTCCGGAGAAAGCAGTTCGGTTCTCCTTCACTATTATGTCAGTGACTTTGGTGAAAGCTGACAAGGAGGGGGAGGTGACCATCTTCACTGAACCCAAACCGAACTCTGAGCTCTCCTGCAAGCCGCTCTGCCTCATGTTTGTAGATGAATCTGACCACGAGACTCTCACGGCGGTCTTGGGGCCTATAGTGGCTGAACGCAACGCCATGAAAGAAAGCAGGCTCATCTTATCCATCGGCGGGCTGGCTCGGTCATTCCGCTTTCACTTCAGAGGGACCGGTTACGACGAGAAGATGGTCAGAGAGATGGAGGGGCTGGAGGCGTCTGGGTCTACTTACGTCTGCACGCTTTGTGACTCCACCCGATCTGAAGCTTCTCACAACATGGTTCTGCACTCCGTCACACGGAGCCATGATGAAAACCTGGAGCGCTACGAAATGTGGCGCAAAAATCCTTACTCCGAGTCTGTAGATGAGCTTCGAGACAGGGTCAAAGGAGTTTCCGCTAAGCCGTTCATGGAGACCCAACCGACTCTCGACGCTTTGCATTGTGACATCGGAAACGCAACGGAGTTCTACAAAATCTTCCAGGATGAGATCGGGGAGGTGTACACGAAGGTTAACCCCAGCAGGGAGGAGCGGCGCAGCTGGAGAACGGCCCTGGATAAACAGCTGAGGAAGAAGCTCAGGCTCAAACCAGTAATGAGGATGAATGGGAACTATGCCCGCAAGCTTATGACCCAGGAAGCGGTGGAGGCGGTGTGCGAGCTGGTGCCCACAGAGGAGCGGAGGGAGGCCTTGAGGGAGCTCATGAGGCTGTATCTCCAGATGAAGCCCGTCTGGAGAGCCACCTGCCCCGCAAAGGAGTGCCCCGACCAGCTGTGCCGATACAGCTTCAACTCCCAGAGATTCGCCGACCTCCTCTCCTCCACCTTCAAATATAGGTACAACGGCAAAATAACCAATTACCTGCACAAGACCCTGGCCCACGTCCCGGAGATCATCGAGAGAGATGGGTCCATAGGGGCCTGGGCCAGCGAGGGGAATGAGTCTGCAAACAAACTGTTCAGGAGGTTTAGGAAAATGAACGCGCGTCAGAAAGAACAGATGAAGTTAAGACCAATTGCGTTCTCAAATGATTCTTGCTATCTACCTCCGTTACGCTGCCCAGCTGTCTGCCGCCTTGACCCTTACGACGGTTTACCTGAAAGTTACCTCATCCACGGCGGTCGTACCCCGAACAATGAGATCTCTTCGAGTTTGTACGTGCTGACCATAGATAGTCGTGGGTGCAATCGTAAACTGACGTTGAAATGCAAGGAAAAGGAACTGGTGGGGGAAGTTCCAAGCGCGAGGTACGGACATAGTCTTAATGTAGTTCAAAGTCGGGGAAAAACTGCTTATGTCGTTTTCGGAGGAAGGTCGTATATGTCCGGAGCTGAACGCACCACGGAAAACTGGAACAGCGTTGTCGACTGTCCACCCCAAGTTTTCCTATTTGAGCTGGAATTTGGTTGCGTTACTGCTCACACCGTCCCAGAATTCCACGATGGCCAGTCCTTCCATGTGTCCGTTGCGAGAGAAGACTGCGTTTACTTCATCGGCGGTCACTCCATAACTTCTGATTCGAGACCTGCTAGACTTTTTAAACTGCGTGTCGAGCTCTTGCAAGGAAGTCCGCTGATTACCGGGCAATCATTTGACACGGGAATGTCCATTTCTAGTGCAATCATCACGCGAACAGGCTCAATGCATAAGTACATTATCATCGGCGGGTACAAGTTTGATTCTCAAAAGAGCATGGAATGTACTGAAGTGTGTTTAGATGAGAAAGGAATCCATTTTGAGACTTTAGAAGCACCAAAGTGGACCCCTGATGTTACCCACAGCCGTACTTGGTTCGGTGGTAGCGCTGGGGAGGGTAAAGTTTTACTAGCTGTACCGATCGAAGGAAGAGTTAACCAAAGCGAGTCTCACTGCCTTTATAAAGTTAGTTTCGAATCGCAAGAAGAAGCGGAGCAAGGTTGCAGCCAAGAGTCCACAGATTTCGATGATTCTCCTCCGCTTGAAGATTCCGAGGAGCTTTATTTCGGACGAGAACCGCACGAACTGGAAGACAGCAGCGATGATGACGACGATAAGTACAATGAGGACGACGAAGAGGACGAATCTCAAACAGGATACTGGGTCAAATGCTGTCTGGGTTACTTCTATGTCCCTATGCTCAACACCACCGGCATCGTCCGCAGCCCTTATGAATACCCTCAGTACTACCTAGTGAACCCTGCAGCCTATGCTGCTCTGGGGGCCTACATGTTCTTTCTTATCCTGGCAGGCTTCCCTATCAACTTCCTCACACTCTATGTCACCATCGAACACAAGAAGCTGCGGACCCCTCTAAACTATATCCTGCTCAACCTGGCGGTAGCTGACCTCTTCATGGTGTTTGGAGGATTCACCACAACTATGTATACCTCAATGCATGGCTACTTCGTTCTTGGACGCCTTGGCTGCAACCTGGAGGGTTTCTTTGCCACCCTGGGTGGTGAGATTGGCCTGTGGTCCCTAGTGGTCCTGGCTATTGAGAGGTGGGTGGTTGTCTGCAAACCCATCAGCAACTTCCGCTTTGGGGAGAACCATGCCATCATGGGTGTGGCCTTCAGTTGGATCATGGCTTCTTCCTGTGCTGTGCCCCCCCTGGTGGGCTGGTCCCGATATATCCCTGAGGGCATGCAGTGCTCATGTGGGGTTGACTACTACACTGAGGGCTTCAACAATGAGTCCTTTGTGATCTACATGTTCATCGTTCACTTCAGTATCCCTCTGATTGTGATTTTCTTCTGCTATGGCCGCCTGCTGTGTGCCGTCAAAGAGGCCGCCGCTGCCCAGCAGGAGTCTGAGACCACCCAGAGAGCAGAGCGTGAGGTCACCCGCATGGTCGTCATCATGGTCATTGCCTTCCTAGTGTCTTGGCTGCCATACGCTAGTGTGGCCTGGTATATCTTCACACACCAGGGCTCTGAGTTCGGGCCCCTCTTTATGACCGTGCCCGCCTTCTTTGCCAAGAGCTCCGCCATCTACAACCCTCTGATCTACATCTTCATGAACAAGCAGTTCCGCCACGCCGTTGCCCTGAGCAATGAGGAGGCTGTCAAGTTTCTGCTGCTCAATAATGCCAACCCAAACCTGGCGAATGGTCGAGGCTCCACCCCTTTGCACCTGGCCACAGAAAAGCATCTGAAGCCTCTGGCAGAACTGCTGCTAAACCGCCGCAGCACCAACGTGAACGCCAAGGACGAGGATCAGTACACTGCCCTGCACTGGGCTGCACAGAATGGAGACGAGGCCATCACACGGCTCCTGCTGGATAAAGGAGCTTCCATCAATGAAACAGATGGTCAGGGCCGGACTCCGGCTCATGTGGCCTGTCAGCACGGTCAGGAGAACGTGATCAGGGTGCTCCTGAGCAGAGGAGCTGATGTCCAGGTCCGAGGAAAAGACAACTGGACAGCTCTGCACTTTGCTGCGTGGCAGGGGCACCTGGGAATCGTCAAACTCCTGGTAAAACAGGCGGGTGCAGATGTAGACGGGCAGACCACAGACGGGCGTACACCACTGCACTTAGCATCACAGAGAGGACAGTATCGAGTGGCCCGGATCCTGATTGAACTGGGGGCAGATGTTCACACGACATCTTTAGGGTTTAACACCCCCCTGCATGTGGCTGCAGAGACGGGCTATACGATTGAGATGGGACCAGTTGGACCGCGTTGGAAAGACAACCCAAATCCCTTTATATGTTCCATTGAAGACCCAACAAAACAGACCAAATTTAAAGGCATCAAAACGTACATATCATACCGTGTCACCCCTACCCACACGGGGCGCCCTGTTTACAGACGTTACAAGCACTTCGACTGGCTTTACAACAGGCTTTTGAACAAATTCACAGTCATTTCCGTGCCACATTTGCCCGAAAAGCAAGCGACCGGGCGATTCGAAGAGGACTTTATCGAAAAACGGAAAAGACGACTCGTATTATGGATGAATCACATGACTAGTCACCCAGTTCTGTCCCAGTACGAGGGCTTTGAGCACTTTTTGATGTGCGCGGACGACAAGCAATGGAAGTTGGGTAAACGGAGAGCAGAGAAGGACGAAATGGTCGGCGCCCACTTTATGCTGACGCTTCAAATCCCGAACGAACACCAAGATTTGCAGGACGTCGAGGAGAGAGTGGACACTTTTAAATCGTTTGCCAAAAAAATGGACGATAGCGTTTTGCAGCTAACGCACGTGGCTTCGGAGCTGGTTCGGAAACATCTGGGCGGATTCAGGCGGGAGTTTCAGAGACTGGGCAACGCTTTTCAGTCTGTGAGTCATTCGTTCACTCTGGACCCGCCTCACTGCTCGGACGCCCTCAACAATGCAATCTCGAAATCTCGTTTTCACCCTGGCGTGGGGGCCGGGCCTGGCACGGAGCGCAGCGTCCCACTCGGCAACAGCTTGCTGTCCCCGCAGCAAAGCGAAGAGCCCCCTACCCCCCCGCAGCGCTGGTTTGTCACCCCTGCCAACAACCGACTGGACTTCGGTGCCTCGGCATACGACGCGGCGGATTTTGCCGGTAACGCGGCCACCTTACTGTCGTACGCCGCGGCCGGAGTGAAGGCCCTCCCGCTGCCCACCGCGGGCTGCTCCAACCGGCCTCTGGGTTATTACGCGGATCCTTCGGGATGGGGAGGACGCACTCCGCCACAGTACAAGACCGGCTCCGTCTTCTCTTGTTGGCCGGCGAATTCTCTGAGCAGAGGGAATTACCTGGAGGAAGGCGCCTCAGTGGCCACAGAGAGATCTCCCATAGGAGCCTCCGAGGAACCCAAACCCAAAGACATAGAGACGCCCTCCTCCATTAAGTCCATGGACTCCAGTGATTCTGGGATCTTTGAACAGGCCAAGAGACGGAGGATCTCCCCCTCTGCCACCCCTGTGCCAGAGACAGTGTCCCCACTCAAGTCT----------------------------------------------------------------------------------------------------------TCCAGGTGATGGGCTTGTCCAACTACCACTGTAAGCTCCTGTCCCCGGTGCTGACGCGCTACGGCATGGACAAGCAGAGCGGCAAGGCCAAGCTCCTGCGCGACATGAACCAGGGCGAGATGTTCGACTGCTCCCTGCTGGGGGACCGCGCCTTCCTCATCGAGCCCGAGCACGTGTCCACGGTGGGCTACGGCAAGGACCGCTCCGGCAGCCTCATCTACCTGCACGACACTCTGGAGGAGGTGAAGAGGGCCAACGGGGGCGGCGAGTGCCTCATCCCGGTGCACGTGGACGGGGACGGACACTGCCTGGTGCACGCCGTGTCCCGGGCGCTGGTGGGCAGGGAGCTGTTCTGGCACGCGCTCCGGGAGAACCTCAAACACAACTTCAAGCAGAACCTGGACCGGTACAAGGCGCTGTTCCAGGACTTCATCGACGCCGCCGAGTGGGAGGACATCATCAACGAGTGTGACCCGCTCTTTATCCCTCCAGAAGGTAC----------------------------------------------------------------------------------------------------------------------------------CACTCAACAGGCGAAGTCACGGAGCGAGAAGTGGCGTTGGGGATCAACCCGTTCGCGGATGGGATGGGCGCCTTCAAAATCAACCACAGCTCACACGACTTGGGC------TTTAACTCCACACGGGACTTTCTGTTCAGAAATCGGGGGTTTGGAGACGCTGCGGGGCCACAGCACAGTTTATTCGCTTCTGGAAGTTTTGCCGGGCCACATGGACACTCTGAAGCGGCGGGGCACCTGCTCTTCCCCGGGCTACACGAGCAAGCGT---------CCTCGTCCAACGTGGTCAATAGCCAGATGCGCTTGGGCTTCTCGGGGGATGTGTACGGACGGGCTGAGCAGTACGGGCATGTCACCAGCCCGCGGTCCGACCACTATGCATCCACGCAGCTGCACGGCTATGGCCCCATGAACATGAATATGGCCGCGCACCACGGAGCGGGGGCCTTCTTCAGATACATGCGGCAGCCCATCAAACAGGAGCTCATCTGTAAGTGGATAGAACCCGAGCAGCTAAGTAACCCCAAGAAGTCTTGCAACAAAACTTTCAGCACCATGCACGAGCTCGTCACCCATTTAACGGTGGAGCACGTGGGGGGACCGGAGCAAACGAACCACGTCTGCTTCTGGGAGGACTGCGCCCGAGAGGGAAAACCTTTCAAAGCCAAATACAAACTGGTCAATCACATCCGAGTGCACACAGGGGAGAAGCCGTTCCCGTGCCCGTTCCCCGGCTGTGGC
>Clupea_harengus
GCCCTCAACTGGGTCAACTACGACCTGGAGCGCCGCCACTGCCACCTGCCCGAGCTGCTGCGCACCGTCAGGCTGGCGCTGCTGCCCGCCATCTTCCTGATGGAGAACGTGTCCACGGAGGAGCTGATCAACGCCCAGGCCAAGAGCAAGGAGCTGGTGGACGAGGCCATCCGTTGCAAGCTGCGCATCCTGCAGAACGACGGCGTGGTGAACAGCCCCTGCGCCCGGCCCCGCAAGACCAGCCACGCGCTCTTCCTGCTGGGCGGGCCCACCTTCATGTGCGACAAGCTCTACCTGGTGGACCAGAAGGCCAAGGAGATCATCCCCAAGGCCGACATCCCCAGCCCCCGCAAGGAGTTCAGCGCCTGCGCCATCGGGTGTAAGGTGTACGTGACGGGCGGCCGAGGCTCGGAGAACGGCGTGTCCAAAGACGTCTGGGTGTACGACACGGTGCAGGAAGAGTGGTCCAAAGCTCCGCCGATGCTGATCGCCCGCTTCGGACACGGCTCCGCCGAGCTGCGCCACTGTCTGTACGTGGTGGGCGGGCACACGGCGGCCACCGGATGTCTCCCAGCGTCCCCGGCCCTCTCTCCGTGTGACAAGCGGGCTTTAGTGAGCCGTGACCGTACACTCCCTCTGGTGGAAGAGATAGACCAGCGCCATTTTGATATCATTGACAAAAAAGTGCGGCAACTCATGTCCATTTCCAAAGGAAATTCTGTCTTGCGCCGTGTGATGCAGGAGACTTACTATCACCACATTTATCACACGGTGGCCATCGAGGGGAACACGCTAACCCTGTCTGAGATTCGGCACATCATCGAGACGCGCTACGCCGTTCCAGGGAAGAGCCTGCAGGAACAGAACGAGGCCATCGGTGTGGACGCCGCCATGAAGTACATGAACACCACCCTGCTGTCTCATTCTGGTGCCATCACCGTCAACGACATCCTGGAGATCCACCGCCGCGTGCTGGGCCACGCCGACCCTGTGGAGGGGGGCCGGCTCCGCACCGGTCAGGTGTTTGTGGGCCACCACATCCCCCCTCACCCACAGGACCTGCAGCGGCACATGCAGGAACTGGTGCAGTGGCTCAACTCCGACGAGGCGCTTAACCTTCATCCTGTGGAGCTATCTGCACTCGCTCATTACAAGCTGGTGTACGTGCACCCCTTTGTTGACGGCAATGGGCGCACCTCGCGGCTCCTAATGAACCTGGTGCTAATGCAAGCTAACTATCCGCCCATCACCATCCGCAAGGAGCAGCGCTCGGAGTACTATTTAGCCCTGGAGACGGCTAACGAGGGGGATGACGACTACATTGTGGTGTTCAGCAGGTCTATTAACAGGCTGATACTCAACGAGGCGGAGCTGATTCTGGCTCTAGCACAAGAGTTCCAGATGAGGACGGTAACAGTCTCTCTGGAGGACCAGTCGTTTGCAAGTGTTGTCCAAGTGATCAGTGGGGCATCTATGCTGGTTAGCATGCACGGAGCCCAGCTCATCACCTCCGTGTTTCTTCCACGTGGGGCAGCCGTGGTGGAGCTTTTCCCTTATGCAGTTAACCCTGATCATTACACTCCTTACAAGACCCTCACGTCCTTGCCCGGCATGGACCTTCAGTACGCAGCTTGGAGAAACACTTTAATTGAGAACTCGGTGAACTATCCTGAGCGACCCTGGGATCAAGGTGGCATTTCTCACCTGGACAAGGAGGAGCAAGACCGCATTCTGACCAGCAAGGAGGTGCCCAGGCATCTGTGTTGTCGCAACCCAGAATGGCTCTTCAGAATTTACCAGGACACAATAGTGGACGTCACGTCTTTCGTGGCCACCCTCAGAAAAACTCTCCACGTCAAACCCAACTTGAAAAAGGCCAAAGCTGCAAGCACCGTTCACCCGGGCCGAGTGCGAGAGCCTAAGTGTCAGACCTCAGTCGTGGCGGGCAATGAGGCCAAGTTGACGGTGTCCTGGCAAATCCCCTGGAACCTCAAGTACCTAAAGGTCCGCGAAGTCAAGTACGAGGTGTGGATCCTCGCCACCTTCCTCAAACTGACCTCTCTGGGGTTCATCATCGGCGTCGGCGTCGTGGGAAACCTGCTTATCTCCATCCTGCTTGTCAAAGACAAGAGCCTGCACCGGGCGCCCTACTACTTCCTGCTGGACCTGTGCGCCTCGGACATCCTGCGCTCTGCGATCTGCTTCCCCTTTGTGTTCACCTCGGTCAAGAATGGCTCGGCTTGGACGTATGGCACCCTCACCTGCAAGGTGATCGCCTTCCTGGGCGTGCTCTCCTGCTTTCACACGGCCTTCATGCTGTTCTGTGTGAGCGTCACGCGCTACCTGGCCATCGCGCACCACCGCTTCTACACCAAGCGACTAACCTTCTGGACGTGTCTGGCCGTCATCTGCATGGTGTGGACGCTGTCTGTGGCCATGGCCTTCCCGCCGGTGCTGGACGTGGGGACGTACTCGTTCATCCGTGAGGAAGACCAGTGCACGTTCCAGCATCGCTCGTTCCGGGCTAACGACTCGCTAGGCTTCATGCTACTGCTTGCGCTCATCCTGCTCGCCACGCAGTTGGTCTACCTCAAGCTCATCTTCTTCGTGCACGACCGTCGGAAGATGAAGCCCGTCCAGTTCGTGCCCGCCGTCAGCCAGAACTGGACCTTCCACGGCCCCGGTGCCAGCGGACAGGCGGCCGCCAACTGGCTGGCCGGGTTCGGACGTGGGCCTACCCCGCCCACCCTACTTGGGATCCGCCAGAACAGCAACGCGGCGGGCCGGCGTCGACTCCTGGTGCTGGACGAGTTCAAGACAGAGAAGCGGATCAGCCGGATGTTCTACATCATGACGTTCTTCTTTCTGGCACTCTGGGGGCCCTACCTGGTGGCGTGCTACTGGCGCGTGTTTGCCGGAGGCCCAGTGGTGCCCGCTGGGTACCTGACTGCGGCCGTGTGGATGAGTTTCGCCCAGGCGGGTGTCAACCCCTTCATCTGTATTTTCTCCAACAGGGTGCACGACAGCATCGAGCGTCTCTTCTTCTCTGTGGAGGACAAGCTGGGCTCTCGATTTGTCTTCCGGGCATTGGGCTACGTTACCATGTCCAAAGCTGGACTGACAGAGATGGAACTTGAGGATATTCTCTCCTTGGACAACAGTGTCCTGGGTGACATCATGGTAAGTTCCAACCTCAAGAACCCACTCAGGGTCTCCTATGACCTCATCGCCAGACTGAGGGAAGAACTTGATGGCTATCTGATTGAACGCCAGGTGCGCAACGTGACTCTGATGGTGTGGGCCAACAGGCACTTGCACCTGATCGCACAGAAGCTGTACCTCAGCAACGAGGAGGATGTCCACCAGATGCACAGCTTGCTGGCGGAGTACTTCCTAGGGGCATGGGCTGGAGGCAGGAAGAAGATTTTCCATTGCGACAACAATCACTTT---GCCC------ACTTTTCCCACCACAAGAACCATGACAAAGGCAGTGCCGAAAAGCACTCCTACGACAGGCAGACTCCTGAACAGCCCTGGGTGTTCCAGTGCAACCTCTTGGAACCAGACATCTTCTTTGTCAACCACAGGAAGATGACAGAACTGGTATACCACTTGACTCGGAGTGGGCGCACTGATGATCTAATGTATGGGGTCATCATGAATTTCAGCTGGCTCTACACCATGATCAAAATAGGACATTTTGACAAGGTGCTGACAGATATTGACCTAGCTTACAGTTACTCACAGGAAAAAGAGCTGAAATTTTTGGCCACAACACTGCGCAGCATCAAGGTCAAGGTGACACGGAACCCGGCGTCCTTGTCCGCAGAGCTTCAACAGAGGCTGCTTCCTGTGGTGACTTCCCTACCCAAGCTACGGCACCTCCTGCTGGAGTGTGATAAGGACGGCCCCAAATACACTGTGAACACCAAGAGAGTCATCCAGTACTTTGCCAGCATTGCGGCTGCAGGCAGCAAAAAGGATGCGAGTAAGGGAACCTTGGAGGATCAAATCATCCAGGCCAACCCTGCACTGGAGGCGTTTGGGAATGCCAAAACATTAAGGAATGACAACTCCTCTCGCTTTGGCAAATTCATCCGTATTCACTTTGGAACGAGTGGAAAACTAGCCTCTGCCGACGTTGAGACTTACCTCTTGGAAAAATCCAGGGTTACCTTTCAGCTTAAGGCTGAGAGGGACTATCACATCTTCTATCAGATCATGTCCAATAAAAAGCCAGAGCTGCTGGATATGTTGCTGATCACCAACAACCCTTACGATTACTCCTATGTCTCTCAAGGAGAGATCGCTGTCACTTCCATCGATGATTCAGAGGAACTGGTTGCCACTGACAGTGCCTTTGATGTGCTCGGCTTCACGGCAGAGGAGAAGATGGGAATCTACAAGATGACTGGGGCCATCATGCACTATGGCAACATGAAGTTCAAGCAGAAACAGAGAGAAGAGCAGGCCGAGCCAGATGGCACAGAGTCTGCTGACAAGGCGGCCTTCCTGATGGGCTTAAACTCTGCAGATCTCCTCAAAGGAATCTGCCACCCTAGGGTCAAGGTAGGCAATGAGTACGTCACCAAAGGTCAGACTGTAGACCAAGTCTATTACTCAATTGGTGCACTGGTGGAGCAGGAGCAGCGACCCTCGTTGTTCGCGCACAAGTTCCTTCCCTACGCCCTGTTAGCTTTCGCTGGCATCATGTACATTCCTGCGCTGGGCTGGGAGTTCACGGCCTCCACACGTCTTACCTCGGAACTCAACTTCCTGCTGCAGGAGATCGACAACTGCTACCACCGTGCCGCCGAGGGCCGCGCGCCCAAGATCGAGAAGCAGATCCAGTCCAAGGGGCCCAACATCAGCGAGCGGGAGCGGCGGGAGATCATCGAGAACGCCGAGAAGGAGAAGAGTCCCGAGCAGAACCTGTTCGAGAAGTACCTGGAGCGTCGCTGCCAGAGCAACTTCTTAGCTAAGCTGTATCTGGCGCGTCATTTGGCCATCATCTGGCTGAGCTCCATCCCTATTACTTACCTGAGCACGTACTATGCGTGGCAACGCCAGAATGAGTTCACCTGTGCACTCGGGGAGCCGCCGGATGCCAGCAGCCCGCCGGAGCACCGGCTGAGCGTCAACTGCAAGCTGCCGGCGGTGCAGCTGCAGCGCATCATGGCGGTGGTGGACATCACCCTGCTCTGCACCATGAACCTCATCATCCTCATCAACCTGCTGCACCTGTTCGTGGTGCGCAAGTCCAACTTCGTCTTCGACAAGCTGCACAAGGTCGGCATCAAGACGCGCCGGTGCTGGCAGAAGTCGCAGTTCTGCGACATCAACATCTTGGCCATGTTCTGCAACGAGAACCGCGACCACATCAAGTCCCTCAACCGGCTGGACTTCATCACCCTGCAGACCCACGACCCCAACAAGGAGGCCTTCAAGTGCGAGGAGTGCGGCAAGCACTACAACACCAAGCTGGGCTACAAGCGGCACGTGGCCATGCACTCGGCCACGGCGGGCGACCTCACCTGCAAGGTGTGCCTGCAGAGCTATGAAAGCACTCCGGCGCTGCTCGAGCACCTCAAGAGCCACTCGGGCAAGAGCTCGGGCGGTGCCAAGGAGAAGAAGCACCCGTGCGACCACTGCGAGCGCCGCTTCTACACGCGCAAGGACGTGCGCCGCCACATGGTGGTGCACACGGGTCGCAAGGACTTCCTGTGCCAGTACTGCGCCCAGCGCTTCGGGCGCAAAGACCACCTGACGCGCCATGTCAAGAAGAGCCACTCGCAGGAGCTGCTGAAGATCAAGACGGAGCCGCCGGACATGCTGGGCCTGATGGGCTCGGGCTCGCCGCCCTGCTCCATCAAGGAGGAGCTCAGCCCCATGATGTGCAGCATGGGCTCAGCCGGAGACCCCATGATGGCCAAGCCCTTCCCCGCCGGAGCGCCCTTCCCCATGGGCATGTACAACACGCACCACCTTCAGGCCATGTCCAACCCGGGGGTGGGCCACCACCACCACTCCCTGATGCCCGGCTCCCTGTCAGCTGCTATGGGCATGGGCTGCCACATGCTAATTTATGCCTCCTTTTCTTTTATGGGATGTTTACAAATCAGTGATGGATCTAACATTGTGAACCTTCTCGCCAGTGATTCCCCGAGTGTGTCATACGCCCTTACACAGCAGAAGTATTTCAGCAATTACAGCCCTGTGATAGGATTCTACATTTATGAGCCCATAGAATACTGGAATTCTTCTGTTCAAGACCACCTCAAAACCCTTGGCTATGGGTTCAATAAAATTTCATGGATTGACAATTACTTTCATTATTTGAGGGTGGTGAATGTGAGTGCATCAACCAAAAGTGATTTCATAAACATCCTTAAAACTTCTTTTCTTAGGAGCCCAGAATATCAGCATTTCACCGACGATATTATTTTCTCTAAAAATGGg------GATGAGTATGACATAATTGCCTCCAGAATGTATTTGGTGGCACGGACAACGGAAAAGACACGGGAGGAAGTTGTGGAACTTCTTGAGAGATTGCGCCCACTCTCTCTCATCAACAGCATCAAGTTCATCGTGTTCAACCCCACATTCGTGTTTATGGACCGCTACAGCTCCTCCGTCATCGCTCCGATCTTAACATCATGTTTCAGCGTGTTAACTATTCTCATCCTCACTTTCTTCCTGGTCATTAATCCATTGGGGAATTTTTGGTTGATTTTGACAGTCACTTCTGTGGAGCTGGGAGTGCTTGGTTTGATCTTCCAGCCCCTGCACACCCTGCGTGCAGCGGAGAAGGAGCTGCTGCCCGGCTTTCACCCCTTCGAGTGGCAGCCGGCCCTGAAGGGCGTGTCCAGCAGCTGGGACCTGGGCATCCTGGACGGGCTCTCGGGCTGGACCAGCTCGGTGGAGGACATCCCCGCGGACACCATCGCCCGCCGCTTCCGCTACGACGTGGCCCTGGTGTCGGCGCTGAAGGACATGGAGGAGGACATCATGGAGGGTCTGAAGGAGCACGGCCTGGAAGATAGCTCTGTGACC---GGGTTCAGCGTCACCATCAAGGAGTCCTGCGACGGCATGGGCGACGTGAGTGAGAAGCACGGCAACGGCCCGCCGGTACCCGAGAAGGCCGTGCGCTTCTCCTTCACCGTCATGTCGGTGTCCGTGCAGGTGGAGGGGGAGGAGGCCGGCGTGCTCATCTTCCATGAGATGAAGCCCAACTCGGAGCTCTCCTGCAAGCCGCTGTGCCTGATGCTCGTGGACGAGTCGGACCACGAGACGCTGACGGCCATCTTGGGGCCAGTGGTGGCCGAGCGCAACGCCATGAAGGAGAGCCGGCTCATCCTGTCGTTGGGCGGTATGATGCGTTCCTTCCGCTTCCACTTCCGCGGAACGGGCTACGACGAGAAGATGGTGCGTGAGATGGAGGGGCTGGAGGCGTCCGGCTCCACCTACATCTGCACGCTGTGCGACTCCACCCGCTCCGAGGCCTCGCACAACATGGTGCTGCACAGCATCACGCGCAGCCACCAGGAGAACCTGGAGCGCTACGAGCTGTGGCGCTCCAACCCATTCTCCGAGTCGGCGGACGAGCTGCGCGATCGCGTCAAGGGTGTCTCTGCCAAGCCCTTCATGGAGACGACGCCCACGCTGGATGCGCTGCACTGCGACATCGGCAACGCCACCGAGTTCTACAAGATATTCCAGGACGAGATTGGCGAGATGCACGCGCGCGGCGACCCGAGCCGCGAGGAACGGCGTCGGTGGCGCGCAACGCTCGACAAGCAGCTGCGCAAGAAGATGAAGCTGAAGCCGGTGATGCGCATGAATGGCAACTACGCCCGGCGGCTGATGACGGCGGAGGCGGCGGAGGTGGTGTGCGAGCTGGTGCGCTCGGACGAGCGGCGGCAGGCGCTGCGGGAGCTCGTGGAGCTCTACATGCAGATGAAGCCGGTGTGGCGCTCCACGTTTCCCGCCCGCGAATGCCCCGACCAGCTGTGCCAGTACAGCTTCAACTCGCAACGCTTCGCAGAGCTGCTCTCCACCACCTTCAAGTACCGCTACGATGGCAAGATCACCAACTACCTGCACAAGACGCTGGCTCACGTGCCGGAGATCGTGGAGAGGGATGGCTCAATCGGCGCCTGGGCCAGCGAGGGCAACGAGTCCGGTAACAAGCTCTTCCGACGCTTCCGCAAGATGCACGCACGCCAGGAGAACGAGTTCAAGCTGCGCCCCATCTCTTTCTCCAACAACTCCTGCTACCTACCCCCCTTGCGCTGCCCTGCCGTGGCTCGGCTGGAGCCCCGCGACGGGAACCCGGAGAGCTACCTGATCCACGGCGGCCGCACCCCCAACAACGAGCTGTCGCCGGCTCTGTACGTCGTGAGCGTGGAGAGCCGTGGCTGCAACCGCAAGCTGACCCTGAGCTGCCAGGAGAAGGAGCTGGTGGGCGAGCCTCCCGGCGCCCGCTACGGCCACACGGCCAGCATGGTGCACAGCCGCGGCAAGAGGGCCTGCGTGCTGTTCGGGGGACGCTCCTACCTGCCGCCGGCCCAGAGGACCACTGAGACCTGGAACAGCGTGGTGGACTGCCCCCCGCAGGTGTTCCTTGTCGACCTGGAGTATGGCTGTTGCACAGCTCACTACCTCCCCGAGCTCACCGACGGCTTGTCCTTCCACCTGGCGCTGAGCAGAGGAGAGAGCGTTTACCTGCTCGGGGGGCACACCCTGTCATCTGACTCCCGACCCCCCCACTTGTTCCGCCTGCGCGTTGAGCTTCTGTTGGGGAGCCCCAAGCTGTCCTGCGAGGTCCTCGACAATGGCCTGTCCATCACCAGCGCCATATCGACCCGTCTGGGTTCGGGCCACGAGTACATCATTCTGGGCGGGTACCAGGCAGACCAGCAGAAGCAGCTACAGTGCTGCTCTGTGGTTCTGGATGACGTCGGGATCCGCATCGAGCCTCGGGAGGCACCCCCCTGGAGCGGGGAGATCTGCAGCAGCCGGATCTGGTTCGGGGGCAGCCTGGGAAAAGGTGGCGCCCTCGTTGGTGTCCCCACGGAAGGAAACCCAGCCCCCGCCGACGCGTTCTACCTGTACCAGGTGAACTTTGAGCAGGAAAGAGGCAGCGGTCAGGGTCACAGCCAGGAGTCCACAGACCTGGAGGACTCCACTCCTCTAGAGGACTCGGAGGAGCTGTACTTCGGCCGTGAGCCACACGAGTTGCAG---ATGATGGACAGCGAAGGCGACACCTACAACGAGGAGGACGAGGAGGACGAGTCACTGACGGGCTACTGGATCCGCTGCTGTGCGGGCTACTTCTACATTCCCATGTCCAACGCCACGGGCGTGGTCAGGAGCCCATATGAGTACCCGCAGTACTACCTTGTGGCACCAGTGGGCTATGCCTGCCTGGCTGCCTACATGTTCTTCCTCATCATCACCGGCTTCCCCATCAACTTCCTCACGCTGTATGTCACAATTGAACACAAGAAGCTACGCTCGCCCCTCAACTACATCCTGCTCAACCTGGCTGTGGCCGACCTCTTCATGGTGATCGGCGGCTTCACCACCACGTTGTGGACCTCGCTCAACGGCTACTTCGTCTTCGGCCGCGTTGGCTGCAACATCGAGGGCTTCTTTGCCACCCTGGGCGGTGAGATTGCGCTCTGGTCCCTGGTGGTGCTGTCCATTGAGAGGTATGTGGTCGTCTGCAAGCCCATGAGCAACTTCCGTTTCGGTGAGCAACACGCCATCATGGGTGTTTCCTTCTCATGGGTGATGGCAGCAGCTTGTGCCGTCCCTCCCCTGGTCGGCTGGTCCCGTTACATCCCTGAGGGCATGCAGTGCTCGTGTGGAATCGACTACTACACACCCGGCTTCAACAACGAGTCCTTTGTCATCTACATGTTCGTAGTTCACTTCACAATTCCCCTCGTCATCATCACCTTCTGCTACGGCCGCCTGGTCTGCGCCGTCAAGGAGGCAGCCGCCCAGCAGGCCGAGTCCGAGACCACCCAGAGGGCCGAGCGTGAGGTCACCCGCATGGTCATCATCATGTTCGTTGCCTACCTGGTATGTTGGGTGCCCTACGCAAGTACGGCATGGTACATCTTCATCAACCAGGGAACCGATTTCGGGCCCATCTTCATGACCATACCGGCTTTCTTTGCCAAGAGCTCCTCCGTTTACAACCCCCTCATCTACATCTGCTTGAACAAGCAGTTCCGCTACGCCGTGGGCCTGTCCAACGAGGAAGCCGTCAAGTTCCTGCTGCTCAGCAACGTCAACCCCAACCTGCCTGACACACGCGCTGCCACGCCCCTTCACCTGGCCACCGAGAAGCGCCTGAAGGGCATCGCCGAGGTGCTGCTCAGCCGCAAGACCACCAACGTCAACGCCAAGGACGAGGACCAGTACACGCCGCTGCACTTCGCTGCGCAGAACGGGGACGAGGTGTTGACCAGGCTGCTACTGGAACGCGGGGCTTCCATCAACGAGGCAGACGCCCAGGGCCGAACGCCCGCGCAAATCGCCTGCCACCACGGCCAGGAGCAGGTGGTCCGTGTGCTGCTGAGCCGCGGGGTGGACGTGCACATAAGGGGCAAGGACGACTGGACGGCGCTGCACCTGGCCGCCTGGCAGGGCCACCTGGGCATCGTGAAGCTGCTGGTGAAGCAGGCAGGGGCCGACGTGGACGGGCAGACCACAGACGGGCAGACGCCGCTGCACCTGGCCTCCAAACGGGGCCAGTACCGCGTGGCACGCATCCTGGTGGAGCTGGGCGCCAACGTGCACCTGCAGGCTGACGGGATGCACACGCCGCTGCACGTCGCCGCGGAAACCGGCTACACCATAGAGATGGCCCCCAAAGGGCCAAAGTGGGGGGACAGCCCTCAGCCCTTTTCCTGCTCCATTGAGGACCCCACTAAGCAGACCAAGTTCAAGGGCATCAAGACCTATATATCCTACAGAGTAACCCCGAGCCACACTGTCCGGCCTGTGTACCGGCGTTACAAGCACTTTGACTGGCTATACAACAGGTTACTGCACAAGTTCACTGTCATATCTGTGCCCCATCTGCCTGAGAAGCAAGCCACAGGCCGCTTTGAGGAGGACTTCATCGAAAAGCGCAAGAGACGGCTAATCCTCTGGATGGACCACATGACCAGTCACCCGGTCCTCTCGCAGTATGAGGGCTTTGAGCACTTTCTCATGTGTGCGGACGATAAGCAGTGGAAACTGGGGAAGCGGCGAGCAGAGAAGGACGAGATGGTGGGTGCCCACTTCATGCTCACCCTAAAGATTCCCAATGAGCATCAAGACCTGCAGGATGTTGAGGAAAGGGTGGATACCTTCAAGGCCTTTGCCAAAAAGATGGATGACAGTGTGATGCAGCTTACGCATGTGGCCTCTGAGCTGGTGCGTAAGCACCTTGGAGGCTTCCGAAAGGAATTTCAAAGACTGGGCAATGCCTTCCAGTCCATAAGCCAGGCTTTCATGCTGGATCCCCCTTGCAGCACAGATAATTTGAACAATGCAATCTCCAAGTCCCGCTTTCCTCCTGGCGTCGGGACCGGGCCTGGCACAGAGCGAAGCGTCTCACTTACTAACAGCTTGCTCTCCCCTCCGCAAACCGAGGAGACCACAGCCTCCCCGCAGCGCTGGTTTGTCACCCCCGCCAACAACCGACTGGACTTCGCCGCGTCGGCCTACGACGCTGCTGACTTCGCTGGTAACGCAGCAACCCTCCTGTCCTATGCAGCTGCCGGAGTGAAGGCACTTCCACTGCCCGCCGCAGGCTGCTCTAATCGAGCTCTTGGTTATTACGCTGACCCGCCAGGGTGGGGCACACGCACACCACCCCAATACAAATCAGGTACTGTGCTGTCATGCTGGCCACCTAACTCTGTGGGCACGAGAAATTACCTGGAGGAAGGGGACGTTCTAGCCCCGGAAAGATCACCTCTCTGCGGGTCAGATGAAGCCAAACCAAAGGACATTGAGACTCCGTCTTCAATTAAATCTATTGATTCAAGCGATTCTGGGATTTTTGAGCCGGCCAAACGGAGGAGGATTTCACCATCTGCCACACCGGTTTCGGAGACGTCGTCTCCATTAAAAGCACACGAGCAGAAGAACCTGCTGCGCGTGGAGGAGGTGACGGACCCGGACGTGGTGCTGCACAACCTGCTGCGGCACGCGCTGCTGGGCGTCACGGGCCCGGAGCTCGTGAAGGTGATGGGTCTGTCTAACTACCACTGCAAGCTGCTGTCCCCGACGCTCACGCGCTACGGCATGGACAAGGCGAGCGGGAAAGCCACGCTGCTGAGCGCCATGAACCAGGGCGACATGTTCGACTGCGCCCTGCTGGCGGAGCGCGCCTTCACGATGGAGCGCGAGCACCTGGGCACCGCGGGCTACGGGCAGGACCGCTCGGGCAGCCTCCTCTACCTGAGCGACACGCTGGCGGAGGTGCGGCGGGCCAACGACGGCGGCGGGCGCCTGGTGCCCGTGCACGTGGACGGTGACGGGCACTGCCTGGTGCACGCCGTGTCGCGGGCGCTGGTCGGGCGCGAGCTGTTCTGGCACGCGCTGCGCGAGAACCTGAAGCGCCACTTCCGCACGCACCTGCAGCGCTACCGGGCGCTCTTCAGCGACTTCATCGACGCGGCCGAGTGGGAGGACATCATCAGCGAGTGCGACCCGCTCTTCACCCCGCCCGAGGGCGTGCCCCTGGGGCTCCGCAACGTGCACGTCTTCGGCCTCGCCAACGTGCTGCGCCGCCCCGTCCTGCTGCTCGACTCGCTCAGCGGCATGCGCAGCCCCGGCGACTACAGCGCCACCTTCCTGCCGGGGCTGCACTCAACAGGCGAAGTCACGGATAGAGAGGTGGCTTTGGGGATCAATCCCTTCGCCGATGGAATGGGTGCTTTCAAAATCAACCACAGCTCGCATGATCTTGGTGCAGCTTTCAACTCCACCCGGGACTTTCTGTTTCGGAATCGGGGGTTCGGAGATGCCACTAGTGCACAGCACAGTCTCTTCGCTTCCGGAAGTTTCGCAGGGCCACATGGACACTCTGATGCTGCGGGGCACCTGCTCTTCCCCGGACTTCACGAGCAAGCGGCTTCCCACGCATCTTCAAACGTCGTGAACAGTCAAATGCGCCTGGGGTTTTCGGGGGACATGTACGGGAGAGCCGAGCAGTACGGCCATGTAACAAGTCCGAGATCTGAGCACTATGCCTCGACCCAATTGCACGGGTACGGCCCCATGAACATGAATATGGCTGCTCATCACGGAGCTGGGGCCTTCTTCCGTTATATGAGGCAACCCATAAAACAAGAACTAATCTGCAAGTGGGTCGAGCCAGAACAACTGACGAATCCGAAAAAGGCATGTAACAAAACTTTCAGCACGATGCACGAGCTCGTGACTCACCTCACGGTGGAGCATGTCGGGGGTCCAGAGCAGTCGAATCATATTTGTTTTTGGGAAGAGTGTGCCCGAGAAGGGAAACCCTTCAAAGCGAAATACAAACTTGTAAATCACATTCGAGTGCATACTGGAGAAAAGCCGTTCCCATGTCCATTCCCCGGCTGTGGC
>Cottus_rhenanus
GCCCTAAACTGGATCAACTACGACCTGGAGAAGAGGCACGTTCACCTCCCAGAGCTGCTCAGAACTGTCCGCCTGGCCCTGCTGCCGGCCATCTTTCTCATGGAGAATGTTTCCACAGAAGAGCTCATCAACTCCCAGCCCAAGAGCAAGGAGCTGGTGGACGAAGCTATCCGCTGTAAGCTGAAGATCCTGCAGAACGACGGCGTGGTCAACAGCCCGTGTGCTCGACCCCGAAAGACCAGCCACGCCCTCTTCCTCCTGGGGGGGCAGACCTTCATGTGTGACAAGTTGTACCTCGTAGACCAGAAAGCCAAAGAGATCATCCCCAAGGCGGACATCCCCAGTCCCAGGAAGGAGTTCAGCGCCTGCGCCATCGGCTGCAAGGTGTACATCACGGGGGGGCGGGGCTCAGAGAACGGCGTGTCCAAAGACGTGTGGGTCTACGACACCGTGCAGGAGGAGTGGTCGAAGGCGGCGCCCATGCTCATCGCCCGGTTCGGCCACGGCTCGGCGGAGCTGAAGCA----------------------------------------------------------GCCATCTCGCCGTGTAACGAGAGAGCTCTGGTCAGCCGGGACCGTACTCTTCCCCTGGTGGAAGAGATTGACCAGCGTTACTTCAGCATCATTGACAGTAAAGTTCGACGGCTTATGTCCATACCTAAAGGAAACTCAGCACTCCGAAGGGTGATGGAGGAAACCTACTACCACCACATCTACCACACGGTGGCCATCGAAGGCAGCACGCTCACTTTGTCCGAGATCCGTCACATCATCGAGACGCGTTACGCCGTCGCTGGGAAAAGCCTGCAAGAGCAGAATGAGGCCATAGGTGTGGATGCAGCCATGAAGTACATCAACACCACGCTGCTGTCCAGAACAGGAACCATGACCGTCAGTGACATCCTGGAGATTCACCGGCGGGTGCTCGGGTACGTGGACCCTGTGGAGGGAGGAAGACTGCGCACCAGCCAGGTGTTTGTGGGCCACCATATCCCTCCACACCCTCAGGACCTGCAGAGGCACATGCAGGAGCTGGTTCAGTGGCTCAACACTGAGGAGGCCCTGCAAATGCATCCTGTGGAGTACGCAGCTCTCGCCCACTACAAACTGGTCTACGTGCACCCGTTTGTGGACGGAAACGGACGCACCTCACGGCTGCTCATGAATCTTGTTCTCATGCAAGCGCGATACCCACCGGTCACTATTCGCAAAGAACAGAGGGCTGAGTATTATGCAGCTCTAGACACAGCCAATGAGGGTAAGGATGATTACGTTGTTGTCTTCAGTCGCTCCTCAACCAGGCTGATTCTGAATGAAGCAGAGCTAATCATGGTACTGGCCCAGGAGTTCCAGATGAGAGTGGTCACGGTGTCCCTTGAGGATCAGTCTTTCCCCGGTATCGTCCAGGTGATCAGCGGCGCTTCTGTGTTGGTCAGTATGCATGGCGCTCAGCTCATCACCTCACTCTTCCTCCCCAGAGGAGCTGCTGTGGTGGAGCTGTTCCCCTTTGCTGTGAACCCAGAGCAGTACACCCCGTATAAAACCCTCGCCACCCTTCCAGGCATGGACCTTCACTATGTCTCCTGGAGGAACATTCAGGAGGAGAACACCATCACCCACCCTGACAGACCCTGGGAGCAAGGGGGCATCGCTCACTTGGAGAAGGAGGAGCAAGAGCGTATACTGGCGAGCAGAGATGTCCCCAGGCACCTGTGCTGTCGCAACCCAGAGTGGCTCTTCCGGATCTACCAGGACACTTTGGTGGACATCCCTTCCTTCCTGGAAGCCATTAAAGAGGGCATGAAGACAAAGCCCAGCATGAAGAAGTCAAAGCCGGCCAGCACAGTCCACCCGGGCCGGGTCAGAGAACCCCAGTGTCAGACCTCGGTACAAACCACCAACGAGGCTAAACTCACAGTATCCTGGCAGATCCCTTGGAACCTGAAATACTTGAAGGTGAGAGAGGTGAAGTATGAGGTGTGGATC---------------------------------------------------------------------------------------------------------------------------------------------------------------------------------------------------------------------------------------------------------------------------------------------------------------------------------------------------------------------------------------------------------------------------------------------------------------------------------------------------------------------------------------------------------------------------------------------------------------------------------------------------------------------------------------------------------------------------------------------------------------------------------------------------------------------------------------------------------------------------------------------------------------------------------------------------------------------------------------------------------------------GTGCACGAAAGCATAGAACAGCTCTTTTACTCGGTGGAGAACAAGTTGGGCCAACGATTTGTCTTCAGAGCTTTAGGGTACATCACCATGGCCAAAGCTGGGCTAACTGAGGTCGAGCTGGAAGATATCCTGTCCCTTGATAACATAGTTCTTGGTGATGTAATTGTGGCAACTTACCTCAAAAACCCCTTGAGGATCTCTTATGACTTAGTTGCCAGGCTCAAAGAGGAGCTGGGCGGGTATCTGGTGGAACGGCAGGTACGTAACGTCACCTTGATGGTTTGGGCCAACAGACACCTGCATCTCATTGCCCAGAAGTTGTATCTTAGCAACGAGGAGGACGTCCATCAAATGCACAGCCTCCTAGCTGAGTACTTCCTCGGGGCATGGGCAGGAGGCAGGAAGAAGATCTTCACTTACGATAACAACCATTTC---ACTTCCCTGAATATATCTCATCACAAAAACCATGAAAAAACGTCCTCTGACAAGTACTCCTATGACAGACAGACTCCAGAGCAGCCTTGGGTGTTCCAGTGCAATCTTTTGGAGCCTGACATTTTCTTTGTCAACCATAGGAAGATGACAGAGCTGGTGTACCATCTTACCAGGAGTGGGCGCACTGATGACCTCATGTTTGGTGTTATCATGAACTTCAGCTGGCTGTACACAATGATCAAGATTGGCCAATTTGAAAAGGCTTTAACAGACATCGACCTAGCTTACAGCTACACCCAAGAGAAAGAACTGAAGTTCCTGGCCACCACTCTCCGTTGCATCAAGGTAAAAGTGCTGAAAAACCCAGCATCGCTGTCTGCAGAACTGCAGCAAAGGCTTCTGCCAGTTGTCACCTCCCTCCCCAAGCTCAGACACCTCCTCCTGGAGTGTGACAAAGATGGGCCAAAGTACACTGTGAACACCAAGAGAGTCATCCAGTACTTTGCCAGCATCGCTGCAGTTGGTGGCAAAAGAGACACCAGCAAGGGGACGCTGGAGGACCAGATCATCCAGGCTAACCCAGCGCTGGAAGCTTTCGGCAACGCCAAAACGCTGAGGAACGACAACTCGTCTCGTTTTGGAAAATTCATCCGAATTCACTTCGGTACGAGCGGGAAGCTGTCGTCTGCCGACATCGAGACGTACTTGCTGGAGAAGTCTCGGTGCACCTTTCAACTCAAGGCAGAGAGGAACTACCACATCTTCTACCAGATCCTGTCCAATCAGAAGCCAGAGCTGCTGGACATGCTGCTGATCACCAACAACCCGTACGACTACTCCTACATCTCCCAAGGGGAGGTGACGGTGGCATCCATCAACGACTCGGAGGAGCTGCTGGCCACCGACAGCGCCTTCGATGTGCTCGGCTTCACTGCGGAGGAGAAGATGGGCGTCTACAAACTCATCGGTGCCATCATGCACTACGGCAACATGAAGTTCAAACAGAAGCAGCGTGAGGAGCAGGCTGAGCCAGACGGCACAGAGGCGGCTGATAAAACGGCTTACCTCATGGGCCTGAACTCTGCTGACATCATCAAGGGGCTGTGTCATCCCAGAGTCAAGGTGGGAAATGAATATGTAACCAAAGGCCAAAGTGTGGACCAGGTGTACTACTCTCTCGGTGCTCTGGTGGAGTCTCACCTTTGGCCTTCACTGTTTGAACACAAGTTCCTGCCCTATGCCCTGCTGGCCTTTGCTGGAATCATGTACATCCCTGCTTTGGGCTGGGAGTTCCTTGGCTCTACGCGGCTCACTTCAGAGCTCAACTTTCTGCTTCAAGAGATTGATAACTGCTATCATCGAGCCGCTGAGGGCCGAGCCCCAAAGATCGAGAAGCAAATCCAGTCCAAAGGACCTGGCATAACTGAGCGAGAGAGGAGGGAGATCATAGAGAACGCAGAGAAGGAGAAAAGTCCTGAGCAGAACCTGTTTGAGAAATATTTGGAGAGACGGGGCGAAAGTAACTTTCTGGCTAAGTTATATCTGGGACGCCACCTGGCTATTATCTGCCTCAGTTCCATCCCCATTTCCTACCTGAGCGCCTACTATGCCCGCCAAAGGCAGAATGAGTTCACCTGTGCGCTGGGTGAGCCCCCGGACGTTAGCAGCTACTACGAGCTGAAGCTCAGGGTCAACTGTAAGCTGCCTGCTGTGCAGCTGCAGCGCATCATGGCTGTAGTAGATATCTCTCTGCTCTGCACCATGAACCTCATCATCCTGGTTAATTTGCTGCACCTGTTTGTGGTGCGCAAGTCCAACTTTGTGTTTGACAAACTGCATAAAGTCGGTATTAAAACTCGGCGCCGCTGGCAGAAGTCTCAGTTCTGTGACATCAACATCCTGGCCATGTTCTGCAATGAGAACAGGGACCACATCAAGTCGCTCAACCGGCTGGACTTCATCACCCTGCAGACCCATGACCCCAACAAGGAGGCCTTCAAGTGTGAGGAGTGCGGCAAGCACTACAACACCAAGCTGGGATACAAGCGTCATGTGGCCATGCACTCTGCCACGTCCGGAGATCTCACCTGCAAAGTGTGCATGCAGAGCTACGAGAGCACACCGGTGCTCCTGGAGCACCTCAAGACCCATTCCGGGAAGTCTTCGGGCGGTGCCAAGGAGAAAAAGCACCCGTGCGACCACTGTGACCGTCGTTTCTACACGCGCAAGGACGTGAGACGGCACATGGTGGTCCACACGGGTCGCAAGGACTTCCTGTGCCAGTACTGTGCCCAGCGCTTCGGCAGGAAGGACCATCTGACACGTCACGTGAAGAAGAGCCACTCGCAGGAGCTGCTGAGGATCAAGACGGAGCCTCCAGATATGTTAGGTCTTTTAGCGTCCGGGTCACCACCTTGCTCTGTGAAGGAGGAGCTCAGCCCCATGATGTGTGGCATGGGTCCCAACAAAGACCCCATGATGGGCAAACCGTTCCCCAGCGGGGCCCCTTTCCCGATGGGCATGTACAACCCCCACCATCTCCAGGCCATGTCTAATTCTGGGGTGGGTCACCCGCACCCGTCCCTGATGCCCAGTCCCTTGTCTGCAGCTATGGGCATGGGCTGCCACATGCTCATCTACGCCTCTTTCTCATTCATGGGATGTTTACAGATCAGTGATGGATCAAATATAGTGAACCTGCTGGCCAGTAACTCCCCGAGTGTTTCGTACGCTACGACGCAGCAGAAATACTTCAGTAACTACAGTCCCGTGATCGGCTTCTACATTTACGAGCCCATTGAGTACTGGAACTCCACGGTGCAGGAGCATCTGAAGACCCTGAGTCATGGCTTCAACAAGATCTCTTGGATGGACAACTTTTTCCACTACCTGCGTGTGGTGAACGTGAGCGCGTCGACCAAGGGCGACTTCATCTCCATCCTCAAGGGCTCCTTCCTCCGCAGCCCGGAGTACCAGCACTTCACTGAGGACATCATATTCTCCAAGAACCGCGAGACTGATGAGTACGACATTATCGCCTCGCGGATGTACCTGGTGGCACGGACGACGGAGAAGAAGCGCGAGGAGGTGGTGGAGCTTCTGGAAAAGCTTCGTCCCTTGATGCTGATCAACAGCATCAAGTTCATTGCCTTCAATCCCACGTTTGTGTTCATGGACCGCTACAGCTCGTCCGTCATCTCGCCCATCCTGACCTCAGGGTTCAGCGTACTCACAATCCTCATCCTCACTTTCTTCCTGGTCATCAACCCGTTGGGGAACTTCTGGCTCATCCTCACGGTAACGTCCGTGGAGCTGGGCGTCTTGGGTTTGATCTTTCAGCCCCTGCACACCTTGCGGGCTGCAGAAAAGGAGCTTCTCCCTGGCTTTCACCAGTTTGAATGGCAGCCAGCTCTCAAGAATGTGTCTACATCTTGCAGTGTTGGCATTATTAATGGGCTCTCTGGATGGGCTTCCTCGGTGGATGATTTTCCAGCTGACACCATCACTAGACGGTTTCGCTACGATGTGGCTCTGGTGTCAGCATTAAAGGATCTGGAGGAGGACATCATGGAGGGGCTGAGAGAGAGTGGGATGGAAGACTGTGCTTGCACCTCAGGCTTCAGTGTCATGATCAAGGAATCCTGTGATGGCATGGGCGATGTCAGCGAGAAGCACGGTGGAGGACCAGCTGTTCCTGAGAAGGCTGTGCGTTATTCTTTCACTGTTATGTCTGTCTCTGTCCTGGCAGACGAGCAGGAGCAAGAGGTTACCATCTTCACTGAGCCAAAGCCAAACTCCGAACTGTCCTGTAAGCCCCTTTGCCTGATGTTTGTGGACGAGTCAGACCATGAGACGCTCACAGCTGTCCTGGGGCCTGTAGTTGCCGAGCGTAATGCAATGAAAGAGAGCAGGCTCATTCTGTCCGTGGGCGGACTACCTCGTTCCTTCCGCTTTCACTTCAGAGGCACGGGATATGATGAGAAGATGGTGCGCGAGGTTGAGGGCATGGAGGCCTCAGGGTCCACCTACGTCTGCACTCTTTGCGACTCCACTCGGGCAGAGGCCTCTCAAAACATGGTGCTACACTCCATCACTCGCAGTCATGAAGAGAACCTAGATCGTTACGAAATATGGAGAACCAACCCCTTTTCTGAGTCTGTAGATGAGCTGCGGGACAGGGTCAAAGGGATCTCTGCTAAGCCCTTCATGGAGACCCAGCCAACGATGGATGCATTACATTGTGACATCGGCAATGCCACTGAGTTCTACAAAATCTTCCAGGACGAGATCGGAGAGGTGTACCAAAAGGTCAAACCCAGCCGGGAGGAACGGCGCAGCTGGAGGGCAGCCCTGGATAAACAGCTAAGGAAGAAAATTAAGCTTAAACCGGTGATGAGGATGAATGGGAACTATGCCCGCAAGCTGATGACCCAAGAGGCTGTGGAGGTGATCTGTGAGCTGGTGCCCTCTGAGGAGAGGAGGGAGGCCCTGAGGGAGCTGATGAGGATCTACATTCAAATGAAGCCTGTGTGGCGCGCCACCTGCCCTGCCAAGGAGTGCCCCGACCAGCTGTGCCGCTACAGCTTTAACTCCCAGCGCTTTGCCGACCTTCTCTCCTCCACCTTCAAATACAGGTACAATGGAAAGATAACCAATTACCTGCACAAGACCCTGGCCCATGTGCCCGAAATCATAGAGAGAGATGGATCCATAGGAGCCTGGGCCAGCGAAGGGAACGAGTCTGCAAACAAGCTCTTCAGGCGTTTCCGGAAGATGAATGCACGTCAGTGTGGTGAGATGAAGCTGAGGGCCATCTCTTTCTCCAATGACTCATGCTACCTTCCTCCATTACGTTGCCCAGCTGTTTGCCGCCTCGACCCCTATGACGGGCTTCCAGAGAGTTATCTCATCCACGGTGGTCGAACCCCAAATAACGAGATCTCATCGAGTCTGTACGTGCTGACCACAGACAGCCGGGGCTGCAATCGTAAACTGACCCTGTGCTGCAAAGAGAGAGAACTGGTGGGACAGCTCCCAGGGGCCAGATACGGCCACACAATGAGCATCGTTCAAAGCCGTGGTAAGACAGCTTGTGTGTTGTTTGGTGGTAGATCCTACATGCCTTCAGGAGAACGGACCACAGAGAGCTGGAACAGTGTCGCCGACTGTCCTCCTCAGGTGTTCCTGTTTGACTTGGAGTTTGGTTGCTCCTCTGCTCACACTCTCCCTGAGCTCTGCGATGGACAGGCTTTCCATTTGGCCCTTGCCAGAGAAGACTGTGTCTACTTCCTCGGGGGTCACTCCCTCACCTCTGACTCCCGCCCCCCTCGACTCTTCCGTCTGCGTGTAGAGCTCCTGCAGGGCAGCCCATTGCTTTCCTGTGAGACTCTTGTAACTGGCATATCCATCTCTAGTGCCATAATCACTCGTACAGGTCCCACTCACAGATATATCATATTAGGTGGGTATCAGTCCGACTCTCAAAAGAGGATGGAGTGCAGCACTGTGATTGTCAATGACAAAGGGATCCACTTTGAGCCCTCACAATCCCCTAAGTGGACTCCTGACATCAGCCATAGTCGCACATGGTTTGGCAGCAGTGCAGGGGATGGAAGAGTCCTGCTTGCTGTGCCCACTGAGGGAAGGCCATCCCAAGCGGATATGCATTACTTCTATCAGGTGAGCTTCCAGACAGAAGGAGAATCCAGACTGGGCTGCAGCCAGGAGTCAACCGA----------------------------------------------------------------------------------------------------------------------------------------------------------------------------------------------------------------------------------------------------------------------------------------------------------------------------------------------------------------------------------------------------------------------------------------------------------------------------------------------------------------------------------------------------------------------------------------------------------------------------------------------------------------------------------------------------------------------------------------------------------------------------------------------------------------------------------------------------------------------------------------------------------------------------------------------------------------------------------------------------------------------------------------------------------------------------------------------------------------------------------------------------------------------------------------------------------------------------------------------------------------------------------------------------------------------------------------------------------------------------------------------------------------------------------------------------------------------------------------------------------------------------------------------------------------------------------------------------------------------------------------------------------------------------------------------------------------------------------------------------------------------------------------------------------------------------------------------------------------------------------------------------------------------------------------------------------------------------------------------------------------------------------------------------------------------------------------------------------------------------------------------------------------------------------------------------------------------------------------------------------------------------------------------------------------------------------------------------------------------------------------------------------------------------------------------------------------------------------------AAATCTCGCTTTCACCCTGGCGTGGGGACTGGTCCTGGCACGGAGCGCAGCGTCCCACTCGGCAACAGCTTGCTGTCCCCGCAGCAAACCGACGATCCCACTACCCCCCCGCAGCGATGGTTTGTCACCCCTGCCAACAACCGACTGGACTTTGCTGCCTCGGCATACGACGCCGCTGATTTCGCCGGTAACGCGGCCACCTTGCTGTCCTACGCGGCGGCCGGAGTGAAGGCTCTTCCCCTGCCGACTGCAGGCTGCTCCAACCGGCCTCTTGGCTATTACGCAGACCCGTCGGGCTGGGGAGGACGCACGCCGCCGCAGTACAAATCCAGCTCGGTCTTTTCCTGCTGGCCCGCTAACTCTCTCGGCGGCCGA------------------------------------------------------------------------------------------------------------------------------------------------------------------------------------------------------------CACGAGCAGAGGCACCTGGTGAGCGTGGAGGAGGTGACGGACCCGGACGTGGTGCTGCACAACCTGCTCAGGAACGCCCTGCTGGGGGTCACGGGGACGGAGCTGGTGAAGGTGATGGGTCTGTCCAACTACCACTGCAAGCTGCTGTCCCCGGTGCTCACCCGGTACGGCATGGACAAGCAGACCGGCAAAGCCAAGCTGCTGCGGGAGATGAACCAGGGCGAGATGTTCGACTGCTCCCTGCTGGGGGACCGGGCCTTCATGATTGAGCCGGACCACGTCTCCACCATGGGGTACGGCAAGGACCGGTCGGGCAGCCTGGTGTACCTGCACGACACCCTGGA----------------------------------------------------------------------------------------------------------------------------------------------------------------------------------------------------------------------------------------------------------------------------------------------------------------------------------------------------------------------------------------------------------------------------------------------------------------------------------------------------------------------------------------------------------------------------------------------------------------------------------------------------------------------------------------------------------------------------------------------------------------------------------------------------------------------------------------------------------------------------------------------------------------------------------------------------------------------------------------------------------------------------------------------------------------------------------------------------------------------------------------------------------------------------------
>Cynoglossus_semilaevis
GCCCTGAACTGGATCAACTATGACCTGGAGAGAAGGCACTGCCACCTTCCGGAGCTTCTGAGAACAGTTCGTCTTGCCTTGCTGCCCGCCATCTTTCTGATGGAAAACGTTTCCACAGAAGAGTTGATTAACGCCCAGGCCAAGAGCAAGGAGCTGGTGGATGAAGCTATCCGCTGTAAGCTCAAGATTCTGCAGAATGACGGTGTTGTTAATAGCCCATGTGCTCGACCAAGAAAGACCAGCCATGCCCTGTTTCTTCTCGGAGGGCAGACCTTCATGTGTGACAAGTTATACCTGGTAGACCAGAAAGCCAAAGAGATCATTCCCAAGGCAGACATCCCCAGCCCGAGGAAGGAGTTCAGTGCCTGTGCCATTGGCTGTAAAGTGTACATCACCGGTGGGAGAGGCTCAGAGAACGGGGTGTCAAAAGATGTTTGGGTGTACGACACGGTGCACGAGGAATGGTCCAAAGCAGCGCCCATGCTTATTGCGAGGTTTGGCCACGGCTCTGCAGAGCTCAAACACTGTCTCTATGTGGTGGGAGGCCACACTGCAGCGACGGGCTGCCTGCCAGCATCCCCAGTCATCTCCCCCTGTAATGAATGGTCTCTGGTGAGCCGCCATCGGACTCTGCCTTTGGTGGAGGAGCTTGACCAGCGTTACTTTAGCATCATTGACAGTAAAGTGAGGAGGCTTATGTCCATTCCCAAAGGCAACTCTGCACTGTGTCGGGTGATGGAGGAAATGTACTATCACCACATCTACCACATGGTGGCCAT-GAAGGCAGCACGCTCACCCTGTCTGAAATTCGTTACATCCTGGAGACGCGCTACGCTGTACCTGGGAAACGTCTGCAGGAGCAGAACGAGGCTGTGGGCATAGATGCTGCCATGAAGTTCATGAACACCACACTGTTGTCCACGTCTGCAGCCATCACTGTCAGTGACATCCTGGAGATTCACCGGTGTGTTCTTGGTTACCTGGACCCCATGGAGGGAGGGAGGCTGCGTACCAACCAGGTCTTTGTGGGTCACCACATACCGCCCCACCCTCGGGACCTGGAGAAACACATGCAGGAGCTTGTGCAGTGGCTTAACTCTGAGGAGGCACTGCAGCTCCACCCTGTAGAGTGCGCTGCTCTCGCCCACTACAAACTGGTTTACGTTCACCCATTCATAGACGGAAACGGACGCACATCACGTCTGCTCATGAACCTCATTCTTATGAGGGCCAGGTATCCACCGATCACCATACGAAAAGAGCAGAGAGCTGAATATTATGCAGCTCTGGACAGGGCCCAC------TACGATGATTACGCCGTTGTCTTCAGCCGTTCAACAACAAGGCTAATACTCAATGAAGCAGAGCTAATACTGGCTCTGGCCCAGGAGCTTCAGATGAGGGTGGTCACAGTATCACTGGAGGAACAGTCATTCCCCAGCATAGTCCAGGTGATCAGTGGAGCTTCTATGTTAGTCAGCATGCATGGAGCTCAGCTGATCACGTCACTGTTTCTGCCCAGGGGTGCAACTGTGTTGGAGCTGTTCCCCTTCGCTGTGAACCCAGAACAGTACACACCATACAAAACCCTGACTTCTCTTCCAGGCATGGATCTCCACTACATTTCTTGGAGAAACACCAAAGAAGAAAACACTGTCACTCACCCAGACAGGCCATGGGAACAAGGAGGCATTGTTCACCTGGAGAAGGCAGAGCAGGACCGAATTATAGCAAGTAAGGAGGTCCCAAGACACCTTTGCTGCCGCAACCCAGAGTGGCTCTTCAGGATCTACCAGGACACTTTGGTGGATATCCCCTCCTTACTTGATGTCCTAAAGGAGGGAAGAAACTCAAAAACCAACTTTAGGAAGTCAAAACCAGCCAGTACGGTTCACCCAGGCCGGGTGAGAGAACCTCATTGTCAAACATCTGTACAAACGAGGAACGAGGCCAAACTCACAGTCTCCTGGCAGATACCGTGGAACCTCAAATACCTGAAGGTACGGGAGGTAAAGTACGAGGTCTGGATC---------------------------------------------------------------------------------------------------------------------------------------------------------------------------------------------------------------------------------------------------------------------------------------------------------------------------------------------------------------------------------------------------------------------------------------------------------------------------------------------------------------------------------------------------------------------------------------------------------------------------------------------------------------------------------------------------------------------------------------------------------------------------------------------------------------------------------------------------------------------------------------------------------------------------------------------------------------------------------------------------------------------GTGCATGAAAGTATTGAGCATTTGTTTTATTCAGTGGAGAACAAGCTTGGCCAACGGTTTGTCTTCAGAGCATTAGGGTATGTCACCATGGCAAAAGCTGGACTAACAGAGGTTGAATTAGAAGATATTCTGTCCCTGGATAATATAGTTCTTGGGGATGTTTTAGTACCTACATACCTCAAAAACCCGCTGAGAATCTCCTATGACTTGGTTGCAAAGCTCAAAGAGGAATTGGAAGGGTATCTTGTTGAACGTCAAGTTCATAATGTCACTCTGATGATCTGGGCCAACAGACATCTCCATCTCATTGCCCAGAAGCTGTATCTCAGCAATGAAGAGGATGTTCATCAAATGCACAGCCTCCTTGCTGAGTATTTTTTAGGAGCGTGGTCTGGAGGCAGGAAGAAAATCTTTACCTATGATAACAACCATTTT---ACTTCCCTCAACATATCACATCACAAAAACCATGAAAAGGCCTCATCAGATAAGTATTCCTATGACAGGCAAACTCCAGAGCAGCCGTGGGTGTTTCAGTGTAACCTTTTGGAGCCTGATATCTTCTTTGTCAACCACAGAAAGATGACAGAGTTGGTGTACCACCTCACCAGAAGTGGGCGCACTGATGACCTCATGTTTGGTGTCATCATGAACTTTAGTTGGCTTTACACAATGATTAAGATTGGCCAGTTTGACAAAGCTTTAACTGATATTGACCTAGCTTACAGCTACACACAGGAAAAAGAGTTGAAGTTTCTGGCCACAACATTGCGTAGCATCAAGGTGAAAGTTCTTACGAATCCAGCATCACTGTCTGCAGAACTGCAGCAACGGCTTTTGCCAGTTGTCACCTCCCTCCCAAAGCTTAGACACTTACTCCTGGAGTGTGACAAAGATGGTCCGAAGTACACTGTGAACACCAAGAGAGTTATCCAGTACTTTGCTAGCATCGCTGCAGTCAGTAGCAAGAAGGATGCCAGTAAGGGAACACTTGAGGATCAGATCATCCAGGCCAACCCGGCGCTCGAGGCGTTCGGCAACGCTAAAACTTCGAGGAATGACAACTCGTCTCGTTTTGGGAAATTCATTCGTATTCACTTTGGCACCAGTGGAAAACTGTCCTCGGCTGACGTCGAGACGTATCTGCTCGAAAAATCTCGTGTTACTTTTCAGCTCAAGGCTGAGAGAAACTATCACATCTTCTACCAGATTCTGTCCAATCAGAAGCCAGAACTGCTAGACATGTTGCTGATCACCAACAACCCGTACGACTACTCCTACATCTCCCAAGGAGAAGTGACCGTAGCTTCAATCGACGACTCTGAGGAGCTAAAGGCCACAGACAGCGCCTTCGACGTGCTGGGCTTCACTGCAGAGGAGAAGATGGGTGTCTACAAACTCACCGGTGCAATCATGCACTATGGCAACATGAAGTTCAAACAGAAGCAGCGTGAAGAGCAGGCTGAACCCGACGGAACAGAGGCTGCAGATAAATCTGCCTACCTGATGGGGCTAAACTCTGCTGACCTCATCAAAGGCCTGTGTCACCCTCGGGTCAAGGTAGGAAATGAGTACGTCACCAAAGGACAGAGCGTGGACCAAGTCTATTACTCCGTCGGTGCTTTGGTGGAACCTCAACTCTGGCCTTCACTGTTTGAACACAAGTTTCTGCCCTACGCCCTGCTGGCCTTCGCTGGCATCATGTACGTTCCGGCGTTGGGCTGGGAGTTCCTGGCCTCCACACGCCTCACTTCTGAGCTCAACTTCCTGCTTCAAGAGATTGACAACTGTTACCATCGAGCTGCTGAGGGCAGGGCCCCAAAAATTGAGAAGCAGATTCAGTCCAAAGGCCCAGGCATAACTGAGAGGGAGAGGAGAGAGATCATAGAAAACGCAGAGAAGGAGAAAAGTCCGGAGCAGAACTTATTTGAGAAGTACTTAGAGAGACGAGGCCAAAGTAACTTTTTGGCTAAGCTGTACCTTGGCCGTCATTTAGCCATAATCTGCCTCAGTTCAATCCCCATTTCCTACCTGAGCGCCTACTACGCCCGTCAGAGACAGAACGAGTTCACCTGTGCCCTGGGTGAGCCACCGGACACCAGCAGCTATCCAGAGCTGAAGCTCAGGGTCAACTGTAAGCTGCCAGCTGTGCAGCTGCAGCGCATCATGGCGGCGGTGGACATCGCTCTGCTCTGCAGCGTGAACCTGATCATTCTCGTCAATTTGCTGCATTTGTTTGTTGTGCGCAAGTCCAACTTTGTATTTGACAAACTGCACAAAGTCGGCATCAAGACACGTAAGAGCTGGCAGAAGTCACAGTTCTGTGACATTAACATTCTTGCTATGTTCTGCAATGAGAACCGGGACCACATAAAATCACTCAACAGACTAGACTTCATTACCCTGCAGACTCATGACCCCAACAAGGAGGCCTTCAAGTGTGAGGAGTGTGGAAAGCACTACAACACCAAGCTGGGATATAAGCGCCACATGGCCATGCATTCTGCCACAGCCGGGGATCTGACCTGTAAAGTGTGCATGCAGAGCTACGAGAGTACGCCCGTTCTCCTGGAGCACCTCAAGAGCCACTCCGGGAAATCGTCAGGCGGTGCCAAGGAGAAGAAGCACCCGTGTGACCACTGCGATCGCCGCTTCTACACCAGGAAGGACGTGAGGAGACACATGGTGGTCCACACGGGTCGCAAGGACTTCCTGTGCCAGTACTGCGCCCAGCGCTTCGGCAGAAAGGATCACCTCACGCGTCACGTGAAAAAGAGCCACTCGCAGGAGCTGCTGAAGATCAAGACGGAGCCTCCGGACATGTTGGGTCTTCTAGCTTCAGGATCACCACCGTGCTCTGTGAAGGAGGAGCTGAGCCCCATGATGTGTGGCATGGGTCCCAATAAGGATCCTATGATGGGTAAACCTTTCCCCAGCGCAGCTCCATTTCCAATGGGCATGTACAACCCCCACCATCTTCAGGCCATGTCTAACTCCGGGGTTAGTCATCCACACCCGTCCCTGATGCCCAGCCCCCTGTCTGCAGCCATGGGCATGGGATGTCACATGCTCATCTATGCCTCTTTCTCATTCATGGGATGTTTACAAATCAGTGACGGATCAAACATTGTCAACCTCCTGGCTAGTAACTCTCCGAGCGTTTCCTATGCGCTGACCCAGCAGAAATATTTCAGTAACTACAGCCCTGTGATTGGGTTTTACATTTATGAGCCCATCGAGTACTGGAACTCCACGGTGCAGGAGCACCTGAGGACTCTGAGTCACGGCTTCAACAAGATTTCTTGGATGGACAATTTTTTTCACTACCTGCGTGTGGTAAATGTGAGTGCGTCGACCAAGAGCGACTTCATCAACATCCTGAAAGGCTCCTTCCTGCGAAGCCCGGAGTACCAGCACTTCACCGAGGACATAATTTTCTCGAAGAACAGAGAGACTGACGAGTACGACATAATCGCCTCTCGAATGTACTTGGTTGCACGGACAACTGAGAAGAAGCGCGAGGAGGTGGTGGAACTTTTGGAGAAGCTACGGCCGTTGATGCTAATCAACAGCATCAAATTCATTGCCTTCAATCCCACATTTGTGTTCATGGACCGCTACAGCTCCTCCGTCATCTCCCCGATTCTGACCTCAGGATTCAGTGTACTTACCATACTAATTCTCACCTTCTTCCTGGTCATCAACCCCTTAGGTAACTTCTGGCTTATCCTCACAGTTACCTCTGTGGAACTGGGCGTCCTGGGTTTAATCTTTCAGCCCCTCTACACCCTCCGAGCCGCAGAGAAGGAGCTTCTCCCTGGCTTTCACCAGTTTGAATGGCAGCCAGCTCTGAAAAATGTATCTACATCTTGCAATGTGGGCATTATTAATGGGCTTTCTGGGTGGGGTTCTTCAGTAGATGACTCCCCAATTGAGACCATTGCAAGGAGATTTCGCTACGATGTGGCACTTGTGTCGGCGTTAAAGGATCTGGAGGAAGACATCATGGAGGGGCTGAGGGAAAAAGGACTGGAAGACAGCGCCTGCACCTCCGGTTTTAACGTTATGATCAAAGAATGTTGTGATGGCATGGGGGATGTCAATGAGAAGCATGGGGGAGGACCAGTTGTTCCTGAGAAAGCTGTCCGTTTCTCTTTCACTATTATGTCTGTCTCTGTCATAGCTGATGATGATGAAAAGGAGGCAACGATCTTCACTGAGCCAAAGCCAAACTCAGAACTGTCCTGCAAGCCCCTGTGCTTAATTTTTGTAGATGAGTCAGATCACGAGACACTCACAGCTCTTCTTGGTCCCATTGTTGCAGAGCGTAATGCAATGAAAAACAGCAGACTCATCCTATCCTTGGGCGGCTTGCCCCGCTTTTTCAGCTTTCAATTCAGAGGCACAGGATATGATGAGAAGATGGTACGGGAGATGGAAGGGCTGGAAGCCTCAGGGTCCACATATATCTGTACTCTGTGTGACTCAAGTAGGGCACAGGCATCTCAGAACATGGTGCTACATTCCATCACTCGCTGTCATGAAGAGAACCTTGAGCGCTATGAAATCTGGAGAACCAACCCCTTTTCTGAATCTATAGAAGAACTGCGAGACAGAGTCAAAGGGGTCACAGCCAAACCCTTCATGGAGACACAGCCAACTCTTGACGCCTTACACTGTGACATCGGCAATGCTACTGAGTTCTACAAAATTTTCCAGGACGAGATCGGGGAGGTTTACCGTAAGGGCAACCCCAGCCGGGAGGAACGCCACAGCTGGAGGTCAGCTCTGGATAAACAGCTGAGGAAAAAGATGAAGCTTAAACCAGTAATGAGGATGAATGGGAACTACGCCCGCAGGCTAATGACCCTGGAGGCTGTGGATGCAGTGTGTGAGCTGGTGCCATCAGAGGAGAGGAGAGAGGCCCTGAGGGAGCTTATGAGGCTGTACCTCCAGATGAAGCCTGTGTGGCGGGCTACTTGCCCAGCAAAGGAATGCCCTGACCAGCTGTGCCGCTACAGCTTCAACTCCCAGCGCTTTGCTGGCATCCTCTCCACTGCCTTCAAATATAGGTATAATGGAAAGATAACCAATTACCTTCACAAGACTCTGGCACATGTTCCTGAAATTGTGGAAAGAGATGGATCAATAGGAGCCTGGGCCAGTGAGGGGAATGAATCGGCAAACAAGCTGTTCAGACGTTTTCGGAAGATGAATGCACGTCAAAAGGATAGGGTAAAGTTGAGAGCCATCTCCTTCTCTAATGATTCCAACTACCTTCCCCCATTACGCTGCCCTGCTGTTTGCCGCCTGGATCCTTACGATGGCCTCCCGGAATCTTACCTGATCCATGGTGGCCGTACTCCAAACAACGAGATCTCTTCTAGCTTGTACATGCTAACCGTGCATAGTCAGGGTTTTAATCGAAAACTCACCATTAGTTGCAAAGAGAAGGAATTAGTGGGTGATCTACCAGGGGCGAGATATGGTCATACAATGAGCATGGTTCAAAGCCATGGTAAGAAAGCCTGTGTCTTATTTGGAGGCAGGTCCTACAGACCTGCAGGGGAGCGGACCACAGAGAGCTGGAACAGTGTCGCCGACTGTCCTCCTCAGGTTTACCTGTTTGACCTGGAGTTCGGTTGCTGCTCTGCTCACACTCTGCCTGAGCTCAGCGATGGCCAGTCCTTTCATGTATCCCTCGCCAGAGAGGACTGTGTGTACTTCATTGGGGGTCATTTGCTGAGCTCTGACTCCAGACCCTCGCGGGTCTTTCGACTGCATGTTGAGCTGTTACAGGGCAGCCCTTTGCTCTCCTGTGAGTGTCTGGACACTGGTATTTCCATCACAAGCGCCATTATCACCAGAACAGGTCCAACACACAAATACATTATATTAGGCGGGTACGAGTCCGATTCTGAAAAGAGGATGAAGTGCGGCACTATCGTTCTGGATGATGAGGGCATCCACTTCGAGGCATTAGAACCACCGAAGTGGTCCCCAGATATCACACATAGTCGTACTTGGTTTGGTGGGAGTGCTGGGGAGGGAAAAGCCTTACTTGCTTTACCCAGTGATGGAAGGAATTCTCAAAATTGCACAAATTCTTTCTATCTTGTGAGCTTCCGAACAGAGGAAGAAGGGAAACAGGGCTGCAGCCAGGAGTCCACAGATTATGATGACTCCACACCTCTGGAAGACTCCGATGAACTCTACTTTGGTCGTGAGCTTCATGAGCTCGA---CAACAGTGACAGCGAAGGAGATACTTACAATGAAGATGATGAAGAGGATGAAACACAGACGGGCTACTGGATTAAATGTTGCCTGGATTACTTCTACGTCCCCATGGTCAACACCACGGGGGTCGTCAGGAATCCGTATGAATACCCACAGTACTACCTGGTCAGCCCAGCGGCCTACTTCGCCCTGGGCGCCTACATGTTTCTCCTCATCCTCCTGGGGTTCCCCATCAACTTTCTCACCCTCTACGTCACCATTCAGCACAAGAAGCTCCGGACCCCCCTGAACTACATCCTCCTGAACCTGGCCGTGGCCAACCTCTTCATGGTCTTCGGAGGATTCACCACGACCATGTACACCTCCATGCACGGCTACTTCGTCCTCGGTCGCCTCGGCTGCAATCTGGAGGGGTTCTTTGCCACCTTGGGGGGTGAAATCGCGCTCTGGTCTCTGGTGGTTCTGGCCGTTGAAAGGTGGTTGGTCGTCTGCAAGCCAATCAGCAACTTCCGCTTCGGGGAGAACCACGCCATCATGGGTTTGGGTGTGACCTGGATGGGGGCCAGCGCCTGCGCCGTGCCCCCTCTGCTCGGCTGGTCCCGCTACATCCCCGAGGGCATGCAGTGCTCGTGTGGAGTCGACTACTACACCGAGGGCTTCAACAACGAGTCGTTCGTCATCTACATGTTCATCTGCCACTTCTGCATCCCACTCGTCATCATCTTCTTCTGCTATGGCCGACTGCTGTGTGCCGTGAAGGAGGCCGCCGCCGCCCAGCAGGAGTCCGAGACCACCCAGAGGGCAGAGAGGGAGGTGACCCGCATGGTGGTCATCATGGTCATCGCGTTCCTCATCTGTTGGGTTCCCTACGCCAGCGTAGCCTGGTACATCTTCACTAACCAGGGCTCGGAGTTTGGTCCTCTCTTCATGACCATCCCCGCCTTCTTTGCCAAGAGTTCGTCCATCTACAACCCACTCATCTACATCTTCATGAACAAGCAGTTCCGCCACGCTATCACTTTGAACAACGAAGAGGCTGTCAAGTTCCTACTCCTGAATAATGCCAATCCTAACCTAGCCAATGCCCGTGGCTCCACACCGCTCCACTTGGCCACAGAGAAGCACCTGAAACTTCTGGCAGAACTTCTGCTCAGCCGCCGCAGCACCAACATCAACGCAAAAGACGAAGACCAGTACACAGCTTTACACTGGGCAGCCCAAAATGGGGATGAAGCAATCACAAGGCTGTTGCTGGACCGGGGGGCGGCCATCAATGAGACCGACGGCCAGGGCCGAACGGCAGCTCATGTGGCCTGTCAGCATGGTCAGGAGAATGTCATCCGTGTTTTGCTGAGCCGTGGTGCGGATGTTCGGATAAAGGGAAGGGACAACTGGACAGCGCTCCACTTGGCTGCATGGCAAGGACATCTGGGTATTGTTAAGCTACTGGTCAAGCAGGCTGCGGCCGATGTGGACGGCCAGACAACAGATGGTCGCACACCGCTGCATCTGGCATCAAAGAGGGGCCAGTACAGAGTGGCAAGGATCCTGATTGAACTAGGTGCAAATATTCACATTTTGTCTGTCGAGTTGAACACGCCACTACATGTCGCAGCTGAGACCGGTTACACCATTGAGATGGGCACTGTGGGGCCTCAGTGGAAAGTAAGCCCACAGCCTTTTACCTGCTCTATTGAAGATCCCACCAAACAGACAAAATTCAAGGGCATCAAGACCTACATTTCATACAGGGTCACGCCAAGTCACATAGGGCGTCCTGTCTACAGGCGTTACAAACACTTTGACTGGCTGTACAACCGCTTGCTGCATAAGTTTACTGTGATCTCTGTGCCCCACCTACCTGAGAAACAGGCCACAGGGCGATTCGAGGAAGATTTCATTGAGAAGCGTAAGAGAAGATTGATATTATGGATGAACCACATGACCAGTCACCCAGTCCTCTCACAATATGAAGGTTTTGAGCATTTCCTAATGTGTACTGACGACAAGCAGTGGAAACTTGGAAAGAGACGGGCAGAAAAGGACGAGATGGTGGGTGCCCATTTCATGCTGACACTGCAAATTCCTAACGAGCACCAGGACCTACAGGACGTAGAGGAGCGGGTCGATACCTTTAAGGCCTTTGCCAAGAAAATGGACGATAGTGTGATGCAGCTCACGCACGTAGCCTCGGAGCTGGTTCGTAAACATCTGGGTGGGTTCAGGAAAGAGTTCCAGCGACTAGGAAATGCCTTCCAGTCTATCAGCCAGGCATTTATGCTTGACCCTCCCCACAGTTCAGAGGGCCTCAACAGCGCCATCTCGAAGTCTCGCTTTCACCCTGGCGTGGGGAGCGCTCCTGGCACGGAGCGCAGCGTCCCACTCGGCAACAGCTTGCTGTCCCCGCAGCAAAGCGAGGAGCCCACTACCCCCCCGCAGCGATGGTTTGTCACCCCTGCCAACAACCGACTGGACTTTGCAGCCTCGGCATACGACGCAGCGGATTTCGCCGGTAACGCCGCCACCTTGCTCTCCTACGCAGCGGCCGGAGTGAAGGCGCTCCCCCTGTCGACCGCTGGCTGCTCCCAGCGGCCTCTGGGCTATTACGCGGACCCGTCAGGCTGGGGAGGACGCACTCCGCCGCAGTACAAACCCAGCTCGGTCTTTTCCTGCTGGCCCTCCAACTCTATCGGAGCGAGGAACTACCTGGAGGAAGGTGACTCCATCCCCACGGAGAGGTCGCCCATCGCCGCCACGGAGGAGGCCAAACCGAAGGACATAGAGACGCCGTCCTCCATCAAATCCATCGACTCCAGCGATTCTGGAATCTTTGAGCAGGCCAAGAGGAGGAGAATCTCACCTTCTGCCACGCCGGTTCCAGAGACAGTGTCTCCGCTAAAGTCT---------------------------------------------------------------TTG----------------------------------------------------------------------------TTTTGTTGCCCA-------CAGATATGGGATGGACAAACAAACGGGGAAGGCCAAGCTGCTGAAGGACATGAACCAAGGTGAGATGTTCGACTGCTCTCTGCTGGGAGACAGGGCCTTCCTGATCGAGCCGGACCACGTGTCCACCATGGGCTACGGCAAAGACCGCTCCGGAAGCCTGGTCTACCTCCACGACACGCTGGAGGAAGTCAAAAAAGCCAATGGCAACAGAGAGTGTCTCATCCCCGTCCACGTGGATGGAGACGGCCACTGCCTGGTCCACGCCGTCTCCAGAGCGCTGGTGGGCAGAGAGCTGTTCTGGCACGCCCTGAGGGAGAACCTGAAGCAGAATTTCAAGCAGAACCTGAGCCACTACAAAGCTTTGTTCCAGGACTTCATCGACTCTGCGGAGTGGGAGGACATCATCAACGAGTGCGACCCCCTCTTTGTGCCACCTGAGGGCGTGCCGCTCGGACTGCGCAACATCCACATATTTGGTCTTGCCAACGTCCTGCACCGGCCAATCATCCTGCTTGACTCGTTGAGTGGAATGAGGAGTTCCGGCGACTACTCCGCCACCTTCCTGCCCGGCCTGCACTCAACAGGCGAAGTCACAGAGAGAGAAGTGGCGTTGGGGATAAATCCGTTCGCCGACGGGATGGGCGCCTTCAAAATTAACCACAGCTCCCACGACATCGGCGCGGCTTTCAACTCCACCAGAGACTTTCTCTTCAGGAACCGGGGCTTCGGGGACGCGGCCGGGGCGCAGCACAGTTTGTTCGCCTCGGGAAGTTTCGCAGGGCCACATGGACACTCGGATGCGGCGGGGCACCTGCTCTTCCCCGGGCTGCACGAGCA---GGCGAGCCATGCATCCTCCAACGTGGTCAACAGCCAGATGCGGCTGGGCTTCTCCGGGGACATGTACGGAAGGGCAGACCAGTACGGCCACGTTACCAGCCCCAGGTCCGACCACTACGCATCGACCCAGCTGCACGGCTACGGCCCCATGAACATGAATATGGCCGCGCACCACGGAGCAGGGGCCTTCTTTCGATACATGCGGCAGCCCATCAAGCAAGAGCTCATCTGCAAGTGGATCGAACCCGAGCAGCTGACCAACCCCAAAAAGTCCTGCAACAAAACTTTTAGCACCATGCACGAACTGGTCACCCACCTGACCGTGGAGCACGTCGGCGGACCGGAGCAGACCAACCACATCTGCTTCTGGGAGGACTGCGCCAGAGAAGGGAAGCCGTTCAAAGCCAAATACAAACTTGTAAATCACATCCGAGTTCACACCGGAGAGAAACCCTTTCCCTGTCCGTTCCCCGGCTGTGGC
>Cyprinodon_nevadensis
------------------------------------------------------------------------------------------------------------------------------------------------------------------------------------------------------------------------------------------------------------------------------------------------------------------------------------------------------------------------------------------------------------------------------------------------------------------------------------------------------------------------------------------------------------------------------------------------------GCCCTCTCACCATGTAATGAGAGAGCTCTGGTCAGCAGAGACCGAACCCTTCCCCTGGTGGAAGAGATTGACCAGCGCTACTTCAGCTTAATCGACAGCAAAGTGCGCAGGCTTATGTCCATTCCCAAAGGTAACTCCGCCCTTCGTAGAGTGATGGAGGAGACCTACTACCACCACATTTATCACACTGTGGCAATAGAGGGAAACACCCTGACTCTGTCAGAGATCCGACATATCATCGAGACGCGTTATGCCGTTCCTGGGAAGAGCCTNNNNNNNNNNNNNNNNNNNATCGGCGTGGATGCAGCCATGAAGTACATCAACACCACACTGCTGTCAAGATCGGGAGCCATCACTGTCATCAACATCCTGGAGATTCACAGACGAGTGCTTGGCTATGTGGATCCTGTGGAAGGCGGTCGGTTGCGCACAAGCCAGGTGTTTGTGGGCNNNNNNNTCCCACCACACCCCAAGGACCTGCAGCGACATATGGATGAGCTGGTGCAATGGC-----------------------------------------------------------------------------------------------------------------------------------------------------------------------------------------------------------------------AGGGCGGATTACATCGCTGTGTTTAGTCGCTCAGCAACAAGGTTGATTCTGAACCAAGCGGAGCTGATAATGGCCTTAGCCCAGGAGTTCCAGATGAGGGTGGTCACCGTGTCCCTGGAGGAGCAGTCTCTTCCCAGCATCATCCAGGTGATCAGTGCTGCTTCCATGTTGGTCAGCATGCATGGCGCTCAGTTGATCACCTCAATGTTCCTCCCCAGAGGAGCAACTGTAGTAGAACTATTCCCCTTTGCTGTGAACCCAGAGCAGTACACTCCATATAAGACCCTGGCTTCCCTTCCAGGTATGGACCTTCACTACATCGTCTGGAGGAACTCTATGGAGGAGAACACGGTCACCCACCCAGACAGACCCTGGCAGCAAGGGGGCATT-------------------------------TCCTGGAGAGTAAGGACGTCCCCAGGCACCTGTGCTGCCGGAACCCAGAGTGGCTTTTCAGGATTTACCAGGATACTTTGGTAGACATTCCATCCTTCCTCCAGGTCCTCAGAGACGGCATGAAGAGTAAACCAAACCTGAAGAAGACAAAGATGGCCAGCACAGTCCACCCTGGCCGC---------------------------------------------------------------------------------------------------------------------------------------------------------------------------------------------------------------------------------------------------------------------------------------------------------------------------------------------------------------------------------------------------------------------------------------------------------------------------------------------------------------------------------------------------------------------------------------------------------------------------------------------------------------------------------------------------------------------------------------------------------------------------------------------------------------------------------------------------------------------------------------------------------------------------------------------------------------------------------------------------------------------------------------------------------------------------------------------------------------------------------------------------GTTCATGAAAGCATTGAGCAACTCTTCTACTCTGTGGAGAACAAGTTGGGACAGCGATTTGTCTTCAGAGCATTAGGATACATCACCATGGCAAAAGCTGGGCTAACAGAAGTTGAATTGGAAGATATTCTGTCTCTTGACAACATAGTTCTTGGAGATGTTATTGTACCAAGTCACCTCAAAAATCCACTAAGGATCTCTTATGACCTTGTTGCTAAGCTCAAAGAGGAGCTTGAGGGCTATCTAGTTGAGCGGCAGGTAAGAAATGTCACATTGATGGTCTGGGCCAACAGGCACTTGCATCTCATCGCCCAGAAGCTCTATCTCAGCAATGAGGAGGATGTACATCAAATGCATAGCCTCCTGGCTGAGTACTTTCTCGGAGCATGGTCAGGAGGCAGGAAGAAGATCTTTACATATGATAATAATCATTTC---ACTTCTCTGAATATTTCCCATCACAAAAATCATGAAAAGACATCCTCTGACAAATATTCCTACGACAGGCAGACTCCTGAACAGCCTTGGGTGTTCCAGTGCAACCTGCTGGAACCAGACATCTTCTTTGTCAATCACAGAAAGATGACAGAGCTTGTGTACCATTTGACCAGGAGTGGACGTACTGATGACCTTATGTTTGGTGTCATCATGAACTTCAGCTGGCTCTACACAATGATTAAGATTGGTCAGTTAGAGAAAGCTATAACAGACATTGACCTTGCTTACACCTGCAGCCAGGAAAAGGAGCTAAAATTTCTCGCCACTACCCTCCGTGGCATTAAGGTAAAAGTACTCAAGAACCCTGCATCGCTGTCTGCAGAACTTCAGCAAAGGCTTCTGCCAGTTGTCACCTCCCTGCCTAAGCTCAGACACCTTCTCCTGGAGTGTGACAAGGATGGTCCCAAGTAT------------------------------------------------------------------------------------------------------------------------------------------------------------------------------------------------------------------------------------------------------------------------------------------------------------------------------------------------------------------------------------------------------------------------------------------------------------------------------------------------------------------------------------------------------------------------------------------------------------------------------------------------------------------------------------------------------------------------------------------------GATGCTAATCTTGGAGTGGACTTGTTTGAACATAAATTCCTGCCCTATGCCCTCCTTGCCTTTGCTGGGATCATGTACATTCCTGCCTTAGGTTGGGAGTTCCTTGCCTCTACGCGGCTAACTTCAGAGCTCAATTTCCTGCTTCAAGAGATTGATAACTGCTACCACAGAGCTGCTGAGGGCAGAGCCCCCAAGATTGAGAAGCAGATTCAGTCCAAAGGCCCTGGTATAACTGAACGGGAAAGGAGAGAGATTATAGAAAATGCAGAGAAGGAGAAAAGTCCAGAGCAAAATCTTTTTGAAAAATACCTTGAGAGACGAGGCGAAAGTAACTTTTTGGCTAAGATTTACCTAGCTCGCCATCTAGCTATCATGTGCCTCAGTTCTATTCCCATTTCCTACCTGAGTGCATACTATGCACGGCAAAGGCAGAATGAGTTTACCTGTGCACTAGGCCAGCCCCCAGACATCAGCAGCTACCCAGAGTTGAAGCTTAATGTCAACTGCAAGCTCCCTGCGGTGCAGCTGCAACGTATCATGGCTGTGGTGGACTTAGCCCTGCTATGTACTATGAACTTCATCATCCTCCTAAATTTGTTGCATTTGTTTGTGGTGCGCAAGTCTAATTTTGTGTTTGACAAACTAAATAAAGTCGGGATCAAGACAAAGCGACGATGGCAGAAGTCTCCGTTCTGTGATATCAACATTCTGGCCATGTTCTGTAATGAGAACAGGGACCACATTAAGTCTCTCAACCGACTGGACTTCATAACTCTGCAGACCCATGACCCCAACAAAGAGGCCTTCAAGTGTGAGGAGTGTGGGAAGCACTACAACACCAAGCTGGGATACAAGCGCCATGTGGCCATGCACTCTGCCACGGCGGGGGATCTCACCTGCAAAGTGTGCATGCAGAGTTACGAAAGCACGCCCGTTCTCCTGGAGCACCTGAAGAGCCACTCGGGGAAGTCGTCAGGCGGNNNNNNNNNNNNNNNNNNNNNNNNNNNNNNNNNNNNNNNNNNNNNNNNNNNACGGAAGGACGTGAGACGGCACATGGTGGTCCACACGGGGCGGAAAGACTTCCTGTGCCAATACTGCGCCCAGCGCTTCGGCAGGAAAGACCACCTGACGCGGCACGTGAAGAAGAGTCACTCGCAGGAGTTGCTGAAGATAAAGACGGAGCATCCGGACATGTTGGGCATCCTGACGGCCGGATCGCCGCAGTGTTCCATCAAGGAGGAACTCAGCCCCATGATATGCGGCATGGGGCCCAACAAGGAGCCCATGATGGGGAAGTCCTTCCCCGGTGGGGCCGCCTTTCCCATGAGCATGTATAACCCCCACCATCTGCAGACCATGCCTAATCCTGGGGTGGGTCCCCCGCACCCCCCACTGATGCCCAATTCCTTGTCTGCCGCCATGGGCATGGGCTGCCATATGCTCATCTATGCTTCTTTTTCCTTCATGGGATGTTTACAGATCAGCGATGGGTCGAATATAGTGAACCTGCTGGCCAGTAATTCACCAAGCGTTTCATTTGCTGCTACCCAGCAGAAGTACTTTAGTAATTACAGCCCTGTAATTGGGTTTTATATCTACGAGCCTATTGAGTATTGGAACTCCACTGTGCAGGAGCACCTAAAGACTCTAAGCCATGGCTTCAACAAGATGTCCTGGATGGACAACTTTTTCCATTACCTCCGGGTAGTGAATGTCAGTGCATCAACTAAGAGTGAATTTATCAACATTCTGAAGGGTTCTTTCTTGCGCAGTCCAGAGTACCAGCACTTTACAGAGGACATCATCTTCTCTAAAAACCGCGAAACTGACGAGTACGACATCATCGCCTCACGAATGTACTTGGTGGCACGGACCACAGAGAAGAAGAGGGAAGAGGTGGTGGAGCTCTTGGAAAAACTTCGTCCCTTGATGCTAATCAACAGCATCAAATTCATTGCCTTCAATCCCACATTTGTTTTCATGGACCGCTACAGTTCCTCTGTCATCTCACCAATCTTGACCTCAGGCTTCAGCGTACTTACCATCCTTATTCTTACATTATTCCTAGTCATTAACCCTTTGGGAAACTTCTGGCTCATTCTCACGGTTACGTCCGTGGAGCTGGGTGTTTTGGGATTGATCTTTCAGCCCTTGCACACCCTTAGAGCTGCAGAAAAGGAGCTCCTCCCTGGCTTTCATCAGTTTGAATGGCAGCCAGCTCTCAAAAATGTGTCCACGTCTTACAATGTCGGCATCATCAACGGACTGTCAGGATGGACCTCCTCACTGGATGACTCCCCTGCTGACACCATCACCCGTCGTTTCCGCTATGATGTTGCACTAGTTTCAGCGCTGAAGGATCTTGAGGAGGACATCATGGAAGGGCTGAGAGACACTGGTATGGAAGACAGTGCTTGCACCCTGGGCTTCAGAGTCATGATCAAGGAGTGTTGTGATGGAATGGGTGATGTTAGCGAGAAGCATGGTGGAGGACCAGCTATTCCAGAGAAGGCTGTCCGCTTCTCTTTCACTATTATGTCAGTCTCTATTCAGGGTGAAGATGATCAGGAAGAAGTCACAATTTTTACGGAGCCAAAGCCAAATTCAGAGCTTTCCTGCAAGCCCCTTTGTCTAATGTTTGTGGATGAGTCAGACCATGAGACTTTGACTGCTGTTTTGGGGCCTATTGTTGCAGAGCGAAATGCGATGAAAGAGAGCAGGCTCATCTTATCCATTGGTGGCATGCTACGCTCCTTTCGCTTCTACTTTAGGGGCACAGGCTACGATGAAAAGATGGTGCGTGAGATGGAGGGCCTGGAGGCCTCAGGATCCACATACATCTGCACTCTGTGTGACTCTGGTCGTGCGGAGGCTGCTCAGAATATGGTGTTACACTCCATCACCCGCAGCCATGATGAGAACCTGGAACGTTATGAAATATGGAGAACCAACCCCTTTTCTGAGTCTGTTGATGAGTTGAGAGACAGAGTCAAGGGAGTCTCAGCCAAGCCCTTCCTGGAGACCCAGCCCACACTGGATGCATTGCACTGCGACATAGGTAATGCCACTGAGTTCTACAAAATTTTCCAGGATGAAATTGGAGAAGTTTATAAAAGGCCCAACCCCAGCA------------------GNAGGGCAGCCTTGGACAAACAGCTGAGAAAGAAGATGAAGCTTAAACCAGTGATGAGGATGAATGGGAACTATGCCCGAAGGTTAATGACCATGGAGGCCGCAGAAGTGGTTTGTGAACTGGTN----------------------------------------------------AGATGAAACCTGTATGGCGTGCTACCTGTCCAGCCAAGGAGTGCCCTGACCAGCTGTGCCGCTACAGTTTTAACTCACAACGTTTTGCTGACCTGCTCTCCTCTACCTTCAAGTACAGATACAATGGAAAAATAACCAACTATCTGCACAAGACCCTTGCGCATGTGCCTGAAATAATAGAGAGAGATGGATCCATAGGAGCCTGGGCCAGCGAGGGGAATGAGTCAGCAAATAAGCTGTTTAGGCGTTTCAGGAAGATGAATGCACGGCAGCATGGTGAGATGAAGCTTAGGGCCATANNN------------------------------------------------NNNNGCCTGGACCCCTATGATGGGCTTCCAGAGAGTTATCTGATCCATGGCGGCCGCACCCCAAACAATGAGATCTCATCAAGCTTGTACCTGTTGACCATGGATAGTAGAGGCTG-------------------AGGTGCAGAGAGAAAGAACTAGTAGGAGAGGTGCCAGGGGCCCGTTATGGCCATGCAATGACTATCATTCAAAGCCGCGGGAAGACAGCTTGTGTGATGTTTGGTGGAAGGTCCTACATGCCAGCAGGAGAACGAACCACAGAAAGGTGGAATAGTGTCATTGACTGTCCTCCCCAGGTTTTCCTTTTTGATCTTGAATTTGGCTGTTCCTCTTCCCATGTTTTACCTGAGCTTAGTGATGGACAGTCCTTTCATGTAGCTCTTGCCAGAGAAGACTGTGTTTACTTCATTGGAGGCCACTCTATCACCTCTGACTCACGTCCCCCTCGACTCTTCCGCCTTCGCGTTGAGCTCCTGCAGGGTAGCCCCTTGCTTTCCTGCGAGGTCCTAGAGTCTGGCTTATCCATTTCTAGTGCCATCGTCACACGCACAGGTCCCTCTCATAGATATATTGTGCTAGGCGGATACCAGTCTGACTCCCAGAAAAGAATGGAGTGCAGCACAATCATTCTGGATGAGAAAGGTATCCACATTGAGCACCTAGATCCTCCCCAGTGGACCCAAGATATCATCCATAGTCGCACATGGTTTGGTGGTAGTGCTGGAGATGGATGCATACTGCTGGGTGTCCCTACTGAAGGAAGGCCATCTCAGCCTGATGTGCATTATTTCTATCACATCAGCTTCCAACAAGAAAAAGAGTCCAGTCAGGCATGCAGCCAGGAGTCAACAGACTACGATAACTCGACTCCTCTTGAAGACTCTGAGGAGCTTTATTTTGGACGAGAGCCACACGAGCTGGAAAACAGCAG----------------------------------------------TCCCAAACTGGGTACTGGATCAAATGCTGCCTGATTTATTTTTACATCCCTATGGTTAATACCACTGGTGTTGTCCGGAGTCCTTATGAATACCCTCAGTACTACCTTGTCAGCCCAGCAGCCTATGCTTGTCTTGGCGCCTACATGTTTTTTCTCATCCTTATCGGCTTTCCTGTCAACTTCCTCACCCTCTATGTCACCCTCGAACACAAGAAGCTGCGAACCCCTCTAAACTACATCCTGCTCAACCTTGCGGTGGCTGACCTCTTCATGGTTTTCGGAGGATTCACCACAACGATGTACACCTCCATGCACGGCTACTTTGTCCTCGGACGCCTTGGCTGCAATATTGAAGGATTCTTTGCTACCCTTGGTGGTGAGATCGGTCTGTGGTCACTGGTTGTTCTGGCTATTGAAAGGTGGCTGGTTGTCTGCAAGCCAATCAGCAACTTCCGCTTCAGTGAGAATCATGCTATTATGGGTTTGGTCTTCACCTGGATTGCAGCTGCGGCCTGTGCAGTCCCCCCTCTCTTTGGCTGGTCTCGTTACATCCCAGAGGGCATGCAGTGTTCATGCGGAGTCGACTACTATACCGAGGGGTTCAACAATGAGTCCTTTGTCATCTACATGTTCATCTGCCACTTTATGATCCCTCTGGTTGTCATTTTCTTCTGCTACGGTCGTCTGCTCTGTGCCGTTAAGGAAGCAGCTGCTGCCCAGCAGGAGTCCGAAACCACCCAGAGGGCTGAGAGGGAAGTCACCCGCATGGTCATCATCATGGTCATTGGTTTCTTGGTTTGCTGGTGCCCCTATGCTGGTGTGGCCTGGTACATCTTCACACATCAGGGTTCTGAGTTTGGACCTCTTTTTATGACCTTCCCAGCTTTCTTTGCCAAGTCATCCTCAATCTACAACCCACTGATCTACATCTGCATGAACAAGCAGTTCCGC---------------------------------------------------------------------------------------------------------------------------------------------------------------------------------------------------------------------------------------------------------------------------------------------------------------------------------------------------------------------------------------------------------------------------------------------------------------------------------------------------------------------------------------------------------------------------------------------------------------------------------------------------------------------------------------------------------------------------------------------------------------------------------------------------------------------------------------------------------------------------------------------------------------------------------------------------------------------------------------------------------------------------------------------------------------------------------------------------------------------------------------------------------------------------------------------------------------------------------------------------------------------------------------------------------------------------------------------------------------------AAATCTCGCTTTCACCCTGGCGTGGGGACTGGTCCTGGCACGGAGCGCAGCGTCCCACTCGGCAACAGCTTGCTGTCCCCGCAGCAAAGCGAAGAGCCCACTACCCCCCCGCAGCGTTGGTTTGTCACCCCAGCCAACAACCGACTGGACTTTGCCGCCTCGGCATACGACGCGGCCGATTTCGCCGGTAACGCGGCCACCTTGCTGTCCTACGCAGCGGCCGGAGTAAAGGCTCTCCCCCTTCCGACAGCGGGCTGCTCCAACCGGCCCCTTGGCTACTACACAGACCCGTCTGGCTGGGGAGGACGCACGCCGCCGCAGTACAAACCCAGCTCGGTCTTTTCC-------------ACTCCCTCGGAGGCAGAAACTACCTGGAGGAGGGAGACTCCATCGCCACGGAGAGGTCGCCCATCGGTGGCTCGGAAGAGACCAAACCCAAAGACATAGAGACGCCTTCGTCGATTAAATCAATCGACTCGAGCGATTCTGGGATATTTGAGCAGACCAAGAGGAGACGGATCTCACCCTCTGCCACCCCGGTCTCAGAGACAGTGTCCCCATTAAAATCCCACGATCAGAGCGGCCTGCTGAACGTGGAGGAGGTCACCGACCCGGACGTGGTGCTCCACAACCTGCTCAGAAACGCCCTGCTCGGCGTCACCGGGACCGAGCTGGTGAAGGTGATGGGGCTCTCCAACTACCACTGCAAGCTGCTGTCCCCGGTGCTGACCCGCTACGGCATGGACAAACAGACCGGTAAGGCCAAACTGCTGAATGACATGAACCAAGGGGAGATCTTTGACTGCTCCCTGCTGGGGGACCGTGCCTTCCTGATAGAGCCGGACCATGTAGGCACCATGGGTTATGGCAAAGACCGCTCAGGGAGCCTGATCTACCTCCATGACACCCTGGAGGAGATCAAGAAGGCCAATGGAAACAGAGAGTGTCTTATTCCGGTTCACGTGGACGGAGATGGACACTGTCTGGTCCACGCCGTTTCCAGAGCACTGGTGGGAAGGGAGCTTTTCTGGCATGCGCTGAGAGAAAACCTTAAGCAGAACTTCAAGCAGAACCTGGACCGCTACAAGAACCTTTTCCAGGACTTCATCGATGCTGCAGAGTGGGAGGA----------------GACCCCCTGTTCATCCCTCCTGAAGGAGTCCCCCTGGGACTGCGAAACATCCACATATTTGGCCTGGCCAACGTCCTCCACCGGCCGATCGTCCTGCTGGATTCCATGAGCGGGATGAGGAGCTCTGGAGACTATTCAGCCACCTTCTTACCTGGGCTT---------------------------------------------------------------------------------------------------------------------------------------------------------------------------------------------------------------------------------------------------------------------------------------------------------------------------------------------------------------------------------------------------------------------------------------------------------------------------------------------------------------------------------------------------------------------------------------------------------------------------------------------------------------------------------------------------------------------------------------------------------------------------
>Cyprinodon_variegatus
GCGCTTAACTGGATCAACTACGACCTAGAAAAGAGGCACTGCTACCTCCCAGAGCTTCTGAGGACAGTCCGTCTTGCCTTACTGCCCGCCATCTTTCTCATGGAGAATGTTTCAACAGAAGAGCTGATTAATGCACAGGCAAAGAGCAAGGAACTGGTAGATGAAGCTATTCGCTGTAAGCTGAAGATTCTCCAGAATGATGGCGTTGTAAACAGTCCCTGTGCTCGACCCAGAAAAACCAGCCATGCCCTCTTTCTTCTTGGGGGGCAGACATTCATGTGTGATAAATTGTACCTGGTGGACCAGAAAGCCAAAGAGATAATCCCGAAGGCTGACATACCTAGTCCTAGAAAGGAATTCAGTGCCTGTGCCATAGGCTGTAAGGTGTACATCACAGGGGGGCGAGGATCAGAGAATGGCGTTTCCAAAGACGTGTGGGTCTATGACACTGTTCACGAGGAATGGTCAAAAGCGGCACCCATGCTCATCGCCAGGTTTGGCCATGGCTCTGCAGAGCTGAAACACTGCCTCTATGTTGTAGGTGGACACACTGCCGCAACAGGCTGTCTGCCAGCCTCCCCAGCCCTCTCACCATGTAATGAGAGAGCTCTGGTCAGCAGAGACCGAACCCTTCCCCTGGTGGAAGAGATTGACCAGCGCTACTTCAGCTTAATCGACAGCAAAGTGCGCAGGCTTATGTCCATTCCCAAAGGTAACTCCGCCCTTCGTCGAGTGATGGAGGAGACCTACTACCACCACATTTATCACACTGTGGCAATAGAGGGAAACACCCTGACTCTGTCAGAGATCCGACATATCATCGAGACACGTTACGCCGTTCCCGGGAAGAGCCTTCAGGAGCAAAATGAGGCAATCGGCGTGGATGCAGCCATGAAGTACATCAACACCACACTGCTGTCAAGATCGGGAGCCATCACTGTCAGCAACATCCTGGAGATTCACAGACGAGTGCTTGGCTATGTGGATCCTGTGGAAGGCGGTCGGTTGCGCACAAGCCAGGTGTTTGTGGGCCAACACATCCCACCACACCCCAAGGACCTGCAGCGACATATGGATGAGCTGGTGCAATGGCTGAACTCGGAGGAAGCCCTGCAGCTGCACCCGGTGGAGTACGCAGCTCTTGCCCACTACAAACTGGTTTACGTACACCCATTCATAGACGGAAATGGACGCACGTCACGGCTGCTCATGAACCTTGTTCTGATGCAGGCGAGGTATCCACCGATTACTATTCGCAAAGAGCAAAGGGCTGAATATTACTCCACTTTGAACACGGCCAACGAGGGGAGGGCGGATTACATCGCTGTGTTTAGTCGCTCAGCAACAAGGTTGATTCTGAACCAAGCGGAGCTGATAATGGCCTTAGCCCAGGAGTTCCAGATGAGGGTGGTCACCGTGTCCCTGGAGGAGCAGTCTCTTCCCAGCATCATCCAGGTGATCAGTGCTGCTTCCATGTTGGTCAGTATGCATGGCGCTCAGTTGATCACCTCAATGTTTCTCCCCAGAGGAGCAACTGTAGTAGAACTATTCCCCTTTGCTGTGAACCCAGAGCAGTACACTCCATATAAGACCCTGGCCTCCCTTCCAGGTATGGACCTTCACTACATTGTCTGGAGGAACTCTATGGAGGAGAACACGGTCACCCACCCAGACAGACCCTGGCAGCAAGGGGGCATTGCCCACTTAGAAAAAGAGGAGCAGCAGCGGATCCTGGAGAGTAAGGACGTCCCCAGGCACCTGTGCTGCCGGAACCCAGAGTGGCTTTTCAGGATTTACCAGGATACTCTGGTAGACATTCCATCCTTCCTCCAGGTCCTCAGAGACGGCATGAAGAGTAAACCAAACCTGAAGAAGACAAAGATGGCCAGCACAGTCCACCCTGGCCGCGTCAGAGAAGCCCACTGTCAGACGTCAGTGCAGGCCCCTAACCAGGCCAAACTCACGGTTTCCTGGCAGATCCCCTGGAATCTGAAATACCTAAAGGTGAGAGAGGTGAAGTACGAGGTGTGGATCCTTGCAACATTCCTCAAATTGACCTCCCTGGGTTTCATCATTGGAGTCGGTGTGGTAGGGAATCTCCTGATCTCCATCCTGCTGGTTAAGGACAAAAGTCTGCACCGGGCACCCTACTATTTCCTGCTGGACCTGTGTGCCTCGGATATCCTGCGCTCCGCTATCTGCTTCCCCTTTGTCTTTACCTCTGTAAAGAATGGATCTGCCTGGACCTACGGCACGCTGACCTGCAAAGTGATTGCCTTCCTTGGGGTGCTATCCTGTTTCCACACGGCATTTATGCTCTTCTGTGTAAGCGTCACCCGCTACCTGGCGATTGCCCATCATCGCTTCTACACCAAGAGGCTAACGTTCTGGACGTGCTTAGCTGTCATTTGCATGGTGTGGACGTTGTCAGTGGCTATGGCTTTTCCTCCGGTGCTAGATGTCGGGACGTACTCCTTCATCCGGGAGGAGGATCAGTGCACGTTTCAGCACCGTTCCTTCAGGGCGAACGATTCGCTGGGCTTCATGCTACTGTTGGCGCTCATCCTCCTGGCCACACAGCTGGTTTACCTCAAACTCATCTTTTTCGTCCACGACCGCCGAAAGATGAAGCCCGTCCAGTTTGTGCCTGCAGTTAGCCAGAACTGGACCTTTCACGGGCCAGGTGCCAGTGGGCAGGCAGCAGCCAACTGGCTGGCCGGGTTTGGCCGGGGACCCACCCCCCCTACTTTGCTGGGAATCCGACAGAACAGCAACGCCGCCGGTCGCAGACGTCTTCTAGTACTGGACGAGTTCAAAACGGAGAAGAGGATTAGTAGGATGTTCTACATAATGACGTTTTTCTTCCTGGCTCTGTGGGGGCCCTACCTGGTTGCCTGCTATTGGCGTGTGTTTGCAAGGGGCCCTGCGGTCCCCGGAGGCTACCTTACAGCAGCTGTGTGGATGAGCTTTGCCCAGGCTGGGGTCAATCCTTTTATCTGCATCTTCTCCAACAGGGTTCATGAAAGCATTGAGCAACTCTTCTACTCTGTGGAGAACAAGTTGGGACAGCGATTTGTCTTCAGAGCATTAGGATACATCACCATGGCAAAAGCTGGGCTAACAGAAGTTGAATTGGAAGACATTCTGTCTCTTGACAACATAGTTCTTGGAGATGTTATTGTACCAAGTCACCTCAAAAATCCACTAAGGATCTCTTATGACCTTGTTGCGAAGCTCAAAGAGGAGCTTGAGGGCTATCTAGTTGAGCGGCAGGTAAGAAATGTCACATTGATGGTCTGGGCCAACAGGCACTTGCATCTCATCGCCCAGAAGCTCTATCTCAGCAATGAGGAGGATGTACATCAAATGCATAGCCTCCTGGCTGAGTACTTTCTCGGAGCATGGTCAGGAGGCAGGAAGAAGATCTTTACATATGATAATAATCATTTC---ACTTCTCTGAATATTTCCCATCACAAAAATCATGAAAAGACATCCTCTGACAAATATTCCTACGACAGGCAGACTCCTGAACAGCCTTGGGTGTTCCAGTGCAACCTGTTGGAACCAGACATCTTCTTTGTCAATCACAGAAAGATGACAGAGCTTGTGTACCATTTGACCAGGAGTGGACGTACAGATGACCTCATGTTTGGTGTCATCATGAACTTCAGCTGGCTCTACACAATGATCAAGATTGGTCAGTTTGAGAAAGCTATAACAGACATTGACCTTGCTTACACCTGCAGCCAGGAAAAGGAGCTAAAATTTCTCGCCACTACCCTCCGCGGCATTAAGGTAAAAGTACTCAAGAACCCTGCATCGCTGTCTGCAGAACTTCAGCAAAGGCTTCTGCCAGTTGTCACCTCCCTGCCTAAGCTCAGACACCTTCTCCTGGAGTGTGACAAGGATGGTCCCAAGTATACTGTTAACACCAAGAGGGTCATCCAGTACTTCGCCAGCATTGCAGCAGTTGGAGCCAAAAAAGACAGCAGCAAAGGGACCCTGGAAGATCAAATCATCCAGGCAAACCCAGCACTGGAGGCCTTTGGCAACGCCAAAACACTGAGAAATGACAACTCGTCTCGCTTTGGAAAATTTATCCGAATTCATTTTGGCACAAGTGGTAAACTGTCGTCAGCTGACATCGAGACGTACCTGCTGGAGAAGTCCCGTGTAACTTTTCAGCTAAAGGCTGAAAGGAACTACCACATCTTTTACCAGATCCTGTCCAATCAAAAGCCTGAGCTGTTGGATCTGCTGCTTATCACCAATAATCCATACGACTACTCATACATCTCCCAAGGAGAGGTAACAGTCGCCTCCATCAACGACTCAGAGGAGCTGATGGCCACTGACAGTGCCTTTGATGTTCTAGGTTTTACCCCTGAAGAAAAAATGGGTGTCTACAAACTGACCGGTGCCATCATGCACTACGGCAACATGAAGTTTAAACAGAAACAGCGAGAGGAGCAGGCAGAACCCGACGGTACTGAGGCTGCAGATAAATCCGCTTACCTCATGGGCCTCAATTCTGCCGACCTCATCAAAGGGCTGTGCCATCCCAGAGTCAAGGTCGGGAACGAATACGTTACCAAGGGCCAAAGCGTTGACCAAGTCTACTACGCCATCGGAGCACTG---GATGCTAATCTTGGAGTGGACCTGTTTGAACATAAATTCCTGCCCTATGCCCTCCTTGCCTTTGCTGGGATCATGTACATTCCTGCCTTAGGTTGGGAGTTCCTTGCCTCTACGCGGCTAACTTCAGAGCTCAATTTCCTGCTTCAAGAGATTGATAACTGCTACCACAGAGCTGCTGAGGGCAGAGCCCCCAAGATTGAGAAGCAGATTCAGTCCAAAGGCCCTGGTATAACTGAACGGGAAAGGAGAGAGATTATAGAAAATGCAGAGAAGGAGAAAAGTCCAGAGCAAAATCTTTTTGAAAAATACCTTGAGAGACGAGGCGAAAGTAACTTTTTGGCTAAGATTTACCTAGCTCGCCATCTAGCTATCATGTGCCTCAGTTCTATTCCCATTTCCTACCTGAGTGCATACTATGCACGGCAAAGGCAGAATGAGTTTACTTGTTCACTAGGCCAGCCCCCAGACATCAGCAGCTACCCAGAGTTGAAGCTTAATGTCAACTGCAAGCTCCCTGCTGTGCAGCTGCAACGTATCATGGCTGTGGTGGACTTAGCCCTGCTATGTACTATGAACTTCATCATCCTGCTTAACTTGTTGCATTTGTTTGTGGTGCGCAAGTCTAATTTTGTGTTTGACAAACTTAATAAAGTCGGGATCAAGACAAAGCGACGATGGCAGAAGTCTCCGTTCTGTGACATCAACATTCTGGCCATGTTCTGTAATGAGAACAGGGACCACATTAAGTCTCTCAACCGACTGGACTTCATAACTCTGCAGACCCATGACCCCAACAAAGAGGCCTTCAAGTGTGAGGAGTGTGGGAAGCACTACAACACCAAGCTGGGATACAAGCGCCATGTGGCCATGCACTCTGCCACGGCGGGGGATCTCACCTGCAAAGTGTGCATGCAGAGTTACGAAAGCACGCCCGTTCTCCTGGAGCACCTGAAGAGCCACTCGGGGAAGTCGTCAGGCGGCGCCAAGGAGAAGAAACACCCCTGCGACCACTGCGACCGCCGCTTCTACACGCGGAAGGACGTGAGACGGCACATGGTGGTCCACACGGGGCGGAAAGACTTCCTGTGCCAATACTGCGCCCAGCGCTTCGGCAGGAAAGACCACCTGACGCGGCACGTGAAGAAGAGTCACTCGCAGGAGCTGCTGAAGATAAAGACGGAGCATCCGGACATGTTGGGCATCCTGACGGCCGGATCGCCGCAGTGTTCCATCAAGGAGGAACTCAGCCCCATGATATGCGGCATGGGGCCCAACAAGGAGCCCATGATGGGGAAGTCCTTCCCCGGTGGGGCCGCCTTTCCCATGAGCATGTATAACCCCCACCATCTGCAGACCATGCCTAATCCTGGGGTGGGTCCCCCGCACCCCCCACTGATGCCCAATTCCCTGTCTGCCGCCATGGGCATGGGCTGCCATATGCTCATCTATGCTTCTTTTTCCTTCATGGGATGTTTACAGATCAGTGATGGGTCGAATATAGTGAACCTGCTGGCCAGTAATTCACCAAGCGTTTCGTTTGCTGCTACCCAGCAGAAGTACTTTAGTAATTACAGCCCTGTAATTGGGTTTTATATCTATGAGCCTATTGAGTATTGGAACTCCACTGTGCAGGAGCACCTAAAGACTCTAAGCCATGGCTTCAACAAGATGTCCTGGATGGACAACTTTTTCCATTACCTCCGGGTAGTGAATGTCAGTGCATCAACTAAGAGTGACTTTATCAACATCCTGAAGGGTTCTTTCTTGCGCAGTCCAGAGTACCAGCACTTTACAGAGGACATAATCTTCTCTAAAAACCGCGAAACTGACGAGTACGACATCATCGCCTCACGGATGTACTTGGTGGCACGGACCACAGAGAAGAAGAGGGAAGAGGTGGTGGAGCTCTTGGAAAAACTTCGTCCCTTGATGCTAATCAACAGCATCAAATTCATTGCCTTCAATCCCACATTTGTGTTCATGGACCGCTACAGTTCCTCTGTCATCTCACCAATCTTGACCTCAGGCTTCAGCGTACTTACCATCCTTATTCTTACATTCTTCCTAGTCATTAACCCTTTGGGAAACTTCTGGCTCATTCTCACGGTTACGTCCGTGGAGCTGGGTGTTTTGGGATTGATCTTTCAGCCTTTGCACACCCTTAGAGCTGCAGAAAAGGAGCTCCTCCCTGGCTTTCATCAGTTTGAATGGCAGCCAGCTCTCAAAAATGTGTCCACGTCTTACAATGTTGGCATCATCAACGGACTGTCAGGATGGACCTCCTCACTGGATGACTCCCCTGCTGACACCATCACCCGTCGCTTTCGCTATGATGTTGCACTAGTTTCAGCGCTGAAGGATCTTGAGGAGGACATCATGGAAGGGCTGAGAGACACTGGTATGGAAGACAGTGCTTGCACCCTGGGCTTCAGAGTCATGATCAAGGAGTGTTGTGATGGCATGGGTGATGTTAGCGAGAAGCATGGTGGAGGACCAGCTATTCCAGAGAAGGCTGTCCGCTTCTCTTTCACTATTATGTCAGTCTCTATTCAGGGTGAAGATGATCAGGAAGAAGTCACAATTTTTACGGAGCCAAAGCCAAATTCAGAGCTTTCCTGCAAGCCCCTTTGTCTAATGTTTGTGGATGAGTCAGACCATGAGACTTTGACTGCTGTTTTGGGGCCTATTGTTGCAGAGCGAAATGCGATGAAAGAGAGCAGGCTCATCTTATCCATTGGTGGCATGCTACGCTCCTTTCGCTTCTACTTTAGGGGCACAGGCTACGATGAAAAGATGGTGCGTGAGATGGAGGGCCTGGAGGCCTCAGGATCCACATACATCTGCACTCTGTGTGACTCTGGTCGTGCGGAGGCCGCTCAGAATATGGTGTTACACTCCATCACCCGCAGCCATGATGAGAACCTGGAACGTTATGAAATATGGAGAACCAACCCCTTTTCTGAGTCTGTTGATGAGTTGAGAGACAGAGTCAAAGGAGTCTCAGCCAAGCCCTTCCTGGAGACCCAGCCCACACTGGATGCATTGCACTGCGACATAGGTAATGCCACTGAGTTCTACAAAATTTTCCAGGATGAAATTGGAGAAGTTTATAAAAGGCCCAACCCCAGCAGAGAGGAAAGGCGCAGCTGGAGGGCAGCCTTGGACAAACAGCTGAGAAAGAAGATGAAGCTTAAACCAGTGATGAGGATGAATGGGAACTATGCCCGAAGGTTAATGACCATGGAGGCTGCAGAAGTGGTTTGTGAACTGGTGCCCTCAGAGGAAAGGAGAGAGGCCCTGAGGGAGCTCATGAGGCTCTACCTCCAGATGAAACCTGTATGGCGTGCTACCTGTCCAGCCAAGGAGTGCCCTGACCAGCTGTGCCGCTACAGTTTTAACTCACAACGTTTTGCTGACCTGCTCTCCTCTACCTTCAAGTACAGATACAATGGAAAAATAACCAACTATCTGCACAAGACCCTTGCACATGTGCCTGAAATAATAGAAAGAGATGGATCCATAGGAGCCTGGGCCAGCGAGGGGAATGAGTCAGCAAATAAACTGTTTAGGCGTTTCAGGAAGATGAATGCACGGCAGCATGGTGAGATGAAGCTTAGGGCCATATCATTCTCCAATGACTCCTGCTACCTCCCTCCTCTTCGCTGCCCAGCCGTCTGCCGCCTGGACCCCTATGATGGGCTCCCAGAGAGTTATCTGATCCATGGCGGCCGCACCCCAAACAATGAGATCTCATCAAGCTTGTACCTGTTGACCATGGATAGTAGAGGCTGTAATCGCAAACTAACACTCAGGTGCAGAGAGAAAGAACTGGTAGGAGAGGTGCCAGGGGCCCGTTATGGCCATGCAATGACTATCATTCAAAGCCGTGGGAAGACAGCTTGTGTGATGTTTGGGGGAAGGTCCTACATGCCAGCAGGAGAACGAACCACAGAAAGGTGGAATAGTGTCATTGACTGTCCTCCCCAGGTTTTCCTTTTTGATCTTGAATTTGGCTGTTCCTCTGCCCATGTTTTACCTGAGCTTAGTGATGGACAGTCCTTTCATGTAGCTCTTGCCAGAGAAGACTGTGTTTACTTCATTGGAGGCCACTCTATCACCTCTGACTCACGTCCTCCTCGACTCTTCCGCCTTCGCGTTGAGCTCCTGCAGGGTAGCCCCCTGCTTTCCTGCGAGGTCCTAGAGTCTGGCTTATCCATTTCTAGTGCCATCGTCACACGCACAGGTCCCTCTCATAGATATATTGTGCTAGGCGGATACCAGTCTGACTCCCAGAAAAGAATGGAGTGCAGCACAATCATTCTGGATGAGAAAGGTATCCACATTGAGCACCTAGATCCTCCCCAGTGGACCCAAGATATCATCCATAGTCGCACATGGTTTGGCGGTAGTGCTGGAGATGGATGCATACTGCTGGGTGTCCCTACTGAAGGAAGGCCATCTCAGCCTGATGTGCATTATTTCTATCACATCAGCTTCCAACAAGCAAAAGAGTCCAGTCAGGCATGCAGCCAGGAGTCAACAGACTACGATAACTCGACTCCTCTTGAAGACTCTGAGGAGCTTTATTTTGGACGAGAGCCACACGAGCTGGAAAACAGCAGTGATGATGAGGGCGACATTTACAATGAGGAGGACGAGGAGGATGAATCCCAAACTGGGTACTGGATCAAATGCTGCCTGAGTTATTTTTACATCCCTATGGTTAATACCACTGGTGTTGTCCGGAGTCCTTATGAATACCCTCAGTACTACCTTGTCAGCCCAGCAGCCTATGCTTGTCTTGGCGCCTACATGTTTTTTCTCATTCTTGTCGGCTTTCCTGTCAACTTCCTCACCCTCTATGTCACCCTCGAACACAAGAAGCTGCGAACCCCTCTAAACTACATCCTGCTCAACCTTGCGGTGGCTGACCTCTTCATGGTTTTCGGAGGATTCACCACAACGATTTACACCTCCATGCACGGCTACTTTGTCCTCGGACGCCTTGGCTGCAATATTGAAGGATTCTTTGCTACCCTTGGTGGTGAGATCGGTCTGTGGTCACTGGTTGTTCTGGCTATTGAAAGGTGGCTGGTTGTCTGCAAACCCATCAGCAACTTCCGCTTCAGTGAGAACCATGCTATTATGGGTTTGGCCTTCACCTGGGTTGCAGCTGGGGCCTGTGCAGTCCCCCCTCTCTTTGGCTGGTCTCGTTACATCCCAGAGGGCATGCAGTGTTCATGCGGAGTCGACTACTATACCGAGGGGTTCAACAATGAGTCCTTTGTCATCTACATGTTCATCTGCCACTTTATCATCCCTCTGTCTGTCATTTTCTTCTGCTACGGTCGTCTGCTCTGTGCCGTTAAGGAAGCAGCTGCTGCCCAGCAGGAGTCCGAAACCACCCAGAGGGCTGAGAGGGAAGTCACCCGCATGGTCATCATCATGGTCATTGGTTTCTTGGTTTGCTGGTGCCCCTATGCTGGTGTGGCCTGGTACATCTTCACACATCAGGGTTCTGAGTTTGGACCTCTTTTTATGACCATCCCAGCTTTCTTTGCCAAGTCATCCTCAATCTACAATCCACTGATCTACATCTGCATGAACAAGCAGTTCCGCTTCGCCATTACTTTGGGGAACGAGGAGGCCGTCAAGTTCCTCCTTTTGAACGACGCTAATCCCAATCTACCAAATGCACGTGGCTCCACACCCCTCCACCTGGCCACAGAGAAGCACCAGAAGCCACTAGCTGAACTGCTGCTTGGTCGGCGCAGGACTAATGTGAACGCTAAAGACGAGGACCAGTACACGCCTTTGCACTGGGCGGCCCAGAATGGAGACGAGGCCATGACACGGCTGCTGCTGGACCGGGGAGCGACCATCAACGAAACCGACGGCCAGGGACGTACCCCGGCCCATGTTGCGTGCCAGCACGGCCAGGAGAACGTGATCAGGGTTCTGCTGAGCCGCAATGCTGATGTTCAGATCAAGGGCAAGAACAACTGGACGGCGCTTCACTTCGCCGCCTGGCAGGGACACCTGGGCATCGTCAAGCTGCTGGTCAAGCAGGCCAGCGCCAACGTGGACAGCCAGACGACAGACGGCCGAACGGCGCTGCACCTGGCATCCCAAAGGGGGCAGTATAGAGTTGCGCGGATCCTGATCGAGCTAGGAGCAGATGTCAACATCACTTCATCTGAGTTAAACACACCGCTGCACGTGGCGGCGGAAACGGGCTATACCATTGAGATGGGTCCACTTGGGCCTCAATGGAAGGCAAACCCACAGCCTTTCATCTGCTCTGTTGAAGACCCAACCAAACAGACAAAGTTCAAGGGGATCAAGACCTACATATCGTACCGTGTGACACCGAGCCACACTGGCCGACCAGTTTACAGACGCTACAAACACTTTGACTGGTTGTACAATCGTTTGTTGCACAAGTTCACTGTAATCTCTGTGCCTCACCTCCCAGAGAAGCAGGCCACTGGCCGCTTCGAGGAAGACTTCATCGAGAAGCGCAAGAGGCGGCTCATTCTGTGGATGAATCATATGACCAGTCACCCAGTACTCTCCCAGTATGAAGGCTTCGAGCACTTTCTGATGTGTGCGGACGATAAACAGTGGAAGCTTGGTAAGAGAAGGGCAGAGAAGGACGAGATGGTGGGGGCCCATTTCATGCTGACCCTTCAAATCCCAAATGAGCACCAGGACCTTCAGGATGTAGAGGAGAGGGTTGACAACTTCAAAACCTTCGCCAAGAAAATGGATGACAGTGTGATGCAGCTCACAAATGTTGCTTCAGAGCTAGTTCGTAAACACCTGGGGGGTTTCAGGAAGGAGTTCCAGCGGCTCGGTAATGCCTTCCAGTCTATTAGTCATGCCTTTACGCTGGACCCTCCCTACAAGTCAGATGCCCTAAACAACGCCATCTCCAAATCTCGCTTTCACCCTGGCGTGGGGACTGGTCCTGGCACGGAGCGCAGCGTCCCACTCGGCAACAGCTTGCTGTCCCCGCAGCAAAGCGAAGAGCCCACTACCCCCCCGCAGCGTTGGTTTGTCACCCCTGCCAACAACCGACTGGACTTTGCCGCCTCGGCATACGACGCGGCCGATTTCGCCGGTAACGCGGCCACCTTGCTGTCCTACGCAGCGGCCGGAGTAAAGGCTCTCCCCCTTCCGACAGCGGGCTGCTCCAACCGGCCCCTTGGCTACTACGCAGACCCGTCTGGCTGGGGAGGACGCACGCCGCCGCAGTACAAACCCAGCTCGGTCTTTTCCTGCTGGCCCACCAACTCCCTCGGAGGCAGAAACTACCTGGAGGAGGGAGACTCCATCGCCACGGAAAGGTCGCCCATCGGTGGCTCGGAAGAGACCAAACCCAAAGACATAGAGACGCCGTCGTCGATTAAATCAATCGACTCGAGCGATTCTGGGATCTTTGAGCAGACCAAGAGGAGAAGGATCTCACCCTCTGCCACCCCGGTCTCAGAGACAGTGTCCCCATTAAAATCCCACGATCAGAGCGGCCTGCTGAACGTGGAGGAGGTCACCGACCCGGACGTGGTGCTCCACAACCTGCTCAGAAACGCCCTGCTCGGCGTCACCGGGACCGAGCTGGTGAAGGTGATGGGGCTTTCCAACTACCACTGCAAGCTGCTGTCCCCGGTGCTGACCCGCTACGGCATGGACAAACAGACCGGTAAGGCCAAACTGCTGAATGACATGAACCAAGGGGAGATCTTTGACTGCTCTCTGCTGGGGGACCGTGCCTTCCTGATAGAGCCGGACCATGTAGGCACCATGGGTTATGGCAAAGACCGCTCAGGGAGCCTGATCTACCTCCATGACACCCTGGAGGAGATCAAGAAGGCCAATGGAAACAGAGAGTGTCTTATTCCGGTTCACGTGGACGGAGATGGACACTGTCTGGTCCACGCCGTTTCCAGAGCACTGGTGGGAAGGGAGCTTTTCTGGCATGCGCTGAGAGAAAACCTTAAGCAGAACTTCAAGCAGAACCTGGACCGCTACAAGAACCTTTTCCAGGACTTCATCGATGCTGCAGAGTGGGAGGACATCATCAACGAGTGCGACCCCCTGTTCATCCCTCCTGAAGGAGTCCCCCTGGGACTGCGAAACATCCACATATTTGGCCTGGCCAACGTCCTCCACCGGCCGATCGTCCTGCTGGATTCCATGAGCGGGATGAGGAGCTCTGGAGACTATTCAGCCACCTTCTTACCTGGGCTTCACTCAACAGGAGAGGTGGCGGAGCGGGAAGTGGCGCTTGGGATCAACCCGTTCGCGGATGGCATGGGCGCCTTCAAGATCAACCACAGCTCCCACGACATCGGCGCGGCGTTTAACTCCACCAGGGACTTTTTGTTCAGAAATCGGGGCTTCGGGGACGCGACCGGGGCACAGCACAGTCTGTTCGCCTCTGGAAGCTTTGCGGGGCCGCACGGACACTCGGACGCGGCGGGGCACCTGCTCTTCCCTGGACTTCACGAGCAGGCGGCGAGCCACGCGTCCTCCAACGTGGTGAACAGCCAGATGCGACTGGGCTTCTCAGGGGACGTGTACGGCCGGGCCGATCAGTATGGCCATGTCACAAGCCCGCGCTCCGACCATTACGCGTCCACCCAGCTGCACGGATATGGCCCCATGAACATGAATATGGCTGCGCACCACGGAGCCGGGGCCTTTTTCCGCTACATGAGGCAACCCATCAAACAGGAGCTCATCTGCAAGTGGATCGAACCCGAGCAGCTGACGAACCCCAAAAAGTCGTGTAACAAAACTTTCAGCACCATGCATGAGTTGGTGACCCACCTCACGGTGGAGCACGTTGGGGGGCCCGAGCAGACGAACCACGTCTGCTTCTGGGAGGACTGCTCCAGAGAGGGGAAGCCCTTCAAAGCCAAATACAAACTTGTAAATCACATCAGAGTTCACACGGGAGAAAAGCCCTTTCCGTGCCCGTTCCCAGGCTGCGGC
>Cyprinus_carpio
GCGCTTAACTGGGTGAACTACGACCTTGAGAGGAGGCACTGTCACCTTCCGGAGCTGCTCCGTACTGTGCGTCTGGCTCTCCTGCCTGCCATCTTCCTCATGGAGAATGTCTCTACGGAGGAGCTCATCATCGCACAGGCTAAAAGCAAAGAGCTGGTGGACGAGGCCATCCGCTGCAAACTGCGCATCTTGCAAAACGATGGCGTCGTCAATAGTCCTTGCGCCCGGCCCCGCAAGACCAGCCATGCCCTTTTCCTGTTGGGTGGCCCCACCTTTATGTGCGACAAGCTCTACCTGGTGGACCAGAAGGCCAAAGAGATCATTCCAAAGGCAGACATCCCCAGTCCACGCAAGGAGTTCAGCGCCTGTGCCATTGGCTGCAAAGTGTATGTGACTGGGGGCCGGGGCTCAGAGAACGGTGTGTCTAAGGATGTCTGGGTGTATGACACATTACATGAAGAATGGTCCAAAGCGGCTCCGATGCTGATAGCACGTTTCGGTCACGGTTCTGCTGAGTTACGCCACTGCCTGTACGTCGTTGGAGGTCACACAGCTGCCACTGGCTGCCTGCCTGCATCACCAGCCATCTCGCCCTGTAACGAGAAGGCTCTGGTGAGCAGGGATCGCACGCTCCCATTAGTAGAGGAAATAGATCAACGCCACTTTGGAATCATTGATGGAAAGGTACGACGTCTCATGTCTATACCCAAAGGCAACTCTGCTTTGCGTCGAGTCATGGAGGAAACCTACTACCATCATATTTACCACACTGTAGCTATCGAAGGCAACACGCTCACTCTGTCAGAGATTCGCCATATTATTGAGACCAGATATGCTGTACCAGGAAAGAGTCTACAAGAACAGAACGAGGCAATTGGCGTCGATGTAGCCATGAAGTACATCAACACCACCTTGCTGTCCCGCGCTGGAGCAATCACTGTAAATGATATCTTAGAGATACACCGACGGGTACTAGGCTACACCGATCCCGTTGAAGCCGGGCGCTTCCGTGCCAGCCAGGTGTTCGTGGGACATCACATCCCACCGCACCCACAGGACTTGGACAGGCACATGCAGGAGCTGGTGCAGTGGTTGAACTCAGAGGAAGCGCTGCATCTACACCCGGTGGAGTTCGCAGCTCTCGCGCACTATAAACTGGTTTACGTGCATCCGTTCGTGGACGGGAACGGACGGACATCCCGACTGCTCATGAATTTAATCCTAATGCAAGCTAGTTATCCACCAATCACCATTCGGAAAGAGCAGAGGGCGGAGTATTACGCCGCCCTGGATACTGCCAATGAGGGCGGCGATGACTACATTGTAGTTTTTAAGCGTACCACTAACAGGCTCATCCTCAATGAGGCGGAACTTCTTCTGGCTTTAGCCCAAGAGTTTCAGATGAGGACTGTCACTGTGTCTTTGGAGGAGCAGTCGTTTGATAGCATTATCCAAATAATTAGTGGGGCGACTATGTTGGTTAGCATGCACGGAGCCCAGATGATCACCTCTATGTTCTTACCCCGTGGTGCTGCTGCGGTTGAACTCTTCCCTTATGCTGTAAACCCAGAGCAGTACACTCCCTACAAAACCTTGGCCTCCTTACCTGGAATGGACCTTCAGTATGTTGCATGGAGAAATACCATTGAAGAGAACACCGTTACATATCCTGAACGCCCCTGGGATCAGGGTGGCATAGTCCACCTTGAGAAGGAGGAACAAGAACGTATCCTTGCCAGCAAGGAGGTGCCAAGACATCTTTGTTGTCGTAATCCAGAGTGGCTTTTTCGCATTTACCAGGACACTACTGTGGACATTGCCTCCTTTCTGGATGTGCTCAGAGAAACTCTAAAA---AAGCCTAATCTGAAAAAGGTCAAGGTGGCTAGCACTGTACATCCTGGTCGAGTCAGAGAGCCCAAGTGCCAGTCATCGGTACAGGCCTCCAATGAAGCAAAACTCTCTGTGTCATGGCAGATCCCTTGGAACCTGAAGTATCTGAAGGTTAAAGAGGTAAAATATGAGGTGTGGATCCTCGCCACTTTCCTTAAACTGACCTCCCTGGGTTTCATCATCGGCGTCGGCGTGGTCGGAAACCTCCTGATCTCCATCCTGCTGGTCAAAGACAAGAGCCTTCATCGAGCGCCCTACTACTTCCTGCTGGACCTCTGTGCTTCGGACATCCTCCGCTCAGCCATCTGCTTCCCCTTCGTGTTCACCTCCGTCAAGAATGGATCAGCCTGGACTTACGGCACGCTGACCTGCAAAGTGATCGCCTTCTTGGGCGTGCTCTCCTGTTTCCACACTGCCTTCATGTTGTTCTGCGTTAGTGTGACGCGGTACCTGGCCATCGCCCACCACCGCTTTTACACCAAGCGGCTGACCTTCTGGACATGCCTGGCCGTCATATGCATGGTGTGGACGCTGTCGGTAGCCATGGCGTTCCCTCCGGTGCTAGACGTGGGCACATACTCCTTCATCCGCGAGGAGGACCAGTGCACCTTCCAGCACCGTTCCTTCCGCGCCAATGACTCGTTGGGCTTCATGCTGCTCCTTGCACTCATCCTCCTGGCCACCCAGCTTGTCTACCTCAAGCTCATCTTTTTTGTCCACGACCGCCGAAAGATGAAGCCGGTGCAGTTTGTCCCCGCCGTCAGCCAGAACTGGACCTTCCACGGCCCGGGGGCGAGTGGCCAGGCCGCAGCGAACTGGCTGGCCGGCTTCGGCCGGGGCCCCACACCTCCGACCCTGCTGGGAATCCGGCAGAACAGCAATGCGGCGGGCCGCAGGCGTCTGCTGGTGCTGGACGAGTTTAAGACTGAAAAGAGGATAAGCAGGATGTTCTACATTATTACCTTCTTCTTCCTGAGCCTGTGGGGACCCTACCTGGTAGCCTGCTACTGGAGGGTGTTCGCCCGAGGCCCAGTGATCCCGGGAGGCTACCTGACGGCGGCCGTGTGGATGAGCTTCGCCCAAGCGGGAGTCAACCCCTTCATCTGCATCTTCTCCAACCGGGTGCACGAAAGCATTGAGCAGCTTTTCTACTCTACTGAAAACAAGCTTGGCTCACACTTTGTCTTTCGGGCACTGGGCTACATCACAATGGCACGGGCAGGCCTGACAGAGCTGGAGCTAGAGGATATCTTATCTTTGGACAACAGTGTCCTTGGGGACATCATGGTGAGCTGTAATCTTAAAAGCCCATTGCGTATTTCTTACGATTTCATCGCCAGGCTAAAAGAAGAACTAGAAGGTTATTTGGTGGAACGTCAAGTCCATAATGTAACACTGATGGTGTGGGCAAATCGCCACCTGCATCTTATAGCACAGAAGCTATACCTTAGTAATGAAGAAGATGTACATCAAATGCATAGCCTTTTGGCTGAGTACTTCCTTGGAGCATGGGCAGGTGGTAGAAAGAAGATATTCCATTGCGACAATAATCACTTT---GCCTCACTGAATATCTCACACCATCAAAACCATGACAAGGCTTCTGCTGACAAGCACTCTTATGACAGACAGACACCCGAACAACCCTGGGTGTTCCAGTGTAACTTGCTAGAGCCAGACATCTTCTTTGTCAACCACCGAAAGATGACGGAGCTCACATACCACCTGACAAGGAGTGGCCGAACAGATGATCTCATGTATGGTGTCATCATGAACTTCAGCTGGCTCTACACTATGATAAAGATTGGGCAGTTTGACAAGGCCCTGTCAGACATTGACCTAGCTTACAGCTACACGCAAGAAAAGGAGCTAAAATTTCTTGCAACTACACTCCGCAGTATAAAGCTTAAAGTGACAAAGAATCCTGCATCACTGTCTGCTGAACTACAGCAAAGGCTCCTTCCAGTTGTCACATCTCTCCCCAAGCTCAGACATCTCATTCTTGAATGTGACAAGGATGGTCCTAAATACACCGTCAACACCAAGAGAGTCATCCAGTATTTTGCAAGCATTGCTGCTGCTGGTGGAAAGAAAGACTCCAGCAAGGGAACCCTGGAGGATCAGATTATTCAGGCTAACCCTGCACTTGAGGCTTTTGGCAATGCTAAAACCGTGAGAAATGACAACTCATCTCGCTTTGGGAAATTCATCCGCATTCATTTTGGGACAAGCGGTAAACTCTCCTCAGCTGATATTGAAACGTACCTGCTGGAGAAGTCTCGGGTGACCTTCCAACTAAAAGCTGAGAGGAACTACCATATCTTCTTCCAAATATTGTCCAATGAAAAGCCCGAACTACTGGACATGATGTTAATAACCAATAATCCATATGACTACTCTTACATCTCCCAAGGAGAAGTATCCGTCGCGTCCATCAATGACAATGAGGAGCTGCTTGCTACTGACAAGGCATTTGATGTACTTGGCTTCACAGCCGAGGAAAAGATGGGAGTCTACAAGCTGACAGGTGCTATCATGCACTATGGCAATATGAAGTTCAAACAGAAACAGCGTGAAGAGCAGGCAGAGCCTGACGGTACTGAAGAGGCAGATAAGGCAGCTTATCTAATGGGGCTGAACTCTGCTGACCTGCTCAAAGGACTCTGCCATCCAAGAGTGAAGGTAGGCAATGAGTATGTCACAAAAGGACAGAGTGTGGACCAAGTGTATTACTCAACTGGTGCACTGGTCGACCCCCAGCTTCGGCCCTCCTTGTTTGAGCACAAGTTTCTGCCCTACGCTCTGCTGGCCTTCGCAGGCATCATGTACATACCTGCCCTGGGATGGGAGTTCCTGGCCTCCACTCGACTCACCTCTGAGCTCAACTTCCTCCTTCAAGAGATCGACAACTGCTACCACAGGGCGGCCGAAGGCAGAGCACCCAAGATTGAGAAGCAGATCCAGTCCAAGGGGCCAGGGATTACAGAACGTGAGCGGCGGGAGATCATCGAGAATGCAGAGAAGGAGAAGAGCCCCGAGCAGAACCTGTTTGAGAAGTATCTTGAACGCCGTGGGCAGAGTAACTTTCTGGCTAAGCTGTACCTGGCGCGACATTTAGCCATCATCTGCCTCAGCTCAATACCCATAACATACCTGAGCACCTACTACGCCCGTCAGAGGCAGAACGAGTTCACTTGCGCGCTTGGCGAGCCACCGGACACTAGCAGCATCCCTGAACTGCGGCTGAATGTTAACTGCAAGCTTCCAGCTGTGCAGCTCCAGCGCATTATGGCCGCAGTGGACATCGCTTTGCTGTGTACTATGAACCTCATTATACTTGTGAACTTGCTGCATTTGTTTGTAGTTCGGAAGTCAAATTTCGTCTTCGACAAGCTGCACAAAGTTGGCATTAAAACACGCCGGCGCTGGCAGAAGTCACAGTTTTGCGACATTAACATTCTGGCCATGTTCTGTAATGAGAACAGAGACCACATTAAGTCTCTCAACAGACTGGACTTTATCACCCTGCAGACTCACGACCCCAACAAAGAGGCCTTTAAGTGCGAGGAGTGTGGCAAACACTATAACACAAAGCTGGGCTACAAGCGCCACATGGCCATGCACTCAGCCACAGCCGGTGATCTTACCTGTAAGGTGTGCTTGCAAAGCTATGAGAGCACGCCTGCACTCTTGGAGCACCTCAAGAGCCACTCAGGCAAGTCTTCAGGTGGTGCCAAGGAGAAGAAACACCCCTGTGACCACTGTGATCGTCGTTTTTACACACGAAAGGATGTTCGACGACACATGGTGGTTCACACTGGACGCAAAGACTTCCTGTGCCAGTACTGTGCCCAACGTTTCGGGCGGAAGGACCATCTGACACGGCATGTCAAGAAGAGCCACTCGCAGGAGTTGCTGAAGATCAAGACAGAGTCTCCGGATATGTTGGGTTTACTTGGGTCTGGTTCTCCACCTTGTGCTGTGAAAGAAGAGATAAGTCCTATGATGTGTAGCATGGGACCTACCAAGGACTCGATGATGGCAAAGCCTTTCCATAGTGCCACCACTTTCCCAATGGGCATGTACAACCCTCATCATCTCCAGGCCATGTCCAATCCGGGTGTGGGCCAC---CATCACTCACTGGTTCCAGGGTCTTTATCTACTGCTATGGGGATGGGTTGCCATATGCTGATTTATGCCTCCTTTTCGTTCATGGGATGTTTACAAATCAGCGATGGCTCCAACATCATTAATCTGCTAGCTAGTAATTCTCCCAGTGTGTCGTTCGCCCTGACCCAACAGAAATACTTTAGCAGCTACAGTCCGGTAATCGGGTTTTACATCTACGAACCCATTGAGTATTGGAACTCCACAGTACAGGAGCACCTCAAGACACTGGGCCAGGGCTTTAATAAGATTTCATGGATCGATAATTACTTTCACTATCTGAGGGTTGTGAATGTCAGCACCTCAACCAAAAGTGATTTCATTAACATCCTCAAGACTTCTTTTCTGAGGAGCCCAGAATATCAACACTTTGTAGACGACATCATTTTCTCCAAAAATGGA------GACGAGTATGACATCATCGCGTCCAAGATGTACTTGGTGGCCAGGACGACTGAGAAGACTAGGGAGGAGGTCGTGGAGCTGCTGGAGAGACTTCGACCTCTCTCCCTCATAAACAGCATCAAATTCATTGTTTTCAACCCAACGTTCGTGTTCATGGACCGCTACAGTTCCTCCATCATCTCCCCAATCTTAACATCAGGTTTCAGCGTGCTCACTATTCTCATCCTCACCTTCTTCCTGGTCATAAACCCACTGGGGAACTTCTGGTTGATTTTGACTGTCACCTCTGTGGAACTGGGTGTCCTGGGTCTCATTTTCCAGCCCCTGCACACTCTACGTAATGCTGAGAAAGAGCTTCTTCCTGGGTTTCACCAGTTTGAGTGGCAGCCAGCTTTAAAAAATGTTTCCAGCTCCTGGGATGTGGGCATCATTGATGGCCTCTCTGGTTGGACAACCTCTGTTGATGATGTTCCTGCGGACACTATCTCCAGAAGATTCCGTTACGATGTGGCACTGGTTTCTGCATTAAAAGATTTGGAGGAGGACATAATGGAAGGACTGAGAGAGAGGGAGCTAGATGACAGCATATGCACCTCCGGTTTTACCGTTGTGGTGAAAGAATCATGTGATGGTATGGGAGATGTCAGCGAGAAGCATGGATGTGGTCCAGCGGTTCCTGAGAAGGCAGTGAGGTTTTCCTTCACAATCATGTCCATCTCCATCCGAGTTGAGGGTGAAGATGATGGCATCACCATCTTTCAGGAACAAAAGCCAAACTCTGAGCTCTCCTGCAGACCTTTGTGCCTCATGTTTGTGGATGAGTCCGATCATGAGACCCTAACGGCCATCTTGGGCCCTGTGGTAGCAGAGCGGAAAGCCATGATAGAAAGTCGCCTTATTTTATCGGTTGGTGGTCTGCTACGGTCCTTTAGGTTCTTATTCCGGGGGACAGGCTACGATGAGAAGATGGTTCGTGAAATGGAAGGCCTAGAAGCATCAGGCTCCACTTACATATGCACACTTTGCGACTCAACCCGAGCTGAAGCCTCTCAGAACATGGTGCTACATTCCATCACACGTAGCCATGATGAAAATCTTGAGCGCTATGAAATCTGGAGGAAAAATCCTTTCTCAGAATCTGCTGATGAGCTCCGTGACCGGGTCAAAGGTGTTTCTGCCAAGCCATTCATGGAGACCCAGCCTACTCTAGATGCCCTGCACTGCGACATTGGCAATGCTACTGAATTTTACAAGATCTTTCAGGATGAGATTGGCGAAGTCTACCAGAAGAGCAATCCGAGTCGAGAGGAACGCCGTCGTTGGCGGTCAGCCCTGGACAAACAGCTAAGAAAGAAGCTGAAACTCAAGCCTGTAATGAGGATGAATGGAAACTATGCTCGTCGGCTGATGACACGTGAAGCTGTGGATGTGGTCTGTGAGCTGGTTCCTTCTGAGGAACGGCGTGAGGCACTACAAAAACTGATGGACCTCTACCTCCAGATGAAGCCTGTGTGGCGTTCCACCTGTCCCTCCCGAGACTGCCCTGTCCAACTTTGTCAATACAGCTACAACTCTCAGCAATTTGCTGATCTGCTTTCCACCACATTTAAGTACCGTTATGATGGAAAAATTACCAACTACCTCCACAAGACTCTGGCCCATGTTCCTGAGATTGTTGAGAGAGAAGGGTCTATTGGAGCATGGGCCAGTGAAGGCAATGAGTCTGGGAACAAGCTGTTCAGGCGTTTTCGGAAGATGAATGCAAGGCAGAATGGAGAACTTAAGCTGCGTGCCATTTCATTTTCAAACAACTCTTGTTATCTCCCTCCCCTCCGATGTCCTGCGATAGCTCATGTTGAGCCTCATGATGGCAGTCCTGAGTGTTACCTTATTCATGGTGGCCGAACACCCAACAATGAGCTGTCCTCAAGTCTCTACATGTTAAGTGTAGACAGCAGAGGATGTAATCGCAAAGTCACATTGTGCTGTCAAGAAAAAGAGCTGGTTGGAGATGTTCCTAGCGCTCGATACGGCCACACCCTCAGCGTGATCCTTAGCCGAGGGAAGAGCGCCTGCGTTTTGTTTGGCGGCAGGTCCTACATGCCCCCCACCGAAAGGACCACAGAAAACTGGAACAGCGTGGTGGACTGTCCACCACAAGTCTTTCTTATTGACCTAGAGTTTGGTTGCTGTACGGCCCACACCCTCCCCGAGCTCACGGATGGCCAGTCTTTTCACGTAGCTCTTGCGAGAGAGGACTGTGTCTACTTCCTTGGCGGTCACATTCTCAACTCTGATTGCCGACCACCTCGTTTGATCCGCCTACGTGTTGAGCTTCTCTTAGGAAGCCCTGTCCTCACCTGTACTGTTCTTCATGAAGGTCTCACCATTACCAGTGCCATAGTTGCTCCTGTTGGCT---ATCATGAGTATATTGTTTTGGGCGGCTACCAATCTGAGACTCAGAAGCGCATGGAGTGCACATACATTGGCCTGGATGATGTTGGAGTCCACATGGAGCCTCGTGAGCCTCCTCAGTGGACCAGCGAGGTAACTCACAGCCGTACTTGGTTTGGTGGCAGCCTGGGCAAAGGAAGTGCCTTGATTGCAATCCCCTCTGAAGGAAACCCAGCTCCACCAGATGCTTACCATTTCTATCAAGTGAGCTTCCAGAAGGAACAAGATGGAGAACAGGGATGCAGCCAGGAGTCCACTGATTTTGAGGACTCTGCACCTTTGGAAGACTCTGAGGAGCTGTACTTTGGCAGAGAACCTCATGAGCTGGAGTATAGCAGTGATGGAGAGGGTGACACCTACAACGAGGAAGACGAGGAGGATGAATCTCAGACAGGCTATTGGATCAAGTGCTGTCTAACC-------ATGTCCCAAT------CGCCACCGGCGTTGTTAAGAGCCCGTACGAATACCCCCAGTACTACCTGGTGGCGCCATGGGCATACGGCTGCCTGGCCGCGTACATGTTCTTCCTCATTATCACCGGCTTCCCTATCAACTTCCTCACTCTGTACGTCACCATCGAGCACAAGAAGCTGCGTACACCTCTCAACTACATTCTGCTGAACCTCGCCATTTCCGACCTCTTCATGGTGTTCGGTGGCTTCACCACGACGATGTACACGTCGTTGCATGGCTACTTTGTTTTTGGACGCATCGGCTGCAACCTCGAAGGCTTCTTCGCAACCCTGGGTGGTGAAATGGGCCTTTGGTCCTTGGTGGTGCTGGCCTTCGAGAGGTGGATGGTTGTCTGTAAGCCCGTGAGCAACTTCCGCTTCGGAGAGAACCACGCCATCATGGGGGTTGTCTTCACCTGGTTCATGGCCTGCACCTGCGCCGTACCTCCCCTGGTCGGCTGGTCCCGTTACATCCCCGAGGGCATGCAGTGCTCGTGCGGAGTCGACTATTACACTCCTGGCTACAACAATGAGTCCTTTGTCATCTACATGTTCCTTGTCCACTTCATTATTCCATTAATCGTCATATTCTTCTGCTACGGCCGTCTCGTCTGCACCGTCAAAGATGCCGCTGCCCAGCAGCAGGAGTCTGAGACCACCCAGAGGGCTGAGCGTGAGGTCACCCGCATGGTTGTCATCATGGTCATCGGCTTCTTGATTTGCTGGATCCCATATGCCAGCGTGGCCTGGTATATCTTCACCCACCAGGGAAGCGAATTTGGGCCTGTCTTCATGACCGTGCCAGCCTTCTTTGCCAAGAGTGCTGCTGTCTACAACCCATGCATCTACATCTGCATGAACAAGCAGTTCCGTTTCGCAGTGAGCCTGGCCAATGAGGAGGCAGTAAAGTTTCTGCTGCTTAGCAACTGCAACCCTAATTTGCCCAATATTCACGGAGCCACGCCCCTCCACCTGGCCGCTGAAAAGCGGCTGAAGGGAGTGTCTGAGATTCTCCTGAGCCGCAAGACGACAAATGTCAACGCCAAGGATGAGGACCAGTACACACCTCTGCACTTTGCAGCTCAGAACGGCGACGAGGCCCTGACCCGCTTACTCCTAGACCGCTGTGCTTTTATTAACGAAATAGACGCTCAGGGACGCACGCCGACGCATATCGCCTGCCACCACGGACAGGAGAATGTGGTGAGGGTCTTGCTAAGTCGTGGAGCTGACGTCCATGTAAAAGGTAAAGACGACTGGACGGCGCTACACCTGGCTGCCTGGAAAGGCCATTTGGGAATAGTGAAGCTCCTGGTGAAGCAGGCAGGTGCCGATGTTGATGGTCAGACATCGGACGGGCGCACTCCGCTCCATCTGGCGTCTCAAAGAGGCCAGTACCGGGTGGCACGGATCCTGGTGGAGCTCGGCGCTAACGTGCACCTGACCTCTGATGGCCTCCACAGTCCGCTTCACGTGGCTGCGGAAACCGGCTACTCTATCGAAATGGGCCCCCGGGGGCCTCAGTGGAAGGAGAGCCCTCAGCCCTTCACCTGTTCCGTTGAAGACCCCACCAAACAGACGAAGTTCAAGGGCATTAAGACGTACATTTCGTACCGTGTCACCCCCAGTCACACTGGCAGGCCGGTGTATCGCCGCTACAAGCACTTCGACTGGCTCTACAACAGACTACTACACAAATTCACCGTAATTTCCGTGCCGCACCTTCCCGAGAAACAAGCCACGGGACGATTCGAGGAAGACTTTATTGAGAAAAGGAAGAGGAGGCTTGTTTTATGGATGGACCACATGACCAGCCACCCCGTGCTGTCTCAGTACGAGGGTTTCGAACACTTCCTCATGTGTGGAGACGACAAACAGTGGAAGCTCGGGAAGAGGCGAGCGGAAAAGGACGAGATGGTCGGGGCTCATTTTATGCTCACCTTCCAGATTCCCAACGAGCACCAGGACCTTCAGGACGTGGAGGAGCGCATTGACTCCTTCAAGGTGTTCGGCAAAAAAATGGATGACAGTGTGATGCAGCTGACGCATGTCGCATCGGAACTGGTTCGCAAACATCTCGGAGGTTTCCGGAAGGAGTTCCAGAGGCTGGGAAACGCCTTCCAGTCCATCAGCCAGTCGTTCCTGCTGGACCCTCCGTACAGCTCGGATGCTCTGAGCAACGCCATCTCGAAGTCCCGCTTTCACCCTGGCGTCGGAGGCGCTCCTGGCACGGACCGCAGCGTCCCACTTAGTAACAGCTTGCTCTCCCCGCAACAAACCGAGGAGACCACGGCCTCCCCGCAGCGATGGTTTGTCACCCCTGCCAACAACCGACTGGACTTTGCAGCCTCGGCATACGATGCTGCTGATTTCGCCGGTAACGCGGCCACCCTTCTGTCGTACGCAGCTGCCGGTGTTAAAGCGCTGCCCCTGCCCGGCGCGGGATGCTCTAACAGACCCCTGGGGTATTACGGCGAGCCGCC-GGGTGGGGCACCCGCACGCCGCCGCAATATAAGTCCAGCTCCGTCCTGTCATGCTGGCCGTCCAACTCCGTAGGGAGCCGAAGTTACCTGGAGGACGGAGACGCCATCGCGCCCGAGAGGTCACCGCTAGGCGGGGCGGATGAGTCCAAACCTAAAGACATAGAAACCCCGTCCTCAATTAAGTCGATCGATTCGAGCGATTCTGGGATTTTTGAGCAAGCCAAGCGGAGGAGGATTTCGCCATCTGCCACGCCGGTTTCCGAGACATCGTCTCCATTAAAATCTCACGAACAGAAGAACCTCGCGAATGTGGAGGAAGTGACTGACCCAGATGTAGTGCTTCATAATTTGCTGAGAAATGCTTTGCTGAGTGTGCCAGGCTCAGAGCTGGTGAAAGTGCTGGGACTGTCCAACTATCACTGCAAGCTGCTGTCTCCCATCCTCACCCGCTATGGCATGGACAAACAGACAGGCACTGCCAAACTCTTGAAGGAAATGAACCAGGGAGAGATCTTCGACTGCTCGCTTCTTGGGGACCGGGCATTTCTAATCGAGCAAGAGCATGTGTCCACTGTTGGGTATGGACGGGACCGGTCAGGAAGCCTGATCTACCTGCATGACACTTTGGAGGAGATCAAGAAAGCAAACTTAAATAGAGAGTGTCTTATTCCTGTGCACGTGGACGGAGACGGACACTGCCTGGTCCACGCCGTGTCCAGGGCATTAGTTGGACGTGAGCTCTTCTGGCATGCCCTTCGAGAAAACCTAAAGCTCAATTTCAAACAGAACATAGACCGCTACAAAGCCCTTTTCCAGGACTTTATAGATGCCGCAGAATGGGAAGACATTATTAATGAGTGTGACCCGTTGTTTGTCCCTCCAGAAGGTGTTCCATTGGGCCTTAGGAATATTCACATTTTCGGCTTGGCGAATGTACTGCACAGACCCATAATCCTGTTGGACTCCCTGAGCGGTATGCGCAGCTCAGGCGATTACTCCGCCACCTTTTTGCCAGGCCTGCACTCAACAGGCGAAGTTACAGACAGAGAAGTGGCTTTAGGTATTAATCCGTTCGCCGACGGTATGGGCGCTTTCAAAATCAACCACAGCTCCCACGACCTCGGCGCCGCCTTCAACTCCACTCGGGACTTTCTCTTTCGCAATCGGGGCTTCGGAGACGCCACGAGCGCGCAGCACAGTCTGTTCGCCTCCGGAAGTTTCGCCGGACCACATGGACACTCTGATGCCGCTGGGCACCTGCTCTTCCCGGGACTGCACGAGCAAGCGGCCACGCACGCGTCCTCCAACGTAGTGAACAGTCAGATGCGCCTAGGCTTTTCCGGGGACATGTACGGCAGGGCCGAGCAATACGGTCACGTCGCGAGCCCCAGGTCCGAGCATTACGCCTCGACGCAGCTGCACGGCTATGGCCCCATGAACATGAATATGGCTGCCCATCACGGGGCAGGGGCCTTCTTTCGCTACATGAGACAGCCCATAAAGCAAGAGCTCATCTGCAAATGGGTCGAACCTGAGCAGCTGACGAATCCGAAAAAGTCCTGCAACAAAACTTTCAGCACCATGCACGAGCTCGTGACGCACCTGACCGTGGAGCACGTTGGGGGACCAGAGCAGTCGAATCACATTTGCTTTTGGGAAGAATGTTCCCGGGAAGGGAAACCGTTTAAAGCAAAGTATAAACTTGTGAATCATATCAGAGTGCACACCGGAGAGAAACCTTTTCCGTGTCCGTTCCCCGGCTGTGGA
>Danio_rerio
GCGCTCAATTGGGTGAACTACGACCTTGAGAGGAGGCACTGTCACCTTCCGGAGTTGCTCCGTACTGTGCGTTTGGCGCTCCTGCCTGCCATCTTCCTCATGGAAAATGTCTCAACGGAAGAGCTCATCATCGCACAGGCTAAAAGCAAAGAGCTGGTGGACGAGGCCATCCGATGCAAACTGCGCATCTTGCAAAATGACGGTGTTGTCAACAGTCCTTGTGCCCGGCCCCGCAAGACCAGTCATGCCCTTTTCCTGCTGGGCGGCCCCACATTTATGTGTGACAAGCTCTACCTGGTGGACCAGAAGGCCAAAGAGATCATTCCAAAGGCTGACATCCCCAGCCCACGCAAAGAGTTCAGCGCCTGCGCCATTGGCTGCAAAGTATACGTGACAGGTGGCCGAGGCTCTGAGAACGGTGTGTCCAAGGACGTTTGGGTGTACGATACATTACACGAGGAATGGTCCAAGGCAGCTCCGATGTTGATAGCTCGTTTCGGTCATGGCTCGGCAGAATTACGCCACTGCCTGTATGTCGTCGGAGGTCATACAGCTGCCACTGGCTGTCTGCCTGCATCACCAGCCATCTCGCCGTGCCACGAAAAGGCTCTGGTGAGCCGGGATCGCACGCTTCCATTAGTCGAAGAAATTGATCAGCGACACTTCGGGATCATCGATGGGAAAGTGCGACGTCTCATGTCCATACCCAAAGGGAACTCTGCCCTGCGTCGGGTCATGGAGGAAACCTACTATCATCATATTTACCACACCGTAGCCATCGAAGGCAACACGCTCACTCTGTCTGAGATCCGCCATATTATTGAGACCAGATACGCCGTGCCAGGAAAGAGTCTTCAGGAACAGAATGAGGCAATTGGAGTTGACGTTGCCATGAAGTACATCAACACCACCCTACTATCCCGGGATGGAGCAATCACAGTAAACGACATCCTAGAAATACACCGACGGGTCCTAGGCTACGCTGATCCCGTGGAAGCCGGCCGTTTTCGTGTTAACCAAGTGTTCGTGGGACATCACATCCCACCGCACCCACAGGACTTAGACAAACACATGCAGGAGCTGGTGCAGTGGCTGAACTCCGAGGAAACGCTTCATCTGCACCCGGTGGAGTTTGCCGCTCTGGCGCATTATAAACTTGTTTACGTTCATCCGTTCGTGGATGGGAACGGACGGACGTCACGATTGCTGATGAATTTAATACTAATGCAAGCTAGTTATCCTCCAATCACCATTCGGAAAGAGCAGAGGGCGGAGTATTACGCGGCGCTTGATACAGCCAATGAGGGCGATGATGACTACATTGTAGTTTTTAAACGTACCACGAACAGGCTCATCCTGAACGAGGCCGAGCTGCTTCTGGCTTTAGCTCAAGAGTTTCAGATGAGGACGGTCACTGTGTCTTTGGAGGAGCAGTCGTTTGATAACATCATCCAAATTATTAGCAGAGCAGCCATGCTGGTCAGCATGCACGGAGCCCAGATGATCACCTCCATGTTTTTGCCCCGTGGTGCAGCTGTGGTCGAACTCTTCCCTTATGGTGTGAACCCGGAACAGTACACTCCCTACAAAACCTTGGCCTCCTTACCTGGCATGGACTTACAGTATGTTGCCTGGAGAAATACCATGGAAGAGAACACTGTCACTTTCCCTGACCGCCCTTGGGATCAGGGTGGCATCGTTCATTTGGAGAAGGAGGAGCAAGAACGTATCCTTGCCAGCAAGGAGGTGCCAAGACATCTTTGTTGTCGTAATCCAGAATGGCTTTTTCGCATTTACCAGGACACCACTGTAGATCTTGCCTCTTTCCTGGACGTACTCAGAGATGGTCTGAAA---AAGCTTAACCTCAAAAAGGCTAAGGTGGCTAGCACTGTACATCCCGGTCGAGTCCGAGAGCCCAAGTGCCAGACTTCAGTGCAGGCCACCAATGAAGCAAAGCTCTCGGTTTCATGGCAGATCCCTTGGAACCTGAAGTACCTGAAGGTCAAAGAGGTGAAATATGAGGTGTGGATCCTCGCCACTTTCCTTAAACTGACCTCCCTGGGTTTTATCATCGGCGTCGGTGTGGTCGGAAACCTCCTGATATCCATCCTGCTGGTCAAAGACAAGAGCCTTCATCGAGCGCCCTACTACTTCCTGCTGGACCTCTGTGCTTCGGACATCCTCCGCTCTGCCATCTGCTTCCCCTTCGTCTTCACCTCTGTCAAGAATGGCTCAGCCTGGACGTACGGCACGTTGACCTGCAAAGTGATCGCCTTCTTGGGCGTGCTGTCCTGTTTCCACACTGCCTTCATGCTGTTCTGCGTTAGCGTGACGCGGTACCTGGCCATCGCCCACCATCGCTTTTACACCAAGCGGCTGACCTTCTGGACATGCCTGGCGGTGATATGCATGGTGTGGACCTTGTCGGTGGCCATGGCGTTCCCTCCGGTGTTGGACGTGGGCACGTACTCCTTCATCCGCGAGGAGGATCAGTGCACGTTCCAGCACCGCTCTTTCCGTGCCAATGACTCGTTGGGCTTCATGCTGCTCCTTGCACTCATCCTCCTGGCCACCCAGCTTGTCTACCTCAAGCTCATCTTTTTCGTACATGATCGCCGAAAGATGAAGCCGGTGCAGTTTGTGCCCGCTGTCAGCCAGAACTGGACCTTCCACGGGCCGGGGGCGAGTGGACAGGCTGCAGCGAACTGGCTGGCGGGATTCGGCCGGGGCCCCACACCTCCGACCCTGCTGGGCATCCGGCAGAACAGCAATGCGGCGGGCCGCAGGCGTCTGCTGGTGCTGGACGAGTTTAAAACTGAAAAGCGGATAAGCAGGATGTTCTACATCATTACCTTCTTCTTCCTGAGCCTGTGGGGACCCTATTTGGTGGCCTGCTACTGGAGAGTGTTCGCCCGAGGCCCAGTGATCCCGGGTGGCTACCTGACGGCGGCCGTGTGGATGAGCTTTGCTCAAGCAGGAGTCAACCCCTTCATCTGCATCTTCTCCAACCGAGTACACGAAAGTATTGAGCAGCTTTTCTACTCAGTTGAAAATAAGCTTGGCTCACGCTTTGTCTTTCGGGCACTGGGCTACATCACAATGGCACGGGCAGGCCTGACTGAGCTGGAGCTAGAGGATATCTTATCTTTAGATAACAGTGTCCTAGGGGACATCATGGTGAGCTCTAATCTCAAAAGCCCACTGCGTATTTCCTATGATTTCATAGCTCGGCTAAAAGAAGAACTTGAAGGTTATTTAGTGGAGCGTCAGGTCCATAATGTAACACTAATGGTGTGGGCAAATCGGCATCTACATCTCATAGCACAGAAGCTGTACCTCAGTAACGAAGAAGACGTGCATCAAATGCATAGCCTTTTGGCTGAGTACTTTCTTGGGGCATGGGCAGGTGGCAGAAAGAAAATATTCCACTGCGACAATAATCACTTT---GCCTCATTGAATATCTCTCAGCATCGAAATCATGACAAAGCTTCTGCTGACAAGCACTCATATGACAGACAGACACCTGAGCAACCCTGGGTGTTCCAATGTAATCTGCTGGAGCCGGACATCTTCTTTGTCAACCACCGTAAGATGACAGAGCTCACATACCACTTGACAAGGAGCGGCCGCACAGATGATCTCATGTATGGTGTCATCATGAACTTCAGTTGGCTCTACACTATGATAAAGATAGGGCAATTTGACAAGGCCCTGTCTGACATTGACCTAGCCTACAGCTATACGCAAGAAAAGGAGCTAAAGTTTCTTGCAACTACACTCCGCAGTATAAAGCTTAAAGTGACAAAGAATCCAGCATCACTGTCTGCTGAACTACAGCAAAGGCTCCTTCCAGTGGTCACATCCCTTCCTAAACTCAGACACCTCCTGCTTGAGTGTGACAAGGACGGCCCTAAATACACTGTAAACACTAAGAGGGTCATCCAGTATTTTGCTAGCATCGCTGCCGCTGGGGGAAAAAAGGACTCGAGCAAGGGAACGTTGGAGGATCAGATTATTCAAGCTAACCCTGCGCTGGAGGCTTTCGGCAATGCGAAAACGCTCCGAAACGACAACTCGTCTCGCTTCGGGAAATTCATCCGCATTCATTTCGGGACGAGCGGAAAACTGTCATCGGCTGATATCGAAACGTACCTGTTGGAGAAGTCAAGAGTGACCTTCCAGCTGAAGTCTGAGAGAAACTACCATATCTTCTTCCAGATATTATCCAACGAGAAGCCCGAGCTTCTGGACATGCTATTGATCACCAATAATCCATACGACTACTCGTACATCTCACAAGGAGAAGTGACCGTCTCATCTATCAATGATAATGAGGAGCTGATAGCGACCGATAAGGCTTTTGATGTGCTTGGCTTCACGTCTGAGGAGAAGATGGGAGTCTATAAGCTGACCGGCGCTATCATGCATTACGGAAACATGAAATTCAAGCAGAAGCAGCGCGAGGAGCAGGCCGAGCCCGACGGCACTGAAGACGCAGATAAAGCAGCTTATCTAATGGGGCTGAACTCTGCCGACCTGCTCAAAGGACTCTGCCATCCAAGGGTTAAGGTGGGCAATGAATATGTTACAAAAGGACAAAGTGTGGACCAGGTGTATTACTCAATCGGCGCACTGGTCGACCCTGAACTTCGTCCGTCATTGTTCGAGCACAAGTTTCTACCCTATGCTCTGCTGGCCTTCGCAGGCATCATGTACATACCTGCTCTGGGATGGGAGTTCATGGCCTCCACTCGCCTCACCTCTGAGCTAAACTTTCTCCTTCAAGAGATCGACAACTGCTACCACAGGGCGGCAGAGGGCAGGGCGCCCAAGATCGAGAAGCAAATCCAATCCAAAGGGCCTGGAATTACCGAGCGCGAGCGACGGGAGATCATTGAAAATGCTGAGAAGGAGAAAAGTCCCGAGCAGAACCTGTTTGAGAAGTATCTTGAGCGCCGAGGGCAGAGTAACTTTCTTGCTAAGCTATACCTGGCGAGACATTTAGCCATTATCTGCCTCAGCTCAATACCTATAACATACCTGAGCGCCTACTATGCCCGTCAGAGGCAGAATGAGTTTACTTGTGCACTTGGCGGGCCGCCAGACACAAGTAGCATTCCTGAACTGAGGCTGAATGTGAACTGTAAGCTACCAGCCGTGCAACTCCAGCGCATCATGGCCGCGGTGGACATTGCTTTGCTGTGCACCATGAACCTCATTATCCTTTTGAACTTGCTGCATTTGTTTGTAGTGCGCAAGTCCAATTTTGTCTTTGACAAGCTACACAAAGTCGGCATTAAAACACGCCGGCGCTGGCAGAAGTCACCGTTTTGTGACATTAACATTCTGGCCATGTTCTGTAATGAGAATCGAGACCACATTAAGTCTCTCAACAGACTGGATTTTATCACCCTGCAGACTCACGACCCCAACAAAGAGGCCTTTAAGTGCGAAGAGTGTGGCAAACACTATAACACAAAGCTGGGCTACAAGCGCCACATGGCCATGCACTCAGCCACCGCTGGTGATCTTACCTGTAAGGTGTGCTTGCAAAGCTACGAGAGCACGCCAGCACTCTTGGAGCACCTCAAGAGCCACTCGGGCAAGTCTTCAGGTGGTGCCAAGGAGAAGAAACACCCCTGTGATCACTGTGATCGTCGGTTTTACACACGGAAGGATGTCCGCCGACACATGGTGGTACACACGGGTCGCAAAGACTTCCTGTGCCAGTACTGTGCCCAGCGTTTTGGGCGGAAGGACCATCTGACACGACATGTCAAGAAGAGCCACTCGCAAGAGCTGCTGAAAATCAAGACAGAACCTCCAGATATGTTGGGTATACTTGGGTCTGGTTCTCCACCGTGTGCTGTGAAAGAAGAAATAAGCCCTATGATGTGTAGCATGGGACCTACCAAGGACTCAATGATGGCAAAGCCTTTCCACGGTGCCACCCCTTTTCCCATGGGTATGTACAACCCTCATCATCTCCAGGCCATGTCCAATCCAGGTGTGGGTCAC---CATCATTCATTGGTCCCAGGGTCGTTACCTACTGCCATGGGGATGGGCTGCCATATGCTGATTTATGCCTCGTTTTCGTTCATGGGATGTTTACAAATCAGCGACGGCTCGAACATAATTAACCTGCTAGCTAGCAATTCGCCCAGTGTGTCGTTTGCCCTGACCCAGCAGAAATACTTCAGCAACTACAGTCCTGTGATTGGGTTTTACATCTACGAACCCATCGAATATTGGAACTCCACAGTACAGGAGCACCTCAAGACACTGGGACAGGGCTTTAATAAGATTTCCTGGATCGATAATTACTTTCACTTTCTGAGGGTTGTGAATATTAGCGCGTCCACCAAAAGTGACTTCATTAGCATCCTTAAAACTTCTTTCCTGAGGAGCCCAGAATATCAACACTTTGTGGACGACATCATTTTCTCCAAAAACGGA------GCCGAGTATGACATTATTGCATCCAAGATGTACTTGGTGGCCAGAACGACCGAAAAAACCAGGGAGGAGGTCGTGGAGCTGCTGGAGAGACTTCGACCCCTCTCCCTTATAAACAGCATCAAGTTCATCGTTTTCAACCCAACGTTTGTGTTCATGGACCGCTACAGTTCCTCCATCATCTCTCCAATCCTGACGTCAGGTTTCAGCGTGCTCACCATTCTCATCCTCACCTTCTTCCTGGTCATCAACCCGCTGGGGAACTTCTGGTTGATCCTGACCGTCACCTCCGTGGAGTTGGGCGTCTTGGGTCTTATATTCCAGCCCCTGCACACTCTGCGTAATGCAGAGAAAGAGCTTCTCCCTGGGTTCCACCAATTTGAGTGGCAGCCTGCTTTGAAGAACGTTTCGACCTCCTGGGATGTGGGCATCATTGATGGCCTCTCTGGTTGGACAGTCTCTGTTGATGACGTCCCAGCAGACACCATCTCCAGACGATTTCGTTATGATGTGGCATTGGTTTCTGCATTAAAAGACCTTGAGGAGGACATAATGGAAGGACTAAGAGAGAGGGCGCTGGATGACAGCATGTGCACTTCTGGCTTTACTGTGGTGGTCAAAGAATCATGTGATGGTATGGGAGACGTCAGCGAGAAGCACGGATCTGGTCCCGCAGTTCCTGAGAAGGCAGTAAGGTTTTCCTTCACAATTATGTCCATCTCTATTCGACTTGAAGGGGAGGACGATGGCATCACCATCTTCCAGGAACAAAAGCCCAACTCTGAACTCTCCTGTAGACCTCTGTGTCTCATGTTTGTGGACGAGTCTGACCATGAGACCCTGACAGCCATCTTGGGACCTGTGGTAGCAGAACGGAAAGCCATGATGGAAAGTCGGCTCATCATTTCTGTTGGTGGTCTGCTACGCTCTTTTAGGTTCTTCTTCCGGGGCACAGGCTATGATGAGAAGATGGTCCGTGAAATGGAAGGCCTGGAAGCATCGGGCTCTACTTATATATGCACACTTTGTGACTCAACACGTGCTGAAGCCTCTCAAAACATGGTGCTGCATTCCATCACACGCAGCCATGATGAAAATCTCGAGCGCTATGAGATCTGGAGGAAAAATCCCTTCTCAGAGTCAGCAGACGAACTGCGTGACCGAGTCAAAGGTGTTTCTGCTAAGCCTTTCATGGAAACCCAGCCTACTCTGGATGCACTGCACTGTGATATTGGCAATGCGACTGAATTCTACAAAATCTTTCAGGATGAGATTGGAGAAGTCTACCAGAAGCCCAATCCGAGTCGAGAGGAGCGCCGCCGTTGGCGGTCAACCCTGGACAAGCAACTAAGAAAGAAAATGAAACTCAAGCCTGTGATGAGGATGAATGGAAACTATGCTCGTCGGCTGATGACACGTGAAGCGGTGGAGGCTGTTTGTGAGCTGGTTCCTTCTGCAGAACGACGTGAGGCTCTATTGAAACTGATGGACCTCTACTTGCAGATGAAGCCTGTATGGCGGTCAACTTGTCCCTCCAGAGACTGCCCTGACCAACTCTGTCAATACAGCTACAACTCTCAGCAATTTGCTGACCTTCTATCCTCCATGTTTAAGTATCGATATGATGGAAAAATCACCAACTACCTCCACAAGACCTTGGCCCATGTTCCTGAAATCGTTGAAAGAGACGGGTCTATCGGAGCATGGGCCAGTGAAGGGAATGAATCTGGGAACAAGCTCTTCAGGCGTTTTCGGAAGATGAATGCAAGGCAGAAAGGAGAACTTAAACTGCGTGCCATTTCATTTTCCAACAACTCCAGTTATCTCCCTCCCCTCCGATGTCCTGCGATAGCTCACTTCGAGGCTCAAGACGGCAAACCTGAATGTTACCTCATTCATGGCGGCCGAACACCCAACAACGAGCTGTCCTCCAGTCTCTACATGTTGAGCGTAGACAGCAGAGGCTGCAATCGTAAAGTCACATTGCGTTGTGAAGAAAAAGAGCTAGTTGGAGATGTCCCTAGTGCTCGATATGGCCATACCCTCAGTGTGATAAATAGCCGAGGGAAAACTGCATGCGTTCTGTTTGGTGGCAGATCTTATATGCCCCCAACCGAAAGGACCACGCAGAACTGGAACAGTGTAGTGGACTGTCCGCCTCAAGTCTACCTTATTGACCTAGAGTTTGGCTGCTGTACGGCTCACACCCTCCCCGAGCTAACAGATGGCCAGTCATTTCATGTAGCCCTAGCTAGACAGGATTGTGTCTACTTCCTAGGTGGTCACATCCTCAGCTCCGACTGCCGACCCTCTCGTTTGATCCGTCTCCATGTGGAGCTTCTCCTTGGAAGCCCTGTCCTTACCTGCACCATTCTTCACGAAGGTCTCACAATCACCAGTGCCATAGCCTCCCCTATTGGCT---ATCATGAGTACATCATTTTCGGCGGATACCAATCTGAGACTCAGAAGCGCATGGAGTGCACCTACGTTGGCCTGGATGATGTGGGAGTCCATATGGAGTCTCGCGAACCTCCACAGTGGACCAGCGAGATCAGCCACAGTCGTACTTGGTTTGGTGGCAGCTTGGGCAAAGGAACTGCTCTAGTTGCAATTCCTTCAGAAGGAAACCCGACCCCGCCAGAAGCCTACCATTTCTACCAAGTGAGCTTCCAGAAGGAACAAGATGGAGAACAGGGAGGCAGCCAGGAGTCCACTGATTTCGAGGACTCTGCACCTTTGGAAGACTCTGAGGAGCTGTACTTTGGCCGAGAGCCTCACGAGCTGGAGTATAGCAGCGATGTAGAGGGCGACACCTATAACGAGGAAGATGAGGAGGATGAATCTCAGACAGGCTACTGGATCAAGTGCTGCCTGTCCGCATTCTACGTGCCTATGTCCAATGCCACCGGGGTAGTCCGGAGCCCATACGAATACCCACAGTACTACCTGGTGGCGCCCTGGGCATATGGCTTGCTGGCGGCCTACATGTTCTTCCTCATCATCACCGGCTTCCCCGTCAACTTCCTCACGCTGTACGTCACCATCGAGCACAAGAAGCTGCGCACACCCCTCAACTACATCCTGCTGAACCTGGCCATTGCCGACCTCTTCATGGTGTTCGGCGGCTTCACCACCACCATGTACACCTCCTTGCACGGCTACTTCGTGTTCGGCCGCCTGGGCTGCAACCTGGAGGGCTTCTTTGCCACCCTGGGCGGTGAGATGGGGCTATGGTCGCTTGTAGTACTGGCCATTGAGCGCTGGATGGTGGTCTGCAAACCGGTCAGCAACTTCCGTTTCGGGGAGAACCATGCCATCATGGGGGTGGCCTTCACCTGGGTCATGGCCTGCTCCTGTGCCGTGCCGCCACTGGTGGGCTGGTCGCGTTACATCCCCGAGGGCATGCAGTGCTCCTGCGGCGTCGACTACTACACCCCCGGTGTCAACAACGAGTCCTTCGTCATCTACATGTTCATCGTGCACTTCTTCATCCCACTGATAGTCATCTTCTTCTGCTATGGCCGGCTGGTGTGCACTGTGAAGGAGGCGGCAGCGCAGCAGCAGGAGTCCGAGACCACACAGCGGGCCGAGCGCGAGGTCACCCGCATGGTCATCATCATGGTCATCGCCTTCCTCATCTGCTGGTTGCCCTACGCCGGCGTGGCCTGGTACATCTTCACCCACCAGGGCAGCGAGTTCGGGCCCGTCTTCATGACCCTGCCCGCCTTCTTCGCCAAGACGTCCGCCGTCTACAACCCCTGCATCTACATCTGCATGAACAAGCAGTTCCGTTACGCTGTCAGTCTGGCCAACGAGGAAGCGGTCAAGTTCCTGCTGCTTAGCAACTGCAACCCCAACCTGGCTAATGCTCAGGGAGCCACGCCCCTCCACCAGGCTGCCGAAAAGCGTCTGAAGGGAGTGTCCGAGATCCTCCTGAGCCGCAAAACCACCAATGTAAACGCCAAAGACGAGGACCAGTACACACCTCTGCACTTCGCAGCACAAAACGGCGACGAGGCTCTAACCCGTTTACTCCTAGACCGCAGCGCTTCCATCAACGAAACAGACGCTCAGGGCCGCACACCAACACACATCGCCTGCCATCACGGACAGGAGAACGTGGTGAGGGTCCTGCTGAGTCGAGGAGCAGATGTCCACGTGAAGGGGAAAGACGACTGGACGGCGCTGCATCTAGCCGCATGGAAGGGTCATCTGGGCATCGTCAAGCTCCTGGTGAAGCAGGCTGGTGCTGATGTTGATGGTCAGACATCAGACGGACGCTCTCCGCTTCATCTAGCATCCCAGAGAGGTCAGTATCGGGTCGCACGAATCCTAGTGGAGCTGGGTGCTAATGTACATCTCACCTCCGACGACCTCTACGCTCCACTTCATGTGGCTGCGGAAACCGGGTACTCTATTGAAATGGGCCCGAGGGGCCCACAATGGATGGATAACCCTCGTCCGTTCTCCTGTTCCATTGAAGACCCAACAAAACAAACCAAATTCAAAGGCATTAAGACGTACATCTCATACCGTGTGACCCCTAGTCACACCGGACGGCCTGTATACCGACGTTACAAGCACTTTGACTGGCTCTACAACAGACTACTACACAAATTCACAGTCATCTCCGTACCGCACCTTCCAGAAAAACAAGCCACAGGACGATTCGAAGAAGACTTCATCGAGAAGCGAAAGAGGAGGCTTATTTTATGGATGGACCACATGACTAGCCATCCCGTGCTGTCTCAGTATGAAGGTTTCGAACACTTTCTGATGTGCGGAGATGATAAACAGTGGAAGCTCGGGAAGAGGAGAGCAGAGAAGGATGAGATGGTCGGCGCTCATTTCATGCTAACCTTCCAGATCCCCAATGAGCATCAGGACCTTCAGGATGTTGAGGAGCGCATCGACTCCTTTAAATCGTTCGCTAAAAAGATGGATGACAGCGTGATGCAGCTTACAAATGTCGCATCGGAATTAGTTCGCAAACACCTTGGAGGATTCAGGAAGGAGTTTCAGAGGCTGGGAAATGGGTTTCAGTCCATTAGCCAATCGTTCCTGTTGGATCCCCCTTATAGTTCGGACGCTCTGAGCAATGCCATCTCAAAGTCCCGCTTTCACCCTGGCGTCGGAGGCGCTCCTGGCACGGACCGCAGCGTCCCACTTAGTAACAGCTTGCTCTCCCCGCAACAAACCGAGGAGACCACGGCCTCCCCGCAGCGATGGTTTGTCACCCCTGCCAACAACCGACTGGACTTTGCCGCCTCGGCATACGATGCTGCTGATTTCGCCGGTAACGCGGCCACCCTTCTGTCGTACGCAGCTGCCGGAGTTAAAGCGCTGCCCCTGCCCGGTGCGGGATGCTCCAACAGACCTCTGGGGTATTACGGCGAGCCGCCGGGGTGGGGCACCCGCACACCACCGCAATATAAATCCAGCTCTGTTCTGTCTTGCTGGCCGTCCAACTCCGTAGGGAGCAGAAGCTACCTGGAGGACGGAGACCCCATTGCGCCCGAGAGGTCACCGCTAGGCGGGGCGGATGAGTCCAAACCTAAAGACATAGAAACCCCGTCCTCAATTAAGTCGATCGATTCGAGCGATTCTGGGATTTTTGAGCAAGCCAAGCGGAGGAGGATTTCGCCATCTGCCACGCCGGTTTCCGAGACGTCGTCTCCATTAAAATCTCACGAGCAGAAGAATCTCGCCAATGTGGAGGAAGTGACTAACCCTGATGTAGTGCTTCATAATTTGCTGAGAAATGCTTTGCTGGGTGTGCCAGGCTCAGAGCTGGTGAAAGTGATGGGACTGTCCAACTACCACTGCAAGCTGCTGTCACCCATCCTCACCCGCTATGGCATGGACAAACAGACAGGCACTGCCAAACTCTTGAAGGAAATGAATCAGGGAGACATCTTTGACTGCTCGCTGCTTGGGGACCGTGCATTTCTCATCGAGCAAGAGCATGTGTCCACTGTTGGGTATGGACGGGACCGGTCAGGGAGCTTGATCTACTTGCATGACACTTTGGAGGAGATCAAGAAAGCGAACGGTAATAGAGAGTGTCTTATTCCTGTGCATGTGGACGGAGATGGACACTGCCTGGTCCACGCCGTGTCCAGGGCGTTAGTTGGGCGCGAGCTTTTCTGGCACGCTCTTCGGGAAAACCTTAAACTCCATTTCAAGCAGAACCTCGACCGCTACAAAGCTCTTTTCCAGGACTTCATAGATGCTGCAGAATGGGAAGACATCATCAATGAGTGTGACCCGTTGTTTGTCCCTCCAGAAGGCGTTCCACTGGGCCTGCGTAACATTCACATATTTGGCCTGGCCAATGTACTTCACAGACCTGTAATCCTTTTGGACTCGCTGAGCGGTATGCGAAGCTCCGGTGATTACTCCGCCACTTTCCTACCAGGCCTTCACTCAACAGGCGAAGTTACAGACAGAGAAGTGGCTTTGGGTATCAATCCGTTCGCCGACGGTATGGGCGCTTTTAAAATCAACCACAGCTCCCACGATCTCGGCGCCGCCTTCAACTCCACTCGGGACTTTCTTTTTCGCAATCGGGGCTTCGGGGACGCCACGAGCGCGCAACACAGTCTATTCGCCTCCGGAAGTTTCGCCGGGCCACATGGACACTCTGACGCCGCTGGGCACCTGCTCTTCCCGGGACTGCACGAGCAAGCGGCCACGCACGCGTCCTCCAACGTGGTAAACAGTCAGATGCGCCTGGGCTTTTCAGGGGACATGTACGGCAGGGCCGAGCAATACGGTCATGTCGCGAGTCCCAGGTCCGAGCACTACGCTTCGACTCAGTTGCACGGCTATGGCCCCATGAACATGAATATGGCTGCCCACCACGGGGCAGGGGCCTTCTTTCGGTACATGAGACAGCCCATAAAGCAAGAGCTCATCTGCAAATGGATCGAACCAGAGCAGCTGACGAATCCGAAAAAGTCCTGCAACAAAACTTTCAGCACTATGCACGAGCTTGTGACCCATCTGACTGTAGAGCACGTTGGGGGACCAGAGCAGTCGAATCACATTTGCTTTTGGGAAGAGTGCGGCCGGGAAGGGAAACCGTTTAAAGCAAAATATAAACTTGTGAATCATATCAGAGTTCACACGGGAGAGAAACCGTTTCCGTGTCCATTCCCCGGCTGTGGA
>Dicentrarchus_labrax
GCCCTCAACTGGATCAACTATGACCTAGAAAAGAGGCACTGTCACCTTCCAGACCTCCTGAGAACAGTCCGTCTGGCCCTACTGCCTGCCATCTTTCTCATGGAGAACGTTTCTACAGAAGAGTTGATCAACGCCCAGGCCAAGAGCAAGGAGCTGGTGGATGAAGCTATCCGCTGTAAGCTGAAGATCCTGCAGAATGATGGCGTTGTTAACAGCCCGTGTGCTCGACCGAGAAAAACCAGCCACGCCCTCTTTCTTCTGGGTGGGCAGACTTTCATGTGTGACAAGTTGTATCTGGTGGATCAGAAAGCCAAAGAGATAATCCCCAAGGCAGACATTCCCAGCCCCAGGAAGGAGTTCAGCGCCTGCGCCATTGGCTGTAAGGTGTACATCACCGGTGGAAGAGGCTCAGAGAATGGTGTGTCCAAAGATGTATGGGTCTATGACACCGTCCATGAGGAATGGTCGAAGGCGGCACCCATGCTCATTGCTAGGTTTGGCCATGGCTCTGCAGAGCTGAAGCACTGCCTGTACGTAGTAGGAGGTCACACCGCAGCAACTGGCTGCCTCCCAGCCTCTCCGACCATCTCGCCGTGTAACGAGAGAGCTCTGGTCAGCCGAGACCGAACCCTTCCCTTGGTGGAGGAGATCGACCAGCGTTATTTTGGCATCATTGACAGCAAAGTGCGCCGGCTTATGTCCATTCCTAAGGGCAACTCTGCGCTCCGACGAGTGATGGAGGAAACCTATTACCACCACATCTACCACACGGTGGCCATCGAAGGCAGCACGCTCACTCTATCTGAGATCCGGCACATCATTGAGACGCGTTACGCCGTCCCTGGGAAGAGCCTGCAGGAGCAGAACGAGGCCATCGGTGTGGATGCAGCCATGAAGTACATCAACACCACGCTGTTGTCCAGAACGGGGACCATCACGGTCAGCGACATCCTGGAGATCCACCGGCGGGTGCTCGGCTACGTGGACCCCGTGGAGGGCGGGAGGCTGCGCACCAGCCAGGTGTTTGTGGGCCACCACATCCCACCCCACCCTCAGGACCTGCAGAGACACATGCAGGAGCTGGTTCAGTGGCTCAACTCTGAGGAGGCCCTGCAGCTGCACCCTGTGGAGTACGCAGCCCTCGCCCACTACAAACTGGTGTATGTGCACCCATTCGTAGACGGCAACGGACGCACCTCACGGCTGCTCATGAACCTTGTGCTCATGCAGGCGCGATACCCACCCATCACTATCCGCAAAGAACAAAGGTCCGAGTATTACGCAGCTCTAGACACAGCCAATGAGGGTAAGGATGAATACATTGTCGTGTTTAGTCGTTCGACAACAAGGCTGATACTGAATGAAGCAGAGCTAATCATGGCGCTGGCCCAGGAGTTCCAGATGAGAGTGGTCACAGTATCTATGGAGGAGCAGTCTTTCCCCAGTATCGTCCAGGTGATAAGCGGTGCCACCATGTTAGTCAGCATGCATGGAGCTCAGCTTATCACCTCACTCTTCCTCCCCAGGGGAGCTGCTGTGGTAGAACTATTCCCCTTTGCTGTGAACCCAGAGCAGTACACCCCATATAAAACCCTTGCCTCCCTTCCAGGCATGGACCTTCACTATGTCTCCTGGAGGAACACTAAGGAGGAGAACACCATCAGCCATCCAGACAGACCCTGGGAACAAGGGGGCATCGCTCACTTGGAGAAGGAGGAACAAGAGCGAATACTGGCGAGCAAAGATGTCCCCAGGCACCTGTGCTGCCGCAACCCAGAGTGGCTCTTCCGGATCTACCAGGACACTTTGGTGGACATCCCTTCTTTCCTTGAGGTCCTCAAAGAGGGCATTAAGACAAAGCCCAGCTTGAAGAAATCAAAGCCAGCCAGCACAGTCCACCCGGGCCGGGTCAGAGAACCCCACTGTCACACCTCAGTACAAACCACTAATGAGGCTAAACTCACAGTCTCCTGGCAGATCCCGTGGAATCTGAAATACCTGAAGGTGAGAGAGGTGAAGTACGAGGTGTGGATCCTCGCCACGTTCCTCAAACTGACCTCTCTGGGTTTCATCATTGGAGTCGGTGTGGTTGGAAACCTCCTGATCTCCATCCTGCTGGTCAAAGACAAGAGCCTACACCGAGCGCCCTACTATTTCCTGCTGGACCTGTGCGCCTCTGATATCCTGCGCTCTGCCATCTGCTTCCCCTTTGTCTTCACCTCAGTCAAGAATGGATCTGCATGGACCTATGGCACGCTAACCTGCAAAGTGATCGCCTTCCTGGGTGTGCTCTCCTGTTTCCACACAGCGTTTATGCTATTCTGTGTCAGTGTCACACGTTACCTGGCCATCGCACACCACCGTTTCTACACCAAGAGGCTGACCTTCTGGACCTGTCTAGCTGTCATCTGCATGGTGTGGACGTTGTCAGTGGCAATGGCTTTCCCACCGGTGCTGGACGTAGGGACGTACTCTTTTATCCGGGAGGAGGACCAGTGCACGTTCCAGCACCGTTCCTTCAGGGCGAATGATTCGCTGGGCTTCATGCTCCTGTTGGCTCTCATCCTCCTGGCCACACAGCTGGTTTACCTCAAGCTCATCTTTTTCGTCCATGATCGTCGAAAGATGAAGCCTGTCCAGTTCGTGCCTGCTGTCAGCCAGAACTGGACCTTCCACGGGCCAGGCGCCAGCGGGCAGGCGGCGGCCAACTGGCTGGCTGGATTCGGCCGAGGCCCCACCCCGCCTACCTTGCTTGGCATCCGGCAGAACAGCAACGCAGCTGGCCGCAGGCGTCTACTGGTATTGGATGAATTCAAAACAGAGAAGAGGATTAGTAGGATGTTCTACATCATGACGTTTTTCTTCCTGGCACTGTGGGGGCCCTATCTGGTCGCCTGCTACTGGCGGGTGTTTGCAAGGGGCCCTGTGGTCCCTGGGGGCTACCTGACGGCAGCTGTGTGGATGAGCTTTGCCCAGGCTGGGGTCAATCCTTTCATCTGCATCTTCTCCAACAGGGTGCATGAAAGCATAGAACAGCTCTTCTACTCAGTGGAGAACAAGTTGGGCCAACGATTTGTCTTCAGAGCTCTAGGTTATATCACCATGGCCAAGGCTGGGCTAACTGAGGTTGAGCTGGAAGATATTCTGTCCCTTGATAATATAGTTCTTGGTGATGTTATTGTGGCAACGTACCTCAAAAACCCCTTGAGGATCTCTTACGATTTGGTTGCAAAGCTCAAAGAGGAGCTGGATGGTTATCTGGTGGAACGTCAGGTTCGTAACGTCACCTTGATGGTTTGGGCCAACCGACACCTGCATCTCATTGCCCAGAAGCTGTATCTTAGCAATGAGGAGGACGTCCATCAAATGCACAGCCTCCTAGCTGAGTACTTCCTGGGGGCATGGTCAGGAGGCAGGAAGAAGATCTTCACTTACGATAACAACCATTTC---ACGTCCCTGAATATATCTCATCACAAAAACCATGAAAAAACGTCCTCCGACAAGTACTCATATGACCGACAGACTCCAGAGCAGCCTTGGGTGTTCCAGTGCAACCTTTTGGAGCCTGACATTTTCTTTGTCAACCACAGGAAGATGACAGAGCTGGTGTACCACCTCACCAGGAGTGGGCGCACTGATGACCTCATGTTCGGTGTCATCATGAACTTCAGCTGGCTGTACACAATGATCAAGATTGGCCAGTTTGAAAAGGCTGTAACAGACATTGACCTAGCTTACAGCTACACCCAAGAAAAAGAACTGAAGTTCCTGGCCACCACTCTCCGTAGCATAAAGGTAAAAGTGCTGAAGAACCCAGCATCGCTGTCCGCAGAAATTCAGCAAAGGCTGCTGCCAGTTGTCACCTCACTACCTAAGCTCAGACACCTCCTCCTGGAGTGTGACAAAGATGGCCCGAAGTACACTGTGAACACCAAAAGAGTCATTCAGTACTTTGCCAGCATCGCTGCAGTCGCCATCAAAAAAGACACCAGCAAGGGAACACTGGAGGATCAAATCATCCAGGCGAACCCTGCGTTGGAGGCCTTTGGCAATGCCAAAACGTTGAGAAACGACAACTCGTCTCGTTTTGGAAAATTCATCCGAATTCACTTCGGTACGAGTGGCAAGCTGTCGTCTGCTGACATCGAGACGTACCTGCTGGAGAAGTCACGTGTCACCTTTCAGCTCAAGGCTGAGAGGAACTACCACATCTTCTACCAGATCCTGTCCAATCAGAAGCCAGAGCTGCTGGATATGCTGTTGATCACCAATAACCCGTACGACTACTCCTACATCTCCCAAGGAGAGGTTACAGTCGCCTCCATCAATGACTCAGAGGAGCTGATGGCCACTGACAGTGCCTTCGATGTCCTCGGCTTCACTCCAGATGAGAAGATGGGTGTCTATAAACTGACGGGCGCCATCATGCACTACGGCAATATGAAGTTCAAACAGAAGCAGCGTGAGGAGCAGGCAGAGCCAGATGGTACGGAGGCTGCGGATAAAACGGCTTACCTAATGGGGCTGAACTCTGCTGACCTTATCAAAGGACTGTGCCATCCCAGAGTCAAGGTAGGAAATGAATACGTCACCAAAGGCCAAAGTGTGGACCAAGTCTACTACGCCCTTGGTGCTCTGGTGGAGTCTCACCTTTGGCCTTCACTATTTGAACACAAGTTCCTGCCCTACGCCCTGCTGGCCTTTGCTGGAATCATGTACATTCCTGCTTTGGGCTGGGAGTTCATGGCCTCTACACGGCTCACTTCAGAGCTCAATTTCCTGCTTCAAGAGATAGATAACTGCTATCATCGTGCTGCTGAGGGCCGAGCCCCAAAGATCGAGAAGCAGATCCAATCCAAAGGACCTGGCATAACTGAGCAGGAGAGGAGGGAGATCATAGAGAATGCAGAGAAGGAGAAAAGCCCCGAGCAGAACTTGTTTGAGAAATATTTGGAGAGACGAGGTCAAAGTAACTTTCTGGCTAAGCTTTACCTGGCACGCCACCTGGCGATAATCTGCCTCAGTTCCATCCCCATTTCCTACCTGAGCGCCTACTATGCCCGCCAAAGGCAAAATGAGTTCACCTGTGCGCTGGGTGAACCCCCAGACATTAGCAGCTATGCAGAGCTGAAGCTCAGGGTCAACTGTAAGCTGCCTGCAGTGCAGCTACAGCGCATCATGGCAGCAGTAGATATTTCTCTGCTTTGCACCATGAACCTTATCATCCTGGTTAATTTGTTGCACTTGTTTGTGGTGCGGAAGTCCAACTTTGTATTTGATAAACTGCATAAAGTTGGTATTAAAACACGGCGTCGCTGGCAGAAGTCCCAGTTCTGTGATATCAACATACTGGCCATGTTCTGCAATGAGAACAGGGACCACATCAAGTCACTCAACAGGCTGGACTTCATCACCCTGCAGACACATGACCCCAACAAGGAGGCCTTCAAGTGTGAGGAGTGTGGGAAGCACTACAACACCAAGCTGGGATATAAGCGCCATGTGGCCATGCACTCTGCCACAGCAGGGGATCTTACCTGCAAGGTGTGCATGCAGACGTACGAGAGCACGCCTGTGCTCTTGGAGCACCTCAAGAGCCACTCCGGAAAGTCTTCAGGAGGCACCAAGGAGAAGAAACACCCGTGCGACCACTGTGACCGCCGTTTCTACACACGGAAGGATGTGAGACGGCACATGGTGGTCCACACAGGCCGAAAGGACTTCCTGTGCCAGTACTGTGCCCAGCGCTTCGGCAGGAAGGATCATCTGACACGCCATGTGAAGAAGAGCCACTCGCAGGAGCTGCTGAAGATCAAGACAGAGCCTCCTGATATGTTAGGTCTTTTAGCTTCCGGGTCACCACCTTGCTCTGTGAAGGAGGAGCTCAGCCCCATGATGTGCAGCATGGGTCCCAACAAAGACCCCATGATGGGCAAACCGTTCCCTAGTGGGGCCCCTTTTCCGATGGGCATGTACAACCCCCACCATCTCCAGGCCATGTCTAATTCTGGGGTGGGTCACCCACACCCGTCCCTAATGCCCACTTCCTTGTCTGCAGCTATGGGCATGGGCTGTCACATGCTCATCTACGCCTCATTCTCATTCATGGGATGTTTACAAATCAGTGATGGATCAAATATTGTGAACTTGCTGGCTAGTAACTCTCCGAGTGTTTCATACGCTCTGACCCAGCAGAAATACTTCAGTAACTACAGTCCCGTGATTGGGTTTTACATTTACGAGCCCATCGAATACTGGAACTCCACGGTGCAGGAGCACCTGAAGACTCTGAGTCATGGCTTCAACAAGATCTCCTGGATGGACAACTTTTTCCACTACCTGCGGGTGGTGAATGTGAGTGCGTCAACAAAGAATGACTTCATCACCATCCTCAAGGGCTCCTTCCTGCGTAGCCCGGAGTACCAGCACTTCACTGAGGACATCATATTCTCCAAGAACCGTGAGACTGATGAGTACGATATTATTGCCTCACGGATGTACTTGGTGGCACGGACGACAGAGAAGAAGCGCGAAGAAGTGGTGGAGCTTCTGGAAAAGCTTCGTCCGTTGATGCTGATCAACAGCATCAAGTTCATTGCCTTCAACCCTACGTTTGTGTTCTTGGACCGCTACAGCTCCTCTGTCATCTCGCCCATCCTGACCTCAGGATTCAGCGTACTCACAATCCTCATCCTCACTTTCTTCCTGGTCATCAACCCCTTGGGGAACTTCTGGCTCATCCTTACTGTAACGTCCGTGGAGCTGGGCGTCTTGGGTTTGATTTTTCAGCCCCTGCACACCCTGAGAGCTGCAGAGAAGGAGCTTCTCCCTGGCTTTCACCAGTTTGAATGGCAGCCAGCTCTCAAGAATGTGTCTACATCTTGCAATGTTGGCATTATTAATGGGCTCTCTGGATGGGCTTCCTCAGTGGATGAGTCCCCAGCTGACACCATCACTCGGCGGTTTCGCTATGATGTGGCACTGGTGTCAGCATTAAAGGATCTGGAGGAGGACATCATGGAGGGGCTGAGAGAGAGTGGGATGGAAGACAGTGCTTGCACCTCAGGCTTCAGTGTCATGATCAAGGAATCTTGTGATGGCATGGGAGATGTCAGCGAGAAGCATGGTGGAGGACCAGTTGTTCCTGAAAAGGCTGTACGTTTCTCTTTCACTGTTATGTCTGTCTCTGTCCTGGCAGACGATGAGGAGGAAGAGGTTACCATCTTCACGGAGCCAAAGCCAAACTCAGAACTGTCCTGTAAGCCCCTTTGCCTGATGTTTGTGGATGAGTCAGACCATGAGACACTCACATCCGTCCTGTGGCCTATAGTTGCAGAGCGTAATTCCATGAAAGAGAGCAGGCTTATCCTATCCATGGGTGGACTACCTCGCTCCTTCCGTTTCCACTTCAGAGGCACGGGATATGATGAAAAGATGGTGCGTGAGATGGAGGGCCTTGAGGCATCAGGGTCCACCCATATCTGCACTCTTTGTGACTCCAGTCGGGCAGAGGCATCTCAAAACATGGTTCTACACTCCATCACCCGCAATCATGAAGAGAACCTAGAACGTTATGAAATTTGGAGAACCAACCCCTTTTCTGAGTCTGTGGATGAGCTGCGAGACAGAGTCAAAGGGGTCTCTGCCAAGCCCTTCATGGAGACCCATCCCACCCTGGATGCATTACACTGTGACATAGGCAATGCCACTGAGTTCTACAAAATTTTCCAGGATGAGATCGGGGAGGTGTTCAAAAAGGTCAACCCCAGCCGGGAGGAACGGCGCAGCTGGAGGGCAGCCCTAGATAAACAACTGAGGAAGAAGATGAAGCTTAAACCAGTAATGAGGATGAATGGGAACTATGCCCGCAGGCTAATGACCCTGGAGGCTGCAGAGGTGGTGTGTGAGCTGGTGCCCTCAGAGGAGAGGAGGGAGGCCCTGAGGGAGCTTATAAGGCTCTACCTACAGATGAAACCTGTGTGGCGTGCCACCTGCCCAGCCAAGGAGTGCCCCGACCAGCTGCTCCGCTATAGCTTCAACTCCCAGCGCTTCGCTGACCTCCTCTCCTCTACTTTCAAATATAGGTACAATGGAAAGATAACCAATTACCTGCACAAGACCCTGGCCCATGTGCCTGAAATCATAGAGAGAGATGGATCCATAGGAGCATGGGCCAGCGAGGGGAACGAGTCGGCAAACAAACTGTTCAGGCGTTTCCGGAAGATGAATGCTCGTCAGTCTGGTGAGATGAAGTTGAGGGCCATCTCCTTCTCCAATGACTCATGTTATCTTCCTCCATTACGCTGTCCAGCTGTGTGCCGCCTCGACCCCTATGATGGGCTTCCAGAGAGTTATCTCATCCACGGGGGCCGCACCCCAAATAATGAGATCTCATCGAGTCTGTATCTGCTGACCATGGATAGCCGTGGCTGCAATCGTAAACTGACTTTGTGCTGCAAAGAGAAAGAACTGGTGGGAGAACTGCCGGGCGCCAGATACGGCCACACAATGAGCATGGTCCAAAGCCGAGGGAAGACAGCTTGTGTATTGTTTGGGGGTAGATCCTACATGCCTGCAGGAGAGCGGACCACAGAGACCTGGAACAGTGTCGTCGACTGTCCTCCTCAGGTGTTCCTGTTTGACTTGGAGTTTGGTTGCTCCTCTGCTCACACTATACCTGAACTCAGCGATGGACAGTCTTTCCATTTGGCCTTTGCCAGAGAAAACTGCGTCTACTTCCTTGGGGGTCACTCGCTCACCTCTGACTCCCGCCCCCCTCGACTCTTTTGCCTGCGCATTGAGCTTCTGCAGGGCAGCCCCTTGCTTTCTTGTGAGACTCTGGACACTGGCATATCCATCTCTAGTGCTATAATCACCCGTACAGGTCCTTCTCACAGATATATCATCTTAGGTGGGTATCAATCAGACTCTCAGAAGAGGATGGAGTGCAGCACTGTGATTCTGGATGAGAAAGGAATCCACTTTGAGCCCTTGGAACCACCAAATTGGATCCCAGATATCATCCACAGTCGTACTTGGTTTGGCGGCAATGCTGGAGAGGGAAGCGTCCTACTTGGCGTACCCACAGAGGGAAGGCCATGCCAACAAGATATGCATTACTTTTATCTGGTGAGCTTCCAGACGCAGGGAGAAGGCCAACAGGGCTGCAGCCAGGAGTCAACAGATTACGATGACTCCACTCCTCTTGAAGACTCTGAGGAGCTCTACTTCGGTCGTGAGCCACATGAGCTGGAGGACAGCAGTGATGGAGAAGGGGATACTTACAATGAGGACGATGAAGAGGATGAATCACGAACAGGCTACTGGATCAAATGCTGCCTGGGCTTTTTCTATGTCCCTATGGTTAACACCACCGGCATTGTCCGGAGTCCTTATGATTATCCTCAGTACTACCTTGTCAGCCCAGCAGCCTATGCTGCCCTGGGTGCCTACATGTTCCTGCTCATCCTTCTTGGCTTCCCCATCAACTTTCTCACTCTGTACGTCACCATCGAACACAAGAAGCTGCGGACCCCTCTAAACTACATCTTGCTGAATCTTGCAGTGGCTGACCTCTTCATGGTGTTTGGAGGATTCACCACAACGATGTACACCTCAATGCATGGCTACTTCGTCCTTGGACGCCTTGGCTGCAACATGGAAGGATTCTTTGCTACCCTCGGCGGTGAGATTGGGCTCTGGTCACTGGTTGTTCTGGCTGTTGAAAGGTGGCTGGTTGTCTGCAAGCCCATCAGCAACTTCCGTTTCGGGGAGAATCACGCAATCATGGGTTTGGCCTTCACCTGGGTAATGGCCTGTTCTTGTGCCGTGCCCCCTCTTGTCGGCTGGTCTCGTTACATCCCTGAGGGAATGCAGTGCTCATGTGGAGTCGACTACTACACAGAGGGTTTCAACAATGAGTCCTTTGTTATCTACATGTTCGCCTGCCACTTTATCATTCCAATGTGTGTCGTGTTCTTCTGCTATGGCCGTCTGCTCTGTGCTGTCAAGGAGGCTGCTGCTGCCCAGCAGGAGTCTGAGACCACTCAGAGGGCTGAGAAGGAAGTCACCCGCATGGTTGTTATCATGGGTATCGCCTTCCTGATATGTTGGTGTCCTTATGCCAGTGTGGCTTGGTATATCTTCACACATCAGGGCTCAGAGTTCGGACCAGTCTTCATGACCCTCCCGGCCTTCTTTGCCAAGACCTCCTCCGTCTACAACCCATTGATCTACATCCTCATGAACAAGCAGTTCCGCCACGCTATCACCTTGGCCAACGAAGAGGCTGTCAAGTTCCTCCTTCTGAACAACGCCAATCCCAACCTTGCAAATGCCCGTGGGTCCACACCCCTGCACCTGGCCACTGAGAAGCACCTGAAGCCCCTGGCAGAACTTCTGCTTGGTCGGCGCAGCACCAATGTCAATGCCAAGGATGAGGACCAGTACACAGCTTTGCACTGGGCTGCCCAGAATGGGGATGAGGCCATCACCCGCCTGCTGCTGGACCGGGGGGCGGCCATCAATGAGACAGATGGCCAAGGACGCACGCCAGCTCATGTCGCATGCCAGCATGGCCAGGAAAACGTAATCCGGGTGCTGCTGAGCCGTGGTGCTGATGTTCGAGTCAAGGGGAAAGACAACTGGACGGCACTCCATTTGGCCGCCTGGCAAGGGCACCTGGGCATTGTAAAGCTGTTAGTCAAACAGGCTGGCGCCGACGTGGACGGCCAGACGACTGACGGCCGCACACCACTGCATCTGGCATCCCAGAGGGGGCAGTACAGAGTGGCACGGATCCTGATTGAACTAGGAGCAGATGTTCACATGACGTCTGCAGGGTTAAACACACCCCTGCATGTGGCGGCAGAGACGGGTTACACCATTGAGATGGGTCCCATGGGGCCCCTGTGGAAGGATAGCCCACAGCCTTTCTCCTGCTCCATTGAAGACCCCACTAAGCAGACAAAGTTCAAGGGCATCAAGACGTACATTTCGTACCGGGTGACGCCGAGCCACACAGGGCGTCCTGTCTACAGGCGCTACAAACACTTTGACTGGCTGTACAACCGCTTACTGCACAAGTTCACTGTGATCTCCGTGCCTCACTTGCCTGAGAAGCAGGCCACGGGGCGATTTGAGGAAGATTTCATTGAGAAGCGTAAGAGGCGACTGATACTGTGGATGAACCACATGACCAGTCACCCAGTCCTCTCCCAGTATGAAGGCTTCGAGCACTTTCTGATGTGTGCTGATGACAAACAGTGGAAACTGGGCAAGAGACGGGCTGAGAAGGACGAAATGGTGGGTGCCCATTTCATGCTGACCCTCCAGATCCCTAACGAGCACCAGGACCTTCAGGATGTAGAGGAGCGGATCGACTCCTTCAAATCCTTTGCTAAGAAAATGGATGACAGCGTGATGCAACTCACACATGTTGCTTCGGAGCTGGTTCGTAAGCACCTGGGTGGGTTCAGGAAGGAGTTCCAGCGGCTGGGAAATGCCTTCCAGTCTATCAGCCAGGCGTTCGCGCTGGAGCCTCCTCACAGCTCAGAGACCTTCAACAACGCCATCTCCAAATCTCGCTTTCACCCTGGCATGGGGACTGGTCCTGGCACGGAGCGCAGCGTCCCACTCGGCAACAGCTTGCTATCCCCGCAGCAAACCGAGGAGCCCACTACCCCCCCGCAGCGATGGTTTGTCACCCCTGCCAACAACCGACTGGACTTTGCTGCCTCGGCATACGACGCTGCTGATTTCGCCGGTAACGCGGCCACCTTGCTGTCCTACGCAGCGGCCGGAGTGAAGGCTCTTCCCCTGCCGACTGCAGGCTGCTCCAACCGGCCTCTTGGCTATTACGCAGACCCGTCGGGCTGGGGAGGACGCACGCCGCCGCAGTACAAATCCAGCTCGGTCTTTTCCTGCTGGCCCGCTAACACTCTCGGTGGCAGAAACTACCTGGAGGAGGGAGACTCCATCCCGACAGAGAGGTCACCGATCGGCGGCTCGGAGGAGGCCAAACCCAAAGACATAGAGACGCCGTCCTCCATTAAGTCAATTGATTCAAGCGATTCTGGTATCTTTGAACAGGCCAAGAGGAGAAGAATCTCACCTTCTGCCACGCCGGTTTCAGAGACAGTGTCCCCATTAAAATCTCACGAACAGAAGAACCTGTTAAATGTCGAAGAGGTGACTGATCCGGATGTTGTGCTCCACAATCTGCTCAGAAACGCCCTGCTCGGCGTCACCGGGACGGAGCTGGTGAAAGTGATGGGGCTCTCTAATTACCACTGCAAGCTGCTGTCCCCGGTCCTCACCAGGTACGGCATGGACAAACAAACCGGCAAAGCCAAGCTGCTGAGGGACATGAACCAAGGTGAGATGTTTGACTGCTCGCTCCTGGGAGACCGGGTGTTCCTCATCGAGCCGGACCATGTGTCCACCATGGGCTACGGCAAGGACCGGTCAGGAAGCCTCATATACCTCCACGACACCCTGGAGGAGGTGAAGAAAGCCAACGGCAACAGGGAGTGTCTCATCCCGGTGCATGTGGACGGAGACGGGCACTGCCTGGTCCACGCTGTGTCCCGAGCGCTGGTGGGCAGAGAACTGTTCTGGCACGCCTTGAGAGAGAACCTGAAGCAGAACTTCAAGCAGAACCTGGACCGCTACAAGGCTCTCTTTCAGGATTTTATTGACGCCGCAGAGTGGGAGGACATCATCAATGAGTGCGACCCGCTCTTCATCCCGCCTGAAGGCGTGCCGCTCGGGCTGCGCAACATCCACATCTTCGGTTTAGCCAACGTCCTCCACCGGCCCATCATCCTGCTGGACTCCCTGAGCGGGATGAGGAGCTCCGGGGATTACTCGGCCACCTTCCTGCCGGGCCTG---------------------------------------------------------------------------------------------------------GCGGCTTTCAACTCCACCAGGGACTTTCTCTTCAGAAATCGGGGTTTCGGGGATGCCACCGGGGCGCAGCACAGTTTGTTCGCCTCCGGAAGTTTCGCAGGGCCACATGGACACTCAGATGCAGCGGGGCACCTGCTCTTCCCGGGGCTCCACGAGCAGGCGGCGAGCCATGCGTCTTCCAACGTGGTCAACAGCCAGATGCGGCTGGGCTTCTCGGGGGACATGTACGGACGGGCCGACCAGTACGGCCACGTTACGAGCCCGCGGTCCGACCACTACGCATCGACCCAGCTGCACGGCTACGGCCCCATGAACATGAATATGGCCGCACACCACGGAGCCGGGGCCTTCTTTCGATACATGAGGCAGCCGATCAAGCAAGAGCTCATCTGTAAGTGGGTCGAGCCGGAGCAGCTGACAAATCCCAAAAAGTCGTGCAACAAAACTTTTAGCACGATGCACGAGCTCGTGACCCATCTGACGGTGGAGCATGTGGGGGGACCGGAGCAGACCAACCACATCTGCTTCTGGGAGGAATGCGCCAGAGAAGGAAAGCCATTCAAAGCCAAATACAAACTTGTAAATCATATCAGAGTACACACCGGAGAAAAGCCCTTTCCGTGTCCGTTCCCCGGCTGTGGC
>Esox_lucius
GCCCTCAACTGGGTCAACTACGACCTGGAGAGGAGGCACTGCCACCTGCCGGAGCTGCTGCAGACCGTCCGCCTGGCCCTCCTTCCCGCCATCTTCCTCATGGAGAACGTGTCCACAGAGGAGCTCATCAACGCCCAGCTGAAGAGCAAGGAGCTGGTGGACGAGGCTATCCGCTGCAAGCTGAAGATACTTCAGAACGACGGTGTGGTGAACAGCCCCTGCGCCCGGCCCAGGAAGACCAGCCACGCCCTGTTCCTCCTGGGAGGTCAGACCTTCATGTGTGACAAGCTGTACCTGGTGGACCAGAAGGCCAAGGAGATAATCCCCAAAGCAGACATCCCTAGCCCCAGGAAGGAGTTCAGCGCTTGCGCCATTGGCTGTAAGGTCTATGTGACCGGTGGGAGGGGCTCCGAGAACGGCGTGTCCAAAGACGTGTGGGTCTACGACACCGTGCACGAGGAGTGGTCCAAGGCGGCACCCATGCTTATCGCCCGCTTCGGCCACGGCTCGGCTGAGCTGAAGCACTGCCTCTATGTGGTCGGAGGGCACACCGCGGGTACAGGCTGCCTCCCTGCCTCGCCCACCATCTCACCGTGTCACGAGAGGGCCCTTGTGAGCCGTGACCGCACTCTTCCCTTGGTGGAGGAGATCGACCAACGCCATTTTGGGGTGATCGACAGCAAAGTACGCAGGCTGATGTCTATCCCCAAGGGTAACTCTGCCCTTAGACGAGTCATGGAGGAGACGTACTACCACCACATCTACCACACAGTGGCCATCGAGGGCAACACACTCACTCTGTCTGAGATCCGCCACATTATCGAGACTCGCTACGCCGTTCCCGGCAAGAGCCTGCAGGAGCAGAGCGAGGCCATTGGTGTGGATGCAGCCATGAAGTACATTAACACCACACTGCTGTCCCGCGCCGGGGCCATCAGTGTCAACGACATCCTGGAGATCCACCGGCGTGTGCTGGGCTATGTGGACCCAGTGGAGGGCGGGCGGCTGCGCACCAGCCAAGTGTTCGTAGGCCACCACATCCCACCCCACCCCCAGGACCTGGAGCGCCACATGCAGGAGCTGGTGCAGTGGCTCAACTCGGAGGACGCCCTGCAGCTGCACCCTGTGGAGTACGCAGCGCTCGCCCACTATAAGCTGGTGTACGTGCACCCCTTTGTGGACGGGAACGGGCGCACGTCACGGCTGCTAATGAACCTGGTGCTCATGCAGGCTCGCTACCCGCCCATCACCATTCGCAAAGAGCAACGGTCAGAGTACTACACGGCCCTGGACACCGCCAACGAGGGCAAGGACGAGTACATTGTAGTGTTCAGTCGCTCAATCAACAGACTCATCTTGAACGAAGCGGAGCTGATCATGGCGTTGTCGCAGGAGTTTCAGATGAGAACCGTAACAGTGTCTCTGGAAGAGCAAACCTTCCCCAGCATTGTCAAAGTCATCAGCGGGGCGTCCATGTTGGTCAGCATGCACGGGGCACAGCTGGTCTCTTCTCTCTTCCTCCCCCGGGGGGCTGTTGTAGTGGAACTATTCCCTTACGCAGTCAACCCGGAGCAGTACACCCCTTACAAAACCCTGGCCTCTCTACCAGGCATGGAACTGCAGTATGTGGCCTGGAGGAACATGGTGGAGGAGAACTCTGTGGCCTACCCTGAGAGGCCCTGGGAGCAGGGAGGTATTGCTCATCTGGAGAAAGATGAGCAGGAGCGCATCTTGGCCAGTAAGGAGGTACCCAGACACCTTTGCTGCCGCAATCCCGAGTGGCTCTACCGTATCTACCAGGACACTATAGTGGACATCCCTTCTTTACTGGAGGCTCTCAGAGAGGCTGTGAAAATCAGGCCAAATTTGAAGAAGGCCAAGCCGGCCAGCATGGTTCACCCAGGCCGGGTCAGAGAGCCTCTGTGCCAGACGTCAGTCCAGGCCACCAACGAGGCCAAGCTGACCGTGTCGTGGCAAATCCCCTGGAACCTCAAGTACCTGAAGGTCAGGGAAGTGAAGTATGAAGTGTGGATCCTCGTCACTTTTCTCAAACTGACATCCCTGGGTTTTATCATCGGCGTCGGTGTTGTCGGCAATCTCCTGATCTCCATTCTACTGGTCAAAGACAAAAGCCTGCACCGTGCACCCTACTACTTCCTGCTCGACCTGTGCGCCTCGGATATCCTGCGCTCAGCCATCTGCTTCCCCTTTGTCTTCACCTCCGTCAAGAATGGTTCCACCTGGACGTACGGCACGCTGACCTGCAAGGTGATCGCCTTCCTCGGAGTGCTGTCCTGCTTTCACACGGCGTTCATGCTCTTCTGTGTGAGCGTGACACGCTACCTGGCCATAGCCCACCACCGCTTCTACACCAAGAGGCTAACCTTCTGGACGTGTCTGGCAGTCATCTGCATGGTGTGGACATTGTCTGTGGCCATGGCCTTCCCGCCAGTGCTGGACGTGGGGACGTACTCCTTTATAAAGGAAGAGGACCAGTGTACATTCCAGCATCGCTCGTTCCGAGCCAACGACTCCCTGGGCTTTATGTTGCTCCTAGCCCTCATCCTCCTGGCTACGCAGCTTGTCTACCTCAAGCTAATCTTCTTCGTCCACGACCGCCGGAAGATGAAACCGGTCCAGTTTGTACCTGCCGTCAGCCAGAATTGGACCTTCCATGGTCCCGGGGCTAGCGGCCAGGCGGCGGCCAACTGGCTAGCGGGGTTCGGCAGGGGCCCCACCCCTCCCACCCTGCTAGGCATCAGGCAGAACAGCAACGCGGCCGGCAGGCGACGCCTGCTTGTGCTGGATGAGTTTAAAACTGAAAAGAGGATAAGTAGAATGTTCTACATCATGACCTTCTTCTTCCTCACTCTGTGGGGACCCTATCTGGTGGCCTGCTATTGGAGAGTGTTTGCCAGGGGCCCGGCGGTCCCTGGGGRTTACCTGACTGCTGCGGTGTGGATGAGCTTTGCCCAGGCGGGTGTAAATCCCTTCATCTGCATCTTCTCCAACAGGGTACACGAGAGCATCGAGCAGCTCTTCTACTCGGTAGAGAACAAGCTGGGACAGAGGTTCGTGTTTAGGGCCCTGGGCTACATCACCATGGCCAAGGCAGGGCTGACAGAGGTGGAGCTGGAAGATATTCTGTCGTTGGACAACAGTGTTCTGGGTGATATCATGGTGAGTTCCAATCTGAAAAACCCTCTGAGGATCTCCTACGACCTGGTGGCGAGGCTAAAGGAGGAACTGGAGGGCTACCTGATCGAGAGGCAGGTGCGTAATGTCACATTGATGGTGTGGGCCAATAGGCACCTGCACCTTATTGCCCAAAAGCTGTATCTTAGCAACGAGGAGGACGTGCACCAAATGCACAGCCTGCTGGCTGAGTACTTTCTAGGCGCGTGGTCAGGAGGCAGAAAGAAGATCTTCCACTGCGACAACAACCATTTC---GCCTCCCTCAACATCTCACAACACAAGAACCACAAAGAAGCATCCGCAGAGAAGTACTCCTACGATAGGCAGACTCCAGAGCAACCCTGGGTGTTCCAGTGCAACCTCCTGGAGCCCGACATCTTCTTCGTCAACCACAGGAAGATGACAGAGCTCCTCTACCACCTCACGCGAAGCGGCCGCACAGATGACCTGATGTACGGGGTCATAATGAACTTCAGTTGGCTCTACACCATGATCAAGATAGGGCAGTTTGAGAAGGCGTTGAACGACATCGACATGGCCTACAGCTATTCCCAGGAAAAGGAACTGAAGTTCTTGGCCTCCACGCTGCGCAGCATCAAGGTCAAAGTCATGAAGAACCCGTCATCCCTGTCCGCAGAGCTGCAGCAGAGACTCCTCCCAGTGGTCACCTCCCTGCCTAAACTCCGACACCTCCTCTTGGAGTGCGACAAAGACGGCCCCAAGTACACCGTCAACACCAAGAGGGTCATCCAGTACTTTGCCAGCATTGCAGCAGTCAGTGTTAAGAGGGATCCCAGCAAGGGGACCCTAGAAGATCAAATCATCCAGGCCAACCCTGCACTGGAGGCTTTTGGTAATGCCAAAACAGTTAGAAATGACAACTCATCACGTTTTGGCAAATTCATCCGTATTCACTTTGGAACAAGTGGAAAACTGTCCTCTGCTGATATTGAGACTTACCTTCTTGAGAAGTCCCGTATCACCTTTCAGCTCAAAGCCGAGAGGAACTACCATATTTTCTTCCAGATATTGTCCAACCAAAAGCCAGAGCTGCTGGACATGCTGTTAATCACCAATAACCCATATGACTACTCCTACATCTCTCAAGGAGAGGTAACAGTAGCATCCATCAATGATTCTGATGAACTGTTGGCTACTGACAGCGCCTTTGATGTACTCGGCTTTACTGCAGAGGAGAAACAGGGGGTCTACAAGTTGACAGGTGCCATCATGCACTATGGCAACATGAAGTTCAAACAAAAGCAGCGGGAGGAGCAGGCAGAGCCTGACGGTACAGAAGCTGCTGACAAGTCAGCATACCTAATGGGCATTAACTCTGCAGATCTCATTAAAGGACTTTGTCATCCCAGAGTCAAGGTTGGCAATGAGTATGTTACCAAAGGTCAAGGAGTAGATCAGGTCTACTACTCCATCGGTGCACTGGTCGAACCTGACCTACGACCTTCGCTCTTTGAGCACAAGTTCTTACCCTATGCCCTGCTGGCTTTCGCCGGCATCATGTACATCCCTGCTCTGGGCTGGGAGTTCATGGCCTCCACCAGACTTACCTCAGAGCTCAACTTCCTGCTTCACGAGATCGACAACTGCTATCACCGGGCTGCCGAGGGCCGGGCTCCCAAGATCGAGAAGCAGATCCAGTCAAAAGGACCTGGCATCACAGAGAAAGAGAGACGAGAGATCATTGAGAACGCGGAGAAGGAGAAGAGCCCTGAGCAGAACCTGTTTGAGAAGTACCTGGAGCGGCGGGGCCAGAGCAACTTCCTGGCCAAGCTGTACTTGGCACGTCACCTGGCCATCATCTGCCTCAGCTCCATCCCCATCTCCTACTTGAGTGCCTACTGGCACCGGCAGCGCCAGAATGAGTTCAGCTGCGCCCTGGGGGAGCCGCCGGACTCCAGCAGCATCCCCGAGCTGAGGCTCAGCGTCAACTGCAAGCTCCCGGCCGTGCAGCTGCAGCGCATCATGGCGGCGGTGGACATCGCCCTGCTGAGCACCATGAACCTGGTCATCCTGGTCAACCTGCTGCACCTCTTCGTGGTGCGGAAGTCCAACTTTGTATTCGACAAACTGCACAAGGTGGGCATCAAGACACGACGGCGCTGGCAGAAGTCCCAGTTCTGCGACATCAACATCCTGGCGATGTTCTGCAACGAGAACCGGGATCACATCAAGTCACTCAACCGCCTGGACTTCATCACCCTGCAGACCCATGACCCCAACAAGGAGGCCTTCAAGTGCGAGGAGTGTGGCAAGCACTACAACACCAAGCTGGGCTACAAGCGCCACGTGGCCATGCACTCGGCCACGGCCGGCGATCTCACCTGCAAGGTGTGCCTGCAAGGCTACGAGAGCACGCCGGCCCTGCTGGAGCACCTGAAGAGCCACTCGGGCAAGTCTTCCGGCGGCGCCAAGGAGAAGAAGCACCCGTGCGACCACTGCGACCGGCGCTTCTACACGCGGAAGGACGTGCGCCGCCACATGGTCGTGCACACCGGCCGCAAGGACTTCCTCTGCCAGTACTGCGCCCAGCGCTTCGGCCGGAAGGATCACCTCACGCGCCACGTGAAGAAGAGCCACTCGCAGGAGCTGCTGAAGATCAAGACGGAGCCCCCGGACCTGCTGGGCCTGCTGGGCTCCGGCCCGCCCACCTGCACCGTCAAGGAGGAGCTCAACCCCGTGATGTGCAGCATGGGTCCCAGCAAGGACGCCGCGATGACCAAACCCTTCCCCGGCGGCGGCCCCTTCCCCATGGGCATGTACAACGCCCACCCGCTTCAGGCCATGCCCGGCCCAGGCGGGGGGCACCACCACCCC---CTGATGCCCGGCCCCCTCTCCGCCGCCATGGGAATGGGCTGTCACGTGCTGATATATGCCTCCTTCTCCTTCATGGGATGTTTACAGATCAGCGACGGTTCCAACATTGTCAATCTCCTCGCCAGCAACACGCCCAGCGTCTCCTACGCCATGACACAGCAGAAGTACTTCAGTAACTACAGCCCGGTGATCGGCTTCTACATCTACGAGCCCATAGAGTACTGGAACTCCACGGTGCAGGAGCACCTGACCACTCTGAGCCACGGCTTCAACAAGATCTCCTGGATGGATAACTACTTTCAGTATCTGAAGGTGGTGAATGTGAGTGCCTCTACCAAAAGTGATTTCATCGCTATCCTGCAGGGATCCTTCCTGCGCAGCCCAGAGTATCAGCACTTCATGGAGGACATCATTCTGTCCAAGACGGACGGc---GACGAGATGGAGATCATCGCGTCGCGGATGTATCTGGTGGCACGGACCACAGAGAAGACAAGGGAGGAGGTGGTTGAGCTGCTGGAGAGGCTCCGCCCCCTCTCGCTCATCAACAACATCAAGTTCATCGTCTTCAACCCCACCTTCGTCTTCATGGACCGCTACAGTTCCTCCGTGGTCTCGCCCATCATCACGTCGGCCTTCAGCGTGCTCACCATCCTCGTCCTCACCTTCTTTCTGGTCATCAACCCCCTGGGGAACTTCTGGTTGATCCTGACCGTCACCTCCGTGGAGCTGGGGGTTCTGGGTCTCATCTTCCAGCCCCTGCACACTTTGCGCGCCGCAGAGAAGGAGCTACTACCAGGCTACCACCCTTTTGAGTGGCAGCCGGCCCTGAAGAATGTATCCACGTCCTGCCATGTGGGGATCATCAACGGGCTATCAGGGTGGGCCACTTCAGTGGATGACGCGCCTGCGGACACCATCACTCGTCGGTTCCGCTATGATGTGGCCCTGGTGTCGGCCTTAAAGGACCTTGAGGAGGATATTATGGAGGGGCTGAGGGAGCGAGGCCTGGAGGACAGTGTCTGTACCGCAGGCTTCAGTGTGGTGATTAAGGAGTCCTGCGACGGCATGGGGGACGTGAGCGAGAAGCATGGTGGAGGCCCGGCCATCCCGGAAAAAGCAGTGCGTTTCTCCTTCACCATCATGTCCGTCTCCCTCCAGGCGGAGGGAGAGGACGAGGCGGTCAACATCTTCCAGGAGTCCAAGCCGAACTCAGAGATGTCCTGCAAGCCTCTCTGCCTGATGTTTGTTGATGAGTCAGATCACGAAACGCTGACAGCTGTCTTGGGGCCCGTAGTGGCTGAAAGGAACGCCATGAAGAACAGTCGTCTTATCTTGTCCCTGGGTGGACTTTCTCGCTCCTTCCGCTTCCACTTCCGAGGCACGGGCTATGATGAGAAGATGGTGCGAGAGATGGAGGGTTTGGAGGCCTCTGGCTCCACGTACATCTGCACCCTGTGCGACTCCACTCGGGCTGAAGCCTCTCACAACATGACTCTCCACTCTGTCACCCGCAACCACGACGAGAACCTGGAGCGCTACGAACTCTGGAGAACCAACCCTTATTCTGAGTCTGTTGAGGAGCTGCGAGACCGGGTGAAGGGCGTCTCAGCCAAACCTTTCATGGAGATCCAGCCCACCCTGGACGCGCTGCACTGCGACATAGGCAATGCCACTGAGTTCTACAAGATCTTCCAGGATGAGATAGGGGAGATCTACGACAATCCCAACCCCAGCAGGGAGCAGCGTCGGAGTTGGCGGGCTGCACTCGACAAGCAGCTAAGACAGAAGATGAAGCTGAAGCCAGTGATGAGGATGAATGGAAATTATGCAAGGAGGCTGATGACCCGAGAGGCTGTGGAAGCGGTGTGTGAGCTGGTGCGTTCAGAGGAGCGTCAGGAGGCCCTGAGGGAACTGATGGGGCTCTACCTCAAGATGAAGCCTGTGTGGCGCTCCACATGCCCGGCCAAGGAGTGCCCAGACCAACTCTGCCAGTATAGCTTCAACTCCCAGCGCTTCGCAGAGCTGCTTTCCACAGTCTTTAAGTACAGGTATGATGGGAAGATCACCAACTACCTGCACAAGACCTTGGCCCATGTGCCAGAGATTGTGGAGAGGGATGGCTCCATCGGGGCCTGGGCTAGTGAGGGAAATGAGTCTGGGAATAAGCTGTTTAGACGGTTCAGGAAGATGAACGCCCGCCAGCAAGGGGAGCTCAAGCTGCGAGCCATCTCATTCTCCAATGACTCCTGCTATCTTCCCCCTTTGCGTTGTCCCGCTGTGACCCGCCTCGAACCCCATGATGAACACCCAGAGGGCTACCTCATCCATGGAGGCCGCACCCCAAACAATGAGATTTCATCCAGTCTCTACCTGCTGACCCTGGACAGCCACGGCTGCAACCGTAAAGTCACACTGCGCTGTCAGGAAAGAGAGCTGGTGGGAGAACGGCCAGGGGCCCGTTACGGCCACACCCTCAGTATGGTGCACAGCCGGGGGAAGAGGGCCTGCGTTCTGTTTGGGGGCCGATCCCATATTCCGTCCGGGGAGCGTACCTCAGAGAACTGGAACAGTGTTGTGGACTGCCCTCCTCAGGTGTTCATCATTGATTTGGAGTTTGGCTGCTGCTCGGCTCATACCTTACCAGAGCTCAGTGACGGACAGTCCTTCCACCTGGCCCTAGCTAGAGATGACTGCGTCTACCTCCTAGGTGGCCACACTCTGTCCTCTGACTCCCGTCCTCCTCGTCTCTTTCGCCTGCGGGTGGAACTCCTGCAGGGCAGCCCGCTGCTCTCTTGTGAGCTTCTAAACGCTGGTCTATCCATCACTAGTGCCATCGCCATTAGCGCCGGGCCCTCCCATGAGTACATCATCCTGGGTGGATACCAGTCAGAGACCCAAAAGAGGATGAAGTGCAGCAGTGTGGTGCTGGATGACTCTGGTATCCGCATTGAGCCCAGAGAGTCCCCCCCGTGGACGGGGGAAATCTGCCACAGTCGCACTTGGTTCGGAGGCTGCCTTGGCGGAGGGAGTGCTCTGATCGGTGTCCCTTCGGAGGGCAGGCCAGCCCCTGCTGACGCTCATTACTTCTACCAGGTCTGCTTCCAAAGGGAGGGGCAGGGTGAGCAGGGTTGCAGCCAGGAGTCCACAGACTTAGAGGACTCCACGCCTCTGGAAGACTCTGAGGAGTTGTACTTTGGCCGTGAGCCACACGAATTAGAGGACAGCAGCGAGGGAGAGGGAGATACATACAATGAAGAGGATGAAGAGGACGAGTCCCAGACCGGATACTGGGTCAAGTGCTGCCTGGGCTTTTTCTATGTCCCTATGTCCAATGCCACCGGCATTGTGAGGAGCCCTTATGAATACCCGCAGTACTACCTTGTCAACCCAGCGGCGTACGCGGTCATGGGCTCCTACATGTTCTTTCTCATCATCACCTGCTTCCCCATCAATTTCCTCACACTCTACGTCACCATCGAGCACAAAAAGCTGAGAACCGCCCTGAACTACATCCTGCTCAACCTGGCTGTGGCCGATCTCTTCATGGTAATCGGTGGCTTCACCACAACTGTTTACACTTCAATGAATGGATATTTCGTCTTCGGAAGAGTGGGCTGCAACCTCGAGGGCTACTTTGCGACTCTCGGGGGTGAGTTGGGCCTTTGGTCCCTGGTTGTCCTGGCTGTTGAGAGGTGGTTGGTCGTCTGCAAGCCTATCAGCAACTTCCGCTTCACCGAGACACATGCCATCATGGGTGTGGCCTTCACCTGGGTCATGGCAAATTCTTGTGCCGCGCCCCCTCTGCTCGGCTGGTCCCGCTACATCCCTGAGGGCATGCAGTGCTCATGCGGAATCGACTACTACACCGAAGGGTTCAACAATGAGTCCTTTGTCATCTACATGTTTATCGTCCACTTCGGCATTCCCTTCATTGTCATCTTCTTCTGCTACGGCAACCTGCTCTGCGCGGTCAAAGCTGCCGCCGCCGCCCAACAGGAGTCCGAGACCACCCAGAGGGCTGAGAGGGAAGTGACCCGCATGGTTGTCGCTATGGTTGTGTCTTACCTAGTTTGTTGGCTGCCCTACGCTGGCACTGCCTGGTTTATCTTCTGCAACCAGGGGTCAGAGTTTGGCCCCGTCTTCATGACCATCCCGGCATTCTTTGCCAAGAGCTCTGCCCTGTACAACCCTCTGATCTACATTCTGATGAACAAGCAGTTCCGCCACGCGGTCACGCAGGGCAACGAGGAGGCGGTCAAGTTCCTGCTCCTCAGCCACGCCAACACCAACCTGGCCAACGCTCGTGGCTCAACGCCTCTCCACCTGGCCACAGAGAAGCACCAGAAGGGCCTGGCTGAGCTGCTGCTGGGCCGCCGGAGCACCAACGCCAACGCCCGGGATGAGGACCAATACACCGCCTTGCACTGTGCCGCTCAGAACGGAGACGAGGCCATCGCCCGCCTGCTGCTGGACCGAGGCGCCTCCATCAACGAGACAGACGCCCAGGGCCGCACGCCTGCCCACATCGCCTGCCAGCACGGCCATGAGAACGTGGTCAGGGTGCTGCTGAGCCGCGGGGCAGACATCCACGTGAGGGGCAGGGACGACTGGACGCCACTTCACCTGGCTGCCTGGCAGGGACACCTGGGCATCGTCAAGCTCCTGGTGAAACAGGCTGGGGCAGACGTAGATGGGCAGACCACTGATGGTCGCACACCGCTCCACCTGGCCTCCCAGAGGGGACAGTACAGGGTGGCCAGGATCCTGATTGAGTTGCGGGCAGACGTCCATGTGACCTCTATGGGCCTCCAGACCCCCCTGCATGTGGCGGCTGAGACGGGCTACACAATTGAGATGGGCCCCAAAGGGCCTCAATGGAAAGACAGCCCTACCCCTTTCTCCTGCTCCATCGAGGACCCCACCAAGCAGACTAAGTTCAAAGGCATTAAGACTTACATATCCTACCGGGTGACCCCAAGCCACACAGGCAGGCCTGTTTACCGGCGTTACAAGCACTTTGACTGGTTGTACAACCGTTTACTGCACAAGTTCACTGTCATCTCAGTGCCCCACCTGCCCGAAAAACAGGCGACAGGGCGCTTCGAAGAAGACTTCATCGAGAAGCGCAAGAGGCGGCTGATCCTTTGGATGGACCACATGACCAGCCACCCAGTCCTATCACAGTACGAGGGCTTTGAGCACTTCCTTATGTGTGCCGACGACAAGCAGTGGAAGCTAGGAAAACGGCGGGCGGAGAAGGATGAGATGATGGGCGCCAACTTCATGCTCACCTTCCAGATCCCCAACGAGCACCAGGACCTGCAGGATGTGGAGGAACGCGTAGACTCTTTCAAATCCTTCGCCAAGAAAATGGACGACAGCGTCATGCAGCTGACACATGTGGCCTCGGAACTGGTGCGGAAGCACCTTGGAGGCTTCCGGAAGGAGTTCCAGCGGCTGGGGAACGCGTTCCAGAATGTTAGTCAGGCGTTCATGCTAGACCCTCCCCACTGCTCAGATGCCCTCAATACTGCCATCTCCAAATCTCGCTTTCACCCTGGCGTAGGGACCGGTCCTGGCACGGACCGCAGCGTCCCACTTAGTAACAGCTTGCTATCCCAGCAACAAACCGAAGAGCCGACAGCATCCCCGCAGCGATGGTTTGTCACCCCTGCCAACAACCGACTGGACTTTGCAGCCTCGGCATACGACGCGGCTGATTTTGCCGGTAACGCGGCCACCCTCCTGTCCTACGCAGCGGCTGGAGTAAAGGCACTTCCTCTTCCTACCGCAGGTTGCTCAAACAGGCCTCTAGGTTACTATGCCGACCCATCCGGCTGGGGCACACGCACACCACCCCAGTACAAGTCTAGCTCTGTTCTCTCTTGCTGGCCTACAAATTCGGTTGGTGGCAGAAACTACCTGGATGACGCGGAAGCGATTCCAACGGAGAGGTCACCCATCGGTGGGTCGGATGAGGCAAAACCAAAAGATATAGAGACGCCGTCTTCGATAAAGTCTATTGACTCAAGTGATTCTGGGATCTTTGAGCAAGCCAAACGGAGAAGAATTTCACCGACTGCCACACCAGTAACGGAAACAGTGTCCCAGTTGAAATCTCACGAACAGAATAATCTTTTAAATGTGGAAGAAGTAACTGATCCCGACGTTGTGCTTCATAATTTGTTAAGAAATGCCCTACTCGGTGTCACTGGGACGGAACTGGTGAAAGTGATGGGGCTTTCCAACTACCATTGCAAGCTTCTGTCTCCTATTCTTACAAGGTATGGCATGGACAAGCAAACGGGGAAAGCGAAACTGTTGAGAGAAATGAATCAAGGAGAGATTTTTGACTGCTCACTACTTGGAGACAGGGCATTTCTAATCGAACAGGAGCATGTATCTACAGTTGGATATGGCAAGGACAGATCCGGGAGCCTTATATACCTCCATGACACTTTAGAGGAGATCAAGAAAGCAAACGGCAACAAAGAATGCCTCATTCCTGTTCACGTGGATGGAGATGGACATTGTCTTGTTCATGCTGTGTCCAGGGCCCTGGTAGGCAGAGAACTGTTTTGGCATGCCTTAAGAGAGAATTTGAAACAAAATTTCAAGCAAAACCTTGATCGCTACAAGGCACTTTTTCAGGATTTTATTGATGCTGCGGAATGGGAGGACATCATCAACGAATGTGACCCCCTGTTTATCCCACCAGAGGGTGTTCCATTGGGACTTAGAAACATTCACATATTTGGCTTGGCCAACGTTCTGCACCGCCCCATAATCTTGCTAGATTCACTGAGTGGAATGAGAAGCTCTGGCGATTATTCTGCAACGTTTCTCCCGGGGCTTCACTCAACAGGCGAAGTCACTGAAAGAGAAGTTGCTTTGGGGATAAATCCGTTCGCAGACGGGATGGGCGCTTTTAAAATCAACCACAGCTCTCACGACCTAGGCGCAGCGTTCAACTCAACCCGGGACTTTCTCTTCAGAAACCGGGGCTTCGGGGACGCGGCCAGCGCGCAGCACAGCCTCTTCGCCTCAGGAAGTTTTGCTGGACCACACGGACACTCAGATACCGCGGGGCACCTGCTCTTCCCGGGACTTCACGAGCAAGCCGCGAGCCATGCGTCCTCGAATGTAGTCAACAGCCAGATGCGACTGGGCTTTACCGGGGACATGTACGGCCGGGCTGACCAGTATGGCCACGTTACCAGCCCCCGCTCCGACCACTATGCATCCACCCAGCTCCACGGCTACGGCCCCATGAACATGAATATGGCGGCTCATCACGGAGCTGGGGCCTTCTTCAGATACATGAGGCAGCCGATCAAACAAGAGCTCATCTGCAAATGGGTCGAACCGGAGCAGTTGTCGAACCCCAAGAAGTCCTGCAACAAAACGTTCAGCACGATGCACGAGCTGGTGACCCATCTTACGGTGGAGCACGTCGGTGGACCGGAGCAGTCGAACCATATCTGTTTTTGGGAAGAGTGTGTCCGAGAAGGAAAACCATTTAAAGCCAAGTACAAACTTGTAAATCACATCAGAGTGCACACTGGAGAAAAACCATTCCCATGTCCATTCCCCGGTTGTGGC
>Fundulus_heteroclitus
GCCCTTAACTGGATCAACTATGACCTAGAAAAGAGGCACTGCTACCTCCCTGAGCTTCTTAGAACAGTCCGGCTCGCCTTACTGCCCGCCATCTTTCTAATGGAGAACGTTTCAACAGAAGAGCTGATTAATGCTCAGGCGAAGAGCAAGGAACTGGTAGATGAAGCTATCCGCTGCAAGCTGAAGATTCTCCAGAACGACGGTGTTGTCAACAGCCCTTGCGCTCGACCACGAAAAACCAGCCACGCCCTGTTTCTTCTTGGCGGGCAGACGTTCATGTGTGATAAATTGTACCTGGTGGACCAGAAAGCCAAAGAGATAATCCCCAAGGCTGACATCCCCAGTCCCAGGAAGGAGTTCAGTGCCTGTGCCATCGGCTGTAAGGTGTACATCACGGGCGGCAGAGGTTCTGAGAACGGCGTTTCCAAAGATGTGTGGGTCTACGACACCGTACACGAGGAATGGTCTAAAGCGGCACCCATGCTCATCGCCAGGTTTGGCCACGGCTCTGCTGAGCTGAAACACTGCCTCTACGTTGTGGGAGGGCACACTGCGGCAACAGGCTGTCTCCCGGCCTCTCCAGCCCTGTCGCCGTGCAACCAGAGAGCTCTGGTCAGCAGGGACCGCACCCTTCCCCTGGTGGAGGAGATCGACCAGCGCTACTTCAGCTTAATCGACAGCAAGGTGCGCAGGCTGATGTCCATTCCCAAAGGCAACTCCGCGCTGCGGCGGGTGATGGAGGAGACGTACTACCACCACATTTATCACACGGTGGCCATAGAGGGCAACACCCTCACCCTGTCCGAGATCCGACACATCATCGAGACGCGGTACGCCGTGCCCGGGAAGAGCCTGCAGGAGCAGAACGAGGCCATCGGCGTGGACGCCGCCATGAAGTACATCAACACCACGCTGCTGTCCAGGTCGGGAGCCATCACCGTCGGCGACATCCTGGAGATTCACCGGCGGGTGCTGGGCTACGTGGACCCCGTGGAGGGCGGCCGGCTGCGGACCAGCCAGGTGTTCGTGGGCCACCACATCCCGCCGCACCCCAAGGACCTGCAGCGGCACATGGAGGAGCTGACGCAGTGGCTCAACTCTGAGGAGGCCCTGCAGCTGCACCCTGTGGAGTACGCGGCTCTCGCCCACTACAAGCTGGTGTACGTACACCCGTTTGTGGACGGGAACGGCCGCACGTCGCGGCTGCTCATGAACCTCGTGCTCTTGCAGGCGAGGTACCCGCCGGTGACCATTCGCAAAGAGCAACGGGCGGAGTACTACGCCACCCTGGACACGGCCAACGAGGGCAAGGATGAATACATTGCTGTGTTTAGTCGCTCAACAACAAGGTTAATACTGAATGAAGCAGAGCTGATAATGGCCTTAGCCCAGGAGTTCCAGATGAGAGTGGTTACACTATCCCTGGAGGAACAGTCTTTTCCCAGTATCATCCAGGTGATCAGCGCTGCTTCTATGTTAGTGAGCATGCATGGAGCTCAGCTTATCACCTCAATGTTCCTCCCCAGAGGTGCAACAGTGGTAGAGCTATTCCCCTTCGCTGTGAACCCAGAGCAGTATACTCCGTATAAAACCCTCGCCTCCCTTCCAGGCATGGATCTTCACTACATCTGTTGGAGGAACTCTATTGAACAAAACACTGTCACCCATCCGGACAGACCGTGGGAACAAGGTGGCATTGCCCACTTAGAAAAAGAGGAGCAGCAGCGCATCCTGGCGAGTACAGACGTTCCCAGGCACCTGTGCTGCCGTAACCCAGAGTGGCTTTTCCGAATCTACCAGGATACTTTAGTAGATATTCCATCGTTCCTTATGGTTCTCAAAGACGGCATGAAGAGTAAGCCAGCCCTGAAGAAAACAAAGATAACCAGCACGGTCCACCCTGGCCGCGTCAGAGAAGCCCACTGTCAGACATCAGTACAAAACCCCAACGAGGCCAAACTCACAGTGTCTTGGCAGATCCCGTGGAATCTGAAGTACCTGAAGGTGAGAGAGGTCAAGTACGAGGTGTGGATCCTGGCCACATTCCTCAAATTGACCTCCCTGGGTTTCATCATTGGAGTCGGCGTGGTGGGGAACCTCCTGATTTCCATCCTGCTGGTTAAAGACAAGAGCCTGCACCGGGCACCCTACTATTTCCTGCTGGACCTGTGCGCCTCGGATATCCTGCGCTCCGCCATCTGCTTCCCCTTTGTCTTCACCTCCGTAAAGAATGGATCTGCCTGGACGTACGGCACGCTCACCTGCAAAGTGATCGCCTTCCTGGGAGTGCTTTCCTGTTTCCACACGGCGTTCATGCTCTTCTGCGTCAGCGTCACCCGCTACCTGGCGATTGCCCACCACCGCTTCTACACCAAGAGGCTGACGTTCTGGACGTGCTTGGCCGTCATTTGCATGGTGTGGACGCTGTCGGTGGCCATGGCGTTCCCGCCGGTGCTGGACGTCGGGACATACTCCTTCATCCGAGAGGAGGACCAGTGCACGTTTCAGCACCGCTCCTTCAGGGCGAACGACTCGCTGGGCTTCATGCTGCTGCTGGCGCTCATCCTCCTGGCCACGCAGCTGGTTTACCTCAAGCTCATCTTCTTCGTCCACGACCGCCGGAAGATGAAGCCCGTCCAGTTCGTGCCCGCCGTCAGCCAGAACTGGACCTTCCACGGGCCCGGCGCCAGCGGGCAGGCGGCGGCCAACTGGCTGGCCGGGTTCGGCCGGGGCCCCACCCCTCCGACTTTGCTGGGAATCCGACAGAACAGCAACGCCGCGGGCCGCAGGCGTCTCCTGGTGCTCGACGAGTTCAAAACGGAGAAGAGGATTAGTAGGATGTTCTACATAATGACGTTTTTCTTCCTGGCTCTGTGGGGGCCCTACCTGGTCGCCTGCTACTGGCGGGTGTTTGCCAGGGGCCCCGTGGTTCCTGGCGGCTACCTGACGGCGGCCGTGTGGATGAGCTTTGCCCAGGCCGGGGTCAATCCTTTCATCTGCATCTTCTCCAACAGGGTGCATGAAAGCATTGAGCAGCTCTTCTACTCTGTGGAGAACAAGCTGGGCCAGCGATTTGTCTTCAGAGCATTAGGCTACATTACCATGGCGAAGGCTGGACTAACGGAGGTTGAGTTGGAAGATATCCTGTCTCTTGACAACATCGTTCTTGGAGATGTCATTATACCAAGTTACCTCAAAAATCCACTAAGGATCTCCTATGATCTTGTTGCTAAACTCAAAGAGGAGCTAGAGGGCTATCTGGTTGAGCGGCAGGTACGAAATGTCACATTGATGGTCTGGGCCAACAGACATCTGCATCTCATCGCCCAGAAGCTCTATCTCAGCAATGAGGAGGATGTACATCAAATGCACAGTCTCTTGGCTGAGTACTTCCTGGGGGCATGGTCAGGAGGCAGGAAGAAGATCTTTACCTACGATAATAACCATTTC---ACTTCTCTGAATATTTCACATCACAAGAATCATGAAAAAACATCCTCTGACAAATATTCTTATGACAGACAGACTCCCGAACAGCCTTGGGTGTTCCAGTGCAACTTGCTGGAGCCGGACATCTTCTTTGTCAATCACAGGAAAATGACTGAGCTGGTGTACCATCTGACCAGGAGTGGGCGTACAGATGACCTCATGTTTGGTGTCATTATGAACTTCAGCTGGCTCTATACAATGATCAAGATTGGTCAGTTTGAAAAAGCTATAACAGATATTGACCTTGCTTACACATGCAGCCAAGAAAAAGAGCTAAAGTTTCTGGCCACCACTCTCCGTAGCATTAAAGTGAAAGTACTAAAGAACCCCGCGTCTCTGTCTGCAGAACTGCAGCAAAGGCTTCTGCCAGTTGTCACCTCCCTGCCTAAGCTCAGACACCTTCTCCTGGAGTGTGACAAAGATGGTCCCAAGTACACGGTGAACACCAAGAGGGTCATCCAGTACTTTGCCAGCATTGCTGCCGTTGGAGCGAAAAGAGACCCCAGCAAGGGGACACTGGAGGATCAAATCATCCAGGCAAACCCAGCACTTGAGGCTTTCGGCAACGCCAAAACACTGAGAAATGACAACTCATCTCGTTTTGGGAAATTTATCAGAATTCATTTTGGCACAAGTGGCAAACTGTCATCAGCCGACATCGAGACGTACCTTCTGGAGAAGTCCCGTGTTACTTTTCAGCTTAAGGCTGAGAGGAACTACCACATCTTTTACCAGATCCTGTCCAATCAGAAGCCTGAGCTGTTGGACCTACTGCTTATCACCAACAACCCGTACGACTACTCCTACATCTCCCAAGGAGAGGTGACAGTCGCCTCCATCAATGACTCCGAGGAGCTGATGGCCACAGACAGCGCCTTTGACGTGCTCGGCTTCACCCTAGAAGAAAAAACAGCCGTCTACAAGCTGACTGGTGCTATTATGCACTACGGCAACATGAAGTTCAAACAGAAGCAGCGGGAGGAGCAGGCCGAACCCGACGGCACTGAGGCTGCAGATAAATCAGCTTACCTAATGGGGCTCAACTCTGCGGACCTCATCAAAGGGCTGTGCCACCCCAGAGTCAAGGTAGGAAATGAATATGTTACCAAGGGCCAAAGTGTGGACCAGGTCAACTATTCCATTGGTGCACTG----AGCCTGATCGTTGGCCCTCGCTGTTCGAACATAAGTTCCTGCCATATGCCCTGCTGGCCTTTGCTGGGATCATGTACATTCCTGCTCTGGGATGGGAGTTCCTTGCCTCTACGCGGCTCACTTCAGAACTCAATTTCCTGCTTCAAGAGATTGATAACTGCTACCATCGAGCTGCGGAGGGCAGAGCCCCCAAGATTGAGAAGCAGATTCAGTCCAAAGGACCTGGCATAACTGAGCGGGAGAGGAGAGAGATTATAGAAAATGCAGAGAAGGAGAAGAGCCCCGAGCAAAATCTTTTTGAAAAATATCTAGAGAGACGAGGCGAAAGCAACTTTTTGGCTAAGATTTACCTGGCTCGTCATCTGGCTATCATGTGCCTCAGTTCTATCCCCATTTCCTACCTGAGTGCATACTATGCTCGCCAAAGGCAGAATGAGTTCACCTGTGCACTAGGCGAGCACCCAGACAACAGCAGCTATCCAGAGTTGAAGCTGAAAGTCAACTGCAAGCTCCCCGCTGTGCAGCTGCAGCGCATCATGGCGGTGGTGGACTTAGGCCTGCTGTGTACCATGGACTTCATAATCCTGCTTAACTTGCTGCATCTGTTTGTGGTGCGCAAGTCTAACTTTGTGTTTGACAAACTGAACAAAGTCGGGATCAAAACGAAACGGCGGTGGCAGAAGTCGCCGTTTTGTGACATCAACATCCTGGCCATGTTCTGCAATGAAAACAGGGACCACATTAAATCGCTGAACCGACTGGACTTCATCACCCTGCAGACCCACGACCCCAACAAAGAGGCCTTCAAGTGTGAGGAGTGTGGAAAGCACTACAACACCAAGCTGGGATACAAGCGCCATGTGGCCATGCACTCTGCGACCGCCGGGGACTTGACCTGCAAAGTGTGCATGCAGAGTTACGAGAGCACGCCTGTTCTGCTGGAGCACCTGAAGAGCCACTCGGGGAAGTCCTCGGGTGGGGCCAAGGAGAAAAAGCACCCTTGCGACCACTGCGACCGACGCTTCTACACGCGGAAAGATGTGAGACGGCACATGGTGGTCCACACGGGGCGGAAAGACTTTCTGTGCCAGTACTGTGCCCAGCGCTTTGGCAGGAAGGACCACCTGACACGGCATGTGAAGAAGAGCCACTCGCAGGAGCTGCTGAAGATTAAGACGGAGCCTCCGGATATGTTGGGCATTTTGACAACGGGGTCTCCACCGTGCTCGGTCAAGGAGGAACTCAGCCCCATGATGTGCGGCATGGGACCCAACAAAGACCCCATGATGGGGAAATCCTTCCCCAGCGGGGCGCCCTTTCCCATGAGCATGTACAACCCTCACCATCTCCAGGCCATGTCTAATTCTGGCGTGGGTCCTCCACACCCTTCCCTGATGCCCAATTCCTTGTCTGCAGCTATGGGCATGGGCTGTCATATGCTCATCTATGCTTCTTTTTCGTTCATGGGATGTTTACAAATTAGCGATGGATCGAATATAGTGAACCTGCTGGCCAGTAACTCACCAAGCGTTTCGTTTGCCGTGACCCAGCAGAAGTACTTCAGCAATTACAGTCCTGTAATTGGCTTTTACATCTATGAACCCATCGAGTATTGGAACTCCACTGTGCAGGAGCACCTCAAGACTCTCAGTCATGGGTTCAACAAGATCTCCTGGATGGACAACTTTTTCCACTACCTCCGAGTGGTCAACGTCAGCGCGTCAACCAAGAGTGACTTCATCAATATCCTGAAGGGTTCTTTTCTGCGCAGCCCAGAGTACCAGCACTTCACAGAGGACATCATCTTCTCGAAAAACCGGGAGACCGATGAGTACGATATCATCGCCTCAAGGATGTACTTGGTAGCAAGGACCACAGAGAAGAAGAGAGAGGAGGTGGTGGAGCTCCTGGAAAAACTTCGTCCCTTGATGCTGATCAACAGCATCAAATTCATTGCCTTCAATCCCACATTTGTTTTTATGGACCGCTACAGTTCCTCCGTCATCTCCCCCATCCTGACCTCAGGCTTCAGTGTGCTCACCATCCTCATCCTTACGTTCTTCCTGGTCATTAACCCTTTGGGAAACTTCTGGCTCATTCTCACCGTCACGTCCGTAGAGCTGGGCGTCTTGGGTTTGATCTTTCAGCCCCTGCACACCCTCAGAGCTGCGGAAAAGGAACTCCTCCCTGGCTTTCACCAGTTTGAATGGCAGCCGGCTCTGAAAAACGTGTCCACGGCCTGCAGTGTCGGCATCATCAACGGGCTGTCGGGATGGACCTCCTCACTGGATGACTCCCCTGCCGACACCATCACCCGGCGCTTCCGCTATGACGTGGCGCTGGTTGCAGCGCTGAAGGATCTTGAGGAGGACATTATGGAGGGGCTTAGAGACACTGGCATGGAAGATAGCGCTTGCACCCTGGGCTTTAGAGTGATGATAAAGGAGTGCTGTGACGGCATGGGTGACGTTAGCGAGAAGCACGGTGGAGGACCAGCCGTTCCTGAGAAGGCTGTCCGTTTCTCTTTCACTGTCATGTCGGTGTCCATCCAGGCTGAAGATGGTCAGGGGGAGGTCACAATTTTCACAGAGCCGAAGCCCAATTCGGAGCTTTCCTGCAAGCCCCTTTGTCTAATGTTTGTAGATGAGTCAGACCACGAGACTCTCACCGCTGTTTTGGGGCCTATAGTTGCAGAGCGAAATGCAATGAAAGAGAGCAGGCTCATTCTATCCATCGGCGGCATGCCGCGCTCCTTTCGGTTCCACTTCAGGGGCACAGGGTACGATGAGAAAATGGTGCGTGAGATGGAGGGCCTGGAAGCCTCGGGATCCACATACATCTGCACTCTGTGCGACTCCAGTCGTGCGGAGGCTGCTCAGAACATGGTGTTGCACTCCATCACCCGCAGCCATGACGAGAACCTGGAACGTTATGAAATATGGCGAACCAACCCTTTTTCTGAGTCTGTAGATGAGCTGCGAGACAGAGTCAAAGGAGTCTCGGCCAAGCCCTTCCTGGAGACCCAGCCCACGCTGGACGCATTGCACTGCGACATAGGTAACGCCACTGAATTCTACAAAATCTTTCAGGATGAAATCGGGGAAGTGTATAAAAGGCCCAACCCCAGCAGGGAGGAGCGGCGCACCTGGAGGGCAGCCTTGGACAAACAGCTGAGGAAGACGATGAAGCTTAAACCAGTGATGAGGATGAATGGGAACTACGCCCGAAGGTTAATGACCATGGAGGCCGCCGAGGTGGTTTGTGAACTGGTGCCCTCAGAGGAGAGGAGAGAGGCCCTGAGGGAGCTTATGAGGCTCTACCTCCAGATGAAACCTGTTTGGCGTGCCACCTGTCCAGCAAAGGAGTGCCCTGACCAGCTGTGCCGCTACAGCTTTAACTCCCAGCGCTTTGCTGACCTGCTCTCCTCCACCTTCAAGTACAGGTACAATGGGAAAATAACCAATTACCTGCACAAGACCCTGGCCCACGTGCCGGAAATCATCGAGAGAGAAGGATCCATAGGAGCCTGGGCCAGCGAGGGGAATGAGTCAGCAAACAAACTGTTCAGGCGGTTCAGGAAGATGAATGCACGTCAGCATGGTGAGATGAAACTCAGGGCCATATCCTTCTCCAATGACTCGTGCTACCTCCCTCCGCTGCGCTGTCCTGCCATCTGCCGCCTCGACCCATATGATGGCCTCGCAGAGAGCTATCTCATCCACGGAGGCCGCACCCCAAACAATGAGATCTCATCAAGCTTGTACCTGCTGACCCTGGATAGTCGAGGCTGCAATCGCAAACTAATGCTCAGGTGCAAAGAGAAAGAGCTGGTGGGAGAAGTGCCGGGGGCCCGGTACGGCCATGCAATGAGCATAGTTCAAAGCCGCGGGAAGACCGCTTGTGTGATGTTCGGGGGCAGGTCCTACATGCCTGCAGGAGAGAGGACCACAGAAAGGTGGAACAGTGTTGTTGACTGTCCCCCCCAGGTCTTCCTCTTTGATCTTGAGTTCGGGTGCTCCTCTGCTCACACTTTACCTGAGCTCAGTGATGGACAGTCTTTTCATGTAGCTCTTGCCAGAGAAGACTGTGTTTACTTCATTGGAGGCCACTCAATTACCTCTGACTCGCGTCCTCCTCGCCTGTTTCGCCTGCATGTAGAGCTCCTGCAGGGAAGCCCCTTGCTTTCCTGCGAGATTCTGGAGTCAGGCTTTTCCATCTCCAGTGCCATCATCACACGCACAGGTCCCTCTCATAGATATATTGTGTTAGGTGGATACCAGTCCGACTCCCAGAAGAGGATGGAGTGCAGCACGGTCATTCTGGACGAAAAGGGGATCCACATTGAGCATCTAGAACCTCCTAAGTGGACTCAAGATATCATCCACAGTCGCACATGGTTTGGCGGCAGCACAGGAGACGGATGCATCCTGTTAGCTGTTCCCACTGAGGGAAGGCCATCCCAGCCTGATGTGCATTACTTCTATCACGTCAGCTTCCAACAGGAGAAAGGATCCAATCAGGCGTGCAGCCAGGAGTCAACAGATTACGACAACTCAACTCCCCTTGAGGACTCCGAGGAGCTCTATTTTGGTCGGGAGCCACATGAGCTGGAAAACAGCAGCGATGACGAGGGCGACACTTACAATGAAGAGGATGAGGAGGATGAATCACAAACTGGTTACTGGATCAAATGTTGCCTGGGTTATTTTTATGTCCCTATGCTTAATACCACTGGTATTGTCCGGAGTCCTTATGAATACCCTCAGTACTACCTTGTCAACCCTGCAGCCTACGCTGCTCTGGGCGCCTACATGTTTTTCCTCATTCTCGTCGGCTTCCCCATCAACTTCCTCACCCTCTACGTCACCATCGAACACAAGAAACTGCGAACCCCTCTAAACTACATCCTACTCAACCTTGCGGTGGCTGACCTCTTCATGGTGTTCGGAGGATTCACCACAACGATGTACACCTCCATGCATGGCTACTTTGTTCTCGGACGCCTTGGCTGCAATTTGGAAGGATTCTTTGCTACCCTTGGTGGTGAGATCGGTCTCTGGTCACTGGTTGTTCTGGCTATTGAAAGGTGGCTGGTTGTCTGCAAGCCCATCAGCAACTTCCGCTTCACTGAGAACCACGCTATTATGGGTCTGGCCTTCACCTGGGTCATGGCCGCTGCCTGTGCTGTTCCCCCTCTTGTCGGCTGGTCTCGTTACATCCCAGAGGGCATGCAGTGCTCATGCGGAGTCGACTACTACACCGAGGGCTTCAACAATGAGTCCTTTGTGGTCTACATGTTCGTCTGCCACTTCATCATTCCTCTCGTTATTGTGTTCTTCTGCTACGGCCGTTTGCTCTGCGCCGTCAAGGAGGCTGCTGCTGCCCAGCAGGAGTCCGAGACCACCCAGAGAGCTGAGAGGGAAGTCACCCGTATGGTCATCATCATGGTGATTGGCTTCCTGGTATGCTGGTGCCCCTACGCCGGCGTGGCCTGGTACATCTTCACAAATCAGGGTACTGAGTTTGGACCTCTCTTCATGACCGTCCCAGCTTTCTTTGCCAAGAGTTCCTCCATCTACAACCCACTGATCTACATCTGCTTGAACAAGCAGTTCCGCTTCGCCATCACCTTGGGTAACGAGGAGGCCGTCAAGTTCCTCCTTCTGAATGACGCCAATCCCAATCTTCCCAACGCGCGCGGCTCCACGCCTCTCCACCTGGCCACAGAGAAGCACCTGAAGCCGCTGGCTGAACTCCTGCTTGGTCGGCGCAGGACTAATGTGAATGCTAAAGACGAGGACCAGTACACGCCTCTGCACTGGGCGGCCCAGAACGGAGACGAGGTCATGACCAGGCTGCTGCTGGACCGGGGGGCCACCATCAACGAGACCGACGGCCAGGGACGCACGCCGGCTCACGTGGCGTGCCAGCACGGCCAGGAACACGTGATCAGGGTGCTGCTGAGCCGCAGCGCTGACGTTCAAATCAGGGGCAAGAACAACTGGACGGCGTTGCACTTTGCTGCCTGGCAGGGCCACCTGGGCATTGTCAAGCTGCTGGTCAAGCAGGCCGCCGTTAATGTGGACAGCCAGACAACAGATGGCCGCACGGCACTGCACCTGGCATCCCAACGGGGGCAGTATAGAGTAGCGCGGATCCTGGTCGAGCTGGGGGCGGATGTCCACGTCCCGTCGTCCGAATTAAACACGGCGCTGCACGTGGCGGCAGAAACGGGCTACACCATCGAGATGGGCACGCTGGGGCCTCAGTGGAAGGCGAACCCGCGGCCGTTCGTCTGCTCCATTGAAGACCCGACCAAGCAGACGAAGTTCAAGGGTATCAAGACCTACATATCGTATCGAGTGACGCCGAGCCACACCGGCCGACCCGTCTACAGACGCTACAAACACTTCGACTGGCTGTACAACCGTTTGTTGCACAAGTTCACCGTGATCTCTGTGCCCCACCTGCCCGAGAAGCAGGCCACCGGCCGCTTCGAGGAAGACTTCATCGAGAAGCGCAAGCGGCGGCTGGTCCTTTGGATGAACCACATGACCAGCCACCCGGTCCTCTCCCAGTACGAAGGCTTCGAGCACTTCCTGATGTGCGCCGACGACAAGCAGTGGAAGCTGGGCAAGCGGCGGGCGGAGAAGGACGAGATGGTGGGTGCCCACTTCATGCTGACCCTTCAGATCCCCGGCGAGCACCAGGACCTGCAGGACGTCGAGGAGCGGGTGGACAACTTCAAGACCTTCGCCAAGAAAATGGACGACAGCGTGTTGCAGCTGACGCACGTCGCCTCGGAGCTGGTGCGCAAGCACCTGGGCGGCTTCCGCAAGGAGTTCCAGCGGCTCGGGAACGCCTTCCAGTCGATTAGCCACGCCTTCACACTGGACCCGCCCTACAGGTCGGAGGCCCTCAACAACGCCATCTCCAAATCTCGCTTTCACCCTGGCGTGGGGACTGGTCCTGGCACGGAGCGCAGCGTCCCACTCGGCAACAGCTTGCTGTCCCCGCAGCAAAGCGAGGAGCCCACTACCCCCCCGCAGCGTTGGTTTGTCACCCCTGCCAACAACCGACTGGACTTTGCCGCCTCGGCATACGACGCCGCCGATTTCGCCGGTAACGCGGCCACCTTGCTGTCCTACGCAGCGGCCGGAGTAAAGGCTCTCCCCCTGCCCACTGCGGGCTGCTCCAACCGGCCTCTTGGCTATTACGCAGACCCGTCTGGCTGGGGAGGACGCACGCCACCGCAGTACAAATCCAGCTCGGTCTTTTCCTGCTGGCCCACCAACTCCCTCAGCGGCAGGAACTACCTGGAGGAGGGAGACTCCATCGCAACGGAGAGGTCGCCGATCGGTGGCTCGGAGGAGACCAAACCCAAAGACATAGAGACGCCCTCGTCGATTAAGTCGATCGATTCCAGCGATTCTGGGATCTTTGAACAGGCCAAAAGGAGACGGATCTCCCCCTCTGCCACTCCGGTCTCAGAGACTGTGTCCCCATTAAAATCCCACGAGCAGAGCGGCCTGCTGAACGTGGAGGAGGTCACCGACCCGGACGTGGTGCTCCACAACCTGCTGAGGAACGCCCTGCTCGGCGTCACCGGGACGGAGCTGGTGAAGGTGATGGGGCTCTCCAACTACCACTGCAAGCTGCTGTCGCCGGTGCTGACCCGCTACGGCATGGACAAGCAGACCGGCAAGGCCAAGCTGCTGAGGGAGATGAACCAGGGGGAGATCTTTGACTGCTCCCTGCTGGGGGACCGAGCCTTCCTCATAGAGCCCGACCACGTGACCACCATGGGCTACGGCAAGGACCGCTCCGGCAGCCTCATCTACCTCCACGACACCCTGGAGGAGATCAAGAAGGCCAACGGCAACCGGGAGTGCCTCATCCCGGTGCACGTGGACGGGGACGGCCACTGCCTGGTCCACGCCGTGTCCAGGGCGCTGGTGGGCAGGGAGCTCTTCTGGCACGCGCTGCGCGAGAACCTCAAGCAGAACTTCAAGCAGAACCTGGACCGCTACAAGAGCCTCTTCCAGGACTTCATCGACGCCGCCGAGTGGGAGGACATCATCAACGAGTGCGACCCGCTGTTCGTGCCCCCCGAGGGCGTCCCCCTGGGGCTGCGCAACATCCACATCTTCGGCCTGGCCAACGTCCTGCACCGCCCCATCATCCTGCTGGACTCCATGAGCGGCATGCGCAGCTCCGGCGACTACTCCGCCACCTTCCTGCCGGGCCTGCACTCAACAGGAGAGGTGGCGGAGCGGGAAGTGGCGCTGGGGATCAACCCGTTCGCGGACGGCATGGGCGCGTTCAAGATCAACCACAGCTCCCACGACATCGGCGCGGCATTCAACTCCACCAGGGACTTTCTCTTCAGAAATCGGGGCTTCGGGGACGCGGCCGGCGCGCAGCACAGCCTGTTCGCCTCCGGCAGCTTTGCGGGGCCGCACGGACACTCGGACGCCGCGGGGCACTTGCTCTTCCCGGGGCTCCACGAGCAGGCGGCGAGCCACGCGTCCTCCAATGTGGTGAACAGCCAAATGCGGCTGGGCTTCTCGGGGGACGTGTACGGCCGGGCCGACCAGTACGGCCATGTAACGAGCCCGCGCTCCGACCACTACGCGTCCACGCAGCTGCACGGCTACGGCCCCATGAACATGAATATGGCTGCGCACCACGGAGCGGGGGCCTTTTTCCGCTACATGAGGCAGCCCATCAAGCAGGAGCTCATCTGCAAGTGGATCGAGCCGGAGCAGCTGACGAACCCCAAAAAGTCGTGTAACAAAACTTTCAGCACCATGCACGAGCTGGTGACCCACCTCACAGTGGAGCACGTGGGGGGGCCAGAGCAGACGAACCACGTCTGCTTCTGGGAGGACTGCTCCAGAGAGGGGAAGCCCTTCAAAGCCAAATACAAACTTGTAAATCACATCAGAGTGCACACCGGAGAAAAGCCCTTTCCGTGCCCGTTCCCCGGCTGCGGC
>Gadus_morhua
GCGCTTAACTGGATCACCTACGACCTGCAAGGAAGGCACCCCCACTTGCCGGAGCTTCTGAAAACGGTGCGTCTGGCCCTTCTCCCCGCCGTCTTCCTCATGGAGAACGTCTCCACCGAGCCACTGATAAACAGCCAGACCAAGAGCAAGGAGCTGGTGGACGAGGCCATCTGCTGCAAGCTGAAGATCCTGCAGAACGACGGCGTGGTCAACAGCCCGTGCGCCCGTCCCAGGAAGACCAGCCACGCGCTCTTCCTGCTGGGAGGCCAGACCTTCATGTGCGACAAGCTGTACCTGGTGGACCAGAAAGCCAAAGAGATCATCCCCAAGGCCGACATCCCGAGCCCCAGGAAGGAGTTCAGCGCCTGCGCCATCGGCTGCAAGGTGTACATCACGGGCGGGCGGGGCTCGGAGAACGGCGTGTCCAAAGACGTGTGGGTGTACGACACGGTGCAGGAGGAGTGGTCCAAGGCGGCGCCCATGCTGATCGCCCGCTTCGGCCACGGCTCGGCGGAGCTGAAGCACTGCCTGTACGTGGTGGGCGGGCACACGGCCGCCACGGGCTGCCTCCCGGCCTCGCCGGCCATCTCACCCTGCAACCAGAGGGCTCTGGTCAGCCGGGACCGCACGCTCCCCCTGGTGGAGGAGATTGACCGGCGCCACTTCAGCGTCATCGACAGCAAGGTGCGCCGGCTCATGTCCATCCCCAAAGGGAACTCGGCCCTGCGGCGCGTGATGGAGGAGACCTACTACCACCACATCTACCACACGGTGGCCATCGAGGGCAACACCCTCACGCTGTCGGAGATCCGCCACATCATCGAGACGCGCTACGCCGTCCCTGGCAAGAGCCTGCTGGAGCAGAGCGAGGCCATCGGCGTGGACGCCGCCATGAAGTACATCAACACCACGCTGCTGTCGCGGGCCGGCGCCATCGCCGTCACGGACATCCTGGAGATCCACCGGCGCGTGCTGGGCTACGCCGACCCGGTGGAGGGTGGCCGGCTGCGCACCAGCCAGGTGTTTGTGGGTCACCACATCCCGCCGCACCCCCAGGACCTACAGCGGCACATGGAGGAGCTGGCGCAGTGGCTCAACTCGGAGGAGGCGCTGCAGCTCCACCCCGTGGAGTACGCGGCGCTGGCCCACTACAAGCTGGTCTACGTGCATCCGTTCGTGGACGGGAACGGGCGCACGTCGCGCCTGCTGATGAACGTGGTGCTCATGCAGGCGCGCTACCCGCCCATCACCATACGCAAGGAGCAGCGGGTGGAGTACTACAACGCCCTGGACACGGCCAACGAGGGCAGGGAGGATTACATCGTGGTTTTCTCCCGCTCCACCACGAGGTTGATCCTGAATGAGGCGGAGTTGATCATGGCACTAGCCCAGGAGTTTCAGATGAGGGTCTTGACGGTGTCGCTGGAGGAGCAGTCGTTTGCCAGCATAGTGCAGGTGATCAGCGGGGCGTCCATGCTGTTCAGCATGCACGGCGCTCAGCTCGTCACGGCACTGTTCCTACCCCGAGGGGCCGCCGTGGTGGAGCTGTTCCCCTATGCGGTGAACCCTGAGCAGTACACCCCGTATAAGACCCTGGCCTCCCTGCCGGGCATGGACCTGCAGTACGTCTCCTGGAGGAACTCCATGGAGGAGAACACGGTCACCCATCCGGAACGGCCCTGGGACCAAGGGGGGATCGTGCACCTGGAGAAGGAGGAGCAGGAGCGCATACAGGTCAGCAAGGACGTCCCCAGGCACCTGTGCTGTCGGAACCCAGAGTGGCTTTATAGGATCTACCAGGACACTTTGGTAGACATCCCTTCACTCCTAGAAGTGCTGAAGGAGGGCCTCAAAACCAGGCCCAGCGTGAAAAAGAACAAGGCGGCCAGCACCGTTCACCCAGGGCGAGTCAGAGAACCCCAATGCCAGACCTCTGTCCAGGCCACCAACGAGGCCAAACTCACAGTGTCCTGGCAGATCCCGTGGAACCTGAAGTTCCTGAAGGTGCGCGAGGTGAAGTATGAGGTGTGGATA---------------------------------------------------------------------------------------------------------------------------------------------------------------------------------------------------------------------------------------------------------------------------------------------------------------------------------------------------------------------------------------------------------------------------------------------------------------------------------------------------------------------------------------------------------------------------------------------------------------------------------------------------------------------------------------------------------------------------------------------------------------------------------------------------------------------------------------------------------------------------------------------------------------------------------------------------------------------------------------------------------------------GTGCACGAGAGCATCGAGAAGCTCTTCTACTCTGTCGAGAACAAGCTGGGCCAGCGATTCGTCTTCAGAGCGCTGGGCTACATCACCATGGCCAAGGCAGGGCTAACGGAGCTGGAGCTTGAAGACATTCTTTCACTGGACAACATCGTCCTCGGCGACGTCATCGTGGCATCGTACCTCAAGAACCCCCTGAGGATCTCCTACGACCTGATTGCCAGGATCAGAGAGGAGCTGGAGGGATACCTGGTGGAGCGGCAGGTGCGAAACGTCACGCTCATGGTCTGGGCCAACCGGCACCTCCACCTCATCGCTCAGAAGCTGTACCTCAGCAACGAGGAGGACGTCCATCAGATGCACAGTCTCCTCGCAGAGTACTTCCTGGGGGCGTGGTCGGGAGGCAGGAAGAAGATCTTCACCTACGACAACAACCACTTT---ACTTCCCTGAACATTTCGCATCACAAGAACCATGAGAAAACGTCCTCGGACAAATACTCCTATGACAGGCAGACCCCAGAGCAGCCTTGGGTGTTCCAGTGCAACCTCCTAGAGCCGGACATCTTCTTCGTCAACCACAGGAAGATGACGGAGCTGGTCTACCACCTCAGCAGGAGCGGCCGCACAGACGACCTCATGTTCGGGGTGATCATGAACTTCAGCTGGCTCTACACCATGATCAAAATTGGTCAGTTTGAAAAGGCCCTCACAGACATCGACCTGGCCTACAGTTACTCTCAAGAGAAGGAGCTCAAGTTCTTGGCCACTACTCTCCGTAGCGTTAAGTTGAAAGTGATGAAGAGCCCTGCTTCTTTGTCCGCCGAGCTGCAGCAAAGACTCCTGCCGGTGGTCACCTCTCTTCCAAAGCTAAGACACCTTCTGCTGGAGTGTGACAAAGATGGCCCCAAGTACACCGTCAACACCAAGCGAGTCATCCAATACTTTGCCAGTATCGCTGCGGTTGGCGTCAAGAAGGATGCCAACAAAGGGACTCTGGAGGATCAAATCATCCAGGCCAACCCTGCGCTAGAGGCCTTCGGTAATGCCAAAACCCTGAGGAATGACAACTCCTCTCGTTTTGGAAAGTTCATCCGGATTCACTTCGGGAACAGCGGCAAGCTTAGCTCTGCAGACATCGAGACCTACCTGCTTGAAAAGTCCAGAGTCACTTTCCAGCTGAAGTCTGAGAGGAACTATCACATATTCTTCCAGATCTTGTCCAATCAGAAGCCGGAGCTGTTGGACATGCTGTTAATTACCAACAACCCCTACGATTACTCCTACATCTCCCAAGGAGAGGTAACCGTCGCCTCCATCAACGACTCTGAGGAGCTCATAGGCACTGATAGTGCGTTTGATGTCCTCGGCTTCACCCTGGAAGAAAAGATGGGGGTGTACAAGCTGACTGGTGCCATCATGCACTATGGCAACATGAGGTTCAAGCAGAAGCAGCGCGAGGAGCAGGCAGAGTCAGACGGGACTGAAGCGGCTGATAAATCAGCATACCTCATGGGTCTAAACTCGGCGGATCTCATCAAAGGTCTCTGCCACCCTAGGGTGAAGGTAGGGAATGAATATGTCACCAAAGGTCAAGGGGTGGATCAGGTCTACTACTCCCTTGGTGCGCTGCTGGAGGCTAACGTCCGGCCATCGCTGTTTCAACACAAATTTTTACCCTACGCTCTGCTGGCCTTTGCTGGCATCATGTACATTCCTGCCTTGGGGTGGGAGTTCCTAGCCTCCACGCGGCTCACGTCTGAGCTCAACTTCCTGCTCCACGAGATAGACAACTGTTACCACAGAGCGGCCGAGGGGCGGGCCCCGAAGATCGAGAAGCAGATCCAATCCAAGGGGCCCGGCATCACCGAGCGGGAGCGGCGGGAGATCATAGAGAACGCGGAGAAGGAGAAGAGTCCGGAGCAGAACCTGTTTGAGAAGTACCTGGAGAGACGAGGCCAGAGCAACTTCCTGGCTAAGATCTACCTGGCCCGCCACCTGGCGATCATCTGCCTCAGTTCCATACCCATCTCCTACCTGAGCATCTACTATGCTCGCCAACGGCAGAATGAGTTCACCTGTGCTCTGGGCGGGCCCCCGGACACCAGCAGTTACCAGGAGTTGAAGCTCAGCGTCAACTGCAAGCTGCCCTCGGTGCAGCTGCAGCGCATCATGGCGGCCGTGGACATTTCCCTGCTCTGCACCATGAACCTCATCATCCTCATTAATTTGCTGCATCTGTTTGTGGTGCGCAAATCCAACTTTGTGTTTGACAAGCTGCACAAAGTGGGCATCAAAACACGCCGCCGTTGGCAAAAGTCCCAATTCTGTGACATCAACATCCTGGCGATGTTCTGCAACGAGAACCGGGACCACATTAAGTCCCTCAACCGCCTGGACTTTATCACCCTGCAGACCCACGACCCCAACAAAGAGGCCTTCAAGTGCGAGGAGTGCGGCAAGCACTACAACACCAAGCTTGGCTACAAGCGCCACGTGGCCCTGCACTCGGCCACCGCCGGGGACCTGACCTGCAAGGTGTGCCTGCAGGGCTACGAGAGCACGCCAGTGCTGCTGGAGCACCTCAAGAGCCACTCGGGGAAGTCGTCCGGCGGCGCCAAGGAGAAGAAGCACCCGTGCGACCATTGCGACCGCCGCTTCTACACCCGCAAGGACGTGCGCCGGCACATGGTGGTGCACACGGGCCGCAAGGACTTCCTGTGCCAGTACTGTGCCCAGCGCTTCGGCCGCAAGGACCACCTGACGCGGCACGTGAAGAAGAGCCACTCGCAGGAGCTGCTCCGGATCAAGACGGAGCCCCCAGACATGCTGGGCCTGCTGAGCTCCGGGTCACCGCCCTGCTCCATCAAGGAGGAGCTCAGCCCTATGATGTGTGGGATGGGTCCCAATAAAGACCCCATGATGGGGAAGCCCTTCCCCAGTGGCACTCCCTTCCCCATGGGCATGTACAACCCCCATCACCTGCAGGCGATGGCCAATCCCGGGGTGGGTCACCCTCACCCGTCCCTGATGCCCGGCTCCCTGTCTGCTGCGATGGGCATGGGCTGTCACATGCTCATCTACGCCTCCTTCTCCTTCATGGGCTGTTTGCAGATCAGCGACGGCTCCAACGTGGTCAACCTGCTGGCCAGCAACTCACCCAGCGTCTCGTACGCGCTGACGCAGCAGAAGTACTTCAGCAACTACAGCCCCGTCATCGGCTTCTACATCTACGAGCCCATCGAGTACTGGAACTCCACGGTGCAGGAGCACCTGAAGACGCTGAGCAACGGCTTCAACAAGATCTCCTGGATGGACAACTTCTACCACTACCTGCGCGTGGCCAACGTCAGCGCGTCCACCAAGAACGAGTTCATCCACATCCTCAAGGGCTCCTTCCTGCGCAGCCCGGAGTACCAGCACTTCACGGAGGACATCATCTTCTCCAAGAACCGTGAGAGCGACGAGTACGACATCATCGCCTCGCGCATGTACCTGGTGGCGCGGACGGCGGAGAAGAAGCGTGAGGAGGTGGTGGAATTGCTGGAGAAGCTGCGACCGCTGATGCTCATCAACAGCATCAAGTTCATCGCCTTCAACCCCACCTTCGTGTTCATGGACCGCTACAGCTCCTCCGTCATCTCGCCCATCCTCACCTCAGGGTTCAGCGTGCTCACCATCCTCATCCTCACCTTCTTCCTGGTCATCAACCCGCTGGGGAACCTGTGGCTGATCCTCACCGTTACCTCGGTGGAGCTGGGCGTCCTGGGCCTGATCTTCCAGCCGCTGCACGCCCTCCGGGCCGCCGAAAAGGAGCTCCTCCCGGGGTTCCACGCCTTCGAGTGGCAGCCGGCGCTGGCGAGCGTCTCGCCGTCCTGCCACGTGGGCATCATCGATGGGCTCTCGGGCTGGGCGGCCTCGGTGGACGACGCCCCCGCCGACACCATCACCCGCCGCTTCCGCTACGACGTGGCGCTGGCGTCGGCGCTCAAGGACCTGGAGGAGGACATCATGGACGGGCTGAGGCAGCAAGGGCTGGAGGACAGCGCCTGCACCGAGGGCTTCTCCGTCATGATCAAGGAGTCCTGCGACGGCATGGGGGACGTGAGCGAGAAGCACGGCGGGGGGCCGGCCGTCCCGGAGAAGGCGGTGCGCTTCTCCTTCACCGTGATGTCCGTCTCCTTGCTGGCCGACGACGGAGAGGAGGAGGTGATCATCTTCCAGGAGCCGAAGCCCAACTCTGAGCTGTCCTGTAAGCCACTGTGCCTCATGTTCGTGGACGAGTCGGACCACGAGACGCTGACCGCCGTCCTGGGGCCCGTGTCGGCCGAGCGCAGCGCCATAAAGCGCAGCCGCCTCATCCTCTCCATCGGCGGGCTTTCTCGGCTCTTCAGCTTCCGCTTCCGGGGATCGGGCTACGACGAGAAGATGGTGCGGGACGTGGAGGGCATGGAGGCCTCCGGCTCCACCTACGTCTGCACGCTCTGCGACTCCACCCGGGCCGATGCCGCCCGCAACATGGTGCTCCACTCCGTCACCCGCAGCCACCAGGAGAACCTGGAGCGCTACGAGACCTGGAGGACCAACCCCTTCTCGGAGTCCGCCGACGAGCTTAGGGACCGGGTGAAGGGGATCTCCGCCAAGCCCTTCCTGGAGACCCACCCCACGCTGGACGCGCTGCACTGCGACATCGGCAACGCCACCGAGTTCTACAAGATCTTCCAGGACGAGATCGGCGAGGTGTTCCAGAAGACCAACCCCAGCCGGGAGGAGCGGCGGAGCTGGAGGGCGGCTCTGGACAAGCAGCTGAGGAAGACCATGAAGCTCAAGCCGGTGATGAGGATGAACGGCAACTACGCCCGCAAGCTGATGAGCGTGGAGGCGGTGGAGGCGGTGTGCGAGCTGGTGCCGTCGGAGAGCCGGCGCCAGGCCCTGAGGCAGCTGATGGAGATCTACCTGGAGATGAAACCGGTGTGGCGCGCCACCAGCCCAGCCACGGAGTGCCCCGACCAGCTGTGCCGCTACAGCTTCAACTCCCAGCGCTTCGCGGACCTCCTGGCCTCCACGTTCAGCTACAGGTACAACGGGAAGATCACCAACTACCTGCACAAGACCCTGGCCCACGTGCCGGAGATCATAGAGAGGGACGGCTCCATCGGGGCCTGGGCGAGCGAGGGGAACGAGTCGGCCAACAAACTGTTTCGGCGTTTTCGTAAGATGAACGCCCGCCAG--------------------------------------------------------------------------------------------------------------------------------------------------------------------------------------------------------------------------------------------------------------------------------------------------------GACGGCGTGCGTCCTGTTTGGGGGGGGGGCCTACAGGCCGGCGGGGGAGCGGACCACGGAGTGCTGGAACAGTGTGGTGGACTGCCCGCCCCAGGTGTTCCTGGTGGACCGGGAGTTCGGCTGCTCCTCGGCACACACCCTGCCGGAGCTCGGCGACGGCCAGTCCTTCCACGTGGCGCTCGCCCGCGAGGACTCGGTCTACTTCCTGGGCGGCCACTCCACCTCCTCCGACGCCCGGCCCCCCCGCCTCGTCCGCCTGCGGGTGGAGCTGCTGCAGGGCGCTCCGGCGCTGTCCTGCGAGACCCTGGACACGGGCTGGTCCTCCACCAGCGCCGTGGTGCTCCGCCCCGGCCCCGCCCACAGGTACATCATCCTGGGGGGCTACGGCGCCGACTCGCAGAAGAGGATGGAGTGCAGCGCGGCGGTGCTGGACGACGACGGGATCCGCTTCGAGGCGGTAGACGCCCCCGCCTGGACGGCCGACATCGCCCACAGCCGCACCTGGTTCGGGGGGGCCGCGGGCGGGGGCAGCGCCCTGATCGGCGTCCCGTCCGAGGGGAAGGCCACCCAGCAGGACGCGCATCGCTTCTACGAGGTGGGCTTCCGGTCGGAGGAGGAGGGCGAGCTGGGCTGCAGCCAGGGGTCCACCGACCTGGAGGAGTCGCCCCCCCTGGAGGACTCGGAGGAGCTGTACTTCGGGAGGGAGCCCCACGAGCTGGAGGACAGCAGCGACGGGGAGCAGGACACCTACAACGAGGACGACGAGGAGGACGAGTCCCAGGCCGGCTACTGGAGCCAGTGCTGCACGGGCGCCTTCTATGTGCCCTGGGACAACAGCACTGGCATCGTGCGGAGCCCCTATGAGTACCCCCAGTACTACCTGGTCTCAACGGCGGCCTACTCCGCCCTGGCCGCCTACATGTTCCTACTCATCCTGCTCGGCTTCCCCATCAACTTCCTCACCCTCTACGTCACCCTGGAACACAAGAAGCTGCGGACGCCCCTGAACTACATCCTGCTGAACATGGCCGTGGCCAACCTGTTCATGGTTTTCGGCGGCTTCACCACCACCATGTACACCTCCATGCACGGCTACTTCGTCTTAGGGCGCACCGGCTGCAACATCGAAGGATACTTTGCCACCCTGGGCGGTGAGATCGGGCTGTGGTCGCTGGTGGTGTTGGCCATCGAGCGCTGGGTCGTCGTCTGCAAGCCCATGAGCAACTTCCGCTTCGGGGAGAACCACGCCGTCATGGGCGTGGCCTTCACCTGGGTCATGGCCAACGCTTGCGCTTTCCCCCCCCTGGTGGGCTGGTCTCGTTACATCCCCGAGGGAATGCAGTGCTCATGCGGAGTCGACTACTACACTGAGGGCTACAACAACGAGTCTTTCGTCATCTATATGTTCACATGCCACTTCCTGACCCCCATGTTCGTGATCTTCTTCTGCTACGGACGGCTGCTCTGCGCAGTGAAGGAGGCTGCCGCCGCCCAGCAGGAGTCCGAGACCACCCAGAGAGCGGAGAGGGAGGTGAGCCGCATGGTGGTCATCATGGTGTTGGGCTTCCTGATCTGCTGGGTTCCCTACGCCAGCGTGGCCTGGTACATCTTCTGCAACCAGGGCAGCATCTTCGGTCCCATCTTCATGACCCTGCCGGCTTTCTTTGCCAAGTCCTCGTCCATCTACAACCCCCTGATCTACATCTGCATGAACAAGCAGTTCCGT------------------------------------------------------------------------------------------------------------------------------------------------------------------------------------------------------------------------------------------------------------------------------------------------------------------------------------------------------------------------------------------------------------------------------------------------------------------------------------------------------------------------------------------------------------------------------------------------------------------------------------------TACACCATCGAGATCGGCCCCAAGGGGCCCCAGTGGAAGGAAAGCCCCCAGCCCTTCTCCTGCTCCGTCGAGGACCCCACCAAACAGACTAAGTTCAAGGGCATCAAGACCTACATCTCGTACCGGGTGACGCCCAGCCACACCGACGGGGCCGTGTACCGGCGCTACAAACACTTTGACTGGCTGTACAACCGGCTGCTGCACAAGTTCACCGTGATCTCGGTGCCCCACCTGCCCGAGAAGCAAGCCACGGGCCGCTTCGAGGAGGACTTCATCGACAAGCGCAAGCGGCGTCTCATCCTGTGGATGAACCACATGACCAGCCACCCGGTGCTGTCGCAGTACGAGGGCTTCGAGCACTTCCTCATGTGCGCCGACGACAAGCAGTGGAAGCTGGGCAAGCGGCGGGCGGAGAAGGACGAGATGGTGGGCGCCCACTTCATGCTCACCTTCCAGATCCCCAACGAGCACCAGGACCTGCAGGACGTGGAGGAGCGCGTGGACTCCTTCAAGACCTTCACCAAGAAGATGGACGACAGCGTCATGCAGCTGACCCACGGCGCCTCCGAGATGGTGCGGAGGCACCTGGGAGAGTTCCGGAAGGAGTTCCACCGGCTCGGCGGAGCCTTCCAGGCGCTGTCGCAGGCGTTCATGCTGGAGCCGCCGCACAGCTCGGAGCCGCTCAACAACGCCATCTCG--------------------------------------------------------------------------------------------------------------------------------------------------------------------------------------------------------------------------------------------------------------------------------------------------------------------------------------------------------------------------------------------------------------------------------------------------------------------------------------------------------------------------------------------------------------------------------------------------------------------------------------------------------------------------------------------------GACGGAGTTGGT-AAAGTAATGGGGCTGTCCAATTATCACTGCAAGCTTCTCTCCCCCGTCTTGACCAGATATGGTATGGATAAACAAACCGGCAAAGCCAAGCTCCTCAAAGACATGAGTCAAGGTGACATGTTTGACTGTTCACTCCTCGGCGACAGAGCTTTTCTCATCGAACCAGAACATGTGTCAACTGTTGGTTATGGCAAGGACCGATCAGGTAGTGTAATATATCTCCATGACACATTGGAGGAGGTCAAGAAAGCCAACGGTAACAGAGAATGTCTCATCCCTGTGCACGTGGACGGAGACGGACACTGCCTGGTCCACGCCGTGTCCAGGGCCCTGGTGGGCAGGGAACTGTTCTGGCACGCCCTGCGTGAGAACCTCAAGCAGAACTTCAAACAGAACCTGGACCGCTACAAGGCCCTCTTCCAGGACTTTATCGATGCGGCTGAATGGGAGGACATCATCAATGAGTGCGACCCTCTGTTTATTCCGCCTGAGGGCGTTCCTCTGGGCCTGAGGAACATCCACATATTCGGCCTGGCCAATGTCCTGCACCGGCCCATCGTCCTGCTGGACTCCCTGAGCGGGATGAGGAGCTCGGGGGACTACTCCGCTACGTTCCTCCCAGGCCTGCACTCATCAGCCGAAGTCACAGAAAGAGAAGTCGCGTTGGGGATAAACCCGTTCGCAGACGGAATGGGCGCCTTCAAAATAAACCACAGTTCTCACGACATTGGCGCCGCCTTCAACTCTACACGGGACTTTCTTTTCAGAAACCGGGGCTTCGGAGACGCCACCAGCGCGCAGCACAGTTTGTTCGCCTCCGGAAGTTTTGCAGGGCCACATGGACACTCCGATGCCACGGGACACCTGCTCTTCCCCGGGCTGCACGAGCAAGCGGCGAGCCACGCGTCTTCCAATGTGGTCAACAGCCAGATGCGACTGGGCTTTTCCGGAGACATGTACGGCCGGGCCGACCAGTACGGCCACGTTACGAGCCCGAGGTCCGACCACTACGCGTCGACCCAGTTGCACGGTTATGGCCCTATGAACATGAATATGGCCGCGCACCACGGAGCCGGGGCCTTCTTTCGGTACATGAGGCAGCCGATCAAGCAAGAGCTGATCTGCAAGTGGATCGAGCCGGAGCAACTGTCAAACCCCAAAAAGTCGTGCAACAAAACTTTCAGCACGATGCACGAGCTGGTGACCCATCTCACGGTGGAGCACGTGGGGGGACCAGAACAGTCGAACCACATCTGTTTCTGGGAAGAGTGTTCCCGAGAAGGGAAACCGTTCAAAGCAAAATACAAACTGGTGAATCATATCAGAGTGCACACCGGAGAAAAGCCCTTCCCGTGTCCCTTCCCCGGCTGTGGC
>Gasterosteus_aculeatus
GCCCTTAACTGGATCAACTACGACCTGGAGAAGAGGCACTGCCACCTTCCAGAGCTCCTGAGGACTGTCCGTCTGGCCTTGCTGCCCGCCATCTTCCTCATGGAGAACGTCTCGACAGAAGAGCTGATCAATTCCCAGCCCAAGAGCAAGGAGCTGGTGGACGAGGCCATCCGATGCAAGCTGAAGATCCTGCAGAACGACGGCGTCGTCAACAGCCCGTGTGCCCGGCCCAGAAAGACCAGCCACGCCCTGTTTCTTCTGGGAGGTCAGACGTTCATGTGTGACAAGTTGTACCTCGTGGACCAGAAAGCCAAGGAGATCATCCCCAAGGCTGACATCCCCAGCCCCAGGAAGGAGTTCAGCGCCTGCGCCATCGGCTGCAAGGTGTACATCACTGGTGGGAGAGGCTCAGAGAACGGCGTGTCCAAAGACGTGTGGGTTTACGACACCGTGCACGAGGAGTGGTCGAAGGCGGCGCCGATGCTCATCGCCCGCTTCGGCCACGGCTCGGCAGAGCTGAAACACTGCCTCTACGTGGTCGGCGGTCACACGGCGGCGACCGGCTGCCTCCCGGCGTCCCCGGCCATCTCGCCGTGTAACGAGAGAGCCCTGGTCAGCCGGGACCGAACTCTTCCCCTGGTGGAGGAGATCGACCAGCGTTACTTCAGCATCATTGACAGTAAAGTTCGCCGGCTTATGTCCATACCTAAAGGCAACTCGGCCCTCCGCAGGGTGATGGAGGAAACCTACTACCACCACATCTACCACACCGTGGCCATCGAGGGCAGCACGCTCACTTTGTCAGAGATCCGTCACATCATCGAGACTCGCTATGCCGTCGCCGGGAAGAGCCTGCAGGAGCAGAACGAGGCCATCGGCGTGGACGCGGCCATGAAGTATATCAACACCACGCTGCTGTCCAGAACGGGGACCATGACCGTGAGTGACATCCTGGAGATCCACCGGCGGGTGCTCGGGCACGTGGACCCCGTGGAGGGGGGGAGGCTGCGCACCAGCCAGGTGTTCGTGGGCCACCACATCCCGCCGCACCCCCAGGACCTGCAGAGACACATGCAGGAGCTGGCCCAGTGGCTCAACAGCGACGAGGCGCTGCAGATGCACCCCGTGGAGTATGCGGCCCTCGCGCACTACAAGCTGGTCTACGTGCACCCGTTCGTGGACGGGAACGGGCGCACGTCGCGGCTGCTCATGAACCTTGTGCTGATGCAGGCGCGGTACCCGCCGGTCACCATCCGCAAAGAGCAAAGGGCCGAGTACTACGCCGCGCTGGACACGGCCAACGAGGGGAAGGATGATTACGTCGTCGTGTTCAGTCGCTCGGCAACGAGGCTGATACTGAACGAAGCTGAGCTAATCCTGGCGCTGGCCCAGGAGTTCCAGATGAGAGTGGTCACGGTGTCCCTGGAGGATCAGTCCTTCCCCGGTATCGTCCAGGTGATCAGCGGCGCCTCCGTGTTGGTCAGTATGCACGGCGCTCAGCTCATCGCGTCGCTCTTCCTCCCCAGAGGGGCGACCGTGGTGGAGCTGTTCCCCTTTGCTGTGAACCCAGAACAGTACACCCCGTATAAAACCCTGGCCACCCTTCCGGGAATGGACCTTCACTATATCTCCTGGAGGAACACTAAGGAGGAGAACACCATCACCCACCCAGACAGACCCTGGGAGCAGGGGGGCATCGCTCACTTGGAGAAGGAGGAGCAAGAGCGCATACTGGCGAGCCGAGACGTCCCCAGGCACCTGTGCTGCCGCAACCCAGAGTGGCTCTTCCGGATCTACCAGGACACGTTGGTGGACATCCCCTACTTCCTGGAGATCCTTAGAGAGGGCATGAAGACAAAGCCCAGCGGGAAGAAGTCAAAGCCGGCCAGCACAGTCCACCCGGGCCGGGTGAGGGAGCCGCAGTGTCAGACCTCGGTACAAACCACTAACGAGGCTAAACTCACAGTTTCCTGGCAGATCCCATGGAATCTGAAATACCTAAAGGTGAGAGAGGTGAAGTACGAGGTGTGGATCCTCGCCACGTTCCTCAAACTGACCTCTCTGGGTTTCATCATTGGAGTCGGTGTGGTCGGAAACCTCCTGATCTCCATCCTGCTCGTCAAAGACAAGAGTCTGCACCGAGCGCCCTACTATTTCCTGCTGGACCTGTGCGCCTCTGACATCCTGCGCTCTGCCATTTGCTTCCCCTTTGTCTTCACCTCGGTCAAGAATGGATCCGCCTGGACGTATGGCACGCTGACCTGCAAAGTGATCGCCTTCCTGGGTGTGCTCTCCTGTTTCCATACGGCGTTTATGCTCTTCTGCGTCAGCGTCACGCGCTACCTGGCCATCGCGCACCACCGCTTCTACACCAAGAGGCTGACCTTCTGGACCTGCCTAGCCGTCATCTGCATGGTGTGGACGTTGTCGGTGGCCATGGCCTTCCCGCCGGTGCTCGACGTGGGGACGTACTCTTTCATCCGGGAGGAGGACCAGTGCACGTTCCAGCACCGCTCCTTCAGGGCGAATGATTCGCTGGGCTTCATGCTCCTGCTGGCGCTCATCCTCCTGGCCACGCAGCTGGTTTACCTCAAGCTCATCTTCTTCGTCCACGACCGTCGGAAGATGAAGCCCGTCCAGTTTGTGCCTGCCGTCAGCCAGAACTGGACCTTCCACGGGCCTGGCGCCAGCGGGCAGGCGGCGGCCAACTGGCTGGCCGGATTCGGTCGAGGCCCCACCCCGCCTACCTTGCTGGGCATCCGGCAGAACAGCAACGCAGCGGGCCGCAGGCGTCTGCTGGTATTGGATGAGTTCAAAACAGAGAAGAGGATTAGCAGGATGTTCTACATCATGACGTTTTTCTTTCTGGCGCTATGGGGGCCCTACCTGGTCGCCTGCTACTGGCGGGTGTTTGCAAGGGGCCCCGTGGTCCCCGGAGGCTACCTGACGGCCGCCGTGTGGATGAGCTTTGCCCAGGCCGGGGTCAATCCTTTCATCTGCATCTTCTCCAACAGGGTGCACGAAAGCATAGAACAGCTCTTCTACTCGGTGGAGAACAAGCTGGGGCAACGATTCGTCTTCCGAGCATTAGGATATATCACCATGGCCAAAGCGGGCCTAACCGAAGTCGAGCTGGAAGATATTCTATCCCTTGATAATATAGTTCTTGGGGATGTAATTGTAGCAACATACCTTAAAAACCCCTTGAGGATCTCTTATGATTTGGTTGCAAGGCTCAAGGAGGAGCTGGATGGCTATCTTGTGGAACGTCAGGTGCGCAACGTCACCTTGATGGTTTGGGCCAACAGACACCTGCATCTCATTGCCCAGAAGCTGTATCTCAGCAACGAGGAAGACGTCCATCAAATGCACAGCCTCCTGGCTGAGTACTTCCTGGGGGCATGGTCGGGAGGCAGGAAGAAGATCTTCACTTACGATAACAACCATTTC---ACTTCGCTGAATATATCCCACCACAAAAACCATGAAAAAACGTCCTCTGACAAGTACTCGTATGACAGACAGACTCCGGAGCAGCCTTGGGTGTTCCAGTGCAATCTTTTAGAGCCTGACATTTTCTTTGTCAATCATAGGAAGATGACAGAGCTGGTGTACCACCTCACCAGGAGTGGGCGCACTGATGACCTCATGTTTGGTGTGATCATGAACTTCAGCTGGCTGTACACAATGATCAAGATTGGCCAGTTTGAAAAGGCTTTGACAGACATTGACCTAGCTTACAGCTACACCCAAGAGAAAGAACTGAAGTTCTTGGCCACCACTCTCCGTTGCATCAAGGTAAAAGTGCTGAAGAACCCAGCATCACTGTCTGCAGAACTGCAGCAAAGACTTCTTCCAGTCGTCACCTCCCTTCCCAAACTCAGACACCTCCTCCTGGAGTGTGACAAAGATGGCCCCAAGTACACTGTGAATACCAAGAGAGTCATCCAGTACTTTGCCAGCATCGCTGCGGTCGGCGGCAAACGGGACACTAGTAAGGGGACGCTGGAGGACCAGATTATCCAGGCCAACCCGGCACTGGAGGCCTTTGGAAATGCCAAAACGCTGAGGAATGACAACTCATCTCGTTTTGGGAAATTCATCCGAATTCACTTTGGTACAAGTGGGAAGCTGTCATCTGCCGATATCGAGACTTACCTGCTGGAAAAGTCCCGGTGCACCTTTCAGCTCAAGGCTGAGAGGAACTACCACATCTTCTACCAGATCCTCTCCAATCAGAAGCCAGAGCTGCTGGACATGCTGCTGATCACCAACAACCCGTACGACTACTCCTACATCTCCCAGGGAGAGGTGACGGTGGCCTCCATCAATGACTCGGAGGAGCTGCTGGCCACCGACAGCGCCTTTGACGTGCTGGGCTTCACTCCGGAGGAGAAGATGGGTGTCTATAAACTCACCGGGGCCATTATGCACTACGGCAACATGAGGTTCAAACAGAAGCAGCGCGAGGAGCAGGCTGAGCCGGACGGGACCGAGGCCGCTGATAAAACAGCCTACTTGATGGGGCTGAACTCTGCCGACCTCATCAAGGGGTTGTGTCATCCCAGGGTGAAGGTCGGGAATGAATACGTAACCAAAGGTCAAAGTGTGGACCAAGTCTACTACTCCCTCGGTGCCCTGGTGGAGTCTCACCTTTGGCCTTCGCTGTTTGAGCACAAGTTCCTGCCCTACGCCCTGCTGGCCTTCGCTGGAATCATGTACATTCCTGCTTTGGGCTGGGAGTTCCTTGGCTCGACGCGGCTCACTTCAGAGCTCAATTTCCTGCTTCAAGAGATTGATAACTGCTATCATCGTGCCGCCGAAGGCCGAGCGCCAAAGATCGAGAAGCAGATCCAGTCCAAAGGACCCGGCATAACGGAGCGAGAGAGGAGGGAGATCATAGAGAACGCGGAGAAGGAGAAGAGCCCCGAGCAGAACCTGTTTGAGAAATACTTGGAGCGACGGGGCCAAAGCAACTTCCTGGCTAAGCTGTACCTGGGACGCCACCTGGCTATTGTCTGCCTCAGTTCCATCCCCATTTCCTACCTGAGCGCCTACTATGCCCGCCAACGGCAGAACGAGTTCACCTGTGCGCTGGGAGAGCCCCCAGACATCAGCAGCTACAGCGAGCTGAAGCTCAGGGTCAACTGTAAGCTGCCCGCGGTGCAGCTGCAGCGCATCATGGCCGCGGTCGACATCTCTCTGCTCTGCACCATGAACCTCATCATCCTGGTTAATTTGCTGCACCTGTTTGTGGTGCGCAAGTCCAACTTTGTGTTTGACAAACTGCACAAGGTTGGAATTAAAACGCGGCGGCGCTGGCAGAAGTCTCAGTTCTGTGACATCAACATCCTGGCCATGTTCTGCAACGAGAACAGGGACCACATCAAGTCGCTCAACCGGCTGGACTTCATCACCCTGCAGACCCATGACCCAAACAAGGAAGCCTTCAAGTGTGAGGAGTGCGGGAAGCACTACAACACCAAGCTGGGATATAAGCGCCATGTGGCCATGCACTCTGCCACGTCAGGGGATCTCACCTGCAAAGTGTGCATGCAGAGCTACGAGAGCACACCCGTGCTCCTGGAGCACCTCAAGACCCACTCCGGAAAGTCTTCGGGTGGCGCCAAGGAGAAGAAGCACCCGTGCGACCACTGTGACCGCCGTTTCTACACGCGCAAGGACGTGAGACGACACATGGTGGTCCACACGGGCCGAAAAGATTTCCTCTGCCAGTACTGTGCCCAGCGCTTTGGCAGGAAGGACCATCTGACGCGTCACGTTAAGAAGAGCCACTCACAGGAGCTGCTGAGGATCAAGACGGAGCCTTCGGATATGTTAGGTCTTTTAGCGTCCGGGTCACCGCCCTGCTCTGTGAAGGAGGAGCTCAGCCCCATGATGTGCGGTATGGGTCCCAACAAAGACCCAATGATGGGCAAACCGTTCCCTAGCGGGGCCCCTTTTCCGATGAGCATGTACAACCCCCACCATCTCCAGGCCATGTCTAATTCTGGGGTGGGTCACCCGCACCCATCCCTGATGCCCGGTCCCTTGTCTGCAGCTATGGGTATGGGCTGCCACATGCTGATATACGCCTCTTTTTCGTTCATGGGATGTTTACAGATCAGCGATGGATCAAACGTAGTGAACCTCTTGGCAAGTAACTCTCCGAGTGTTTCGTACGCTATGACGCAGCAGAAATACTTCAGCAACTACAGTCCCGTGATTGGGTTCTACATTTATGAGCCCGTCGAGTACTGGAACTCCACGGTGCAGGAACACCTGAAGACCCTGAGTCATGGTTTCAACAAGATCTCTTGGATGGACAACTTTTTCCACTACCTGCGTGTGGTAAATGTGAGCGCGTCGACCAAGAGTGACTTCATCTCCATCCTCAAGGGCTCCTTCCTTCGCAGCCCGGAGTACCAGCACTTCAATGAGGACATCATATTTTCCATGAACCGCGAAACCGAAGAGTACGACATTATCGCCTCGCGGATCTACCTGGTGGCGCGGACAGCAGAGAAGAAGCGAGAGGAGGTGGTGGAGCTTCTGGAAAAGCTTCGACCGTTGATGCTGATCAACAGCATCAAGTTCATTGCATTCAATCCTACGTTTGTGTTCATGGACCGCTACAGCTCCTCTGTTATCTCACCCATCCTGACCTCAGGCTTCAGCGTACTCACAATCCTCATCCTCACTTTCTTCCTGGTCATCAATCCGTTGGGAAACTTCTGGCTCATCCTCACGGTAACGTCCGTGGAGCTCGGCGTCTTGGGTTTGATCTTTCAGCCCCTGAACACCCTGCGGGCCGCAGAGAAGGGGCTTCTCCCCGGCTTCCACCAGTTTGAATGGCAACCAGCACTCAAGAACGTGTCTACGTCCTGCACCGTTGGCATCATTAATGGGCTCTCTGGATGGGCCTCCTCGGTGGACGACTTCCCTGCTGACACCACCACTCGACGGTTTCGGTACGACGTGGCTCTGGTGTCAGCTTTAAAGGATCTGGAGGAGGACATCCTGGAGGGGTTGAGAGAGAGCGGCATGGAAGACAGCGCTTGCACCTCAGGCTTCAGCGTCATGATCAAGGAGTCCTGTGACGGCATGGGCGACGTCAGCGAGAAGCACGGCGGAGGACCACCTGTTCCTGAGAAGGCTGTGCGTTTTTCTTTTACTGTCATGTCTGTCTCTGTGCTGGCAGACGAGGAGGTGGAAGAAGTTACCATCTTCACTGAGGCAAAGCCAAACTCAGAACTGTCCTGTAAGCCTCTTTGCTTGATGTTCGTGGATGAGTCGAACCACGAGACGCTCACAGCTGTCCTGGGGCCAATAGTTGCCGAGCGCAATGCGATGAAAGAAAGCAGGCTCATCCTCTCCGTGGGCGGACTCCCTCGCTCCTTCCGCTTTCACTTCAGGGGCACGGGATATGATGAGAAGATGGTGCGCGAGGTAGAGGGCCTGGAGGCGTCAGGGTCCACCTACGTCTGCACTCTTTGCGACTCCACTCGCGCGGAGGCCTCTAAAAACATGGTGCTGCACTCCATCACCCGCAGTCACGAAGAGAACCTGGATCGTTACGAGATATGGAGAACCAACCCGTTTTCTGAATCTGTGGAGGAGCTGCGGGACAGAGTCAAAGGGATCTCTGCCAAACCCTTCATGGAGACCCAGCCCACGATGGATGCACTGCACTGTGACATCGGCAACGCCACAGAGTTCTACAAGATCTTCCAGGACGAGATCGGGGAGGTGTACCGAAAGGTCAACCCCAGTCGGGAAGAACGGCGAAGCTGGAGGGCGGCGCTGGACAAACAGCTCAGGATGAAGATGAAGCTCAAACCGGTGATGAGGATGAATGGGAACTACGCCCGCCGGCTAATGACCCAAGAGGTCGTGGAGGTGATTTGTGAGCTGGTGCCCTCCGAGGAGAGGAGGGAGGCCCTGAGGGAGCTGATGAGGCTCTACATCCAAATGAAGCCTGTGTGGCGCGCCACCTGCCCGGCCAAGGAGTGCCCCGACCAGCTCTGCAGCTACAGCTTTAACTCCCAGCGCTTCGCCGACCTTCTCTCCTCCACCTTCAAGTACAGGTACAACGGAAAGATAACCAACTACTTGCACAAGACTTTGGCCCATGTGCCTGAAATCATAGAGAGAGATGGATCAATAGGAGCCTGGGCCAGCGAGGGGAACGAGTCGGCTAACAAGCTCTTCAGGCGTTTCCGGAAGATGAATGCGCGTCAGTGTGGAGAGATGAAGCTGAGGGCCATCTCCTTCTCCAACGACTCATGCTACCTCCCTCCATTGCGCTGCCCGGCTGTTTGCCGCCTTGACCCGTACGACGGCCTCCCAGAGAGTTACCTCATCCACGGCGGCCGCACCCCAAACAACGAGATCTCCTCCAGCCTCTACGTGCTGACCACAGACAGCCGCGGCTGCAATCGCAAGCTCACCCTGTGCTGCAAAGAGAAGGAACTCGTGGGAGAAGTGCCGGGGGCCAGGTACGGCCACACAATGAGCGTGGTCCACAGCCACGGGAAGACGGCCTGTGTGTTGTTCGGCGGTCGATCTTACATGCCTGCGGGGGAGCGGACCACGGAGAGCTGGAACAGCGTCGTCGACCGCCCGCCTCAGGTGTTCCTGTTTGACTTGGAGTTCGGTTGCTGCTCCGCCCACGCTCTCCCCGCGCTCACAGACGGCCAGTCTTTCCATCTGGCCCTCGCCAGAGAAGACTGCGTCTACCTCATCGGGGGTCACTCCGTGGCCTCTGACTCTCGGCCCCCTCGGCTCTTCCGTCTACGCGTGGAGCTCCTGCAGGGCAGCCCCTTGCTTTCCTGTGAGACTCTTACGACGGGCATGTCCATCTCCAGTGCCATAATTAACCGCACAGGTCGCGCTCACAATTACATCATATTGGGCGGGTATCAGTCGGACTCTCAGAAGAGGATGGAGTGCAGCGCTGTGAGCGTCAATGAGAGCGGGATCCATTTTGAGCCACTGGAATCACCCAGGTGGACTCCTGACATCACCCATAGCCGCACCTGGTTTGGCAGCAGCGTGGGGGAGGGGAGCATCCTACTCGCTGTCCCCACTGAAGGAAGGCCATCCCAAGCCGATATGCATTACTTCTACAAGGTGAGCTTCCCGACAGAAGAAGAGGCCAGGCAGGGCTGCAGCCAGGATTCAACCGAGTACGACGACTCCACTCCCCTGGAAGACTCCGAGGAGCTCTACTTCGGTCGCGAGCCGCACGAGCTGGAGGACAGCGACGACGGACGAGTTGATAATTACAACGAGGAGGACGAGGAAGACGAATCGCAAGCGGGCTACTGGATCAAATGCTGCCTGGGCTACTTCTACGTCCCCATGATGAACACCACGGGAATCGTGCGGAGTCCTTATGAATACCCTCAGTACTACCTTGTCAACCCGGCGGCCTACGCCGCCCTGGGGGCCTACATGTTCCTGCTCATCCTCGTGGGCTTCCCCGTCAACTTCCTCACCCTCTACGTCACCCTCGAACACAAGAAGCTGCGGACCCCTCTAAACTACATCCTGCTGAACCTGGCGGTGGCCGACCTCTTCATGGTGCTGGGCGGGTTCACCACGACCATGTACACCTCCATGCACGGCTACTTCGTCCTGGGTCGCCTGGGCTGCAACGTGGAGGGCTTCTGCGCCACGCTGGGCGGCGAGATCGCCCTGTGGTCGCTGGTGGTCCTGGCCGTGGAAAGGTGGGTGGTCGTCTGCAAGCCCATCGCCAACTTCCGCTTCGGCGAGGACCACGCCATCATGGGTCTGGCCCTCACCTGGGTCATGGCCGCGGCCTGCGCCGTGCCGCCCCTGGTCGGCTGGTCCCGCTACATCCCCGAGGGCATGCAGTGCTCGTGCGGAGTCGACTACTACACGGAGGGTTCAGACAACGAAGCGTTCGTCATCTACATGTTCGTCTGCCACTTCATGATCCCGATGATGATCATTTTCTTCTGCTACGGACGGCTGCTGTGCGCCGTCAAGGAGGCCGCCGCCGCCCAGCAGGAGTCCGAGACCACCCAAAAGGCCGAGAGGGAGGTCAGCCGCATGGTGGTGATCATGGTCATCGCCTTCCTGGTGTGCTGGGTGCCCTACGCCAGCGTGGCCTGGTTTATCTTCTGCAATCAGGGATCCGAGTTCGGACCCGTCTTCATGACCATCCCGGCCTTCTTTGCCAAGAGCTCGTCCGTCTACAACCCGTTGATCTACATCTGCATGAACAAGCAGTTCCGCCACGCCATCGCATTGGCCAACGAGGAGGCTGTCAAGTTCCTCCTCCTGAACAATGCTAACCCCAACCTGGCAAACGCCCGTGGCTCCACCCCCCTGCACCTGGCCACAGAGAGGCACCTAAAATCCATGGCAGAACTTCTGCTCGGGCGGCGCTGCACCAACGTCAATGCCAAGGACGAGGACCAGTACACGGCTTTGCACTGGGCGGCCCAGAATGGGGACGAGGCCATCACGCGCCTGCTGCTGGACCGGGGTGCGGCTATCAACGAGACCGACGGCCAGGGACGCACGCCGGCTCATGTCGCGTGCCAGCACGGCCAGGAGAACGTAATCCGCGTGCTGCTGAGCCGCGGTGCCGATGTTCACATCAGGGGTAAGGACGACTGGACGGCGCTCCATCTGGCCTCCTGGCAAGGGCACCTGGGCATCGTCAAGCTGCTGGTGAAGCAGGCCGGCGCCGACGTCGACGGGCAGACAACAGAGGGCCGCACGCCGCTGCATCTGGCTTCCCAGAGGGGGCAGTACCGAGTGGCGCGGATCCTGATCGAACTAGGGGCGGATGTTCACATGACGTCTACCGGCCTGAACGCACCCCTGCACGTGGCAGCAGAGACGGGTTACACCATCGAGATGGGCCCCCTGGGGCCCCTGTGGAAGGAGAGCCCGCAGCCGTTCTCCTGCTCCATCGAGGACCCCACGAAACAGACCAAGTTCAAAGGCATCAAGACGTACATCTCGTACCGGGTCACGCCGAGTCACACGGGGAATCCTGTCTACAGGCGCTACAAACATTTCGACTGGCTCTACAACCGCCTGCTGCACAAGTTCACTGTGATCTCCGTGCCTCACCTGCCCGAGAAGCAGGCCACGGGGCGATTTGAGGAAGACTTCATCGAAAAGCGCAAGAGGCGACTGGTACTGTGGATGAACCACATGACCAGCCACCCGGTCCTCTCCCAGTATGAGGGCTTTGAGCACTTTCTGATGTGCGGCGACGACAAGCAGTGGAAGCTCGGCAAGAGGCGGGCGGAGAAGGACGAGATGGTGGGAGCCCATTTCATGTTGACCCTGCAGATCCCCACCGAGCACCAGGACCTTCAGGATGTGGAGGAGCGCATCGACACCTTCAAGTTCTTCGCCAAGAAGATGGACGACAGCGTGATGCAGCTCACGCACGTCGCCTCGGAGCTGGTGCGCAAGCACCTGGGCGGGTTCAGGAAGGAGTTCCAGCGGCTGGGAAATTCTTTCCAGTCCGTGAGCCAGGCGTTCATGCTTGATCCTCCCCAAAGTTCAGAGGCCCTCAACAAAGCCATCTCCAAATCTCGCTTTCACCCTGGCGTGGGGACCGGCCCTGGCACGGAGCGCAGCGTCCCACTCGGCAACAGCTTGCTCTCCCCGCAGCAAACCGACGAGCCCACTACCCCCCCGCAGCGATGGTTTGTCACCCCTGCCAACAACCGACTGGACTTTGCTGCCTCGGCATACGACGCCGCCGATTTCGCCGGCAACGCGGCCACCTTGCTGTCCTACGCAGCGGCCGGAGTGAAGGCTCTTCCCCTGCCGACTGCAGGCTGCTCCAACCGGGCCCTTGGCTATTACGCGGACCCGTCGGGCTGGGGAGGACGCACGCCGCCGCAGTACAAATCCAGCCCGGTCTTTTCCTGCTGGCCCGCAAACTCTATCGGTGGCAGAAACTACCTGGAGGAGGGGGACTCCATCACGACGGAGAGGTCGCCGATCGTCGGCTCGGACGAGAGCAAAGCCAAAGACATAGAGACGCCGTCCTCCATTAAGTCAATTGATTCAAGCGATTCTGGTATCTTTGAACAGGCTAAGAGGAGAAGGATCTCACCTTCTGCCACGCCGGTTTCTGAGACAGTGTCCCCGTTAAAGTCTCACGAGCAGAGGCACCTGCTGAACGTCGAGGAGGTGACCGACCCGGATGTGGTGCTGCACAACCTGCTCAGAAACGCCCTGCTGGGCGTCACGGGGACGGAGCTGGTGAAGGTGATGGGTCTGTCCAACTACCACTGCAAGCTGCTGTCTCCGGTGCTCACCAGGTACGGCATGGACAAGCAGACCGGCAAGGCCAAGCTGCTGAGGGACATGAACCAGGGCGAGATGTTCGACTGCTCGCTGCTGGGGGACCGGGCCTTTCTCATCGAGCCGGAACACGTCTCCACCATGGGCTACGGCAAGGACCGGTCCGGCAGCCTGGCGTACCTCCACGACACCCTGGAGGAGGTGAAGAAGGCCAACGGCGGCGGGGAGTGTCTGATCCCGGTCCACGTGGACGGGGACGGGCACTGCCTGGTGCACGCCGTGTCCCGGGCGCTGGTGGGCAGGGAGCTCTTCTGGCACGCCCTCAGGGAGAACCTGAAGCAGAACTTCAAGCAGAACGTGGACCGCTACAAGGCGCTCTTCCAGGACTTCATCGACGCCGCCGAGTGGGAGGACATCATCAACGAGTGCGACCCGCTCTTCGTCCCGCCGGAGGGCGTGCCGCTCGGCCTGCGCAACATCCACATCTTCGGCCTGGCTAACGTCCTCCACCGGCCCATAGTGCTGCTGGACTCGCTGAGCGGCATGCGGAGCTCCGGGGACTACTCGGCCACCTTCCTGCCGGGCCTGCACTCAACAGGCGAAGTCACAGAGAGAGAAGTAGCGTTGGGGATCAATCCGTTCGCGGATGGGATGGGCGCCTTCAAAATAAACCACAGCTCCCACGACATCGGCGCGGCTTTCAACTCCACCAGGGACTTTCTCTTCAGAAATCGGGGTTTCGGGGACGCCACCGGGGCGCAGCACAGTTTGTTCGCCTCCGGGAGTTTCGCAGGGCCACATGGACACTCGGATGCAGCGGGGCACCTGCTCTTCCCGGGACTCCACGAGCAAGCGGCGAGCCATGCGTCTTCCAACGTGGTCAACAGCCAGATGCGGCTGGGCTTCTCGGGGGACATGTACGGGCGGGCCGACCAGTACGGCCACGTTACAAGCCCGCGGTCCGACCACTACGCATCGACCCAGCTGCACGGCTACGGCCCCATGAACATGAATATGGCCGCGCACCACGGAGCGGGGGCCTTCTTTCGATACATGAGGCAGCCGATCAAGCAAGAGCTCATCTGCAAGTGGATCGAGCCGGAGCAGCTGACGAATCCCAAAAAGTCGTGCAACAAAACTTTTAGCACGATGCACGAGCTCGTGACCCATCTGACGGTGGAGCATGTGGGGGGACCAGAGCAGACCAACCACATCTGCTTCTGGGAGGAATGCGCCCGAGAAGGAAAGCCGTTCAAAGCCAAATACAAACTTGTGAACCATATCAGAGTACACACCGGAGAAAAGCCCTTCCCGTGTCCGTTCCCCGGCTGTGGC
>Haplochromis_burtoni
GCTCTTAACTGGATCAACTACGACTTGGAAAGGAGGCACTGCCATCTCCCGGAGCTCCTGAGAACGGTTCGCCTTGCGCTATTGCCTGCCATCTTTTTAATGGAGAACGTCTCTACCGAAGAGCTAATTAACTCCCAGGCCAAGAGCAAGGAGCTGGTGGATGAAGCTATTCGCTGTAAGCTGAAAATCCTGCAGAACGATGGCGTTGTTAACAGCCCATGTGCTCGACCCAGAAAAACCAGCCATGCCCTGTTTCTTCTGGGTGGCCAGACTTTCATGTGTGACAAGTTGTACCTTGTGGACCAGAAAGCCAAAGAGATCATCCCAAAGGCTGACATCCCCAGTCCACGGAAGGAGTTTAGTGCCTGTGCAATTGGATGTAAGGTGTACATCACTGGTGGCAGAGGCTCAGAAAATGGCGTGTCCAAAGATGTTTGGGTCTATGACACTGTCCACGAGGAATGGTCAAAGGCGGCACCCATGCTGATTGCCAGGTTCGGCCACGGGTCTGCAGAGCTGAAACACTGTCTCTACGTCGTAGGTGGTCACACCGCAGCGACAGGCTGCCTTCCAGCTTCTCCAGCCATCTCACCGTGCAACGAGAGAGCTCTGGTTAGCCGAGACCGGACCCTTCCCCTGGTGGAAGAGATCGATCAGCGTTACTTCAGCATCATCGACAGTAAAGTGCGCCAGCTTATGTCCATTCCTAAAGGGAACTCTGCATTCCGCCGAGTGATGGAGGAGACCTACTACCACCACATCTACCACACCGTGGCCATCGAAGGCAGCACGCTCACGCTGTCAGAGATCCGTCATATCATTGAGACGCGTTACGCCGTCCCCGGAAAGAGCCTGCAGGAGCAGAACGAGGCGATCGGGGTGGATGCGGCCATGAAGTACATCAACACGACGCTGTTGTCCAGATCAGGAGCCATCACCGTCAACGACATCCTGGAGATCCACCGGCGGGTGCTCGGCTACGTAGACCCCGTGGAAGGAGGGAGGCTGCGCACCAGTCAGGTGTTTGTGGGCCACCACATCCCTCCTCATCCTCGGGACCTGCAGAGACACATGCAGGAGCTCGTTCAGTGGCTCAACTCCGACGAGGCGCTGCAGCTTCACCCCGTGGAATACGCTGCACTCGCCCACTATAAACTGGTGTACATACACCCATTTGTTGACGGCAACGGACGTACGTCGCGGCTGCTCATGAACCTCGTGCTCATGCAAGCGAGATACCCACCAATTACTATCCGCAAGGAACAACGGGCTGAATACTACGCCGCTCTGGACACAGCCAACGAGGGTAAGGATGACTACATTGTCGTTTTCAGTCGGTCAACAACAAGACTTATACTGAATGAAGCAGAGGTAATCATGGCGCTGGCCCAAGAGTTTCAGATGAGAGTGGTCACAGTGTCCTTGGAAGAGCAGTCTTTTCCCAGTATTGTACAGGTCATCAGTGGCGCTTCCATGTTGGTCAGCATGCATGGAGCTCAGCTTATCACCTCACTCTTCCTCCCTAGAGGTGCTGCTGTGGTGGAGCTGTTCCCTTTTGCTGTGAACCCTGAGCAGTATACACCATATAAAACTCTTGCCTCCCTTCCAGGCATGGACATTCACTACATCTCCTGGAGGAACACTAAGGAGGAGAATACTGTCACCCACCCAGACAGACCCTGGGAACAAGGAGGCATTGCTCACTTGGACAAAGAGGAGCAGGATCGGATCCAGGCAAGCAAGGAAGTCCCCAGGCACCTTTGCTGCCGCAACCCAGAGTGGCTCTTCCGGATCTATCAGGACACTTTAGTGGACATCCCGTCCTTTCTGGAAGTCCTCAAAGAAGGCATGAAGACCAAGCCCAGCTTAAAAAAGGCCAAGGTGGCCAGCACGGTCCATCCGGGCCGGGTCAGAGAACCTAAATGTCAAACTTCAGTACAAACCACTAATGAGGCTAAACTCACAGTCTCTTGGCAGATCCCATGGAATTTGAAATTCTTAAAAGTGAGAGAGGTGAAGTACGAGGTGTGGATCCTCACCACGTTCCTCAAACTGACCTCTCTGGGTTTTATCATTGGAGTCGGTGTGGTCGGAAACCTCCTGATCTCCATCCTGCTGGTCAAAGACAAGAGCCTGCACCGAGCGCCCTACTATTTCCTGTTGGACCTGTGCGCCTCTGACATCCTGCGCTCCGCCATCTGCTTCCCTTTTGTCTTCACCTCAGTCAAGAATGGGTCTGCCTGGACCTACGGCACGTTGACCTGCAAAGTGATCGCCTTCCTGGGTGTGCTCTCCTGTTTCCACACGGCTTTCATGCTGTTCTGTGTCAGTGTCACCCGTTACCTGGCCATCGCGCACCACCGTTTCTACACCAAGAGGCTGACTTTCTGGACGTGTTTGGCTGTCATCTGCATGGTGTGGACGTTGTCTGTGGCTATGGCGTTCCCTCCGGTGCTAGATGTAGGGACGTACTCTTTTATCCGGGAGGAGGACCAGTGCACATTCCAGCACCGTTCCTTCAGGGCAAATGATTCGCTGGGCTTCATGCTTCTGCTGGCGCTCATCCTCCTGGCCACACAACTGGTTTACCTCAAGCTCATCTTTTTCGTCCACGACCGTCGAAAGATGAAGCCCGTCCAGTTCGTGCCTGCCGTCAGCCAGAACTGGACCTTCCACGGCCCAGGTGCCAGCGGGCAAGCGGCAGCTAATTGGCTGGCTGGATTTGGAAGAGGCCCCACCCCACCTACTTTGCTGGGCATCCGGCAGAACAGCAATGCAGCAGGCCGCAGGCGTCTACTGGTATTGGATGAATTCAAAACCGAGAAGAGGATTAGTAGGATGTTCTACATCATGACGTTTTTCTTCCTGGCACTGTGGGGGCCCTACCTGGTTGCCTGCTACTGGCGGGTGTTTGCAAGGGGCCCCGTTGTCCCTGGAGGCTACCTGACAGCAGCCGTGTGGATGAGCTTTGCCCAGGCTGGGGTCAATCCTTTCATCTGCATCTTCTCTAACAGAGTGCACGAAAGCATAGAGCAGTTGTTCTACTCTGTGGAAAACAAGTTAGGCCAACGATTTGTCTTCAGAGCACTAGGGTATATCACCATGGCCAAGGCTGGGCTAACTGAAGTTGAGCTGGAAGATATCCTGTCCCTTGATAACATAGTTCTTGGTGATGTCATTGTGGCAACATACCTCAAAAACCCATTGAGAATCGCCTATGACTTGATTGCGAAGCTCAGAGAGGAGCTTGAGGGGTATCTGGTGGAACGTCAGGTACGGAACGTCACTTTGATGGTCTGGGCCAACAGGCACCTGCACCTTATTGCCCAGAAGCTGTACCTTAGCAATGAGGAGGACGTGCATCAGATGCATAGCCTCTTAGCTGAGTATTTTCTAGGGGCATGGTCAGGGGGCAGAAAGAAGATCTTTACCTATGATAACAACCATTTC---ACTTCCTTGAACATTTCTCATCACAAAAACCATGAAAAGACATCTTCTGATAAGTACTCTTATGACAGACAGACTCCTGAACAACCTTGGGTGTTCCAGTGCAACCTTTTGGAGCCTGACATTTTCTTTGTCAACCACAGAAAAATGACAGAGCTGGTGTACCACCTTACCAGGAGTGGGCGTACAGATGACCTCATGTTTGGTGTCATAATGAACTTCAGCTGGCTCTACACAATGATCAAGATTGGCCAGTTTGAAAAGGCTCTTACAGACATTGACCTAGCTTACAGTTACACCCAAGAGAAAGAGCTGAAGTTTTTAGCCACAACTCTCCGTAGCATCAAAGTAAAAGTGCTGAAGAATCCGGCGTCACTGTCTGCAGAGCTGCAGCAAAGACTTCTGCCAGTTGTCACCTCCCTGCCTAAACTCAGACACCTCCTTCTGGAGTGTGACAAAGATGGCCCAAAGTACACTGTGAACACCAAGAGAGTCATTCAGTACTTTGCCAGCATCGCTGCAGTTGGTAGCAAAAAAGACAGCAGCAAGGGGACTCTGGAGGATCAAATCATCCAGGCAAACCCGGCACTGGAGGCCTTTGGCAATGCCAAAACGTTGAGAAACGACAACTCGTCGCGTTTTGGAAAATTTATCCGAATCCACTTTGGCACGAGTGGTAAGCTGTCGTCTGCTGACATAGAGACATATCTGCTGGAGAAGTCACGAGTTACCTTTCAGCTAAAGGCCGAAAGGAATTACCACATATTTTACCAGATCCTGTCCAATCAGAAGCCAGAGTTGTTGGACATGCTGTTGATCACCAACAACCCATATGACTACTCCTACATCTCCCAAGGAGAGGTAACAGTTGCTTCCATCAACGACTCGGAGGAACTGATAGCCACCGATGGTGCCTTTGATGTTCTTGGCTTCACTCCAGAGGAGAAAATGAGTGTCTACAAACTAACCGGTGCCATTATGCACTACGGCAACATGAAGTTCAAACAGAAGCAGCGTGAGGAGCAGGCTGAACCTGATGGAACTGAGGCTGCTGATAAATCAGCTTACCTGATGGGGCTCAACTCTGCTGATCTCATCAAAGGGCTTTGCCACCCCCGAGTTAAGGTAGGAAATGAATATGTCACCAAAGGGCAGAGTGTGGACCAGGTTTACTATGCCATTGGTGCTCTGATGGAGCCAGCTGAGTGGCCTTCGCTATTTGAGCACAAGTTCCTCCCCTATGCTCTGCTGGCCTTTGCGGGAATCATGTACATTCCTGCTTTGGGCTGGGAGTTCCTCGCCTCTACAAGGCTCACTTCAGAGCTCAATTTCCTGCTTCAAGAGATTGATAACTGCTATCATCGAGCTGCTGAGGGCCGGGCCCCAAAGATCGAGAAGCAGATCCAGTCCAAAGGGCCGGGCATAACTGAGCGGGAGAGGAGGGAGATCATAGAGAATGCAGAGAAAGAGAAGAGCCCTGAGCAGAACCTTTTTGAGAAATATTTGGAGAGACGAGGCCAAAGCAACTTTTTGGCCAAGATTTACCTGGCTCGCCATCTTTCTATTATCTGCCTCAGTTCAATACCCATTTCCTACCTGAGCACCTACTATGCCCGCCAAAGGCAAAATGAGTTCACCTGTGCACTAGGTGAGCACCCAGACATTAGCAGCTATCCAGAGCTGAAGCTCAGGGTCAACTGTAAGCTGCCTGCTGTGCAGCTGCAGCGCATCATGGCAGCAGTAGATATTGCTCTACTCTGCACCATGAACCTCATCATTCTGGTTAATTTGCTGCATCTTTTTGTGGTACGCAAGTCCAACTTTGTATTCGACAAACTCCATAAGGTTGGAATTAAAACGCGGCGACGCTGGCAGAAGTCTCAGTTCTGCGATATCAACATCCTGGCCATGTTCTGCAATGAGAACAGGGATCACATTAAGTCGCTCAACCGACTGGACTTCATCACCCTGCAGACCCATGACCCCAACAAAGAGGCCTTCAAGTGTGAGGAATGTGGGAAGCACTACAACACCAAGCTGGGATACAAGCGCCATGTGGCCATGCACTCCGCCACGGCGGGGGATCTCACCTGTAAAGTGTGCATGCAGAGTTACGAGAGCACACCTGTTCTCCTGGAGCACCTTAAGAGCCACTCTGGGAAGTCCTCAGCCGGTACTAAGGAGAAAAAACACCCATGTGACCACTGTGACCGGCGTTTCTACACACGGAAGGATGTGAGAAGACATATGGTGGTCCACACAGGCCGAAAGGACTTCCTATGCCAGTACTGTGCCCAGCGTTTTGGCAGGAAGGACCATCTGACGCGCCATGTGAAGAAGAGCCACTCGCAGGAGCTGCTGAAGATTAAGACAGAGCCTCCTGATATGCTAGGTCTCTTAGCTACGGGCTCTCCGCCCTGTTCAGTGAAGGAGGAGCTCAGCCCCATGATGTGCGGCATGGGGCCCAACAAAGACCCCATGATGGGTAAACCGTTCCCTAGTGGGGCACCTTTTCCAATGGGCATGTACAACCCCCACCATCTCCAGGCCATGTCAAATTCTGGGGTGGGTCACCCACACCCATCTCTGATGCCAAGCTCCTTGTCTGCCGCTATGGGCATGGGTTGTCATATGCTTATTTATGCTTCTTTCTCATTCATGGGATGTTTACAAATCAGTGATGGATCAAATATTGTGAACCTGTTGGCGAGTAACTCTCCAAGTGTTTCGTACGCTCTAACTCAGCAGAAGTACTTTAGTAACTACAGTCCAGTGATTGGATTTTATATTTATGAACCCATTGAGTACTGGAACTCCACAGTGCAGGAGCACTTGAAGACTTTGAGTCACGGTTTCAACAAGATCTCCTGGATGGACAACTTTTTCCACTACTTGCGGGTAGTGAATGTGAGTGCATCAACTAAGAACGACTTCATCACCATCCTTAAAGGTTCCTTCTTGCGTAGCCCAGAGTACCAGCACTTCACAGAGGACATCATATTTTCCAAGAACAGCGAGACTGACGAATATGACATCATTGCTTCAAGGATGTACTTGGTAGCACGAACCACTGAGAAGAAACGTGAGGAGGTGGTGGAGCTTTTGGAAAAGCTTCGGCCCTTGATGCTGATCAACAGCATCAAATTCATTGCCTTCAATCCAACGTTTGTGTTCATGGACCGGTATAGCTCCTCTGTCATCTCCCCCATTCTGACCTCAGGCTTCAGCGTACTCACCATCCTCATCCTCACTTTCTTCCTGGTCATCAACCCATTGGGAAACTTTTGGCTCATCCTCACAGTTACATCCGTGGAGCTAGGTGTCTTGGGTTTGATCTTTCAGCCCTTGCACACTCTTCGAGCTGCAGAGAAGGAGCTTCTCCCTGGTTTTCACCAGTTTGAATGGCAGCCAGCTCTCAAAAACGTGTCCCCATCCTATAATGTTGGCATTATTAATGGGCTCTCTGGATGGTCTTCATCAGTGGATGACGTCCCAGCTGACACTATCACTCGGCGCTTTCGGTACGATGTGGCACTTGTGTCTGCCTTAAAGGATCTGGAGGAGGACATCATGGAGGGGCTGAGGGAGAGTGGGATGGAAGACAGTGCCTGCACATCAGGTTTTAGTGTCATGATCAAGGAATGTTGCGATGGCATGGGTGATGTCAGCGAGAAGCATGGCGGGGGACCAGTTGTTCCTGAGAAGGCTGTTCGTTTTTCTTTCACTGTTATGTCTGTCTCTGTCCTGGCAGACGATGAGGAGGAGGAGGTTACCATTTTTACCGAGCCAAAGCCAAATTCAGAACTGTCCTGTAAGCCTCTGTGCCTGATGTTTGTGGATGAGTCAGACCATGAGACACTCACAGCTGTCCTGGGGCCCATAGTTGCAGAACGTAACGCAATGAAAGAAAGCAGGCTTATCCTGTCCATGGGTGGTCTGCCTCGATCCTTTCGCTTCCACTTCAGGGGCACGGGATATGATGAGAAGATGGTGCGTGAGATGGAGGGGCTGGAGGCCTCTGGGTCCACGTACGTCTGCACTCTATGTGACTCCAGTCGTGCAGAGGCCTCTCAAAACATGGTGCTGCACTCCATCACCCGCAGTCACGAAGAGAACCTAGAACGCTATGAAATATGGAGAACCAACCCCTTTTCTGAGTCAGTAGATGAGCTGCGTGATAGAGTCAAAGGTGTGTCTGCAAAGCCCTTCTTGGAGACGCAGCCAACGCTAGATGCATTGCACTGTGACATCGGCAATGCTACTGAATTCTACAAGATCTTCCAGGATGAGATCGGAGAGGTGTATAAAAAGGCCAACCCCAGCCGGGAGGAACGGCGCAGCTGGAGGGCGGCCTTAGATAAACAGCTGAGGAAGCAGATGAAGCTTAAACCAGTAATGAGGATGAATGGGAACTACGCCCGCAGACTAATGACCCAGGAGGCTGTGGACGTGGTGTGTGAGCTGGTGCCCTCAGAAGAGAGAAGAGAGGCCCTGAGGGAGCTTATCAAACTCTACCTCCAAATGAAACCTGTGTGGCGTGCCACCTGCCCAGCCAAGGAATGCCCTGACCAGCTATGCCGCTACAGTTTTAACTCTCAGCGCTTTGCTGACCTCCTCTCCACTACCTTCAAATATAGGTACAATGGAAAGATAACAAATTATCTGCACAAGACCCTAGCCCACGTACCTGAAATTATAGAGAGAGACGGATCCATAGGAGCCTGGGCCAGCGAGGGGAATGAGTCAGCAAACAAGCTCTTCAGGCGTTTTCGCAAGATGAATGCACGCCAGCATGGCGAGATGAAGCTGAGAGCCATCTCGTTCTCTAATGACTCGTGCTACCTGCCCCCATTACGCTGCCCAGCTGTTTGCCGGCTCGAACCCTATGATGGGCTTCCAGAGAGTTACCTCATCCACGGTGGTCGCACTCCAAATAATGAGATCTCATCAAGCTTGTACCTGTTGACCATGGATAGTCGTGGCTGCAATCGTAAATTAACGCTCTGCTGCAAAGAGAAAGAGCTAGTGGCAGAAGTGCCAGGACCTCGATATGGCCACACAATGAGCATGGTCCAAAGTCGTGGGAAGACAGCTTGTGTGTTGTTTGGGGGTAGGTCCTACATGCCCTCAGGAGAAAGGACCACAGAGAGCTGGAACAGTGTTGTAGACTGTCCACCTCGGGTGTTCCTCTTTGACCTGGAGTTTGGCTGCTGCTCTTCTCACACTTTACCTGAGCTTAGTGATGGACAGTCTTTCCATCTGGCCCTTGCTAGAGAAGACTGTGTCTACTTCATTGGAGGCCACTCACTAGCCTCAGACTCACGTCCACCGCGTCTGTTTCGCCTGCATGTTGAGCTTTTGCAGGGCAGCCCGTTGCTTTCCTGTGAAACCCTAGACAATGGTTTATCTATCTCTAGTGCCATCTTTACACGTATGGGGCCCACTCATAGATACATCATCTTAGGTGGATATCAGTCAGACTCACAAAAGCGGATGGAGTGCACTACTGTGATTCTAGATGAGAAAGGAATCCACTTTGACCCCGTAGAAACACCCAAGTGGACCCCAGATATCATCCATAGTCGCACTTGGTTTGGTGGCAGCTCTGGAGAGGGAGGCATCCTACTAGCTGTGCCCACAGAGGGAAGGCCATCCCAACAAGATATGCATTACTTCTACCAGGTGAACTTCCAGACAGAGGGAGAGACCAGACTTGCCTGCAGCCAGGAGTCAACGGATTATGATGACTCCACTCCTCTTGAAGATTCTGAGGAGCTCTACTTCGGCCGTGAACCACATGAGTTGGATGGCAGCAGCGACGGAGAAGGGGAGGCTTACAATGAAGAGGATGAAGAGGATGAATCACAAACAGGTTACTGGATAAAATGCTGCCTTGGCTTTTTCTATGTCCCTATGGTAAACACCACTGGTATTGTCCGGAGTCCTTATGAATACCCTCAGCACTACCTTGTCAGCCCAGCAGCTTATGCTGCTCTGGGTGCCTACATGTTCTTTCTCATCCTTGTTGGATTTCCCATCAACTTCCTTACTCTCTATGTCACCATTGAACACAAGAAGCTGCGAACCCCACTAAACTACATCCTTCTGAACCTTGCGGTGGCTGACCTCTTCATGGTGTTTGGAGGATTCACCACAACGGTTTACACCTCTATGCATGGCTACTTCGTCCTAGGTCGCCTTGGCTGCAATCTGGAAGGATTCTTTGCTACCCTCGGTGGTGAGATTGGTCTCTGGTCACTGGTTGTCCTTGCTGTTGAAAGGTGGTTAGTCGTCTGCAAGCCTATTAGCAACTTCCGCTTTGGGGAGAACCACGCTATTATGGGCTTGGCCTTCACCTGGGTAGCGGCCCTTTCTTGCGCTGCACCCCCTCTTGTCGGCTGGTCTCGTTACATCCCTGAGGGCATGCAGTGCTCATGTGGAGTCGACTACTACACAGAAGGCTTCAACAACGAGTCGTTTGTTATCTACATGTTTATCTGCCACTTCACGATTCCACTGACTGTTGTGTTTTTCTGCTACGGCCGCCTGCTCTGTGCTGTCAAGGAGGCTGCTGCTGCCCAGCAGGAGTCTGAAACCACCCAGAGGGCTGAAAGGGAAGTCACCCGCATGGTTATTATGATGGTTATTTCCTTCCTGGTATGTTGGCTGCCCTATGCCGGAGTGGCCTGGTATATCTTCACACATCAGGGATCTGAATTTGGACCAGTCTTCATGACCCTCCCAGCCTTCTTTGCCAAGGGCGCTTCCATCTACAACCCTATCATTTACATCTGCATGAACAAGCAGTTCCGCCATGCCATCAACTTGGGTAACGAGGAGGCTGTCAAATTCCTCCTCCTGAACAACGCAAATCCTAACCTCGCCAACGGCCGCGGCTCCACACCCCTTCACCTGGCCACAGAGAAGCACCTGAAGTCACTGGCAGAGCTTCTGCTCGGCCGGCGCAGCACCAACGTGAATGCCAAAGACGAGGACCAGTACACAGCTTTGCACTGGGCAGCCCAAAATGGCGACGAGGCTATCACGCGCCTGCTGCTCGACCGGGCGGCGGCCATCAACGAGACCGACGGACAGGGACGCACGCCAGCTCACGTGGCCTGCCAGCATGGCCAGGAAAATGTGTTCAGGGTGCTGCTGAGCCGTGGTGCTGATGTTCAGATCAAGGGCAAGGACAACTGGACGCCGCTCCACTATGCTGCCTGGCAAGGGCATCTGGGCATCGTCAAACTGCTGGTTAAGCAAGCCGGCGCCGACGTAGATGGTCAAACGACAGATGGGCGCACGCCGCTGCACCTGGCTTCTCAGAGGGGGCAGTATCGAGTGGCACGGATCCTGATTGAGCTGGGAGCCGACGTCCACATGACATCAGCTGGATCAAAGACGCCGCTACATGTGGCGGCTGAAACGGGTTACTCCATTGACATGGGTCCCCTAGGGCCCCGGTGGAAGGAGAATCCAAAGCCTTTCTCCTGCTCCATTGAGGATCCCACCAAACAGACAAAGTTCAAGGGCATCAAGACCTACATTTCGTACCGGGTGACACCAAGTCATACAGGGCGTCCTGTCTACAGACGTTACAAACACTTTGACTGGCTGTACAACCGCCTGCTTCACAAGTTCACTGTGATCTCTGTGCCTCACCTGCCCGAGAAGCAGGCCACGGGGCGATTCGAGGAAGACTTCATTGAGAAGCGCAAGAGGCGACTGATACTGTGGATGAACCACATGACCAGTCACCCAGTCCTTTCCCAATATGAAGGCTTTGAGCACTTTCTCATGTGTGCTGATGACAAGCAGTGGAAATTGGGCAAGAGAAGGGCGGAGAAGGACGAGATGGTGGGCGCGCATTTCATGCTAACCCTTCAAATCCCCAAAGAGCACCAGGACCTTCAGGACGTCGAGGAACGAGTCGACAACTTCAAGGCCTTTGCCAGGAAGATGGACGACAGCGTTATGCAGCTGACACACGTCGCCTCGGAGCTGGTGCGCAAACACCTGGGTGGATTCAGGAAAGAGTTCCAGCGTCTTGGAAATGCCTTCCAGTCTATCAGCCACGCATTCACGTTGGACCCTCCCTATAGGTCAGATGGACTCAACAATGCCATCTCCAAATCTCGCTTTCACCCTGGCGTGGGGACTGGGCCTGGCACGGAGCGCAGCGTCCCACTCGGCAACAGCTTGCTATCCCCGCAGCAAACCGAGGAGCCCAGTACCCCCCCGCAGCGATGGTTTGTCACCCCTGCCAACAACCGACTGGACTTTGCTGCCTCGGCATACGACGCCGCTGATTTTGCCGGTAACGCGGCCACCTTACTGTCCTACGCAGCGGCCGGAGTGAAGGCTCTTCCCCTGCCGACTGCAGGCTGCTCCAATCGGCCTCTTGGCTATTACGCAGACCCGTCTGGCTGGGGAGGACGCACGCCGCCGCAGTATAAATCCAGCTCGGTCTTTTCCTGCTGGCCTACTAACACCATCGGTGGCAGAAGCTACCTGGAGGAGGGAGACTCCATCACCACAGAGAGATCACCCATCGGCGGCTCGGAGGAGACCAAACCTAAAGACATTGAGACGCCGTCCTCCATCAAATCCATCGATTCGAGCGATTCTGGTATCTTTGAACAGGCCAAGCGGAGAAGGATCTCACCTTCTGCAACACCGGTTTCAGAGACAGTGTCCCCGTTAAAGTCTCACGAGCAGAAGAACCTGCAGAACGTTGAGGAAGTCACCGACCCCGATGTCGTGCTTCACAATCTGCTCAGAAACGCCCTGCTCGGCGTCACCGGGACCGAGCTGGTGAAAGTGATGGGGCTTTCTAACTACCACTGCAAGCTGTTGTCGCCCGTGCTCACCAGGTATGGCATGGACAAACAAACCGGCAAAGCCAAGCTTCTGAGGGAGATGAACCAAGGGGAGATGTTTGACTGTTCCATCCTGGGAGACAGAGCTTTTCTCATTGAGCCGGACCATGTTTCCACCATAGGCTATGGCAAAGATAGGTCAGGGAGCCTTATATACCTCCACGACACTCTGGAGGAGGTGAAGAAAGCCAACGGCAACAGAGAGTGTCTCATCCCGGTGCATGTGGACGGAGACGGGCACTGCCTGGTCCACGCTGTGTCCAGAGCCCTGGTGGGGAGAGAACTGTTCTGGCATGCCCTCCGTGAAAACCTCAAACAGAACTTCAAGCAGAATCTGGAACGCTACAAGGCACTTTTTCAGGACTTTATAGATGCTGCAGAGTGGGAGGACATCATCAACGAGTGCGACCCTCTTTTCATCCCACCAGAAGGCGTACCCCTTGGACTACGCAACATCCACATATTTGGCTTAGCCAACGTCCTCCACCGACCCATAATTCTCCTGGACTCCCTGAGTGGGATGAGGAGCTCCGGGGACTATTCTGCCACCTTCCTGCCTGGACTGCACTCAACAGGCGAAGTCACAGAGAGAGAAGTAGCGTTGGGGATAAATCCGTTCGCGGATGGGATGGGCGCCTTCAAAATAAACCACAGCTCCCACGATATTGGCGCGGCTTTCAACTCCACCAGGGACTTTCTCTTCAGAAATCGGGGTTTTGGGGATGCCACCGGGGCGCAGCACAGTCTGTTTGCCTCCGGAAGTTTCGCAGGGCCACATGGACACTCAGATGCAGCCGGGCACCTGCTCTTCCCAGGGCTCCACGAGCAAGCAGCAAGCCATGCCTCTTCCAACGTGGTCAACAGCCAGATGCGGCTGGGCTTCTCGGGGGACATGTACGGACGGGCCGACCAGTATGGCCACGTTACGAGCCCCAGGTCTGACCACTATGCGTCAACCCAGCTGCACGGCTATGGCCCCATGAACATGAATATGGCTGCACATCACGGAGCAGGGGCCTTCTTTCGATACATGAGGCAGCCGATCAAACAAGAGCTTATCTGCAAGTGGATCGAACCGGAACAGCTGACGAATCCCAAAAAGTCGTGCAACAAAACTTTTAGCACGATGCACGAGCTTGTGACCCATCTAACGGTGGAGCATGTGGGAGGACCAGAGCAGACGAACCACATTTGCTTCTGGGAGGACTGCTCCAGAGAAGGAAAGCCATTCAAAGCCAAATACAAACTTGTAAATCATATCAGAGTACACACCGGTGAAAAGCCCTTTCCGTGTCCGTTCCCCGGCTGTGGC
>Hippocampus_comes
------------------------------------------------------------------------------------------------------------------------------------------------------------------------------------------------------------------------------------------------------------------------------------------------------------------------------------------------------------------------------------------------------------------------------------------------------------------------------------------------------------------------------------------------------------------------------------------------------GCCATCTCGCCTTGTAATAAAAGGGCACTGGTGAGCAGAGACCGCACGCTACCGCTGGTGGAGGAGATTGACCAGCGTCACTTCGGCATCATAGACAGTAAGGTGCGCAGACTCATGTCCATTCCTAAAGGCAACTCTGCGCTACGTCGGGTGATGGAGGAGACTTACTATCACCACATCTACCACACCGTGGCCATAGAGGGCAGCACGCTCACTTTATCCGAGATCCGTCACATCATCGAGACGCGCTACGCCGTCCCCGGCAAGAGCCTGCAGGAGCAGAATGAGGCCATTGGTGTGGACGCAGCCATGAAGTACATCAACACCACGCTGTTATCCAGGACAGGAACCATCAGCGTCAGTGACATCCTGGAGATCCACCGTCGAGTGCTGGGTTACGTGGACCCCGTGGAGGGAGGGCGCCTGCGCACCAATCAAGTGTTTGTAGGCCATCACATCCCTCCGCATCCTCAGGACCTGCAGCGGCACATGGAGGAGCTGGTCCAGTGGCTCAACTCGGACGAGGCCTTGCAGCTGCACCCGGTCGAGTACGCCGCTCTCGCGCACTACAAACTGGTGTACGTGCACCCGTTCGTGGACGGCAACGGGCGCACGTCACGCCTCTTGATGAACCTTGTGCTCATGCAAGCGCGATACCCGCCCATCACCATTCGCAAAGAGCAACGGGCCGAGTACTACGCAGCTCTAGACACAGCCAACGAGGGCAAGGACGAATACATAGTTGTGTTCAGTCGCTCAACAACAAGGCTAATGTTGAATGAAGCAGAGTTAATCATCGCACTCGCTCAGGAGTTCAAGATGAAAGTCTTGAAAGTTTCTTTGGAGGAACAATCTTTTCCCAGCATTGTACAGGTTATCAGTGGTGCTTCAATACTAGTGAGCATGCATGGAGCCCAGCTTATCACCTCACTTTTTCTCCCCAGAGGAGCTATTGTGGTCGAACTATTCCCCTTTGCTATTAATCCAGAGCAGTATGCTCCATACAAAACACTTGCTACACTTCCAGGCATGGATCTCCATTATTTTTCATGGCGGAACACTAAAGAGGAAAACACTGTTACCCATCCAGACAGACCTTGGGAGCAAGGCGGTATAACTCATTTAGAGAAGCAAGAGCAGGAGCGGATATTGTCAAGCCAAGAAGTCTCAAGGCACTTGTGTTGTCGCAACCCAGAGTGGCTCTTCCGAATCTACCAAGATACTCTGATCGATATCCCTTCACTTCTTGACGTTGTCAGGGAGGGCATGAAGACTAGGCTCAGTTTTAACAAGTCCAAACCCGCCAATAAGATTCATCCAGGCAAGGTCAGGGAACCCCAGTGTCAAACCTCGGTACAGGCTACTGACAAAGCACAACTTATAATCTCGTGGAAGATACCGTGGAATTTGAAATACCTTAAAGTGAAAGAGGTGAATTATGAGGTTTGGATTCTCGCCACCTTCCTCAAACTGACCTCCCTGGGCTTCATCATCGGCGTCGGCGTGGTCGGGAACCTGCTGATCTCCATCCTGCTGGTCAAAGACAAGAGCCTGCACCGGGCGCCCTACTACTTCCTGCTGGACCTGTGCGCCTCCGACATCCTGCGCTCGGCCATCTGCTTCCCCTTCGTCTTCACCTCGGTCAAGAATGGCTCGGCGTGGAGCTACGGCACGCTGACGTGCAAGGTGATCGCCTTCCTGGGCGTGCTCTCCTGTTTCCACACGGCCTTCATGCTCTTCTGCGTGAGCGTGACCCGCTACCTGGCCATTGCCCACCACCGCTTCTACACCAAGAGGCTGACCTTCTGGACGTGCCTGGCCGTCATCTGCATGGTGTGGACGCTGTCGGTGGCCATGGCCTTCCCGCCCGTGCTCGACGTGGGCACGTACTCGTTCATCCAGGAGGAGGACCAGTGCACCTTCCAGCACCGCTCCTTCCGGGCCAACGACTCGCTGGGCTTCATGCTCCTGCTGGCGCTCATCCTGCTGGCCACGCAGCTGGTCTACCTCAAGCTCATCTTCTTTGTCCACGACCGGCGAAAAATGAAGCCCGTCCAGTTCGTGCCCGCCGTCAGCCAGAACTGGACCTTCCACGGGCCCGGCGCCAGCGGCCAGGCGGCCGCCAACTGGCTGGCCGGCTTCGGCCGGGGCCCCACTCCGCCCACCTTGCTGGGCATCCGGCAGAACGGCAACACGGCGGGCCGCCGGCGTCTCCTGGTTTTGGACGAGTTCAAAACGGAGAAGAGGATTAGTAGGATGTTCTACATCATGACCTTTTTCTTCCTGGCGCTCTGGGGGCCTTATCTGGTGGCCTGCTACTGGCGGGTGTTCGCCAGGGGCCCCGTGGTGCCGGCGGGCTACCTGACGGCCGCCGTCTGGATGAGCTTTGCCCAGGCCGGGGTCAACCCCTTCATCTGCATCTTCTCCAACAGGGTACACGAAAGCATAGAACAGTTATTCTATTCGGTCGAGAACAAGTTGGGCCAACGATTTGTCTTTCGAGCGTTGGGGTATATCACCATGGCCAAAGCGGGGTTAACTGAGATTGAGCTGGAGGACATTCTTTCCCTGGACAACATCGTCCTCGGTGACGTTATTGTGGTATCGTACCTCAAAAATCCCTTAAGAATTTCTTGTGACTTGGTAGCACGGCTCAAGGAAGAGCTGGAAGGTTACCTGGTGGAACGCCAGGTGCATAACGTCACCCTGATGGTCTGGGCCAACAGGCATCTGCATCTCATTGCCCAGAAGCTGTACCTGAGCAACGAGGAAGACGTCCATCAAATGCACAGCCTTCTGGCAGAGTACTTCCTGGGGGCGTGGTCAGGGGGCCGTAAGAAGATCTTCACTTATGACAACAATCATTTC---ACGTCCCAAAACATATCGCACCACAAAAATCATGAGAAAACCTCATCTGACAAGTACTCATATGACAGGCAAACCCCGGAGCAGCCTTGGGTCTTCCAGTGCAACCTTCTGGAGCCCGACATTTTCTTTGTCAACCACAGGAAGATGACAGAGCTGGTGTTCCACCTCACGAGAAGTGGCCGTACCGATGACCTCATGTTTGGCGTCATCATGAACTTCAGCTGGCTGTACACAATGATCAAGATCGGACAGTTTGAAAAGGCTTTAAATGACATCGAATTGGCCTACAGCTACACCCAAGAAAAAGAGCTGAAGTTTCTATCCACCACACTCCGCAGCATCAAGGTCAAGGTGTTGAAAAACCCGGCATCGCTTTCTGCAGAACTGCAGCAAAGGCTGCTGCCAGTGGTCACCTCCCTGCCAAAACTTAGACATCTCCTCCTGGAGTGCGACAAGGACGGCCCCAAGTACACCGTCAACACCAAGAGGGTTATCCAGTACTTTGCCAGCATCGCTGCGGTTGGCGGCAAAAAGGACCCCAGTAAGGGGACGCTGGAGGATCAGATCATCCAGGCTAATCCAGCTCTGGAAGCCTTCGGCAACGCCAAAACCCTGAGGAACGACAACTCGTCTCGCTTTGGGAAGTTCATCAGGATCCACTTTGGAAACAGCGGGAAGCTGTCGTCCGCGGACATTGAGACGTACCTCCTGGAGAAGTCCCGCGTTACCTTTCAGCTCAAAGCTGAAAGGAATTACCACATCTTCTACCAGATTCTGTCCAATCAGAAGCCAGACCTGCTTGACATGCTGCTGATCACCAACAACCCATACGACTACTCTTACATCTCCCAGGGAGAAGTCACGGTGGCCTCCATCAACGACTCGGAGGAGCTGATGGCCACAGACAGCGCTTTCGACGTGTTGGGCTTCACCGCCGAGGAGAAGATGGGCGTCTACAAGCTGACGGGCGCCATCATGCACTACGGGAACCTGAAGTTCAAGCAGAAGCAGCGGGAGGAGCAAGCTGAGCCCGACGGGACCGAGGCGGCGGACAAGTCCGCTTACCTGATGGGTCTCAACTCCGCCGACCTCATCAAAGGGTTGTGTCACCCCAGAGTCAAGGTAGGGAATGAGTTTGTGACCAAAGGCCAGAGCGTGGACCAGGTCTACTACGCCATCGGCGCCTTGGTGGAGTCTCACCTCTGGCCTTCACTATTTGAGCACAAGTTTCTACCTTATGCCCTTCTGGCCTTTGCTGGTATCATGTACATCCCCGCTCTGGGTTGGGAGTTTCTTGCCTCTACCCGGCTCACGTCAGAGCTCAATTTCCTGCTTCAAGAGATTGATAACTGCTATCACAGAGCTGCTGAGGGCCGCGCCCCAAAGATTGAGAAGCAGATTCAATCCAAAGGACCTGGCATCAGTGAGAGGGAGAGAAGAGAGATCATTGAGAATGCAGAGAAAGAGAAGAGTCCTGAGCAAAACCTTTTTGAGAAATATTTAGAAAGACGAGGCCAAAGTAACTTTTTGGCAAAGATTTACTTGGCACGCCACCTGGCTATCATCTGCCTCAGTTCCATCCCTATTTCCTACCTGAGCGCTTACTATGCCCGACAAAGACAGAACGAATTTACCTGTGCTCTTGGTGAGCTCCCGGACATTAGTAGTTATTCCGAGCTCAAGCTTCGGGTCAACTGCAAGCTGCCTGCTGTGCAGCTGCAACGAATCATGGCAGCAGTCGATATCGCTCTGCTCTGCACCATGAACCTTATTATCCTGCTTAATTTGCTGCATTTATTTGTCGTGCGTAAGTCCAACTTTGTATTTGACAAGCTACATAAAGTGGGTATCAAGACACGACGTCGTTGGCAGAAGTCTCAGTTCTGTGACATCAACATCTTGGCCATGTTTTGTAATGAGAACAGAGATCACATCAAGTCCCTCAACAGGCTTGACTTCATCACCCTGCAGACCCACGACCCCAACAAGGAGGCCTTCAAGTGCGAGGAGTGCGGCAAGCCCTACAACACCAAACTGGGCTACAAGCGCCACGTGGCCATGCACTCGGCCACAGCGGGGGACCTCACCTGTAAAGTTTGCATGCAGAGGTACGAGAGCACGCCCGTCCTCCTGGAGCACCTCAAGAGCCACTCGGGGAAATCATCCGGCGGGGCCAAGGAGAAGAAACACCCGTGCGACCACTGCGATCGCCGTTTCTACACGCGGAAGGACGTGCGGCGACACATGGTGGTGCACACTGGCCGAAAGGACTTCCTGTGCCAGTACTGCGCCCAGCGCTTCGGCAGGAAGGACCACCTGACGCGTCACGTGAAGAAGAGCCACTCGCAGGAGCTGCTGAAGATCAAGACCGAGCCTCCGGATATGCTGGGCCTCCTCGCCTCCGGGTCGCCTCCTTGCACCGTGAAGGAGGAGCTCAGCCCCATGATGTGCAGCGTGGCTCCGAATAAGGACCCCATGATGGGCAAGCCTTTCCCAAGCGGGGCCCCCTTCCCCATGGGCGTGTACAACCCCCACCACCTGCAGGCCATGTCAAACTCCGGAGTGACCCACCCTCACCCGCCCCTGATGTCGGCGCCCCTATC------CATGGGCATGGGCTGCCACATGCTCATCTACGCGTCGTTCTCGTTCATGGGATGTCTACAAATCAGCGACGGTTCCAACATCGTCAACCTTCTGGCGAGCAACTCGCCGAGCGTTTCCTACGCGCTGACTCAGCAGAAATATTTCAGCAACTACAGTCCCGTCATCGGGTTCTACATTTACGAGCCCATCGAGTATTGGAACGCCACGGTGCAGGAGCATCTGAAGACCCTGGGTCACGGCTTCAACAAGATCTCTTGGATCGACAACTTTTTCGGCTACCTGCGCGCGGTCAACGTGAGCGCGTCCGGCAAGAGCGACTTTGTGCACCTTCTCAAAGGCTCGTTTCTGCGCAGCCCCGAGTACCAGCATTTCACGGAGGACATCATCTTCTCCAAAAACCGCGACACCAAGGAGTACGACATCATCGCCTCGCGCTTGTACCTGGTGGCGCGGACCACGGAAAAGAAGCGCGAGGAGGTGGTGGAGCTCCTGGAGAAGCTCCGCCCCCTCATGCTGATCGAGAGCATCAAATTCATCGCCTTCAATCCCACGTTTGTGTTCATGGACCGCTACAGCTCCTCCGTCATCTCTCCCATCCTGACCTCGGGCTTCAGCGTCCTCACCGTCCTGATCCTGACCTTCTTCCTCGTCATTAACCCCTTGGGGAACTTCTGGCTCATCCTCACGGTCACGTCCGTGGAGCTGGGCGTCTTAGGTTTGATCTTTCAGCCTTTACACGCTTTGCGAGCTGCAGAGAAAGAACTTCTCCCTGGCTTTCACCAGTTTGAATGGCAGCCAGCTCTCAAGAACGTGTCTGCATCTTGCAATGTCAGGATCATAAATGGGCTCTCTGGATGGACTTCGACTTTGGATGACTCACCACCTGAGACCATCACACGTCGATTCCGCTACGATGTGGCTCTGGTGTCAGCAATAAAGGATCTGGAGGAGGACATAGTGGAGGGTATGAGAGAGAGGGGGATGGAAGACAGTGCCTGTACCCTAGGCTTCAGTGTTCTGATCAAAGAATCTTGTGACGGCATGGGAGATGTCAGTGAAAAGCACGGCGGAGGCCCAGTTGTTCCTGAGAAAGCTGTTCGCTTCTCTTTCACCATTATGTCTATTTCTGTATTAGATGAAGGTAATAGGCAGGAGGTTACAATCTTCACTGAGCCAAAACCAAACTCAGAATTGTGCTGTAAGCCCCTCTGTCTGATGTTTGTGGACGAAGCGGACCACGAGTCACTCACAGCTGTCTTGGCGCCCATGGTCGCAGAGCGTAACGCAATAAAGGAGAGCAGGCTTATCCTGACCATAGCCGGCCTGCCTCGATCTTTCCGCTTCCACTTTAGAGGGTCGGGATACGATGAAAAGATGGTACGTGAATTTGAGGGCTTGGAAGCCTCCGGATCCACTTACGTCTGCACACTGTGTGACTCCAGTCGAGTGGAGGCTGCTAAAAATATGGTGCTCCACTCCGTCACACGCAGTCATGATGAGAACCTGGCACGTTATGAAATCTGGCGAACCAACCCATTTTCTGAGTCTGTAGAGGAACTGCGGGACAGAGTCAAAGGCGTCTCTACCAAGCCCTTCATAGAGACCCATTCCACACTTGATGCGTTGCACTGTGAGATTGGAAATGCCACAGAGTTCTACAAAATTTTCCAGGACGAAATAGGGGAGGTGTACCGAAAGGAAAATCCCAGCCGGGAGGAACGACGCAGCTGGCGGGCAGCCCTAGATAAAGAACTGAGGCAGAAGCTGAAGCTCAAACCTGTGATGAGGATGAACGGCAACTACGCCCGTAAGCTAATGACCCTTGAGGCGGTGCAAGTGGTGTGTGAGCTGGTCCCCTCGGAGGAGAGGAGGGAGGCCCTGAGGGAGCTGATGAGGCTGTATCTTCAGATGAAGCCTGTGTGGCGCTCCACCTGCCCAGCCAAGGAATGTCCTGACCAACTCTGCCGCTACTCCTTTAACTCCCAGAGTTTCGCTGACCTAATCTCCACTACCTTCAAATACCGCTACAAAGGTAAAATAACCAACTACCTGCACAAGACCCTGGCCCACGTCCCCGAAATAATAGAGCGAGATGGATCTATCGGTGCTTGGGCCAGTGAGGGGAACGAGTCGGCGAACAAACTGTTCAGGCGTTTCCGCAAGATGAACGCGCGCCAGCATGGTGAGCTCAGGTTGAGAGCCATATCTTTCTCCAGTGACTCCCAATACCTTCCTCCCTTGCGCTGTCCTGCTGTTTGCCGCCTTGATCCACACGATGGACTTCCGGAAAGTTATCTCATCCATGGCGGCCGCACCCCCAACAATGACATCTCATCCAGTCTCTATGCACTTAGCATCGATAGTCGTGGCGGCAATCGCAAACTGACCCTGCGGTGTAAAGAGGAAGAACTGGTCGGAGAAGTGCCAGGTGCCAGATATGGCCACACAGTCAGTGTGGTTCAGAGCAGAGGGAAGACTGCCTTTGTAGTTTTTGGTGGAAGGTCCTACATGCCCGCAAAAGAGAGGACCTCAGAGAACTGGAACCGTGTGATCGACTGTCCTCCTCAAGTGTTCTTGTTTGACAGGCAGTTTGGTTGTTGTTCTGCTTACACTTTTCCAGAGCTCACTGACGGACAGTCTTTCCATGTGGCCCTTGCGAGAGAGGACCATGTTTACATCCTCGGGGGTCACTTTTTGAAATGTGACGGCCGACCACCTCAGCTCTTTTGTCTGCACGTCGATCTCCTCCAAGGTTGTCCATTATTGTCATGTGAGCTTCTCGACTTTGGTCTATCTATCTCAAGTGCGATCATCACTCGCACAGGCCCCGCTCACAACTATATCATATTGGGAGGATATCAGTCAAAGTCTCAGAAAAGAATGGAGTGCAGCACTGTCATTCTGGATGAGAAGGGGATTCACATCGAACCTCTTGAACCGCCAAAATGGACCCCAGATATCATCCACAGTCAAACTTGGTATGGCGGTGCTGCAGGGGAACAAAGTATGTTGCTAGCTGTGCCAAGTGAGCGCAGATCGTGCCAAACAAATATGCAATACTTTTACCTCGTAAACTTCCAGAAAGTGGAAGACGCCAAACAGGTTTGCAGCCAGGAGCTGACAGATTATGACAATTCTACTCCTCTAGAAGATTCAGACGAGCTCTATTTTGGTCGTGAGCCTCAAGAATTGGATGGGAGTAGTGAAGGTGAAGATAATAGCTACAATGAGAAAGATGAGGAGGATGAGTCACAATCAGGCTACTGGATCAAATGTAGCCATAGTTATTTCTATATCCCCATGGTTAACACCACCGGCATTGTCCGGAGTCCTTACGAATACCCTCAGTACTACCTTGTCAACCCGGCAGCCTACGCCGCTCTGGGTGCCTACATGTTCTTGCTCATCCTGCTCGGCTTCCCCATCAACTTCCTCACCCTCTACGTCACCATCGAGCACAAGAAGCTGCGGACCCCTCTAAACTACATCCTGCTGAATCTGGCGGTGGCGAACCTCTTCATGGTGTTTGGAGGATTCACCACCACCATGTACACCTCCATGCACGGCTACTTTGTGCTCGGGCGTCTGGGCTGCAATCTGGAAGGATTCTTTGCTACCCTCGGTGGTGAAATCGCCCTCTGGTCCCTGGTGGTTCTGGCTATTGAGAGGTGGGTGGTGGTCTGCAAGCCCATCAGCAACTTCCGTTTTGGAGAGAACCACGCCATCATGGGCTTGGCCTTCACCTGGCTCATGGCTTGTGCTTGCGCCGTGCCTCCCCTCGTCGGCTGGTCCCGTTACATCCCAGAGGGCATGCAGTGCTCCTGCGGGGTCGACTATTACACCGAGGGTTTCAACAACGAGTCCTTTGTGGTCTACATGTTCGTCTGCCACTTCCTCACTCCGCTGACCATCGTGTTCTTCTGCTACGGCCGTTTGCTCTGCGCCGTCAAAGAGGCCGCCGCCGCTCAGCAAGAGTCCGAGACCACCCAGAGGGCTGAGAGGGAAGTCACCCGCATGGTTGTGCTCATGGTGATTGCCTTCCTGGTATGTTGGTTGCCCTACGCTGGCGTGGCCTGGTGGATTTTCACACATCAGGGCTCCGAGTTTGGACCCGTCTTCATGACCATCCCGGCGTTCTTTGCCAAGAGCTCCTCCATCTACAACCCACTGATCTACATCTGCATGAACAAGCAGTTCCGCTACGCTGTCATCTTGGACAACGAGGAAGCCGTCAAATTCCTTCTGCTGAATAACGCCAATCCCAACCTCGCCAATGCGCGTGGCTCCACCCCCCTCCACATGGCCACAGAGAAGCACTTGAAGCCCCTAGCAGAACTTCTGCTCAGCCGGCGGAGCACCAACGTCAATGCCAAGGATGAGGACCAGTACACGGCTTTGCACTGGGCGGCGCAGAATGGCGACGAGCCCATGACGCGCCTGCTGCTCGAACGGGGGGCGGCCATCAACGAGACCGACGGTCAGGGACGCACGCCTGCTCACATCGCCTGCCAGCACGGCCAGGAGAACGTCGTCCGTGTGCTGCTGAGATATGGCGCCAATGTCCGGATCAAAGGCAAGGACAATTGGACGCCGCTGCACTTGGCTGCCTGGCAGGGTCACCTGGGAATCCTGAAACTACTGGTAAAGCAGGCGGGTGCCGACATCAACGGCCAAACGACGGACGGACGTGCGGCGCTGCATTTAGCTTGCCAGAGGGGGCAGTACCGAGTGGCCCGAATCCTAATCGAACTCAAGGCAGACATTCACATGAAAACCTTGGAGTTAAACACGCCCTTGCATGTTGCAGCGGAAACCGGTTACACCATCGAGATGAGCCCCCAGGGGCCCAGATGGAAGGAGAGCCCTCAGCCTTTCTCCTGCTCCATCGAAGACCCCACCAAGCAAACCAAGTTTAAAGGCATCAAGACGTACATTTCGTACCGCGTGACACCGAGCCACACGGGTCGGCCCGTGTACAGGCGCTACAAGCACTTTGACTGGCTCTACAATCGCCTGTTGCACAAGTTCACCGTGATCTCGGTGCCTCACCTGCCGGAGAAGCAGGCCACGGGGCGCTTCGAGGAGGACTTCATCGAGAAGCGCAAGCGGCGGCTGATCCTGTGGATGAACCACATGACCAGCCACCCGGTGTTCTCCCAGTACGAAGGCTTTGAGCACTTCCTGATGTGCGCCGACGACAAGCAATGGAAGCTGGGCAAGAGGCGGGCCGAGAAGGACGAGATGGTCGGGGCGCACTTCATGCTGACCCTTCAGATCCCCAACGAGCACCAGGACCTTCAAGACGTGGAAGAACGCGTTGACACCTTCAAGAACTTTGCCAAGAAGATGGACGACAGCGTCATGCAGCTCACTCACGTCGCCTCGGAGCTGGTTCGCAAGCACTTGGGCGGCTTCAGGAAGGAGTTCCAACGACTGGGCAACTCATTCCAGTCCATCAGCCAGTCGTTCATGCTGGACCCTCCGCACAGCTCCGAGGCCCTCAACAACGCCATATCCAAATCTCGATTTCATCCCAGCGTTGCGGCGGCTGCTGGCGCCGACCGCGGCGTGCCCCTCGGCAACAGCTTGC------------AGAGCGACGAGCCCCCCGGCGCCCCGCAGCGCTGGTTCGTCTCCCCTGCCAACAACCGACTGGACTTCGCTGCCTCGGCGTACGAGGCCGCCGACTTCGCCGGCAACGCCGCCACCCTGCTGTCTTATGCCGCGGCCGGCGTCAAGGCGCTGCCCTTGCCCGCGGCAGGTTGCTCTAACCGGGCACTCGGCTATTACGCGGACCCTTCCGGGTGGGGGGGACGCACCCCGCCGCAGTACAAAGCGACCTCCGTGTTCCCCTGCTGGCCCCCCAACTCCATCGGGGGGAGGAACTGCTTGGAAGAGGGCGACTCGGTCCCCACGCAGCGCTCGCCTGTCGCC---TCGGAGGAGGCCAAGGCCAAAGATATCGAGACTCCGTCGTCCATCAAGTCGATCGATTCCAGCGACTCGGGAATTTTCGATGCGGTCAAGCGGAGGCGGATGTCTCCCTCCTCCACCCCGGTGCCGGACACGGCGTCCCCTCTTAAGGCGCACGAGCAGAAGAACCTGCTCAACGTCCAAGAGGTGACCGATCCAGATGTGGTGCTCCACAACCTGCTCAGGAACGCCCTGCTGGGCGTCGCGGGCACTGAGCTAGTCAAGGTGATGGGGCTGTCCAACTACCATTGCAAGCTGCTCTCTCCCGTTCTGACCCGCTACGGTATGGACAAACTGAGCGGTAAAGCCAAGCTGCTGAGGGACATGAACCAGGGCGAGACCTTCGACTGCTCGCTGCTGGGCGACCGGGCCTTCCTCATTGAGCCTGACCATGTGTCCACCATGGGCTACGGCAAGGACCGCTCGGGAAGCCTGCTCTACCTCCACGACACCCTGGATGAAATCAAGCGGGCCAACGGCAACCGTGAGTGTCTCATCCCTGTTCATGTGGACGGAGATGGCCACTGCCTGGTTCACGCCGTGTCTCGGGCGCTAGTGGGCCGCGAACTGTTCTGGCACGCCCTGCGCGAGAACCTGAAACAGAACTTCAAGCAGAACCTTGACCGCTACAAGGACCTGTTCCAGGACTTCATCGACGCCGAAGAGTGGGAGGACATCGTCAACGAGTGCGACCCGCTTTTCGTCCCGCCCGAAGGAGTGCCGCTTGGACTCCGCAACATCCACATCTTCGGCCTGGCCAACGTCCTGCATCGGCCTATCATCCTGCTGGACTCGCTGAGCGGCATGAGGAGCTCCGGGGATTACTCAGCCACCTTTCTGCCGGGCCTG---------------------------------------------------------------------------------------------------------------------------------------------------------------------------------------------------------------------------------------------------------------------------------------------------------------------------------------------------------------------------------------------------------------------------------------------------------------------------------------------------------------------------------------------------------------------------------------------------------------------------------------------------------------------------------------------------------------------------------------------------------------------------
>Ictalurus_punctatus
GCACTTAACTGGGTGAACTATGACTTGGAACGGCGACATTGTGACTTACCAGAGCTGTTGCGCACTGTACGTCTAGCCCTCTTGCCAGCCATCTTCCTCATGGAGAATGTCTCCACAGAGGAGCTTATCAACTCACAAGCCAAAAGCAAAGAGTTGGTGGATGAAGCAATCCGCTGCAAGCTACGTATACTGCAGAATGACGGCGTGGTCAACAGTCCTTGTGCCAGGCCACGCAAGACTAGCCATGCCCTTTTCCTGCTAGGTGGTCCTACCTTTATGTGTGATAAACTGTATTTAGTGGACCAGAAGGCCAAAGAAATAATACCAAAAGCAGATATTCCCAGTCCACGAAAGGAGTTCAGTGCTTGTGCTATTGGTTGCAAAGTCTATGTGACAGGTGGTCGGGGCTCAGAGAACGGTGTGTCCAAGGATGTTTGGGTGTACGATACCTTGCATGAAGAGTGGTCAAAAGCAGCTCCCATGCTGATAGCTCGATTTGGGCATGGTTCAGCTGAACTGCGCCACTGCCTGTATGTAGTTGGAGGTCATACAGCTGCAACTGGTTGCCTTCCAGCTTCACCAGCCATTTCACCCTGCCACCAGAGAGCGCTGGTGAGCCGTGATCGCACACTCCCCCTAGTGGAGGAAATTGACCAGCGTCACTTTGGCATCATAGACGCCAAAGTGCAACGTCTTATGGCCATCCCAAAAGGCAATTCTGCTCTTCGTCGGATCCTGGAGGAGACTTATTACCACCACATTTACCATACAGTGGCCATCGAGGGCAACACGCTGACCCTGTCTGAGATCCGGCACATCATTGAAACGCGCTACGCCGTGCCGGGGAAGAGCCTGCACGAGCAGAACGAAGCTATTGGTGTTGACGCTGCCATGAAGTACATCAACACCACGCTACTGTCGCGCCCTGGAGCCGTCAAAGTCAACGATATCCTGGAGATCCATCGGCGAGTGCTGGGATACACTGATCCTGTGGAAGGGGGGCGATTCAGAGCTAGCCAAGTGTTTGTAGGCCACCACATTCCACCGCATCCGAACGATGTGGAGCGGCACATGCAGGAGCTAGTACATTGGCTTAATTCAGATGAAGCTCTGCACCTTCATCCTGTGGAATTCGCTGCTCTGGCGCACTACAAACTCGTCTATGTACACCCATTCGTGGACGGGAACGGAAGGACGTCAAGGCTTCTGATGAACCTAGTGCTGATGCAGGCAAATTACCCACCAATCACCATCCGGAAAGAGCAGAGGGCGGAGTATTACGCCGCCTTGGACACCGCTAACGAGGGTGGTGATGATTATATAGTAGTTTTTAGTAGAACTTCTAACAGGTTGATACTCAATGAGGCAGAGTTGCTTCTTTCTTTGGCTCAAGAGTACAAAATGAGGACAGTCACCGTGTCCTTGGAGGAGCAAACTTTCGCAAGCATAGTCCAGCTTATCAGTGCGGCATCCATGCTGGTCAGCATGCATGGTGCTCAACTGATCACGTCCATGTTCCTACCACGAGGGGCTGCTGTCATCGAGCTTTTTCCATACGCTGTCAACCCAGAACAGTATACTCCATATAAAACTCTGGCCTCCTTGCCAGGAATGGACCTGCAGTACATAGCATGGAGAAACACCATTGAAGAGAATTCTGTAGCCTATCCTGACCGCCCCTGGGACCAAGGAGGTATCACTCACCTGGAGAAAGAGGAACAGGAACGTATCCTAGCTAGCAAGGAGGTACAGAGACACCTCTGCTGTCGCAACCCAGAGTGGCTTTTCCGGATTTATCAAGACACCATTGTGGACATTCCTTCCTTCTTGGAAGTCCTTCGAGACGGTCTAAAAATTAAGCCTAATCTGAAAAAGAGCAAACCTGTCAGTGTAGTACATCCTGGTCGAGTCAGACATCCCAAGTGCCAGACATCAGTGCAGGCTGCCCATGAAGCAAAGCTGTCCGTGTCCTGGCAGATTCCTTGGAACCTCAAGTACTTGAAGGTAAGAGAGGTAAAATATGAAGTGTGGATCCTCGCCACATTCCTCAAACTAACCTCCCTGGGCTTCATCATCGGCGTCGGTGTTGTGGGAAACCTCCTGATCTCCATCCTGCTGGTCAAAGACAAGAGCCTGCACCGTGCACCCTACTACTTCTTGTTGGACCTGTGCGCCTCTGACATCCTGCGCTCAGCCATCTGCTTCCCCTTTGTATTCACCTCGGTGAAGAACGGCTCGGCGTGGACGTACGGCACCCTGACGTGCAAAGTGATCGCCTTCCTGGGTGTGCTCTCCTGCTTCCACACAGCCTTCATGCTGTTCTGTGTCAGCGTGACACGTTACTTAGCTATCGCACACCACCGCTTCTATACCAAACGGCTGACGCTGTGGACGTGCTTGGCTGTGGTGTGTATGGTGTGGACACTATCAGTGGCCATGGCCTTTCCGCCTGTGCTGGACGTGGGCACATACTCATTCATCCGTGAGGAGGACCAGTGCACGTTTCAGCACCGCTCGTTCCGCGCCAATGACTCGCTGGGCTTCATGCTGCTGCTCGCCCTGATCCTCCTGGCCACCCAGCTTGTCTACCTCAAGCTCATATTTTTCGTTCATGACCGGCGCAAGATGAAACCGGTCCAGTTCGTGCCTGCCGTCAGCCAAAACTGGACCTTCCACGGGCCAGGGGCCAGCGGGCAAGCAGCGGCTAACTGGCTGGCTGGTTTCGGCCGAGGCCCGACACCTCCAACCTTGCTGGGCATCCGGCAGAACGGCAATGCGGCAGGCCGGCGGCGCCTACTGGTGTTGGATGAGTTTAAGACTGAGAAGAGGATAAGCAGAATGTTCTACGTCATGACTTTCTTCTTCCTTAGTCTGTGGGGGCCTTACCTAGTGGCATGCTACTGGAGGGTGTTCGCCCGTGGCCCTGCCGTGCCAGGAGGATATCTCACAGCAGCTGTATGGATGAGCTTCGCTCAGGCTGCCGTCAATCCCTTCATTTGCATCTTCTCCAACCGTGTACATGAGAGCATAGAACATCTTTTCATTTCCATTGAAAATAAACTGGGGTCGCACTTTGTCTTTCGTGCATTGGGATACATTACAATGGCACATGTAGGGTTGACAGAGGTCGAACTGGAGGATATATTATCTTTGGACAATAGTGTACTTGGAGACATCATGGTTAGCTCAAATCTAAAGAGTCCACTGCGAATCTCCTATGATCTCATTGCTCAACTAAGAGAAGAGCTGGAGGGTTACTTGGTGGAGCGTCAGGTTCGGAATGTAACCCTGATGGTTTGGGCGAACAGGCATCTGCATCTCATTGCACAAAAGCTGTATCTCAGTAATGAAGAAGATGTGCATCAAATGCACAGCCTTTTAGCTGAGTATTTTCTTGGGGTATGGGCAGGTGGTAGAAAGAAGATTTTCCACTGTGACAACAATCACTTT---GCCTCATTAAACATCTCTCAGCATCGGAACCATGATAAAGCCTCTGCTGACAAGCATTCTTATGACCGGCAGACCCCAGAACAACCCTGGGTGTTCCAATGCAACTTACTCGAGCCAGACATCTTCTTTGTCAATCACCGAAAAATGACAGAACTGTTATTTCATTTGACAAGGAGTGGGCGGACAGATGACCTCATGTATGGCGTTATCATGAACTTCAGTTGGCTATATACGATGATAAAGATTGGACAATTTGACAAGGCCTTGTCAGACATTGACTTGGCCTACAGCTACTCACAGGAAAAGGAGCTCAAGTTCCTTGCTACCACACTACGAAGTATAAAGGTCAAAGTAATCAAGAACCCTGCCTCGCTGTCTGCGGAGCTTCAGCAAAGACTTCTTCCTGTGGTCACATCCCTTCCCAAACTCCGACATCTCTTACTAGAGTGTGACAAGGATGGACCCAAATACACTGTTAACACCAAGAGAGTTATCCAGTATTTTGCAAGTATTGCAAGTGCTGGTGGTAAGAAAGATTCTAACAAAGGGACACTGGAAGATCAAATCATCCAGGCCAACCCTGCACTAGAGGCTTTTGGCAACGCCAAAACAGTGAGAAATGACAACTCATCTCGTTTTGGAAAGTTCATTCGCATTCATTTCGGAACAAGTGGTAAACTATCTTCAGCTGACATTGAAACATACCTGCTGGAAAAATCACGAGTGACCTTTCAGCTAAAGGCAGAAAGAAACTATCACATCTTTTACCAGATACTGACCAATGCAAAGCCTGAGCTGTTGGATATGCTGCTGATTACAAATAATCCATATGATTACTCTTACATCTCCCAAGGAGAAATATCTGTTCAATCCATCAATGATAGCGAGGAGTTAATGGCCACTGACAATGCATTTGACGTGCTTGGCTTCACCCCAGATGAGAAGGCGGGAGTCTACAAACTGACAGGAGCCATCATGCATTATGGCAACATGAAATTCAAGCAGAAACAGCGAGAAGAACAGGCAGAACCAGATGGTACAGAAGCTGCTGACAAGTCAGCCTACCTTATGGGGCTGAACTCTGCTGATCTCCTGAAAGGACTCTGTCATCCACGGGTTAAGGTAGGCAATGAATATGTCACAAAAGGCCAGGGTGTGGATCAAGTATACTATTCAATTGGTGCACTGGTTGATCCTGAACTCCGACCCTCTCTGTTTGAGCATAAGTTTCTGCCCTATGCTCTGCTAGCATTTGCTGGTATCATGTATATTCCAGTACTAAGCTGGGAGTTCCTTGCGTCCACACGCCTTACCTCTGAACTCAACTTTCTCCTCCAAGAGATTGACAACTGCTACCACCGTGCAGCTGAGGGCAGAGCACCCAAGATTGAGAAGCAGATCCAGTCCAAAGGGCCTGGGATCACTGAGCGTGAGCGACGGGAGATCATTGAGAACGCAGAGAAGGAGAAAAGCCCAGAGCAGAACCTTTTTGAAAAATATCTAGAGCGGCGAGGGCAAAGTAACTTTTTAGCCAAGCTTTATCTAGCCAGGCATCTAGCCATTATCTGTCTCAGTTCCATTCCCATCACCTACCTAAGCACATACTATGCTCGGCAGCGGCAAAATGAGTTCACGTGCATGCTGGGTGAGCCACCTGACATCAGCAGCATCCCTGAGTTGCGCCTCAACGTGAACTGCAAGCTGCCAGCCGTGCAGCTCCAGCGCATTATGGCTGCTGTTGACATTGCACTGCTCTGCACCGTGAACCTCATCATTTTAGTTAATCTACTGCATCTGTTCGTGGTGCGCAAATCCAATTTTGTATTCGACAAGTTGCACAAAGTCGGCATCAAGACACGGCGGCGTTGGCAGAAGTCTCAATTTTGCGATATTAACATCCTGGCCATGTTCTGTAATGAAAACAGGGACCACATCAAGTCTCTAAATAGGCTGGACTTCATCACCCTGCAGACCCATGACCCCAACAAAGAGGCTTTTAAGTGTGAGGAGTGTGGCAAGCACTATAACACAAAGCTAGGCTACAAGCGCCATGTGGCCATGCACTCTGCCACAGCAGGAGACCTGACCTGCAAGGTATGTTTGCAGAGCTACGAGAGCACTCCTGCCCTCTTGGATCACCTCAAGAGCCATTCTGGCAAGTCTTCAGGTGGTACCAAGGAGAAGAAACACCCATGCGATCACTGTGACCGTCGCTTCTACACCCGCAAGGATGTTCGCCGACACATGGTAGTGCACACGGGTCGCAAAGATTTCCTGTGCCAGTACTGTGCCCAGCGCTTCGGAAGAAAGGACCACCTCACACGACATGTGAAGAAGAGCCACTCACAGGAGCTGCTGAAGATCAAGACAGAGCCACCAGATATGCTGACTCTACTTGGTTCTGGCTCTCCAACCTGTGCTGTGAAGGAAGAGCTCAGTCCTATGATGTGTAGCATGGGCCCCAACAAGGACTCCATGATGACCAAACCTTTCCGCAGTGGTACCCCTTTCTCTATGGGCATGTACAACCCACACCACCTCCAGGCCATGTCCAGCCCAGGATTGGGTCAC---CATCACTCCTTGGTTCCTGGGTCACTGTCTGCTGCTATGGGTATGGGTTGCTCCATGCTGATCTATGCCTCGTTTTCATTCATGGGATGTTTACAAATCAGTGACGGCTACAATATAGTGAATTTACTCTCCAGCAACTCGCCCAGTGTGTCGTTTGCCCTGACCCAGCAGAAACTGTTCAGCAACTATAGCCCAGTGATAGGATTCTACATCTATGAGCCTATTGAATACTGGAACTCCACAGTACAGGAGCACCTCAAGACACTGGGGCAGGGTTTCAATAAGATTTCCTGGATTGATAATTACTTTAATTATTTGAAGGTCACAAATGTCAGCGCATCAACCAAAAGCGATTTCATCAATATTCTCAAGACGGCATTTCTTAGAAGACCGGAGTACCAGCACTTCACGGAAGACATAATTTTCTCAAAAAATGGc------GATGAGTATGACATCATTGCATCCAGGATGTACCTGGTAGCGAGAACCACTGAGAAGACAAGGGAGGAGGTGGTGGAGCTGCTGGAGAGACTCAGACCCCTCTCTCTTATAAACAGCATCAAGTTCATCGTCTTCAACCCCACCTTTGTGTTCATGGACCGCTACAGTTCCTCAGTTGTCTCCCCAATTCTAACATCAGGTTTCAGTGTCCTGACCATCCTCATCCTCACGTTCTTCCTCGTCATTAACCCCTTAGGGAACTTCTGGTTGATTTTGACCGTCACGTCTGTGGAGCTGGGTGTCCTAGGCCTCATATTCCAGCCCTTACACACTCTCCGTAATGCTGAAAAGGAGCTTCTTCCTGGTTTCCATCAATTTGAGTGGCAACCAGCTCTCAAAAATGTGTCAAACTCTTGCAATATTGGGATCATTGATGGGCTTTCTGGGTGGACAGCCTCTGTAGATGATGTACCTGCAGAGACCATTTCTAGAAGATTCCGTTATGATGTGGCACTAGTATCAGCTTTAAAGGACTTGGAGGAGGACATCATGGAGGGACTTAGAGAAAGAGGATTGGATGACAGCACCTGCTCCTCAGGTTTCACTGTGGTGATTAAGGAGTCATGTGATGGCATGGGAGATGTCAGTGAGAAGCATGGAGGAGGACCAGCTGTCCCAGAAAAGGCAGTGAGATTTTCGTTTACAGTGATGTCTATCTCTATTCAAGCTGAAGGTGAAGAGGAAGCAGTCACTATCTTCCAGGAAAAAAAGCCTAACTCCGAGCTTTCCTGTAGGCCGCTGTGCCTCATGTTTGTGGATGAGTCTGATCATGAGATACTGACGGCCATCTTGGGACCTGTGGTGGCAGAGCGTAAAGCTATGAAGGAGAGTCGCCTCATTCTCTCTATAGGTGGGCTCCAACGCTCCTTCCGCTTTTATTTTAGGAGCACAGGCTATGATGAAAAAATGGTGAGAGACATGGAAGGTTTGGAGGCTTCAGGCTCCACTTACATCTGCACTCTCTGTGACGCAACACGAGCTGAAGCCTCTCAGAACATGGTGCTTCACTCCATCACTAGAAGCCATGATGAAAATCTTGAGCGCTATGAGATATGGAGAACGAACCCTTTTTCTGAGTCTGCAGAGGAGCTTCGGGATCGAGTCAAAGGGGTCTCAGCCAAGCCTTTCATCGAGACACAACCCACATTAGATGCCTTGCACTGTGACATTGGCAATGCTACTGAATTCTATAAGATCTTCCAGGATGAAATTGCTGAAGTGTACTTGAAAAACAACCCAACTCGAGAAGAGCGCAGACGCTGGCGGTCAGCCCTTGACAAGCAGTTAAGAAAGAAGATGAAGCTAAAACCAGTGATGAGAATGAATGGGAACTATGCCCGGCGACTTATGACCCGTGAGGCTGTTGAAGTGGTGTGTGAGCTAGTTCCTTCAGAGGAGCGCCGTGAGGCTCTGAAAGAACTAATGGAGCTGTACCTCCAGATGAAACCCGTGTGGCGTTCTACCTGTCCAGCTCGAGACTGTCCTGATCAGCTGTGCCGCTATAGCTTCAACTCTCAACGTTTTGCAGAGATCCTCTCCACCACATTCAAATATCGCTATGATGGCAAGATTACTAACTACCTCCACAAGACTTTAGCCCATGTACCTGAAATTGTTGAGCGAGATGGCTCAATTGGTGCCTGGGCCAGCGAAGGGAATGAATCTGGGAACAAACTTTTCCGCCGCTTCCGTAAAATGAATGCTAGGCAGCATGGGGAGCTCAAGTTGCGTGCCATCTCATTCTCCAACAATTCTTGCTATCTCCCACCTCTGCGTTACGCAGCAATTGTTCACGTAGAGCCTCACAATGAAAACCCTGAATGTTACCTCATTCATGGAGGTCGAACACCCAACAATGAGCTGTCCTCAAGCCTCTACATGCTTAGTGTTGACAACCGTGCATGTAATCGGAAGGTCATACTGAGATGCCAGGAGAAAGAGTTGGTTGGTGAACTTCCGGAAGCGCGATATGGCCACACCCTTAGTGTAGTCCACAGCAGAGGGAAAACTGCCTGTGTTCTGTTTGGTGGCAGATCCTACATGCGTCCTTCTGAGAGAACCACAGAGAACTGGAACTGCATGGTGGACTGTCCACCTCAGATTTACCTCATTGATCTGGAGTTTGGCTGCTGCTCAGCACACACCCTCCCAGAGCTCACTGACGGCCAGTCGTTCCACCTGGCACTGGCAAGAGAGGACAGTGTCTACTTCTTGGGTGGCCACATTGCCTCAACAGACTGCCGACCACCTCGCCTGTTCAGGCTGCATGTAGAGCTTCTTTTAGGCAGGCCATTACTCTCCTGTGAGATGCTTAATGATGGTCTCTCCATCACAAGTGCCATTGCAACTCCCATAGGCCCTGCTCATGAATACATTATTCTTGGTGGTTACCAGTCAGATTCCCAGAAGAGAATGCTGTGCACCTACGTTGCACTAGATGATGTCGGGATCCGCATGGAACCCAGAGAGCCTCCTGAGTGGAGCAGTGAGATCAGCCAAAGCCGCACCTGGTTTGGTGGAACCCTAGAAAAGGGGAGTGCATTAATTGTTATACCATCAGGGACAAATCCCACACCTACAGATGCTTATTACTTTTACCAGTTAAGCTTCCACCAGGAGGGAGACAGAGAGCAGACATGCAGTCAAGAATCTACTGATTTTGAGGATTCAGCACCTCTAGAAGATTCAGAAGAACTGTATTTTGGGCGTGACCCCCATGAGATGGAGTACAGCAGTGATGGAGAGGGAGACACCTACAATGAGGAAGATGAGGAGGATGAATCTCAGTCCGGTTACTGGATCAAGTGCTGCCTCACATTCTTCTACGTGCCCATGTCCAATGCCACTGGTATTGTGAGGAGTCCATACGATTATCCTCAGTACTACCTAGTGGCACCATGGGCCTACGCCATGTTGGGAGCCTACATGTTCTTCCTCATTCTCGTTGGCTTTCCAATCAACTTCCTCACGCTGTACGTCACCATTGAGCACAAGAAGCTGCGCACACCCCTAAACTACATCCTCTTGAACTTGGCTGTTGCTGACTTGTTAATGGTATTTGGAGGCTTCACAACCACGGTATACACATCTATGCATGGCTACTTCGTCTTTGGGCGCCTTGGCTGCAACCTGGAAGGCTTCTTTGCAACTTTTGGTGGTATCAACTCACTCTGGTGCCTGGTCGTGCTCTCCATTGAGAGATGGATAGTTGTTTGCAAACCCATGAGCAACTTCAGGTTTGGAGAGAACCATGCCATCATGGGAGTAGCATTCACCTGGGTCATGGCCATGGCCTGTACCGTGCCCCCCCTAGTCGGCTGGTCCCGTTATATCCCTGAGGGCATGCAGTGCTCATGTGGAATTGACTACTACACTGAGGGGTTCAACAATGAGTCCTTTGTCATCTACATGTTCACGGTCCACTTCCTTACCCCACTATTCATCATCACCTTCTGTTATGGCCGTCTGCTCTGCACTGTCAAGGCGGCTGCAGCTGCACAGCAGGAATCTGAAACCACCCAGAGAGCTGAGCGTGAGGTCACACGCATGGTCATCATCATGTTCATTGGCTACATGGTTGCCTGGACGCCCTATGCCAGTGTGGCTTGGTACATCTTCACCCATAAGGGCAGTGAATTCGGGCCTGTCTTCATGACCGTCCCAGCCTTCTTTGCCAAAAGCTCCTCAGTTTACAACCCTATCATCTATGTCTGCATGAACAAGCAGTTCCGCTATGCTACAACACTGGGCAATGAAGAGGCTGTGAAATTTCTACTTCTCAACAACTTCAGTGCTAACCTGGCTGACTGGCGTGGCGCCACACCTCTGCATGTTGCTGTGGAAAAGCATCTCCGAGGTGTTGCTGAGATCTTGCTGAGCCGCAAAGGAACTGATGTGAATGCTAAAGATGAGGACCAATACACAGCCCTGCATTTTGCCGCTCAGAACAGTGATGAGGCTCTGGCACGCCTGCTTCTGGAGCGACGGGCATCGGCCAGTGAGGCAGACGCCCAGGGGCGTACAGCAGCCCATGTGGCATGTCAACATGGGAGTGAGGGCGTTCTGCGTGTGCTCTTGAGTCGAGGCGCTGACGCCCATGCCGCTGCCAAGGATGGGTGGACACCACTGCATCTGGCAGCTTGGCGCGGCCACTCTACCATCTCCAAGCTGTTGGTTAAGCAGGCAGGTGCTGATGTGGACGCGGCAACCGCCGATGGGCGCACACCACTGCACCTGGCAGCTCAAACAGGCCGATACAGGGTGGCACGTGTGCTAGTGGAGCTAGGTGCCAATGTGCAACAGACCTCCACAGATCTACGCTCACCGCTGCATGTTGCAGCTGAGACAGGCTACAGCATCGAAATGGGCCAACGTGGACCTCAGTGGAAGGAGAGTCCTCAGCCTTTCATCTGCTCCATCGAGGATCCCACCAAACAGACCAAGTTCAAGGGCATTAAGAGTTACATTTCCTACAGAGTCACCCCCAGCCACACTGCCAGGCCTGTGTATCGGCGCTATAAGCACTTTGACTGGCTGTACAATCGCCTGTTGCACAAATTTACCGTCATTTCCGTACCCCACCTCCCAGAGAAGCAAGCCACCGGGCGCTTCGAGGAAGACTTCATCGAAAAGAGAAAGCGGCGGCTCATCCTGTGGATGGATCACATGACCAGTCACCCGGTTCTGTCTCAGTATGAGGGTTTCGAACACTTCCTCATGTGTGTCGACGACAAGCAGTGGAAACTGGGAAAGCGTCGTGCTGAGAAGGACGAGATGGTGGGAGCTCACTTTATGCTCACTCTCCACATCCCTAAAGAGCATCAGGACCTGCAAGACGTCGAGGAGCGCATCGATACCTTCAAGGCCTTCGCCAAGAAAATGGACGACAGCGTCATGCAGCTGACGCACGTCGCGTCCGAACTGGTCCGCAAGCATCTCGGCGGCTTTCGCAAGGAGTTTCAGCGCCTGGGTAATGCTTTCCAGTCCATCAGCCAAGCGTTCATGCTGGACCCTCCGTACAGCTGCGAGGCCCTGAACAGCGCCATCTCAAAGTCCCGCTTTCACCCTGGCGTCGGTGGCGCTCCTGGCACGGACCGCGGAGTCCCGCTCGGCAACAGCTTGCTTTCGCCGCAGCAAACCGACGAGACCGCGGGCTCCCCGCAGCGCTGGTTCGTCACCCCGGCCAACAACCGACTGGACTTCGCCGCCTCGGCGTACGACGCTGCCGATCTCGCGGGCAACGCGGCCACGCTGCTCTCGTACGCGGCCGCCGGAGTCAAAACTCTCCCACTGCCCGCGGCCGGCTGCTCTAACCGAGCCCTGGGCTACTACGGCGAGGCGACGGCGTGGGGAGCGCGCACTCCGCCTCAGTACAAATCCGGTGCTGTGCTCCCCTGTTGGCCCTCCAACTCAGTCCCTGGCCGGGGTTACCTGGACGAGGGCGACCCTGCCGCTCCAGAGAGATCCCCGCTGGGAGCAAACGACGACGCCAAACCCAAGGACATAGAGACGCCCTCCTCAATTAAGTCGATCGACTCGAGCGATTCGGGCATTTTCGAGCAAGCCAAGCGGAGGAGGATCTCTCCATCTGCCACGCCGGTTTCAGAAACAGCATCGCCGTTAAAATCTCACGAACAGAAGAATCTTTTAAATGTGGAAGAAGTAACCGACCCAGATGTTGTGCTTCATAATTTACTGAGAAACGCCTTGCTCGATGTTACGGGAACAGAGCTGGTCAAAGTGATGGGTCTGTCCAACTACCACTGCAAGTTGCTGTCACCGATTCTTACCCGTTACGGGATGGACAAACAGACGGGGAAAGCAAAGCTACTACGGGAGATGAATCAAGGTGAGCTCTTTGACTGCTCGCTGCTAGGTGGCAGAGCTTTTCTTATTGAACAGGAGCACGTATCTACAGTTGGCTATGGCAAGGACAGATCTGGCAGTCTCATATACCTCCATGATACATTGGAGGAGCTCAAGAAAGCTAACAACAACAAAGAATGTCTTATTCCTGTACATGTGGATGGAGATGGCCATTGCCTAGTTCATGCTGTGTCCAGAGCGTTAGTGGGTCGTGAGCTTTTTTGGCATGCACTAAGAGAGAACCTCAAGTTCAGTTTCAAACAAAATCTGGATCGCTATAAGGCTCTATTCCAAGATTTTATTGACACCGCAGAATGGGAGGACATCATCAGTGAGTGTGACCCTTTGTTTGTGCCTCCAGAGGGTGTCCCACTTGGATTAAGGAACATACATATTTTTGGCTTAGCCAATGTCCTGCACCGTCCCATAATCCTGCTAGACTCTCTGAGTGGCATGAGGAGCTCGGGTGACTACTCGGCTACGTTTCTGCCAGGCTTGCACTCAGCGGGCGAAGTGGCGGACCGCGAAGTGGCTTTGGGGATCAATCCGTTCGCAGACGGCATGGGTGCGTTCAAAATCAACCACGGCTCACATGAGCTCAGTGCGGCGTTCAATTCTACGCGGGACTTTCTCTTCCGGAACCGGGGCTTCGGAGATGCGACAGGCGCGCAACACAGCCTCTTCGCTTCTGGTAGCTTCGCGGGGCCGCACGGGCACTCGGACGCCGCCGGGCACCTGCTTTTCCCAGGACTGCACGAGCAAGCAGCGACGCACGCATCCTCGAGTGTGGTGAACGGTCAGATGCGCCTGGGGTTTTCCGGCGACGTGTACGGTCGGGCTGAGCAGTACGGCCACGTGGCGAGCCCCAGGTCCGATCACTATGCCTCAACGCAGCTACACGGCTACGGCCCCGTGAACATGAACATGGCTGCACATCACGGCGCCGGTGCCTTCTTCCGTTACATGAGGCAACCGATCAAGCAAGAGCTCATCTGCAAATGGATCGAGCCGGAGCAGCTCAGCAACCCGAAAAAGTCCTGCAACAAAACTTTCAGTACCATGCACGAGCTCGTCACTCACCTGACCGTGGAGCATGTCGGCGGACCCGAGCAGTCAAATCACGTCTGTTTTTGGGAAGAATGCGCACGGGAAGGGAAACCGTTCAAGGCCAAATATAAGCTCGTGAACCATATCAGAGTGCACACCGGAGAGAAACCGTTTCCGTGTCCGTTTCCTGGCTGTGGC
>Kryptolebias_marmoratus
GCTCTTAATTGGATCAACTATGACTTAGAGAGGAGGCACTGTCATCTTCCAGAGCTCCTGAGAACAGTCCGCCTTGCTCTGCTACCGGCCATCTTCCTGATGGAGAACGTTTCAACAGAAGAGCTGATCAACGCCCAGGCAAAGAGCAAGGAACTGGTAGATGAAGCTATCCGCTGTAAGCTGAAGATCCTCCAGAATGACGGTGTTGTCAATAGTCCTTGTGCTCGACCAAGAAAAACCAGCCACGCTCTCTTTCTTCTTGGCGGGCAGACTTTCATGTGTGATAAGTTGTACCTGGTGGATCAGAAGGCCAAAGAGATAATCCCAAAAGCTGACATCCCCAGTCCCAGGAAGGAGTTCAGCGCCTGTGCCATTGGTTGTAAAGTGTACATCACTGGTGGGAGAGGCTCGGAGAACGGCGTGTCCAAAGATGTCTGGGTCTACGACACCGTTCATGAGGAGTGGTCGAAGGCAGCGCCCATGCTCATTGCCAGGTTCGGTCACGGCTCTGCTGAGCTCAAACACTGCCTCTACGTTGTGGGAGGACACACTGCAGCCACTGGCTGTCTCCCAGCCTCTCCAGCCATCTCGCCATGTAACGAGCGAGCGCTGATCAGCCGAGACCGAACTCTCCCCCTGGTGGAGGAGATCGACCAGCGTTACTTCAGCTTGATTGACAGTAAAGTGCGCAGGCTTATGTCCATCCCCAAAGGGAACTCCGCTCTCCGTCGGGTGATGGAGGAGACGTACTACCACCACATTTACCACACAGTAGCCATTGAGGGCAGCACGCTCACTCTGTCTGAGATCCGTCACATCATTGAGACGCGTTACGCCGTCCCTGGAAAGAGCCTCCAGGAGCAGAACGAGGCCATCGGTGTGGACGCGGCCATGAAGTACATCAACACCACGCTGCTGTCCAGATCGGGCGACATCACCGTCAACGACATCCTGGAGATCCACAGACGGGTGCTCGGCTACGTGGACCCTGTGGAGGGAGGGAGGCTGCGCACCAGCCAGGTGTTTGTGGGCCACCACATCCCGCCCCACCCCAAGGACCTGCAGCGGCACATGCAGGAGCTCGTTCAGTGGCTCAACTCTGAAGAAGCCCTGCAGCTGCACCCTGTGGAGTATGCAGCCCTCTCCCACTACAAGCTGGTGTATGTGCACCCGTTCGTCGACGGCAACGGGCGGACTTCGCGGCTGCTCATGAACCTGGTGCTCATGCAGGCGAGCTACCCGCCGATTACCATTCGCAAAGAGCAAAGGGCTGAATATTACGCCGCTCTGGACACAGCCAACGAGGGGAAAGACGACTACATAATAGTTTTTAGTCGATCAACAACGAGGCTAATACTGAATGAAGCAGAGCTAATCATGGCCCTGGCCCAGGAGTTCCAGATGAGAGTGGTCACGGTATCCTTGGAAGAACAGTCTTTTTCCAGTATCATCCAAGTGATAAGTGGTGCTTTCATGTTAGTCAGCATGCATGGAGCTCAGCTTATCACCTCACTGTTCCTCCCCAGAGGTGCTACTGTTGTAGAGCTGTTTCCTTTTGCTGTGAACCCAGAGCAGTATACTCCGTATAAAACCCTCACCTCCCTTCCAGGCATGGAACTTCACTATGTCTCCTGGAGGAACACAAAGGAGGAGAACACCGTCACCCATCCACACAGAACCTGGGAACAAGGCGGCATTGCCCACTTAGAAAAGAAGGAGCAGGAGCGAATCCTGGCGAGTAAAGTTGTTCCCAGGCATCTGTGCTGTCGTAACCCAGAATGGCTCTTTCGAATCTACCAGGACACTTTGGTCGACATCCCATCCTTCCTCTATGTCCTCAGAGAGGCCATGAAGACCAAGCCCAACTTGAAGAAGGCCAAGATGGCCAGCACAGTCCATCCTGGCCAAGTCAGAGAAGCCCGTTGTCAGACTTCAGTGCAAACACCTAATGAGGCTAAACTCTCAGTCTCGTGGCAGATCCCATGGAATCTGAAATACCTGAAGGTGAGAGAGGTGAAGTATGAGGTGTGGATCCTCGCCACATTCCTGAAACTGACCTCCCTGGGTTTTATCATTGGAGTCGGCGTGGTTGGGAACCTCCTGATCTCCATCCTGCTGGTCAAAGACAAGAGCCTGCACCGGGCACCCTACTATTTCCTCCTGGACCTGTGCGCCTCTGACATCCTGCGCTCAGCCATCTGCTTTCCCTTTGTCTTCACCTCAGTAAAGAATGGATCTGCCTGGACCTACGGCACGCTAACCTGCAAAGTGATTGCCTTCCTGGGTGTGCTCTCGTGTTTCCACACAGCGTTCATGCTATTCTGCGTCAGCGTCACCCGCTACCTGGCCATAGCACATCACCGCTTCTACACCAAGAGGTTGACGTTCTGGACGTGCTTAGCAGTCATCTGCATGGTGTGGACGTTGTCGGTGGCTATGGCATTCCCTCCGGTGCTAGACGTCGGGACGTACTCCTTCATCCGGGAGGAGGACCAGTGCACGTTTCAGCACCGCTCTTTCAGGGCGAACGACTCGCTGGGCTTCATGCTCCTGCTGGCGCTCATCCTCCTGGCCACGCAGCTGGTTTACCTCAAGCTCATTTTCTTTGTCCACGACCGTCGGAAGATGAAGCCCGTCCAGTTCGTGCCCGCCGTCAGCCAGAACTGGACCTTCCACGGGCCAGGCGCCAGCGGGCAGGCGGCAGCGAACTGGCTGGCTGGATTTGGTCGCGGCCCCACCCCGCCTACCTTGCTAGGCATCCGGCAGAACAGCAACGCAGCGGGCCGCAGGCGTCTCCTAGTATTGGACGAATTCAAAACGGAGAAGAGGATTAGTAGGATGTTCTACATAATGACATTTTTCTTCCTGGCGTTATGGGGGCCCTACCTGGTCGCCTGCTACTGGCGGGTGTTTGCAAGGGGCCCCGTGGTCCCTGGAGGCTACCTGACAGCAGCCGTGTGGATGAGCTTTGCCCAGGCTGGGGTCAATCCTTTCATCTGCATCTTCTCCAACAGGGTGCATGAGAGCATCGAGCATCTATTCTACTCTGTGGAAAACAAGCTGGGCCAGCGATTTGTCTTCAGGGCATTAGGATATATCACCATGGCCAAGGCTGGCCTAACGGAGGTTGAGCTAGAAGACATCCTGTCCCTTGACAACATCGTTCTCGGTGATGTCATCGTGGCCAGTTACCTCAAAAACCCTTTGAGGATCTCCTATGACTTGGTTGCCAAGCTCAGTGAGGAGCTGGATGGCTATCTGGTGAAACGACAGGTGCGAAATGTCACACTGATGGTCTGGGCCAACAGGCACCTGCACCTCATTGCCCAGAAGCTGTACCTCAGCAACGAGGAGGATGTGCATCAGATGCACAGTCTCCTGGCCGAGTACTTTTTGGGCGCGTGGGCAGGAGGCAGGAAGAAGATCTTCACTTACGACAACAACCATTTC---ACTTCCCTGAACATCTCTCACCACAAGAACCACGAAAAGACCTCCTCGGACAAATACTCGTACGACAGACAGACCCCCGAACAGCCTTGGGTGTTCCAGTGCAACCTTTTGGAGCCTGACATTTTCTTTGTCAATCACAGAAAGATGACGGAGCTGGTGTACCACCTTACCAGGAGTGGGCGCACGGATGACCTCATGTTTGGTGTCATCATGAACTTCAGCTGGCTCTACACAATGATCAAGATCGGCCAGTTTGACAAGGCTTTAACAGATATTGACCTAGCGTACAGCTGCAGCCAAGAAAAAGAGCTAAAGTTCCTGGCCACCACCCTTCGTAGCATAAAGGTAAAAGTACTGAAAAACCCTGCATCGCTGTCTGCAGAACTGCAGCAAAGGCTTTTGCCAGTCGTCACCTCCCTACCTAGGCTTCGACACCTCCTCCTGGAGTGTGACAAAGATGGCCCCAAGTACACTGTGAACACCAAGAGAGTCATCCAGTACTTCGCCAGCATTGCTGCAGTCGGAGTCAAAAAGGACAGCAGCAAAGAGACACTGGAAGATCAAATCATTCAGGCGAACCCAGCACTTGAGGCCTTTGGGAATGCCAAAACAGTGAGAAACGATAACTCGTCTCGTTTTGGAAAATTTATCCGTATTCATTTCGGCACAAGTGGCAAACTGTCATCGGCTGACATTGAGACGTACCTGCTAGAGAAGTCCCGTGTCACTTTTCAGCTCAAGGCTGAGAGGGACTACCACATCTTCTATCAGATTCTGTCCAATCAGAAGCCAGAGCTACTGGACCTGCTGCTGATCACCAACAATCCGTACGACTACTCGTACATCTCCCAGGGAGAAGTGTCCGTCGCCTCCATCAATGATTCGGAGGAACTGATGGCCACAGACAGTGCCTTTGACGTTCTTGGTTTCACCTCAGAGGAGAAGATGGGTGTCTACAAACTGACAGGGGCCATCATGCACTACGGTAATCTGAAGTTTAAACAAAAGCAGCGTGAGGAGCAGGCCGAACCTGACGGGACCGAGGCTGCCGATAAATCAGCCTACCTAATGGGGCTGAACTCTGCTGACCTCATCAAAGGGCTGTGCCATCCCAGGGTCAAGGTAGGAAACGAATACGTCACCAAGGGCCAAAGTGTGGACCAAGTTTACTATGCTGTTGGTGCACTGGTGGAGCCTCACCTTTGGCCTTCTTTGTTTGAACACAAATTCCTGCCCTATGCCCTGCTGGCGTTTGCTGGAATCATGTACATCCCTGCTTTGGGTTGGGAGTTCCTTGCCTCCACACGGCTCACTTCAGAGCTCAATTTCCTACTTCAAGAGATCGATAACTGCTATCATCGAGCTGCTGAGGGCCGGGCTCCCAAGATCGAGAAGCAGATCCAGTCCAAAGGGCCTGGCATAACTGAGCGGGAGAGGAGGGAGATCATAGAAAATGCAGAGAAGGAGAAGAGCCCTGAGCAGAATCTGTTTGAGAAATACCTGGAGAGAAGAGGCCAAAGTAACTTTTTGGCTAAGATTTACCTGGCACGGCATCTGGCTATCATCTGCCTCAGTTCTATCCCCATTTCCTACCTGAGCGCCTACTACTCTCGCCAGAGGCAGAATGAGTTCACCTGTGCATTGGGTGAGCCCCCAGACATTAGCAGCTATCTGGAGCTGAAACTCAGGGTCAACTGTAAGCTTCCTGCTGTGCAGCTGCAGCGCATCATGGCAGCGGTGGATATATCTCTACTCTGCACTATGAACTTTATCATCCTGCTCAATATGCTGCATTTGTTTGTGGTGCGCAAGTCCAACTTTGTATTTGACAAACTAAATAAAGTTGGGATCAAAACACGCCGACGCTGGCAGAAGTCCCCGTTCTGTGACATCAACATTCTAGCCATGTTCTGCAATGAGAACAGGGATCACATCAAGTCACTAAACCGACTGGACTTCATCACTCTGCAAACGCACGACCCCAACAAAGAGGCCTTCAAGTGTGAGGAGTGTGGGAAGCACTACAACACCAAGCTGGGATACAAACGCCATGTGGCCATGCACTCTGCGACTGCTGGGGATTTAACTTGTAAAGTGTGCATGCAGAGTTACGAGAGCACGCCTGTTCTCCTGGAGCACCTCAAGAGCCACTCAGGGAAGTCCTCGGGCGGCGCCAAGGAGAAAAAACATCCCTGCGATCACTGTGACCGGCGTTTCTACACGCGGAAAGATGTGAGGCGGCACATGGTGGTCCACACGGGACGAAAGGACTTCCTGTGCCAGTACTGTGCCCAGCGCTTCGGCAGGAAAGACCATCTGACGCGTCACGTGAAGAAGAGCCACTCGCAGGAGCTGCTGAAGATCAAGACGGAGCCTCCGGACATGTTGGGTCTTTTAGCCACGGGTTCTCCGCCGTGCTCGGTCAAGGAGGAGCTCAGCCCCATGATGTGCAGCATGGGACTCAACAAAGACCCCATGATGAGCAAACCGTTCTCTGGTGGGGCACCTTTTCCAATGAACATGTACAGCCCCCACCACCTCCAGGCCATGTCTAACTCTGGGGTGGGTCACCCACACCCGTCCCTGATGCCCAGTTCCTTGTCTACAGCTATGGGCATGGGCTGCCACATGCTCATCTATGCCTCATTTTCGTTCATGGGATGTTTACAAATCAGCGATGGATCAAACATAGTGAACCTTTTGGCCAGTAACTCACCGAGTGTTTCCTATGCTCTGACCCAACAGAAATATTTCAGTAATTATAGTCCTGTGATTGGGTTTTACATTTATGAACCCATTGAGTACTGGAACTCCACGGTGCAGGAGCACCTGAAGACTCTGAGTCACGGCTTCAACAAGATCTCCTGGATGGATAACTTTTTCCACTACCTGCGGGTGGTAAATGTGAGTGCATCAACAAAGAGTGACTTCATCAATATTTTAAAGGGTTCTTTCCTGCGCAGCCTGGAGTACCAACATTTCACAGAGGATATTATCTTTTCCAAGAACCGCGAGACTGACGAATATGACATAATTGCCTCACGGATGTACTTGGTAGCACGGACCACAGAGAAGAAGCGTGAGGAAGTGGTGGAGCTTTTGGAAAAGCTCCGCCCCTTGATGCTAATCAACAGCATCAAATTCATTGCCTTCAATCCCACATTTGTTTTTATGGACCGCTATAGCTCGTCTGTCATCTCACCCATCCTGACCTCAGGTTTCAGTGTACTCACCATCCTCATCCTCACTTTCTTCCTGGTCATCAATCCTTTGGGGAACTTCTGGCTCATTCTCACAGTGACATCTGTGGAGCTGGGTGTCTTAGGTTTGATCTTTCAGCCCTTGCACACCCTCAGAGCTGCAGAAAAAGAGCTTCTCCCTGGCTTTCACCAGTTTGAATGGCAGCCAGCCCTCAAGAATGTGTCTTCATCTTGCAGTGTTGGCATTATTAATGGGCTCTCTGGATGGACCTCCTCTGTGGATGACTCTCCAGCTGACACCATCACTCGACGCTTTCGCTATGATGTGGCACTGGTTGCAGCTTTAAAGGACCTGGAGGAGGACATCATGGATGGGCTGAGAGACACTGGGATGGAAGACAGTGCTTGCACCCTTGGTTTTAGTGTCATGATCAAGGAATGTTGTGATGGCATGGGTGATGTCAGTGAAAAACATGGAGGAGGACCAGCTGTTCCTGAAAAGGCTGTTCGCTTCTCCTTCACTGTTATGTCTGTTTCTATTCAGGCTGAAGATGAGAATGAAGAAGTTATTATTTTCACAGAACCAAAGCCAAACTCCGAATTGTCCTGTAAGCCCCTTTGCCTTATGTTTGTGGATGAGTCAGACCATGAGACACTCACAGGTGTGCTGGGGCCTATTGTTGCAGAGCGTAATGCAATGAAAGAAAGCAGGCTTATTCTGTCCCTAGGTGGCATGCCACGCTCCTTTCGCTTCCATTTCAGAGGCACGGGCTATGATGAAAAGATGGTGCGTGAAATGGAGGGACTGGAGGCCTCGGGGTCCACATATATCTGTACTCTTTGTGACTCTAGTCGTGCAGAGGCTGCTCAAAACATGGTGTTACACTCCATCACTCGCAGCCATGAAGAGAACCTAGAACGTTATGAAATCTGGAGAACCAACCCCTTCTCTGAGTCTGCAGATGAGCTGCGAGACAGAGTCAAAGGAGTCTCTGCCAAGCCTTTTTTGGAGACCCAGCCCACCCTGGATGCATTACACTGTGACATCGGCAATGCCACTGAGTTCTACAAAATTTTCCAGGATGAGATTGGGGAAGTGTACAAAAAGGCCAACCCCAGCCGGGAGGAACGACGCAGCTGGAGGGCAGCCTTAGATAAACAACTGAGGAAGAACCTGAAGCTTAAACCAGTAATGAGGATGAATGGGAACTATGCCCGCAGGTTAATGACCATGGAGGCTGCAGAGGTGGTGTGTGAGCTGGTGCCCTCAGAAGAGAGGAGGGAGGCCCTGAGGGACCTTATGAGACTCTACCTCCAGATGAAGCCTGTGTGGCGTGCCACCTGCCCAGCTAAGGAGTGCCCCGACCAGCTGTGCCGCTACAGTTTTAACTCCCAGCGCTTTGCTGACCTTCTCTCCTCTACCTTCAAATATAGGTACAATGGGAAAATAACTAATTACCTGCACAAGACCCTGGCTCATGTGCCTGAAATCATAGAAAGAGATGGATCCATCGGAGCCTGGGCCAGTGAGGGGAACGAGTCAGCAAACAAATTGTTTAGGCGTTTCAGGAAGATGAATGCACGTCAGAGAGGTGAGATGAAACTGAGGGCCATCTCTTTCTCCAGTGACTCGAGCTACCTGCCTCCACTGCGCTGTCCCGCTGTATGTCGTCTAGACCCCCACGACGGGCTTCCTGAGAGCTACCTCATTCATGGTGGTCGCACTCCAAACAATGAGATCTCATCAAGCTTGTACCTGCTGACCATGGACAGCCGTGGCTGCAATCGCAAATTAATGCTTAGATGCAAAGAGAAAGAACTGGTGGGAAAAGTGCCAAATGCTCGATACGGCCACACAATGAGCATGGTTCAAAGTCGGGGGAAGACAGCCTGTGTGTTGTTTGGGGGACGGTCCTACATGCCTGCAGGGGAGCGGACAACAGAAACATGGAACAGTGTAATTGACTGCCCTCCTCAGGTTTTCCTGTTTGACCTGGAGTTTGGCTGCTCCTCTGCTCACACTTTACCTGAGCTCAGTGATGGTCAGTCTTTTCATTTGGCCCTTGCCCGAGAGGACTGCATCTATTTTATCGGTGGGCACTCAATCACCTCTGACTCACGTCCACCTCGCCTGTTTCGCCTGCGTGTTGAACTCTTGCAGGGCAGCCCCTTGCTTTCCTGTGAGGCTCTTGACACTGGCTTATCAATTTCCAGTGCCATCATCACCCGTACAGGTCCCACCCACAGATACATCATCTTAGGCGGATATCAGTCTGACTCTCAGAAGAGGACAGAATGCTGCACTGTGACTCTGGATGAGAAAGGGATCCACTTTGATCCCTTAGAAGCTCCCAAGTGGACTCCAGACATCATCCATAGTCGCACATGGTTTGGTGGCAGTGTTGGAGAGGGTTGTATCCTCCTGGCTGTTCCCACCGAGGGAAGGCCATCCCAATCCGATATGCATTACTTCTATCATGTGAGCTTCCAAACAGAGAAAGAATGCCACCAGGCCTGCAGCCAGAAGTCAACAGATTACGAAAACTCAACCCCTCTTGAGGACTCCGAGGAGCTCTACTTTGGACGTGAGCCACATGAGCTGGAAGACAGCAGCGAAGACGAGGGCAACACTTACAATGAAGAGGATGAGGAGGATGAATCACAAACAGGCTACTGGATCAAATGCTGCTTAGGCTATTTTTATGTCCCTATGGTGAACACCACTGGTATTGTCCGGAGTCCTTATGAATCCCCCCAGTACTACCTTGTCAACCCAGCAGCCTATGCTGCTTTGGGAGCTTACATGTTTTTCCTCATCCTTGTTGGCTTCCCCATCAACTTCCTCACTCTCTATGTCACCATCGAACACAAGAAGCTGCGAACCCCTCTAAACTACATCCTGCTCAACCTTGCGGTGGCTGACCTCTTCATGGTGTTTGGAGGATTCACTACAACGATGTACACCTCGATGCATGGCTACTTCGTGCTAGGACGCCTTGGCTGCAATCTGGAAGGATTCTTTGCTACCCTTGGTGGTGAAATTGGTCTCTGGTCACTGGTTGTTCTGGCTATGGAAAGGTGGTTGGTTGTCTGCAAGCCCATCAGCAACTTCCGTTTTGGTGAGAACCATGCTATTATGGGTTTGGCCTTCACCTGGATCATGGCTGCTGCCTGTGCCGTGCCCCCCCTTGTCGGCTGGTCTCGTTACATCCCTGAGGGCATGCAGTGCTCATGTGGAGTCGACTACTACACCGAGGGTTTCAACAATGAGTCCTTTGTCATCTACATGTTCATCTGCCACTTCTGCATTCCACTCATTGTTGTGTTCTTCTGCTATGGCCGACTGCTCTGTGCTGTCAAGGAGGCTGCTGCCGCCCAGCAGGAGTCTGAGACCACCCAGAGAGCTGAGAGGGAAGTTACCCGCATGGTCATTCTCATGGTCATCTCCTTCCTGGTTTGTTGGCTCCCCTATGCCGGAGTGGCTTGGTATATCTTCACACATCAGGGCTCTGAATTTGGACCACTCTTCATGACCATCCCAGCCTTCTTTGCCAAGAGTTCTTCGATCTACAACCCAATGATCTACATCTGCATGAACAAGCAGTTCCGC---GCCATCTCTTTGGGAAACGAGGAGGCAGTCAAGTTTCTGCTCTTGAACCATGCCAATGCCAACCTTGCAAATGCACATGGCTCCACCCCCCTGCACCTGGCCACAGAGAAGCACCAGAAGTCTCTGGCTGAACTTCTGTTGAACCGGCGCAGCACCAACGTGAACGCCAGAGACGAGGACCAGTACACAGCTTTACACTGGGCGGCACAGAACGGCGACGAGGCCATGACTCGACTACTGCTGGACCGGGGGGCGGCCATGAACGAGACCGACGGTCAGGGGCGCACTCCGGCTCACGTGGCGTGCCAGCACGGCCAGGAGAATGTAATCAGGGTGCTGCTGAGTCGCAGTGCTGACGTTCAAATCAAGGGCAAGAACAACTGGACTCCACTCCACTTTGCTGCCTGGCAGGGGCATCTGGGTATCGTCAAGCTGCTGGTCAAGCAGGCTGGGGCCGACGTGGACGGCCAAACCACAGACGGCCGCACACCACTGCACCTGGCATCCCAGAGGGGGCAGTACCGAGTGGCACGGATCCTGATTGAGCTAGGAGCAGATGTCCACTTGATGTCAGCCGGGTTAAACACGGCACTACACGTCGCCGCAGAAACGGGCTACACCATCGAGATGGGTCCCCTGGGGCCCAGGTGGAAGGAGAACCCACAGCCCTTCGCCTGCTCCATCGAGGACCCCACCAAACAGACCAAGTTCAAAGGCATCAAGACCTACATATCGTACCGGGTCACGCCGAGCCACACGGGCCGCCCCGTCTACAGGCGCTACAAACACTTCGACTGGCTGTACAACCGCTTGCTGCACAAGTTCACCGTCATCTCGGTGCCCCACCTCCCCGAGAAGCAGGCCACGGGCCGCTTCGAGGAGGACTTCATCGAGAAGCGCAAGCGGCGGCTCGTGCTGTGGATGAACCACATGACGAGCCACCCGGTGCTCTCCCAGTACGAGGGCTTCGAGCACTTCCTCATGTGCTCGGACGACAAGCAGTGGAAGCTGGGCAAGAGGCGGGCGGAGAAGGACGAGATGGTGGGCGCCCACTTCATGCTCACCCTGCAGATCCCCAGCGAGCACCAGGACCTGCAGGACGTCGAGGAGCGGGTGGACAACTTCAAGACGTTCGCCAAGAGGATGGACGACAGCGTGATGCAGCTCACGCACGTGGCCTCGGAGCTGGTGCGCAAGCACCTGGGCGGCTTCCGGAAGGAGTTCCAGCGCCTGGGCAACTCCTTCCAGGCCATCAGCCAGGCGTTCGCGCTGGACCCCCCCCACAAGTCGGACGCGCTCAACAGCGCCATCTCGAAATCTCGCTTTCACCCTGGCGTGGGGACTGGTCCTGGCACGGAGCGCAGCGTCCCACTCGGCAACAGCTTGCTATCCCCGCAGCAAAGCGAGGAGCCCACTACCCCCCCGCAGCGATGGTTTGTCACCCCTGCCAACAACCGACTGGACTTTGCCGCCTCGGCATACGACGCCGCTGATTTCGCCGGTAACGCGGCCACCTTGCTGTCCTACGCAGCGGCCGGAGTGAAGGCTCTCCCCCTGCCCACAGCGGGCTGCTCCAACCGGCCTCTTGGCTATTACGCAGACCCGTCTGGCTGGGGAGGACGCACGCCGCCGCAGTACAAGTCCGGCGCGGTCTTTTCCTGCTGGCCCGCCAACTCCATCGGCGGCAGAAACTACCTGGAGGAGGGGGACTCCATCGCCACGGAGAGGTCCCCGATCGGAGGCTCGGAGGAGGCCAAACCCAAGGACATAGAGACGCCGTCGTCGATCAAGTCGATCGATTCGAGCGACTCGGGGATCTTTGAACAGGCCAAACGGAGGCGAATCTCCCCCTCGGCCACGCCGGTCTCAGAGTCGGTGTCTCCGTTAAAATCCCACGAGCAGAGGAACCTGCTCAGCGTCGAGGAGGTGACCGATCCAGATGTGGTGCTCCACAATCTGCTCAGGAACGCCCTGCTCGGCGTCACCGGGACGGAGCTGGTGAAGGTGATGGGGCTCTCCAATTATCACTGCAAGCTCCTGTCCCCGGTGCTCACCCGGTACGGCATGGACAAGCAAACAGGCAAGGCCAAGCTGCTGAAAGACATGAACCAGGGGGACATCTTTGACTGCTCCCTCCTGGGGGACCGAGCCTTTCTGATCGAGCCGGACCATGTCACCACCATGGGCTATGGCAAGGACCGGTCCGGGAGCCTCATCTACCTCCACGACACGCTGGAGGAGATCAAGAAGGCAAACAGCAACAGGGAGTGTCTCATTCCAGTCCACGTGGACGGGGACGGCCACTGCCTGGTCCACGCTGTGTCCAGAGCTCTGGTGGGACGAGAACTGTTCTGGCATGCCCTGAGAGAAAACCTCAAGCAGAACTTTAAGCAGAACCTGAGCCACTACAAAGCCCTGTTCCAGGACTTTATCGACGCTGCGGAGTGGGAGGACATCATCAATGAGTGCGACCCCCTCTTTATCCCGCCTGAAGGCGTGCCCCTTGGACTGCGCAACATCCACATCTTTGGTTTAGCCAATGTCCTCCACCGACCCGTAATCCTGCTGGACTCCCTGAGCGGGATGAGGAGCTCCGGGGACTATTCAGCCACCTTCCTGCCCAGACTGCACTCAACAGGCGAAGTGGCAGAGAGAGAAGTGGCGCTGGGGATCAACCCGTTCGCGGATGGGATGGGCGCCTTCAAAATAAACCACAGCTCGCACGACATCGGCGCGGCTTTCAATTCCACCAGGGACTTTCTGTTCAGAAACCGCGGGTTCGGGGATGCCGCCGGGGCGCAGCACAGTCTGTTCGCCTCCGGAAGTTTCGCAGGGCCACATGGACACTCGGATGCAGCGGGGCACCTGCTCTTCCCGGGGCTCCACGAGCAGGCGGCGAGCCACGCGTCGTCCAACGTGGTCAACAGCCAGATGCGGCTGGGCTTCTCGGGGGACATGTACGGCCGGGCCGACCAGTACGGCCACGTTACGAGCCCCCGATCCGACCACTACGCGTCCACCCAGCTGCACGGCTACGGCCCCATGAACATGAATATGGCCGCGCACCACGGAGCGGGGGCCTTCTTCCGATACATGCGACAGCCCATCAAACAGGAGCTCATCTGCAAGTGGATCGAGCCGGAGCAGCTGACCAACCCCAAGAAGTCGTGCAACAAAACTTTCAGCACAATGCACGAGCTGGTGACCCATCTGACGGTGGAGCATGTGGGGGGGCCCGAGCAGACCAACCACATCTGCTTCTGGGAGGACTGCTCCAGAGAAGGGAAGCCGTTCAAAGCCAAATACAAACTTGTGAATCATATCAGAGTGCACACCGGAGAGAAGCCCTTTCCGTGCCCGTTCCCCGGCTGTGGC
>Labrus_bergylta
GCCCTCAACTGGATCAACTACGACCTGGAAAAGAGGCACTGCCACCTCCCAGAACTCCTGAGAACAGTTCGCCTGGCACTCCTGCCAGCCATCTTTCTCATGGAGAACGTCTCCACAGAAGAGCTGATCAACTCTCAGGCAAAGAGCAAGGAGCTAGTGGATGAAGCCATCCGGTGTAAGCTGAAGATCCTGCAGAACGATGGCGTTGTTAATAGCCCGTGTGCCAGGCCGAGAAAGACAAGCCATGCCCTTTTTCTTCTGGGGGGGCAGACCTTTATGTGCGACAAGCTGTACCTTGTGGACCAGAAAGCCAAAGAGATAATCCCAAAGGCCGACATTCCCAGCCCAAGAAAAGAGTTCAGCGCATGCGCCATCGGCTGCAAGGTGTACATAACTGGCGGGAGAGGCTCGGAAAATGGTGTGTCCAAAGATGTGTGGGTCTACGACACGGTTCAAGAGGAATGGTCCAAGGCAGCCCCCATGCTTATTGCGAGGTTTGGCCATGGTTCTGCAGAGCTGAAACACTGCCTCTACGTGGTGGGAGGTCATACTGCTGCGACCGGCTGCCTCCCGGCATCTCCGGCCATCTCGCCGTGTAACGAGAGAGCTCTGGTCAGCAGAGACCGCACGCTGCCCCTGGTGGAGGAGATCGACCAGCGGCACTTCGGCATCATTGACAGCAAAGTGCGCCGGCTTATGTCCATTCCCAAAGGTAACTCCGCTCTCCGCCGCGTGATGGAGGAAACCTACTATCACCACATCTACCACACGGTGGCCATCGAAGGCAGCACGCTCACGCTGTCGGAGATCCGTCACATCATCGAGACGCGCTACGCCGTCCCCGGGAAGAGCCTTCAGGAGCAGAACGAGGCCATCGGTGTGGACGCCGCCATGAAGTACATCAACACCACGCTGCTGTCCAGATCGGGAGCCATGACTGTCGGCGACATCCTGGAGATCCACCGGCGGGTGCTCGGCTACGTGGACCCGGTGGAGGGAGGGAGGCTGCGCACCAACCAGGTGTTCGTGGGGCATCACATCCCGCCGCACCCTCAGGACCTGCAGAGACACATGCAGGAGCTGGTTCAGTGGCTCAACTCGGACGAGGCGCTGCAGCTGCACCCTGTGGAGTACGCCGCTCTCGCCCACTACAAACTGGTGTACGTGCACCCGTTTGTGGACGGCAACGGACGCACGTCGCGGCTGCTCATGAATCTCGTGCTCATGCAGGCGCGATACCCCCCGATCACCATCAGGAAGGAACAAAGAGCGGAGTACTACACGGCGTTAGACACGGCCAACGAGGGCAAGGACGAATACGTCGTTGTGTTTAGTCGTTCAACAACGAGGCTGATACTGAATGAAGCAGAGCTAATCATGGTGCTGGCCCAGGAGTTCCAGATGAGAGTGGTCACTGTATCCCTGGAGGAACAATCGTTCCCCAGTATTGTCCAGGTAATCAGCGGTGCTTCCATACTGGTCAGCATGCACGGGGCTCAGCTGGTCACCTCGCTCTTCCTCCCCAGGCGAGCGACTGTTGTGGAGCTCTTCCCTTTTGCTGTGAACCCGGAGCAGTACACGCCCTATAAAACCCTGGCCTCCCTTCCAGGCATGGACCTGCACTATATCTCCTGGAGAAACACCATGGAGGAGAACACCATCACCCACCCAGACAGACCGTGGGAGCAAGGGGGCATCGCTCACTTGGAGAAGGAGGAGCAAGAGCGAATACTCGCGAGCAAAGATGTCCCCAGGCACCTTTGCTGCCGCAACCCAGAGTGGCTCTACCGGATCTACCAGGACACTTTGGTGGACATCCCTTCTTTCCTGGAAGTCCTCAAAGAGGGAATGAAAACAAAGCCCAGCATGAAGAAGTCAAAGACGGCAAGCACAGTCCACCCAGGGCGGGTCAGAGAACCACAGTGTCAGACCTCAGTACAAACCACTAACGAGGCGAAGCTCACCGTGTCTTGGCAGATCCCGTGGAATCTAAAGTACCTAAAAGTGAGGGAGGTCAAGTACGAGGTTTGGATCCTCGCCACGTTCCTCAAACTGACCTCTCTGGGTTTTATCATTGGAGTCGGTGTGGTTGGAAACCTCCTGATCTCCATCCTGCTTGTCAAAGACAAGAGCTTGCATCGAGCACCCTACTATTTCCTGTTGGATTTGTGCGCATCAGATATCCTGCGCTCCGCCATCTGCTTCCCCTTCGTTTTCACCTCGGTCAAAAATGGATCTGCGTGGACATATGGGACACTGACCTGCAAAGTAATTGCCTTTCTGGGTGTGCTCTCCTGTTTCCATACGGCATTTATGCTATTCTGCGTTAGCGTCACACGCTACCTTGCCATCGCACATCACCGTTTCTACACTAAAAGGCTGACCTTCTGGACCTGTTTGGCCGTCATCTGCATGGTTTGGACATTGTCGGTGGCAATGGCATTCCCGCCGGTGCTGGACGTAGGGACGTACTCTTTTATCCGGGAGGAGGACCAGTGCACGTTCCAGCACCGTTCCTTCAGGGCAAATGATTCGTTGGGATTCATGCTCCTGCTGGCACTCATCCTCCTCGCCACACAGCTCGTTTACCTCAAGCTCATATTCTTCGTCCATGACCGCCGAAAAATGAAACCCGTCCAGTTCGTTCCTGCAGTCAGCCAGAACTGGACCTTCCATGGGCCAGGAGCAAGTGGACAGGCGGCGGCAAACTGGCTGGCTGGGTTTGGTCGAGGCCCCACTCCACCTACGTTGCTGGGAATCCGGCAGAACAGCAACGCCGCGGGTCGCAGGCGTCTTTTGGTGTTGGATGAATTCAAAACAGAGAAGAGGATTAGTAGGATGTTCTACATCATGACGTTTTTCTTCCTGGCGCTTTGGGGGCCCTATCTGGTAGCCTGCTACTGGCGGGTGTTTGCAAGGGGCCCAGTGGTCCCTGGGGGCTACCTGACGGCGGCTGTGTGGATGAGCTTCGCCCAGGCCGGAGTCAATCCTTTCATCTGCATCTTTTCCAACAGGGTACATGAAAGCATAGAACAGCTTTTTTACTCAGTGGAAAACAAGCTAGGCCAACGATTTGTCTTCAGAGCATTAGGGTACATCACAATGGCCAAGGCTGGGCTAACTGAGGTTGAGCTAGAAGACATTCTGTCCCTTGATAATATAGTTCTAGGTGATGTCATTGTGGCAACGTACCTGAAAAATCCTTTGCGAATATCTTGTGATTTGGTTGCAAGGCTCAAAGAGGAGCTTGATGGTTATTTGGTGGAACGTCAAGTACGCAATGTCACCTTGATGGTTTGGGCCAACAGACACCTGCATTTGATTGCTCAGAAGCTGTATCTTAGCAATGAAGAAGATGTACACCAAATGCACAGCCTCCTAGCTGAGTACTTCCTGGGGGCATGGTCAGGTGGAAGGAAGAAGATCTTCACTTACGATAACAACCATTTC---ACTTCCCTTAATATATCGCATCATAAAAACCACGAAAAAGCATCCTCTGACAAGTACTCATATGACAGACAAACTCCTGAGCAGCCTTGGGTGTTCCAGTGCAACCTTTTGGAGCCAGACATTTTCTTTGTCAACCACAGGAAGATGACAGAGCTGGTGTACCACCTTACCAGGAGTGGGCGCACTGATGACCTCATGTTCGGTGTCATCATGAACTTCAGCTGGCTTTACACAATGATCAAGATTGGCCAGTTTGAAAAGGCTTTAACAGACATTGACCTTGCTTACAGCTACACCCAAGAAAAAGAACTGAAGTTTCTGGCCACCACTCTCCGCAGCATCAAGGTGAAAGTGCTGAAAAACCCTGCATCTCTCTCTGCAGAACTGCAGCAAAGGCTTCTGCCAGTTGTCACCTCCCTCCCCAAGCTCAGACACCTTCTGTTGGAGTGTGATAAAGATGGCCCAAAGTACACGGTGAACACCAAGAGGGTCATCCAGTACTTTGCCAGCATCGCTGCAGTCAGCGTCAAAAAAGACCCCAGCAAGGGGACACTGGAGGATCAAATCATCCAGGCCAACCCCGCCCTGGAGGCTTTCGGCAACGCCAAAACGCTGAGAAACGACAACTCATCACGTTTTGGAAAATTCATCCGAATCCACTTTGGTACGAGCGGCAAGCTGTCGTCTGCTGACGTCGAGACGTATCTACTGGAGAAGTCGCGGGTCACCTTTCAACTCAAGGCCGAGAGAAACTACCACATCTTCTACCAGATCCTGTCCAATCAGAAGCCAGAGCTGCTGGACATGCTGCTGATCACCAACAACCCATACGACTACTCCTACATCTCCCAAGGAGAGGTGACGGTCGCCTCCATCAACGACTCCGAGGAGCTGATGGCCACCGACAGCGCCTTTGATGTGCTCGGCTTCACTCATGAGGAGAAGATGGGCGTCTATAAACTGACGGGCGCCATCATGCACTACGGCAACATGAGGTTCAAACAGAAGCAGCGTGAGGAGCAGGCGGAGCCAGATGGGACGGAGGCTGCAGATAAAACAGCTTACCTAATGGGGCTGAACTCTGCTGACGTCATCAAAGGGCTGTGCCATCCCAGAGTCAAGGTGGGAAATGAATACGTCACCAAAGGCCAAAGTGTGGACCAGGTCTACTACTCCCTCGGCGCTCTGGTGGAGTCTCACCTTTGGCCTTCACTGTTTGAACACAAGTTCCTGCCGTACGCCCTGCTGGCCTTCGCTGGGATCATGTACATTCCTGCTCTGGGCTGGGAGTTCCTCGCCTCCACACGGCTCACTTCAGAGCTCAATTTCCTGCTTCAAGAGATTGATAACTGCTATCACCGAGCCGCTGAGGGCCGAGCCCCAAAGATCGAGAAGCAGATCCAATCCAAAGGACCTGGCATAACTGAGCGAGAGCGGAGGGAGATCATCGAGAACGCAGAGAAGGAGAAGAGCCCCGAGCAGAACCTGTTTGAGAAATATTTGGAGAGACGAGGACAAAGTAACTTTCTGGCTAAGATTTACCTCGCACGCCACCTGGCCATTATCTGCCTCAGCTCCATCCCCATTTCCTACCTGAGCGCCTACTACGCCCGCCAGAGGCAGAATGAGTTCACCTGTGCTCTAGGTGAGCCTCCGGACATTAGCAGCTATGTAGAGCTAAAGTTAAAGGTGAACTGTAAGCTGTCTGCTGTGCAGCTGCAGCGCATCATGGCAGCAGTAGACCTCGCTCTGCTCTGCACCATGAACCTCATCATCCTCCTAAATTTGCTGCACCTGTTTGTGGTGCGAAAGTCCAACTTTGTGTTCGACAAGCTGCATAAAGTGGGTATAAAAACTCGGCGACGCTGGCAGAAGTCTCAGTTCTGTGACATCAACATCCTGGCCATGTTCTGCAACGAAAACAGAGACCACATCAAGTCGCTCAACCGGCTGGACTTCATCACCCTGCAGACACATGACCCCAACAAGGAGGCCTTCAAGTGTGACGAGTGTGGGAAGCACTACAACACCAAGCTGGGCTACAAGCGCCATGTGGCCATGCACTCGGCCACGGCCGGAGACCTCACCTGTAAGGTGTGCATGCAGATGTACGAGAGCACGCCGGTTCTCCTGGAGCACCTGAAGAGCCACTCGGGGAAGTCGTCAGGAGGAACCAAGGAGAAGAAACACCCGTGTGACCACTGCGACCGCCGCTTCTATACCAGGAAGGACGTGAGACGCCACATGGTCGTCCACACAGGCAGGAAGGACTTCCTGTGTCAGTACTGTGCCCAGCGCTTCGGCAGGAAGGATCACCTGACGCGCCATGTGAAGAAGAGCCACTCCCAGGAGCTGCTGAAGATCAAGACGGAGCCCCCTGACATGTTGGGTCTGCTGGCATCAGGGTCCCCCCCCTGCTCAGTGAAGGAGGAGCTCAGCCCCATGATGTGCGCCATGGGGC--------------------------------------------------------------------------------------------------------------------------------------------------------------------------CTCATTTACGCCTCGTTCTCATTCATGGGATGTTTACAAATCAGCGACGGATCCAATGTGGTCAACCTGCTGGCTAGTAACTCTCCAAGTGTGACGTATGCTATGACCCAGCAGAAGTACTTCAGTAACTACAGTCCTGTGATCGGGTTCTACATTTATGAGCCCATCGAGTACTGGAACTCCACAGTTCAGGAGCATCTGAAGACTCTTAGTCACGGCTTCAACAAAATCTCCTGGATGGACAATTTCTTCCACTACCTGAGGGTGGTGAATGTGAGCGCGTCGACAAAAAACGACTTCATCTCCATACTCAAAGGCTCCTTCCTGCGCAGCCCCGAGTACCAGCACTTCACAGAGGACATCATATTCTCCAAGAACCGCGAGACCGACGAGTACGACATTATCGCCTCAAGGTTGTACTTGGTGGCGCGGACGACAGAAAAGAAGCGGGAGGAGGTGGTGGAGCTTCTGGAGAAGCTTCGCCCGTTGATGCTCATCAACAGCATCAAGTTCATCGCCTTCAATCCTACATTTGTATTCATGGATCGCTACAGCTCGTCCGTCATATCGCCCATCCTAACCTCAGGCTTCAGCGTGCTCACAATCCTCATCCTCACTTTTTTTCTCGTCATCAACCCCTTGGGGAACTTCTGGCTCATTCTCACGGTTACCTCTGTAGAGCTGGGCGTCTTGGGCCTGATCTTTCAGCCCCTGCACAGCCTGCGAGCTGCAGAAAAGGAGCTTCTCCCTGGATTTCACCAGTTTGAATGGCAGCCAGCGCTCAAGAATGTGTCTACATCTTGCAATGTCGGCATTATTAATGGGCTTTCTGGATCGGCCTCCTCTGTGGATGACTCCCCAGCTGACACTATCACACGCCGGTTTCGCTATGATGTGGCATTGGTGTCAGCCTTAAAGGATCTGGAGGAGGACATCATGGAGGGCCTGAGAGCAAGTGGGCTGGAAGACAGTGCTTGCATGTTGGGCTTCAGTGTCATGATCAAGGAATCCTGTGACGGCATGGGCGATGTCAGCGAGAAGCACGGCGGAGGACCAGCTGTTGCTGAGAAGGCTGTACGTTTCTCTTTCACTGTTATGTCAGTCTCTGTCCTGGCAGAGGACAAGGGGAAAGAGGTTACCATTTTCACTGAGCCAAAGCCAAACTCAGAACTGTCCTGTAAACCCCTTTGCTTGACATTTGTGGATGAATCAGACCACGAGACACTCACGTCAGTCTTGAGCCCTGTTGTTGCAGAGCGTGAGGCGATGAAAGAAAGTAGGCTCATCCTATCCATGGGTGGACTGCCTTGCTCCTTCAGCTTACACTTCAGAGGCACAGGATATGATGAGAAGATGGTGCGTGAGATGGAGGGCCTCGAGGCTTCAGGGTCCACCTACATCTGCACTCTTTGTGACTCAAGTCGAGCAGAGGCCTCTCAAAACATGGTGCTCCACTCTGTCACACGCAGTCACGGGGAGAGCCTCGAACGTTATGAAATATGGAGAACCAACCCTTTTTCTGAGTCAGTAGATGAGCTTCGAGACAGGGTCAAAGGCGTCTCCGCCAAGCCCTTCATGGAGACTCATCCAACCCTTGACGCTTTACACTGTGACATTGGTAATGCCATTGAGTTCTACAAAATCTTCCAGGACGAGATCGGGGAGGTGTTCCAAAAGGTCAACCCTACCCGGGAGGAAAGGCGCAGCTGGAGGGCAGCCCTAGACAAACAGCTGAGGAAGAAGATGAAGCTCAAACCAGTAATGAGGATGAATGGGAACTATGCCCGCAGGCTAATGACCCTGGAGGCTGTAGAGGTGGTGTGTGAGTTGGTGCCCACGGAGGAGAGAAGGGAGGCCCTGAGGGAGCTCATGAAGCTCTACATCCAGATGAAGCCTGTTTGGCGCGCCACCTGCCCAGCAGAAGAGTGCCCTGACCAGCTGTGTCAGTACAGCTTCAACTCCCAGCGCTTTGCAGACCTCCTCTCCTCCACCTTCAAATACAGGTACAATGGAAAGATAACCAATTACCTGCACAAAACCCTGGCCCATGTACCTGAAATCATAGAGAGAGATGGATCCATAGGGGCCTGGGCAAGCGAGGGGAATGAGTCAGCAAACAAACTGTTCCGGCGTTTCAGAAAGATGAACGCACGTCAGAGCAGCGAGCTGAAGTTGAGGGCCATCTCCTTCTCCAACGACTCATGCTACCTTCCACCATTGCGGTGTCCAGCAGTGTGCCGCCTTGACCCCTATGATGGGCTTCCAGAGAGTTACCTCATCCACGGTGGCCGCACACCAAATAACGAGATCTCCTCCAGCCTGTACCTGCTCACCATGGATAGCAGAGGTTGCAATCGTAAGCTCACCCTTCGCTGCAAAGAGAAGGAACTAGTGGGAGAAGTGCCGGGCGCCAGATATGGCCACACGATTAGCATAGTTCAGAGCCACGGGAAAACAGCATGTGTGCTATTTGGAGGTCGATCCTACATGCCAGCCGGAGAGCGGACCACCGAGAGCTGGAACAGCGTTGTGGACTGTCCTCCTCAGGTGTTCCTATTCGACTTAGAGTTCGGTTGCTCCTCAGCTCACACTCTACCGGAGCTCAGTGATGGACAGTCTTTCCATTTGGCCTTTTCAAGAGAAGACTGCGTGTACTTCCTGGGAGGTCACTCCATCACGTCTGACTCCCGCCCCCCTCGACTCTTCTGCCTGCGCGTCGAGCTTCTGCAGGGAAGTCCCTTGCTTTCCTGTGAGATTCTACACACTGGTATATCCATCTCTAGTGCCATAATCACCCGCACAGGTCCAGCCCACAGATATATTGTCTTGGGTGGGTATAAGTCAGACTCTCAGAAAAGAATGGAGTGCAGTTCTGTGATTCTGGATGAGAAGGGGATTCAATTAGAGCCATTTGAGCCACCTCAGTGGACCCAAGATATCGTCCATAGTCGCACTTGGTTTGGAGGCAGTGCGGGGGAGGGAAGCTTCCTTTTAGCTGTACCTACAGAGGGAAGGCCATCTCAGTCAGATATGCATTATTTCTATCATGTGAGCTTTCAGACAGAGGAAGACGGCAAACAGGGCTGCAGCCAAGAGTCAACTGATTACGACAACTCCACTCCTCTTGAAGACTCAGAGGAACTCTACTTTGGCCGTGAGCCACATGAGCTGGAGGAGAGTAGCGATGGAGAAGAAGATGCCTACAAAGAGGATGATGAGGAGGATGAATCACAGACAGGCTACTGGATCAAATGCAGTCTTGGCTTCTTCTATGTCCCTATGCTAAACACTACTGGCATTGTCCGGAGTCCATATGAATACCCTCAGTACTATCTTGTCAACCCAGCAGCCTATGCTGCCCTGGGCGCCTACATGTTCCTGCTAATCCTTCTCGGCTTCCCCATCAACTTCCTCACGCTGTACGTCACTCTCGAACACAAGAAGCTGCGAACCCCTCTAAACTACATCCTGTTGAACCTTGCTGTGGCTAACCTCTTCATGGTGTTTGGAGGATTCACCACAACGATGTACACCTCTATGCATGGTTACTTTGTCCTTGGACGGCTTGGCTGCAACGTTGAAGGATTCTTTGCTACGCTCGGTGGTGAGATAGGACTCTGGTCTCTGGTTATTCTGGCTATTGAAAGGTGGGTGGTTGTCTGCAAGCCCATCAGCAACTTCCGCTTTGGGGAGAACCATGCAATCATGGGTTTAGCCTGCACATGGTTTATGGCCAGTGCTTGCGCTGTGCCTCCTCTGGTCGGCTGGTCCCGTTACATTCCTGAGGGCATGCAGTGCTCATGTGGAGTGGACTACTACACAGAGGGTTTTAACAATGAATCCTTTGTTGTCTACATGTTCACCTGCCACTTCATCATTCCCATGATCATTGTGTTCTTCTGCTATGGCCGCTTGCTCTGCGCTGTCAAGGAGGCTGCTGCTGCCCAGCAGGAGTCTGAGACCACCCAGAGGGCAGAGAGGGAAGTCACCCGCATGGTCGTCATCATGGTCATCGCCTTCTTGGTATGTTGGGTGCCCTATGCTAGTGTGGCCTGGTGGATCTTCACACATCAAGGCTCTGAGTTTGGACCAGTCTTCATGACCATTCCAAGCTTCTTTGCCAAGAGTTCTTCCATCTACAACCCAATGATCTACATCTGCATGAACAAGCAGTTCCGCCACGCCATCACCATGACCAATGAAGAGGCTGTCAAGTTCCTCCTCCTGAACAACGCCAATCCCAACCTTGCCAACACCCGTGGCTCCACCCCTCTGCACCTGGCCACGGAGCGGCACCTGAAGCCGCTGGCAGAACTCCTGCTGGGCCGCCGCAGCACCAACGTCAACGCCAAGGACGAGGACCAGTACACCGCTCTGCACTGGGCTGCACAGAACGGGGACGAGGCCATCACGCGCCTGCTGCTGGACCGCGGGGCAAACATCAACGAGGCCGACGGTCAGGGACGCACGCCGGCTCACGTGGCCTGCCAGCACGGCCAGGAGAACGTGATCCGAGTGCTGCTGAGCCGCGGCGCTGATGTTCGAATCAAAGGGAAGGACAACTGGACAGCACTCCACCTGGCGGCCTGGCAGGGTCACCTGGGCATCGTGAAGCTGCTTGTGAAGCAAGCAGGTGCAGACGTGGACGGGCAGACGACAGACGGACGCACGCCGCTACACCTAGCATCCCAAAGGGGGCAGTACAGAGTGGCGAGGATCCTGATTGAACTAGGAGCAGATATCCACACGACATCTGCCGGGTTAAACACACAGCTGCATGTGGCGGCAGAGACAGGTTACACTATTGACATGGGTCCCTTGGGGCCTGGATGGAAGGAGAGCCCCCAGCCCTTCTCCTGCTCCATTGAAGACCCAACAAAACAGACAAAGTTCAAGGGCATCAAGACATACATTTCCTACCGGGTCACACCGAGTCACACTGCTCATCCCGTCTACAGACGCTACAAACACTTTGACTGGCTGTACAACCGTTTACTGCACAAGTTCACTGTGATCTCCGTGCCTCACCTGCCCGAGAAGCAGGCTACTGGGCGATTTGAGGAAGACTTCATCGAGAAGCGAAAGAGGCGATTGGTACTCTGGATGAACCACATGACAAGTCACCCAGTCCTCTCCCAGTACGAGGGCTTTGAGCACTTTCTGATGTGTGCCGACGACAAGCAGTGGAAACTGGGCAAACGGCGGGCAGAGAAGGACGAGATGGTGGGTGCACACTTCATGCTGACCCTCCAGATCCCCAACGAGCACCAGGACCTTCAGGACGTAGAGGAGCGGATCGACTCCTTCAAGTCCTTCGCCAAGAAAATGGACGACAGCGTGATGCAGCTCACACATGTGGCCTCGGAGCTGGTTCGTAAACACTTAGGCGGCTTCAGGAAAGAGTTCCAGCGGCTGGGTAATGCCTTCCAGTCTATCAGCCAGGCGTTTATGCTGGACCCTCCCCACAGCTCTGACACCTTCAACAACGCCATCTCCAAATCTCGCTTTCACCCTGGCGTGGGGACTGGGCCTGGCACGGAGCGCAGCGTCCCACTCGGCAACAGCTTGCTCTCCCCGCAGCAGAGCGAGGAGCCCACTACCCCCCCGCAGCGATGGTTTGTCACCCCTGCCAACAACCGACTGGACTTTGCTGCCTCGGCATACGACGCCGCGGATTTCGCCGGTAACGCGGCCACCTTGCTGTCCTATGCGGCGGCCGGAGTGAAGGCTCTTCCTCTGCCGACTGCGGGCTGCTCCAACCGGCCTCTTGGCTATTACGCAGACCCGTCGGGCTGGGGAGGACGCACGCCGCCGCAGTACAAGTCTAGCTCGGTCTTTTCCTGCTGGCCCGCCAATTCTCTCGGTGGGAGAAACTACCTGGAGGAGGGAGAGTCCATCCCCACGGAGAGGTCACCGATCGGCGGCTCAGAGGAGACCAAACCCAAAGACATAGAAACGCCGTCCTCAATAAAGTCAATTGATTCGAGCGATTCTGGGATCTTTGAACAGGCCAAAAGGAGGAGAATCTCACCTTCAGCAACACCTGTTTCTGAGACTGTGTCCCCGCTCAAATCTCACGAACAGAAGAACCTGTTAAATGTGGAGGAAGTGACCGACCCAGATGTGGTTCTTCACAATCTGCTCAGGAACGCCCTGCTCGGCGTCACCGGGACGGAGCTGGTGAAGGTGATGGGTCTGTCCAACTACCACTGCAAGCTGCTGTCCCCGGTCCTCACCCGGTACGGGATGGATAAACAAACCGGGAAAGCCAAGCTGCTGCGGGAGATGAACCAGGGGGAGATGTTCGACTGCTCTCTCCTCGGGGACAGAGCCTTCCTCATCGAGCCGGACCATGTCTCCACCATGGGGTACGGGAAGGACCGGTCCGGGAGCCTCATCTACCTCCACGACACCCTGGAGGAGGTGAAGAAAGCCAACAGCAACAGGGAGTGCCTGATCCCGGTGCACGTGGACGGGGACGGGCACTGCCTGGTCCACGCCGTGTCCAGAGCGCTGGTGGGCAGAGAACTGTTCTGGCACGCCCTGAGAGAAAACCTGAAGCAGAACTTCAAGCAGAACCTGGACCGCTACAAGGCCCTCTTTCAGGATTTTATCGACGCGGCCGAGTGGGAGGACATCATCAACGAGTGCGACCCGCTTTTCGTCCCGCCTGAAGGCGTGCCGCTCGGGCTGCGCAACATCCACATCTTCGGTTTGGCCAACGTCCTCCACCGACCCATCGTCCTGCTGGACTCGCTGAGCGGGATGAGGAGCTCCGGCGACTACTCGGCCACCTTCCTGCCGGGGCTGCACTCAACAGGCGAAGTCACGGAGAGAGAGGTGGCGTTGGGGATAAATCCGTTCGCGGATGGGATGGGCGCCTTCAAAATAAACCACAGCTCCCACGACATCGGCGCGGCGTTCAACTCCACCAGGGACTTTCTCTTCAGAAATCGGGGTTTCGGGGACGCCGCCGGGGCGCAGCACAGTTTGTTCGCCTCCGGAAGTTTCGCAGGGCCACATGGACACTCGGATGCGGCGGGGCACCTGCTCTTCCCGGGGCTGCACGAGCAAGCGGCGAGCCATGCGTCTTCCAACGTGGTCAACAGCCAGATGCGGCTGGGCTTCTCGGGGGACATGTACGGACGGGCCGACCAGTACGGCCATGTTACGAGCCCCCGGTCCGACCACTACGCCTCGACCCAGCTGCACGGCTACGGCCCCATGAACATGAATATGGCGGCACACCACGGAGCCGGGGCCTTCTTCCGATACATGAGGCAGCCCATCAAGCAAGAGCTCATCTGCAAGTGGATCGAGCCGGAGCAGCTGACGAACCCCAAAAAGTCGTGCAACAAAACTTTTAGCACGATGCACGAACTGGTGACCCATCTGACGGTGGAGCATGTGGGGGGGCCGGAGCAGACCAACCACATCTGCTTCTGGGAGGACTGCGCCCGAGAGGGGAAGCCGTTCAAAGCCAAATACAAACTTGTGAATCATATCAGGGTACACACCGGAGAGAAGCCGTTTCCGTGTCCGTTCCCCGGATGTGGC
>Larimichthys_crocea
GCCCTCAACTGGATCAACTATGACTTGGAAAAGAGACACTGTCACCTGCCAGAGCTCCTGAGAACGGTCCGTCTGGCCTTGCTGCCTGCCATCTTTCTCATGGAGAACGTATCTACGGAAGAGCTGATCAATGCCCAGGCCAAGAGCAAGGAGCTGGTGGACGAAGCTATCCGCTGTAAGCTGAAGATCCTGCAGAATGATGGTGTTGTTAACAGCCCATGTGCTCGACCAAGAAAAACCAGCCATGCTCTCTTTCTTCTGGGAGGGCAGACTTTTATGTGTGACAAGTTGTACCTGGTGGACCAGAAAGCCAAAGAGATCATCCCCAAGGCTGACATTCCTAGCCCCAGGAAGGAGTTCAGCGCCTGCGCCATCGGCTGTAAAGTGTACATCACTGGTGGAAGAGGCTCAGAGAACGGTGTGTCCAAAGACGTATGGGTCTATGACACTGTCCATGAGGAATGGTCGAAGGCGGCACCCATGCTCATCGCCAGGTTCGGCCACGGCTCTGCAGAGCTGAAACACTGCCTCTACGTGGTAGGAGGTCACACTGCAGCAACCGGTTGCCTCCCGGCCTCTCCGGCCATCTCGCCGTGTAATGAGAGAGCTCTGGTCAGCCGTGACCGGACTCTTCCCTTGGTGGAAGAGATTGACCAGCGTCACTTTGGCATCATTGACAGTAAAGTTCGCCGGCTTATGTCCATTCCTAAAGGCAACTCTGCACTCCGCCGGGTCATGGAGGAGACCTACTACCACCACATCTACCACACGGTGGCCATCGAAGGCAGCACGCTCACTCTTTCTGAGATCCGTCACATCATCGAGACGCGGTACGCCGTCCCTGGGAAGAGCCTGCAGGAGCAGAACGAGGCCATCGGGGTGGATGCAGCCATGAAGTACATCAACACCACACTGTTGTCCAGAATGGGAACCATCACCGTCAGTGACATCCTGGAGATCCACCGGCGGGTTCTCGGCTATGTAGACCCCGTGGAGGGAGGGAGGCTGCGCACCAGCCAGGTGTTTGTAGGTCACCACATCCCCCCTCACCCACAGGACCTGCAGAGACACATGCAAGAGCTGGTTCAGTGGCTCAACTCTGAGGAGGCGCTGCAGCTGCATCCTGTGGAGTACGCCGCCCTCAGCCACTACAAACTGGTGTACGTGCACCCGTTTATAGACGGCAACGGACGCACCTCGCGGCTGCTCATGAACCTCGTCCTCATGCAAGCTCGATACCCACCCATCACGATCCGCAAAGAACAAAGGGCTGAATATTACGCAGCTTTAGACACAGCCAACGAGGGCAAGGATGAATACATTGTTGTGTTTAGTCGTTCAACAACAAGGCTGATATTAAATGAAGCAGAGTTAATCATGGCGCTGGCCCAGGAGTTCCAGATGAGAGTGGTCACAGTATCGCTGGAGGACCAGTCTTTCCCCAGTATCGTCCAGATGATCAGCAGTGCTACCATGTTAGTCAGTATGCATGGAGCTCAGCTGATCACCTCACTGTTCCTTCCCAGAGGAGCTGTTGTGGTGGAGCTGTTCCCCTTTGCTGTGAACCCAGAACAGTACACCCCGTATAAAACCCTTGCCTCCCTTCCAGGCATGGACCTTCATTATATCTCCTGGAGGAACACGAAGGAGGAGAACACCATCACCCACCCAGACAGACCCTGGGAACAAGGGGGCATCGCTCACTTGGAGAAGGAGGAGCAAGAGCGAATACTGTCAAGCAAAGATGTCCCGAGGCACCTGTGCTGCCGCAACCCTGAGTGGCTTTTCCGGATCTACCAAGACACCTTGGTGGACATCCCTTCTTTTCTGGAAGTCCTGAAAGAAGACATGAAGACAAAGCCCAGCTTTAAGAAGACAAAGCCGGCCAGTACGGTCCATCCAGGCCGGGTCAGAGAACCCCAGTGTCAGACCTCAGTACAAACCACTAATGAAGCTAAACTCACAGTCTCCTGGCAGATCCCATGGAATCTGAAATACCTGAAGGTCAGAGAGGTGAAGTATGAGGTGTGGATCCTTGCCACGTTCCTCAAACTGACCTCTCTGGGTTTCATCATTGGAGTCGGCGTGGTTGGAAACCTCCTGATCTCCATCCTGCTGGTCAAAGACAAGAGCCTGCACCGAGCGCCCTACTATTTCCTGCTGGACCTGTGCGCCTCTGATATCCTGCGCTCAGCCATCTGCTTCCCCTTTGTCTTCACCTCAGTCAAGAATGGATCTGCCTGGACCTACGGCACGCTGACCTGCAAAGTGATCGCCTTTCTCGGTGTGCTCTCCTGTTTCCACACGGCGTTTATGCTCTTCTGTGTCAGTGTCACACGCTACCTGGCCATCGCACATCATCGTTTCTACACCAAGAGGCTGACCTTCTGGACCTGTCTAGCTGTCATCTGCATGGTGTGGACGTTGTCAGTGGCTATGGCATTCCCGCCGGTGCTGGATGTAGGGACGTACTCTTTTATCCGGGAGGAGGACCAGTGCACATTCCAGCACCGTTCCTTTAGGGCGAATGATTCGCTGGGCTTCATGCTCCTGCTGGCGCTCATCCTCCTGGCCACACAGCTGGTTTACCTCAAGCTCATCTTCTTCGTCCACGACCGCCGAAAGATGAAGCCTGTCCAGTTCGTGCCTGCTGTCAGCCAGAACTGGACCTTTCATGGGCCAGGCGCCAGCGGGCAGGCGGCGGCCAACTGGCTGGCTGGATTTGGTCGAGGCCCCACCCCGCCTACTTTGCTGGGCATCCGGCAGAACAGCAACGCAGCAGGCCGCAGGCGTCTACTGGTGTTGGATGAATTCAAAACAGAGAAGAGGATTAGTAGGATGTTCTACATCATGACGTTTTTCTTCCTGGCACTGTGGGGGCCATATCTGGTCGCCTGCTACTGGCGGGTGTTTGCAAGGGGCCCCGTGGTCCCTGGGGGCTACCTGACGGCAGCCGTGTGGATGAGCTTTGCCCAGGCTGGGGTCAATCCTTTCATCTGCATCTTCTCCAACAGGGTGCATGAAAGCATAGAACAGCTTTTCTACTCAGTGGAAAACAAGTTGGGCCAACGATTTGTCTTCAGAGCATTAGGATACATCACCATGGCCAAGGCTGGGCTAACTGAGGTTGAGCTGGAAGATATACTGTCCCTCGATAATATAGTTCTTGGTGATGTAATTGTGGCAACTTACCTCAAAAACCCCTTGAGGATCTCTTATGATTTGGTTGCAAGGCTCAAAGAGGAACTGGATGGTTATCTGGTAGAACGTCAGGTACGTAACGTCACCTTGATGGTTTGGGCCAACCGACACCTGCATCTGATCGCCCAGAAGCTGTATCTTAGCAATGAGGAGGACGTCCATCAAATGCACAGCCTCCTAGCTGAGTACTTCCTGGGGGCATGGTCAGGAGGCAGGAAGAAGATCTTCACTTATGACAACAACCATTTC---ACTTCCCTGAATATATCTCATCACAAAAACCATGAAAAAACGTCCTCTGACAAGTACTCGTATGACAGACAGACTCCAGAGCAGCCTTGGGTGTTCCAGTGCAACCTTTTGGAGCCTGACATTTTCTTTGTCAACCACAGGAAGATGACAGAGCTGGTGTACCACCTTACCAGGAGTGGACGCACCGATGACCTCATGTTCGGTGTCATCATGAACTTCAGCTGGCTGTACACAATGATCAAGATTGGCCAGTTTGAAAAGGCTCTAACAGACATTGACCTAGCTTACAGCTACACCCAAGAAAAAGAACTGAAGTTCCTGGCAACCACTCTCCGTAGCGTCAAGGTAAAAGTGCTGAAGAACCCTGCATCGCTGTCTGCAGAACTGCAGCAAAGGCTCCTGCCAGTTGTCACCTCCCTCCCCAAGCTCAGACACCTCCTCCTGGAATGTGACAAAGATGGCCCGAAGTACACTGTAAACACCAAGAGGGTCATCCAGTACTTTGCCAGCATCGCTGCTGTCGGTGGCAAAAAAGACACCAGCAAGGGGACGCTGGAGGATCAAATCATCCAGGCCAACCCGGCGCTGGAGGCGTTCGGCAACGCCAAAACACTGAGAAACGACAACTCGTCTCGTTTTGGAAAATTCATCCGAATTCACTTCGGTACGAGTGGAAAGCTGTCGTCTGCTGACATCGAGACATACCTGCTGGAGAAGTCACGTGTCACCTTCCAGCTCAAAGCTGAGAGGAACTACCACATCTTCTACCAGATCCTGTCCAATCAGAAGCCAGAGCTGCTGGACATGCTGCTGATCACCAACAACCCGTATGACTACTCCTACATCTCCCAAGGAGAGGTGACGGTCGCCTCCATCAACGACTCCGAGGAGCTGATGGCCACCGACAGCGCCTTCGATGTGCTCGGCTTCACTCCAGATGAGAAGATGGGCGTCTATAAAATGACGGGTGCCATCATGCACTACGGCAACATGAAGTTCAAACAGAAGCAGCGTGAGGAGCAGGCTGAGCCGGACGGCACAGAGGCTGCCGATAAATCAGCTTATCTAATGGGGCTGAACTCTGCTGACCTCATCAAAGGGCTGTGCCATCCCAGAGTCAAGGTAGGAAATGAATATGTGACCAAAGGCCAAAGTGTGGACCAAGTCTACTACTCCCTCGGTGCTCTGGTGGAGTCTCACCTTTGGCCTTCACTATTTGAACACAAATTTCTGCCCTATGCCCTGCTAGCCTTTGCTGGAATCATGTACATTCCTGCTTTGGGCTGGGAGTTCCTTGCCTCCACTCGGCTCACTTCAGAGCTCAATTTTCTGCTTCAAGAGATTGATAACTGCTATCATCGAGCCGCTGAGGGCCGAGCCCCAAAGATTGAGAAGCAGATCCAGTCCAAAGGACCTGGCATAACTGAGCGAGAGAGAAGGGAGATCATAGAGAATGCAGAGAAGGAGAAAAGTCCAGAGCAGAACTTGTTTGAGAAATATTTGGAGAGACGAGGCCAAAGTAACTTTCTGGCTAAGCTTTACCTGGCACGCCACCTGGCTATAATCTGCCTCAGTTCCATCCCCATTTCCTACCTGAGCGCCTACTATGCCCGCCAAAGGCAGAATGAGTTCACCTGTGCACTGGGTGAGCCCCCAGATGTTAGCAGCTATGCAGAGCTGAAGCTCAGGGTCAACTGTAAGCTGCCTGCTGTGCAGTTGCAGCGCATCATGGCAGCGGTAGATATTGCTCTGCTCTGCACCATGAACCTCATCATCCTGCTTAATTTACTGCACTTGTTTGTGGTGCGCAAGTCCAACTTTGTATTTGATAAACTGCATAAAGTTGGTATCAAAACACGGCGACGCTGGCAGAAGTCTCAGTTCTGTGATATCAACATCTTGGCCATGTTCTGCAATGAGAACAGGGACCACATCAAGTCGCTCAACCGGCTGGACTTCATCACCCTGCAGACCCATGACCCCAACAAGGAGGCCTTCAAGTGTGAAGATTGTGGGAAGCACTACAACACCAAGCTGGGATATAAGCGCCATGTAGCCATGCACTCTGCAACGGCAGGGGATCTCACCTGTAAAGTGTGCATGCAGACCTACGAGAGCACACCTGTGCTCTTGGAGCACCTCAAGAGCCACTCTGGGAAGTCTTCGGGTGGCACCAAGGAGAAAAAACACCCATGTGACCACTGTGACCGTCGTTTCTACACACGAAAGGATGTGAGACGGCACATGGTGGTCCACACGGGCCGAAAGGACTTCCTGTGCCAGTACTGTGCCCAACGCTTCGGCAGGAAGGACCATCTGACACGCCATGTGAAGAAGAGCCACTCACAGGAGCTGCTTAAGATCAAGACGGAGCCTCCTGATATGTTAGGTCTTTTAGCTTCCGGGTCACCACCCTGCTCTGTGAAGGAGGAGCTCAGCCCCATGATGTGCGGTATGGGTCCCAACAAAGACCCCATGATGGGAAAACCATTTCCCAGTGGGGCCCCTTTTCCAATGGGCATGTACAACCCCCACCATCTCCAGGCCATGTCCAATTCTGGGGTGGGTCACCCACACCCTTCCCTGATGCCCAGTTCCTTGTCTGCAGCTATGGGCATGGGCTGTCACATGCTCATCTACGCATCTTTTTCATTCATGGGATGTTTACAAATTAGTGATGGATCAAATATTGTGAATCTGCTGGCTAGTAACTCTCCTAGTGTTTCCTATGCTCTGACCCAGCAAAAATACTTCAGTAACTACAGTCCTGTGATTGGGTTTTACATTTATGAGCCCATCGACTACTGGAACTCAACGGTGCAGGAGCACCTGAAGACTCTGAGTCATGGCTTCAACAAGATCTCCTGGATGGACAACTTTTTCCACTACTTGCGGGTGGTGAATGTAAGTGCATCAACCAAGGGTGACTTCATCACCATCCTCAAGGGCTCCTTCCTGCGCAGCCCGGAGTACCAGCACTTCACTGAGGACATCATATTCACCAAGAACCGTGAGACTGAAGAGTATGACATTATTGCCTCACGAATGTACTTGGTGGCACGGACGACAGAGAAGAAGCGCGAAGAGGTGGTGGAGCTTCTAGAAAAGCTTCGTCCGTTGATGCTTATCAACAGCATCAAATTCATTGCCTTCAATCCTACGTTTGTGTTCATGGACCGCTACAGCTCTTCTGTCATCTCGCCCATCCTGACCTCAGGATTCAGCGTACTCACAATCCTCATCCTCACTTTCTTCTTGGTCATCAACCCCTTGGGTAACTTCTGGCTCATTCTCACTGTAACATCCGTGGAGCTGGGTGTCTTGGGTTTGATTTTTCAGCCCCTGCATGCCCTGCGAACAGCGGAGAAGGAGCTTCTCCCTGGCTTTCACCAGTTTGAATGGCAGCCAGCTCTCAAGAATGTGTCTTCTTCTTGCAATGTTGGCATTATTAATGGGCTCGCTGGATTGACTTCCTCAGTGGATGATTTCCCAGCTGACACCATCACTCGGCGGTTTCGCTATGATGTGGCACTTGTGTCAGCATTAAAGGACCTGGAGGAGGACATCATGGATGGGCTGAGAGAGAGTGGGATGGAAGACAGTGCTTGCACCTCAGGCTTCAGTGTCATGATCAAAGAATCTTGTGATGGCATGGGCGATGTCAGCGAGAAGCATGGTGGAGGACCAGTTATTCCCGAGAAGGCTGTACGTTTCTCTTTCACTATTATGTCTGTCTCTGTCCTAGCAGACGAGGAGGAGGAAGAGGTTACCATCTTCACAGAGCCAAAGCCAAACTCAGAACTCTCCTGCAAGCCCCTTTGCCTGACATTTGTAGATGAGTCAGACCATGAGACACTCACAGCCATCCTGTGGCCTATCGTTGCAGAGCGTGACGCAATGAAAGAGAGTAGGCTTATCCTACCCATAGGTGGACTACCTCGTTCCTTCCGCTTTCACTTCAGAGGCACGGGATACGATGAGAAGATGGTGCGTGAGATGGAGGGCCTCGAAGCCTCAGGGTCCACCTACATCTGCACTCTTTGTGACTCCGGTCGGGCAGAGGCCTCTCAAAACATGGTGCTACACTCCATCACCCGCAATCATGAAGAGAACTTAGAACGTTATGAAATATGGCGAACCAACCCCTTTTCTGAGTCTGTAGAGGAGCTGCGAGAGAGAGTCAAAGGGGTTTCTGCCAAGCCTTTCATGGAAACACACCCCACACTGGATGCATTACATTGTGACATAGGCAATGCCACTGAGTTCTACAAAATCTTCCAGGATGAAATCGGGGAGGTGTATGAAAAGGTCAACCCCAGCCGGGAGGAGCGGCGCAGCTGGAGGGCAGCCCTAGATAAACAACTGAGAAACAAGATGAAGCTTAAACCGGTAATGAGGATGAATGGGAACTATGCCCGCCGGCTAATGACCATGGAGGCTGTGGAGGTAGTGTGTGAGCTGGTGCCCTCAGAGGAGAGAAGGGAGATCCTGAGGGAGCTTATGAGGCTCTACGTGCAGATGAAGCCTGTGTGGCGTGCCACCTGCCCAGCCAAGGAGTGCCCTGACCAGCTGTGCCGCTACAGTTTCAACTCCCAGCGCTTTGCCGACCTCCTCTCCTCTGCCTTTAAATATAGGTACAATGGAAAGATAACCAATTACCTGCACAAGACCCTGGCCCATGTGCCTGAAATCATAGAGAGAGATGGATCTATAGGAGCCTGGGCCAGCGAGGGGAATGAGTCTGCAAACAAACTGTTCAGACGTTTCAGGAAGATGAATGCACGTCAGTGTGGTGAGATGAAGCTGAGGCCCCTTTCTTTCTCCAGTGACTCGTGCTACCTTCCTCCATTACGTTGTCCAGCTGTTTGCCGCCTCGACCCCTATGACGGCCTTCCAGAGAGTTACCTCATTCATGGTGGCCGCACCCCAAATAATGAGATCTCATCAAGCCTGTATATGCTGACAGTAGATAGCCGTGGCTGCAATCGTAAACTGACCCTGTGCTGCAAAGAAAAAGAATTGGTGGGAGAAGTGCCTAGGGCCAGATACGGCCACACAATGAGCATGGTTCAAAGCCATGGGAAGACAGCTTGTGTACTGTTTGGGGGTAGATCCTACATGCCTGCAGGAGAGAGAACCACAGAGACCTGGAACAGCGTTGTCGACTGTTGTCCTCAGGTGTTTCTGTTTGACTTGGAGTTTGGTTGCTCCTCTGCGCACACTTTGCCTGAGCTGACAGATGGACAGTCTTTCCATTTGGCCCTTGCCAGAGAAGACTGTGTCTACTTCATTGGGGGTCACTCACTCACTTCTGACTGCCGCCCCCCTCGACTCTTTCGCCTGCGCGTTGAGCTTCTGCAGGGCAGCCCCTTGCTTTCCTGTGAGACTCTAGACACTGGCATATCCATCTCTAGTGCCATAATCACCCGTACAGGTCCTGCTCACAAATATATTATCTTAGGTGGGTATCAGTCAGACTCCATGAAGAGGATGGAGTGCACCACTGTGATTATGGATGAGAATGGGATCCACTTTGAGCACTTGGAACCACCTCAGTGGATCCCAGATATCATCCATAGTCGCACATGGTTTGGTGGCAGTGCCGGGGAGGGAAGCATCCTACTTGGTGTACCAACTGAGGGAAGGCCATCCCAACAAGATATGCATTACTTTTATCAGGTGAGCTTCCAGACAGAGGGACAAGGCCAACAAGGCTGCAGCCAAGAGTCAACAGATTATGAGGACTCCACTCCTCTTGAAGACTCAGAGGAGCTCTACTTTGGTCGTGAGCCACATGAGCTGGAGGA---CAGTGATGAAGAAAGGGATACTTACAATGAGGAGGATGAGGAGGATGAATCACAAACAGGCTACTGGATCAAATGCTGCCTGGGTTACTTCTATGTCCCTATGGTTAATACCACCGGCGTTGTCCGGAGTCCTTATGACTACCCTCAGTACTACCTTGTCAGCCCAGCAGCTTATGCTGGCCTGGGTGCCTACATGTTCATGCTCATCCTCTTTGGATTTCCCCTCAACTTCCTCACTCTCTACACCACACTGGAAAACAAGAAGCTCCGGACCCCTCTAAACTACATCCTGCTGAACCTTGCAGTGGCTAACCTCTTCATGGTGTTTGGAGGATTCACCACAACAATGTACACCTCTATGCACGGTTACTTCGTCCTAGGACGCCTTGGCTGCAATCTGGAAGGATACTTTGCTACCCTTGGTGGTGAAATCTCGCTTTGGTCACTGGTTGTTCTGGCTGTTGAAAGGTGGGTGGTTGTCTGCAAGCCCATCGCCAACTTCCGCTTTGGAGAGAATCACGCAATCATGGGTTTGGCCCTCACCTGGGTAATGGCAAATGCTTGTGCCGCGCCCCCTCTTGTTGGCTGGTCTCGCTACATCCCTGAGGGCATGCAGTGCTCATGTGGAGTCGACTACTACACAGAAGGCTTCAACAATGAGTCCTTTGTCATCTACATGTTCTGCTGCCACTTTCTACTTCCAATGTTTATTATATTCTTCTGCTACGGCCGTCTGCTCTGTGCTGTCAAGGAGGCTGCTGCTGCCCAGCAGGAGTCTGAAACCACCCAGAGGGCTGAGAGGGAAGTCTCCCGCATGGTCGTAATCATGGTCATCGCCTTCGGAGTTATGTGGTTCCCCTATGCCGGTACAGCTTGGTATATCTTCACACATCAAGGCTCTGAATTCGGACCAGTCTTCATGACCCTCCCGGCCTTCTTTGCTAAGGGTGGCGCTGTTTACAACCCCGCGATCTACATCTGCATGAACAAGCAGTTCCGTCACGCCATCAGCTTGGCCAACGAAGAGGCCGTCAAGTTCCTCCTCCTGAACAATGCCAACCCGAACCTTGCAAATGCCCGTGGCTCGACGCCCCTTCATTTGGCAACGGAGAGGCACCTGAAGCCCCTGGCAGAACTTCTGCTCGGTCGGCGCAGCACCAACGTCAATGCCAAGGATGAAGACCAGTACACGGCTTTGCACTGGGCCGCCCAGAACGGGGACGAGGCCATCACGCGCTTGCTGCTGGATCGAGGGGCTGCCATCAATGAAACGGATGGCCAAGGACGCACGCCAGCTCACGTCGCATGCCAGCACGGCCAGGAGAACGTGATCCGGGTGCTGCTGAGCCGCGGTGCCGATGTTCGAATCAAGGGTAAGGACAACTGGACGGCGCTCCACCTGGCTGCCTGGCAAGGTCACCTGGGCATTGTCAAACTGCTGGTCAAACAGGCCGGGGCCGACGTGAATGGGCAGACGACGGATGGCCGCACGCCGCTGCATCTGGCATCCCAGAGGGGGCAGTACAGAGTGGCACGGATCCTGATTGAACTTAAAGCAGATGTTCACACAACGTCTGCTGGGCTAAACACACCGCTGCACGTGGCATCAGAGACTGGCTACACCATCGAGATGGGTCCCCTGGGGCCCAAGTGGATGGAAAGCCCACAGCCTTTCTCCTGCTCCATCGAAGACCCAACGAAACAGACAAAGTTCAAGGGCATCAAGACGTACATTTCATACCGCGTCACACCGAGCCACACAGCGCATCCTGTCTACAGGCGCTACAAACACTTTGACTGGCTGTACAACCGCTTACTGCACAAGTTCACTGTGATCTCTGTGCCTCACCTGCCTGAGAAGCAGGCCACGGGGCGATTTGAGGAAGACTTCATTGAGAAGCGCAAGAGACGACTTATACTGTGGATGAACCACATGACCAGTCACCCGGTCCTCTCCCAGTACGAAGGCTTCGAGCACTTTCTGATGTGTGCTGATGACAAGCAGTGGAAACTGGGAAAGAGACGGGCAGAGAAGGATGAGATGGTGGGCGCCCATTTCATGCTGACCCTGCAGATCCCTAACGAGCACCAGGACCTTCAGGATGTAGAGGAGCGGATCGACTCCTTCAAGTCCTTTGCGAAGAAGATGGATGACAGCGTGATGCAGCTCACACATGTTGCCTCAGAGCTGGTGCGTAAGCACCTGGGTGGGTTTAGGAAGGAGTTTCAGCGGCTGGGGAATGCCTTCCAGTCTGTAAGCCAGGCGTTCATGCTGGACCCACCCCACAGCTCAGAGACCTTCAACAACGCCATCTCCAAATCTCGCTTTCACCCTGGCATGGGGACTGGTCCTGGCACGGAGCGCAGCGTCCCACTCGGCAACAGCTTGCTATCCCCGCAGCAAACCGAGGAGCCCACTACCCCCCCGCAGCGATGGTTTGTCACCCCTGCCAACAACCGACTGGACTTTGCTGCCTCGGCATACGACGCCGCTGATTTCGCCGGTAACGCGGCCACCTTGCTGTCCTACGCAGCGGCCGGAGTGAAGGCTCTTCCCCTGCCGACTGCAGGCTGCTCCAACCGGCCTCTTGGCTATTACGCAGACCCGTCAGGCTGGGGAGGACGCACGCCGCCGCAGTACAAATCCAGCTCGGTCTTTTCCTGCTGGCCCACTAACTCTATCGGTGGCAGAAACTACCTGGAGGAGGTAGACTCCATCCCGACAGAGAGGTCACCGATCGGCGGCACGGAGGAGACCAAACCCAAAGACATAGAGACGCCGTCCTCCATTAAGTCCATTGATTCAAGCGATTCTGGTATCTTTGAACAGGCCAAAAGAAGAAGGATCTCACCTTCTGCCACGCCGGTTTCAGAGACAGTGTCCCCGTTAAAATCTCACGAGCAGAAGAACCTGACCAACGTCGAAGAAGTGACCGATCCAGATGTGGTGCTCCACAATCTGCTCAGGAACGCCCTGCTCGGCGTCACCGGGACCGAGCTGGTGAAGGTGATGGGGCTCTCCAATTACCACTGCAAGCTCCTGTCCCCGGTCCTCACCCGGTACGGCATGGATAAACAAACCGGGAAAGCCAAGCTGCTGAGGGAGATGAACCAAGGCGAGATGTTCGACTGCTCCCTCCTTGGAGACCGAGTGTTCCTCATCGAGCCGGACCACGTCTCCACCATGGGCTACGGCAAGGACCGGTCAGGGAGCCTCATATACCTGCACGACACTCTGGAGGAGGTCAAGAAGGCCAACGGCAACCGGGAGTGTCTCATCCCGGTCCACGTGGACGGAGACGGGCACTGCCTGGTCCACGCCGTGTCCAGAGCGCTGGTGGGCCGAGAACTGTTCTGGCACGCCCTGAGAGAGAACCTGAAGCAGAACTTCAAGCAGAACCTGGACCGCTACAAGGCGCTCTTTCAGGATTTCATCGACGCCGCAGAGTGGGAGGACATCATCAACGAGTGCGACCCGCTGTTCATCCCGCCTGAAGGCGTGCCGCTCGGACTGCGCAACATCCACATTTTTGGCTTAGCCAACGTCCTCCACCGGCCCATCATCCTGCTGGACTCCCTGAGCGGGATGAGGAGCTCTGGGGATTACTCGGCCACCTTCCTGCCCGGGCTGCACTCAACAGGCGAAGTCACAGAGAGAGAAGTGGCGTTGGGGATAAATCCGTTCGCGGATGGGATGGGCGCCTTCAAAATAAACCACAGCTCCCATGATATTGGCGCGGCTTTCAACTCCACCAGGGACTTTCTCTTCAGAAATCGGGGATTCGGGGACGCCACCGGCGCTCAGCACAGTTTGTTCGCCTCCGGAAGTTTCGCAGGGCCACATGGACACTCAGATGCAGCGGGGCACCTGCTCTTCCCGGGGCTCCACGAGCAAGCGGCGAGCCATGCGAGTTCCAATGTGGTCAACAGCCAGATGCGGCTGGGCTTCTCGGGGGACATGTACGGACGGGCCGACCAGTACGGCCACGTTACAAGCCCGCGGTCCGACCACTATGCTTCGACCCAGCTGCACGGCTACGGCCCCATGAACATGAATATGGCCGCACATCATGGAGCAGGGGCCTTCTTTCGATACATGAGGCAGCCGATCAAACAAGAGCTCATCTGCAAGTGGGTTGAGCCGGAGCAGCTGACGAATCCCAAAAAGTCGTGCAACAAAACTTTTAGCACGATGCACGAGCTCGTGACCCATCTGACGGTGGAGCATGTGGGGGGACCGGAGCAGACGAACCACATCTGCTTCTGGGAGGAATGCGCCAGAGAAGGAAAGCCATTCAAAGCCAAATACAAACTTGTAAATCATATCAGAGTACACACCGGAGAAAAGCCGTTTCCGTGTCCGTTCCCGGGCTGTGGC
>Lates_calcarifer
GCCCTTAACTGGATCAACTATGACCTGGAAAGGAGGCATTGCCACCTGCCAGAGCTTCTCAGAACGGTCCGCCTTGCCCTGCTGCCCGCCATTTTTCTGATGGAGAATGTCTCAACAGAAGAGTTGATCAACGCCCAGGCCAAGAGCAAGGAACTGGTGGATGAAGCTATCCGCTGTAAACTGAAAATCCTGCAGAATGATGGTGTCGTTAACAGCCCGTGTGCTCGACCACGAAAAACTAGCCATGCCCTTTTTCTTCTGGGGGGGCAGACTTTCATGTGTGACAAGTTATACCTGGTGGACCAGAAAGCCAAAGAGATCATCCCTAAGGCTGACATACCAAGCCCCAGGAAGGAGTTCAGCGCCTGTGCCATCGGCTGTAAGGTTTACATCACTGGTGGGAGAGGCTCAGAGAATGGTGTGTCTAAAGATGTATGGGTTTATGACACCGTCCATGAAGAATGGTCCAAAGCAGCTCCAATGCTCATCGCCAGGTTTGGCCACGGCTCCGCGGAGCTGAAACACTGCCTCTACGTGGTAGGAGGTCACACCGCAGCAACTGGCTGCCTCCCGGCTTCTCCAGCCATCTCTCCATGTAACGAGCGGGCTCTGGTCAGCCGAGACCGAACTCTTCCCCTGGTGGAGGAGATCGACCAGCGTCACTTTGGCATCATTGACAGTAAAGTGCGCAGGCTTATGTCCATTCCCAAAGGCAACTCCGCACTCCGCCGGGTGATGGAGGAGACCTACTACCACCACATCTACCACACGGTGGCCATCGAAGGCAGCACACTCACTCTGTCTGAAATCCGCCACATCATCGAGACGCGTTACGCCGTCCCCGGGAAGAGCCTGCAGGAACAGAACGAGGCCATTGGCGTGGATGCGGCCATGAAGTACATCAACACCACGCTGCTGTCCAGATCAGGAGCCATCACCGTCAGTGACATCCTGGAGATTCACCGGCGGGTGCTCGGCTACGTGGACCCTGTGGAGGGAGGGAGGCTGCGCACCAGCCAGGTGTTTGTGGGCCACCACATCCCACCCCACCCTCAGGACCTGCAGAGGCACATGCAGGAGCTGGTCCAGTGGCTCAACTCCGACGAAGCCCTGCAGCTCCACCCTGTGGAGTACGCGGCTCTGGCCCACTACAAACTGGTATACGTGCACCCGTTTGTAGACGGCAACGGGCGCACGTCACGCCTGCTCATGAACCTTGTCCTCATGCAAGCGCGTTACCCACCAATTACAATCCGGAAAGAGCAAAGGGCTGAATATTACGCAGCTCTAGACACAGCCAACGAGGGTAAGGACGATTACATTGTTGTGTTCAGTCGTTCAACAACGAGGCTGATACTTAATGAAGCAGAGCTAATCATGGCATTGGCCCAGGAGTTCCATATGAGAGTGGTCACAGTATCCCTGGAGGAACAGTCTTTTCCCAGTATCATCCAGGTGATCAGCGGTGCTTCCATGTTAGTCAGCATGCATGGAGCTCAGCTTATCACCTCACTCTTCCTCCCCAGAGGAGCTGTTGTGGTGGAACTGTTCCCCTTTGCTGTGAATCCAGAGCAGTACACTCCTTATAAAACCCTTGCCTCCCTCCCAGGCATGGACCTCCACTATATATCCTGGAGAAATACTAAGGAGGAAAACACCATCACCCACCCAGACAGACCCTGGGAACAAGGAGGTATTGCTCACTTGGAGAAGGAGGAGCGAGAGAGAATACTGGCCAGTAAGGAGGTCCCCAGGCACCTGTGCTGCCGTAACCCAGAGTGGCTCTTCCGGATCTATCAGGACACATTAGTTGACATCCCCTCCTTCCTAGAACTCCTGAAAGAGGGCATGAAGACCAAGCCCAGCTTGAAGAAGTCAAAGCCTGCCAGCACGGTTCACCCAGGCCGAGTCAGAGAACCCCAGTGTCAGACCTCAGTACAAACCACTAATGAGGCAAAACTCACGGTCTCCTGGCAGATCCCATGGAATCTGAAATACTTGAAGGTAAGAGAGGTGAAGTACGAGGTGTGGATCCTCGCCACGTTCCTCAAACTGACCTCTTTGGGTTTCATCATTGGAGTCGGCGTGGTTGGAAACCTTCTGATCTCCATCCTGCTGGTCAAAGACAAGAGCCTGCACCGAGCGCCCTACTATTTCCTGCTGGACCTGTGCGCCTCCGACATCCTGCGCTCTGCCATCTGCTTCCCCTTTGTCTTCACCTCAGTCAAGAATGGATCAGCCTGGACATACGGCACGCTGACCTGCAAAGTGATCGCCTTCCTGGGTGTGCTCTCCTGTTTCCACACAGCGTTCATGCTCTTCTGTGTCAGCGTCACTCGCTACCTGGCCATCGCACATCACCGTTTCTACACCAAGAGGCTGACCTTCTGGACCTGTCTTGCTGTCATCTGCATGGTGTGGACGTTGTCAGTGGCTATGGCATTTCCGCCGGTGCTAGACGTAGGGACGTACTCTTTTATCCGGGAGGAGGACCAGTGCACGTTCCAGCACCGTTCCTTCCGGGCAAATGATTCACTAGGCTTCATGCTCCTTCTGGCGCTCATCCTCTTGGCCACACAGCTGGTTTACCTCAAGCTCATCTTTTTTGTCCACGACCGCCGAAAGATGAAGCCCGTCCAGTTCGTGCCTGCTGTCAGCCAGAACTGGACCTTCCACGGGCCGGGCGCTAGTGGGCAGGCGGCGGCCAACTGGCTGGCCGGATTTGGTCGAGGCCCCACCCCGCCTACCTTGCTGGGCATCCGGCAGAACAGCAACGCAGCGGGCCGCAGGCGTCTACTGGTATTGGATGAATTCAAAACAGAGAAGAGGATTAGTAGGATGTTCTACATCATGACGTTTTTCTTCCTGGCACTCTGGGGGCCCTATCTGGTCGCCTGCTACTGGCGGGTGTTTGCAAGGGGCCCCGTAGTCCCTGGGGGCTACCTGACGGCAGCCGTGTGGATGAGCTTTGCCCAGGCTGGGGTCAATCCTTTCATCTGCATCTTCTCCAACAGGGTACATGAAAGCATCGAGCACCTCTTCTACTCAGTGGAGAACAAGTTGGGCCAACGATTTGTCTTCAGAGCATTAGGGTACATCACCATGGCCAAGGCTGGACTAACTGAGGTCGAGCTGGAAGATATTCTGTCCCTGGATAACATAGTTCTTGGTGATGTTATTGTGGCAACTTACCTCAAAAACCCTTTGAGGATTTCTTACGACTTGGTTGCGAGACTCAAGGAGGAACTGGAGGGATATCTGGTGGAACGTCAAGTACGTAATGTCACCCTGATGGTCTGGGCCAACAGACACCTGCATCTCATTGCTCAGAAGCTTTATCTTAGCAATGAGGAGGATGTCCATCAAATGCACAGCCTCCTTGCCGAGTACTTCCTGGGGGCATGGTCAGGAGGCAGAAAGAAGATCTTTACTTATGATAACAACCATTTC---ACTTCCCTCAACATATCTCATCACAAAAACCATGAAAAACCATCTTCTGACAAGTACTCATATGACAGACAGACTCCTGAGCAGCCTTGGGTGTTCCAGTGCAACCTTTTGGAGCCTGACATTTTCTTTGTCAATCACAGAAAGATGACAGAGCTGGTGTACCACCTTACCAGGAGTGGGCGCACTGATGACCTCATGTTTGGCGTCATCATGAACTTCAGCTGGCTTTACACAATGATTAAGATTGGCCAGTTTGACAAGGCTTTAACTGACATTGACCTAGCTTACAGCTACACCCAAGAAAAAGAACTGAAGTTCCTTGCCACCACTTTGCGTAGCATCAAGGTAAAAGTGCTGAAGAATCCAGCATCACTGTCTGCAGAACTGCAGCAAAGGCTTCTGCCAGTTGTCACCTCCCTCCCCAAGCTCAGACACCTACTGCTGGAGTGTGACAAGGATGGTCCAAAGTACACTGTGAACACGAAGAGAGTCATCCAGTACTTTGCAAGCATCGCTGCTGTCGGTGGCAAAAAAGATGCCAGCAAGGGGACACTGGAGGATCAAATCATCCAGGCAAACCCTGCGCTGGAGGCCTTTGGCAACGCCAAAACATTGAGAAATGACAACTCATCACGTTTTGGAAAATTTATTCGCATTCACTTTGGTACGAGTGGCAAACTGTCATCTGCCGACATCGAGACATACCTGCTGGAGAAGTCACGCGTCACTTTTCAGCTCAAGGCTGAGAGGAACTACCACATCTTCTACCAGATCCTGTCCAATCAGAAGCCAGAGCTGCTGGACATGCTGCTGATCACCAACAACCCGTACGACTACTCCTACATCTCCCAAGGAGAGGTAACAGTCGCTTCCATCAACGACTCGGAGGAGCTGATGGCCACCGACAGCGCCTTCGATGTGCTTGGCTTCACTCCAGAAGAGAAGATGGCGGTCTATAAACTGACTGGTGCCATCATGCACTACGGCAACATGAAGTTCAAACAGAAGCAGCGTGAGGAGCAGGCTGAACCTGACGGGACAGAGGCTGCTGATAAATCAGCTTACCTAATGGGGCTGAACTCCGCTGACCTCATCAAAGGCCTTTGCCACCCCAGAGTCAAAGTGGGAAATGAATATGTCACCAAAGGCCAAAGTGTGGACCAAGTCTACTACGCTATTGGTGCTCTAGTGGAGCCTCACCTCTGGCCTTCACTGTTTGAACACAAGTTCCTGCCCTATGCCCTGCTGGCCTTTGCTGGGATCATGTACATTCCTGCTCTGGGCTGGGAGTTCCTGGCCTCTACACGGCTCACTTCAGAGCTCAATTTCCTGCTTCAAGAGATTGACAACTGCTATCATCGAGCTGCTGAGGGCAGAGCCCCAAAGATCGAGAAGCAGATCCAATCCAAAGGACCTGGCATAACCGAGCGAGAGAGGCGGGAGATCATAGAGAACGCGGAGAAGGAGAAGAGCCCCGAACAGAACCTGTTTGAGAAATACTTAGAGAGACGAGGCCAAAGTAACTTTCTGGCTAAGCTTTACCTGGCACGCCACCTTGCTATTATCTGCCTCAGTTCTATCCCCATTTCCTACCTGAGCGCGTACTATGCCCGCCAAAGGCAGAACGAGTTCACCTGTGCACTGGGTGAGCCCCCAGACATTAGCAGCTATTCAGAGCTGAAGCTCAGGGTCAACTGTAAGCTGCCTGCTGTGCAGCTGCAGCGCATCATGGCAGCAGTAGACATAGCTCTTCTCTGCACCATGAACCTCATCATCCTGGTTAATTTGCTGCATTTGTTTGTGGTGCGCAAGTCCAACTTTGTATTTGACAAACTGCATAAAGTTGGTATCAAAACACGGCGACGCTGGCAGAAGTCTCAGTTCTGTGATATTAACATCCTGGCCATGTTTTGCAATGAGAACAGAGACCACATAAAGTCACTCAACAGGCTGGACTTCATCACTCTGCAGACCCATGACCCCAACAAGGAGGCCTTCAAGTGTGAGGAGTGTGGGAAGCACTACAACACCAAGCTGGGATACAAGCGCCATGTGGCCATGCACTCTGCCACAGCAGGGGATCTCACCTGTAAAGTGTGCATGCAGAGCTACGAGAGTACACCTGTTCTTCTGGAGCATCTCAAAAGCCACTCTGGGAAGTCTTCCGGTGGCGCCAAGGAGAAGAAACACCCGTGTGACCACTGTGACCGTCGTTTCTACACACGGAAGGATGTGAGACGGCACATGGTGGTCCACACGGGCCGAAAGGACTTCCTGTGCCAGTACTGTGCCCAGCGCTTCGGCAGGAAGGACCACCTGACACGCCACGTGAAGAAGAGCCACTCGCAGGAGCTGCTGAAGATCAAGACGGAGCCTCCGGATATGTTAGGCCTTTTAGCTTCTGGGTCACCACCTTGCTCTGTGAAGGAAGAGCTCAGCCCCATGATGTGCGGCATGGGTCCCAACAAAGACCCCATGATGGGCAAACCGTTCCCCAGTGGGGCCCCTTTTCCAATGGGCATGTACAACCCCCACCATCTTCAGGCAATGTCTAATACTGGGGTGGGTCACCCACACCCATCCCTAATGCCCAGTTCCTTATCTGCAGCCATGGGCATGGGCTGTCACATGCTCATCTATGCCTCTTTCTCATTCATGGGATGTTTACAAATCAGTGATGGATCAAATATTGTCAATCTGCTGGCTAGCAACTCTCCAAGTGTTTCATATGCTCTTACCCAGCAGAAATACTTCAGTAACTACAGTCCTGTGATCGGGTTTTACATTTATGAGCCCATTGAATACTGGAACTCTACAGTGCAGGAGCACCTGAAGACCCTGAGTCATGGCTTCAACAAGATCTCCTGGATGGACAACTTCTTCCACTACCTGCGAGTGGTGAATGTGAGTGCATCAACCAAGAATGACTTCATCACCATCCTTAAAGGCTCCTTCCTGCGCAGTCCGGAGTACCAGCACTTCACTGAGGACATAATTTTCTCCAAGAACCGTGAGACTGACGAGTACGATATTATCGCCTCACGAATGTACTTGGTGGCCCGGACGACAGAGAAGAAGCGCGAGGAGGTGGTGGAGCTTCTGGAAAAGCTTCGTCCATTGATGCTAATCAACAGCATCAAGTTCATTGCCTTCAATCCCACATTTGTGTTCATGGACCGCTACAGCTCCTCCGTCATCTCGCCCATCCTGACCTCAGGCTTCAGTGTACTCACTATCCTCATCCTCACTTTCTTCCTGGTCATCAACCCCTTGGGGAACTTCTGGCTCATCCTCACAGTTACATCTGTGGAGCTGGGCGTCTTGGGTTTGATATTTCAGCCCCTGCACACCCTCCGAGCTGCGGAGAAGGAGCTTCTCCCTGGCTTTCACCAGTTTGAGTGGCAGCCAGCTCTCAAGAATGTGTCCACGTCTTGCAACGTTGGCATTATTAATGGGCTCTCTGGATGGGCTGCCTCGCTGGATGACTCCCCGGCCGACACCATCACTCGGCGGTTTCGCTATGATGTGGCACTGGTGTCAGCATTAAAAGATCTGGAGGAGGACATCATGGAGGGGCTGAGAGAGAGTGGGATGGAAGACAGCGCTTGCACCTCAGGCTTTAGTGTCATGATCAAGGAATGTTGTGATGGCATGGGTGATGTCAGTGAAAAACACGGTGGAGGACCAGCCGTTCCTGAGAAGGCTGTACGCTTCTCTTTCACCGTTATGTCTGTCTCTGTCCTGGCAGACGACGACAGGCGGGAGGTTACCATCTTCACCGAGCCAAAGCCAAACTCAGAGCTGTCCTGTAAGCCCCTTTGCCTGATGTTTGTGGATGAGTCAGACCATGAGACACTCACAGCTGTCCTGGGGCCTATAATAGCAGAGCGTAACGCAATGAAAGAGAGCAGGCTCATCCTACCCATAGGAGGCCTGCCTCGCTCCTTCCGCTTCCACTTCAGAGGCACAGGATACGATGAGAAGATGGTGAGAGAGATGGAGGGCCTGGAAGCCTCGGGCTCCACGTATATCTGTACTCTGTGTGACTCCAGTCGGGCAGAGGCCTCTCAAAACATGGTGCTGCACTCCATCACCCGCTCTCACGAAGAGAACCTGGAGCGTTACGAAATATGGAGAACCAACCCCTTCTCTGAGTCTGTGGAGGAGCTGCGAGACAGAGTCAAAGGGGTCTCTGCGAAGCCCTTCATGGAGACCCAGCCCACACTTGATGCATTACACTGTGACATTGGCAATGCCACAGAGTTCTACAAAATCTTCCAGGATGAGATCGGGGAGGTGTACCAAAAGGTCAACCCCAGCCGAGAGGAGCGGCGCAGCTGGAGGGCAGCCCTAGATAAACAGCTGAGGAAGAAGATGAAGCTTAAACCCATAATGAGGATGAATGGGAACTACGCCCGCAGGCTAATGACCCTGGAGGCTGTGGAGGTGGTGTGCGAGCTGGTGCCCTCGGAGGAGAGGAGGGAGGCCCTGAGGGAGCTCATGAGGCTCTACCTCCAGATGAGGCCTGTGTGGCGTGCCACCTGCCCAGCCAAGGAATGCCCCGACCAGCTGTGCCGCTACAGCTTCAACTCCCAGCGCTTTGCTGACCTCCTATCCTCTACCTTCAAATATAGGTACAATGGAAAGATAACCAATTACCTTCACAAGACCCTGGCCCATGTGCCCGAAATCATAGAGAGGGATGGATCCATCGGAGCCTGGGCCAGCGAGGGGAACGAGTCGGCGAACAAGCTGTTCAGGCGTTTCCGGAAGATGAATGCACGTCAGCGGGGTGAGATGAAGCTGAGGGCCATCTCCTTCTCCAGTGACTCCAGCTACCTTCCCCCTTTACGCTGTCCTGCCATTTGCCGCCTCGACCCCTACGACGGGCTCCCCGAGAGTTATCTCATTCATGGTGGCCGCACCCCAAATAACGAGATCTCTTCGAGCTTGTACCTGCTGACCATGGATAGTCGTGGCTGCAATCGTAAACTGACCCTGTGCTGCAAAGAGAAAGAGCTAGTGGGAGAAGTGCCAGGGGCCCGATACGGCCACACGATGAGCATGGTTCAAAGCCATGGGAAGACAGCCTGCGTGTTATTTGGGGGTAGATCCTACATGCCTGCGGGAGAGCGGACCACAGAGAGCTGGAACAGCGTTGTTGACTGTCCCCCTCAGGTGTTCCTGTTTGACCTGGAGTTTGGGTGCTCCTCTGCCCACACTCTACCTGAGCTCAGTGATGGACAGTCCTTCCATTTGGCCATTGCCCGAGAAGACTGTGTCTACTTCATCGGAGGTCACTCGCTCACCTCTGACTCCCGCCCCCCTCGACTCTTCCGCCTGCGGGTGGAGCTCCTGCAGGGAAGCCCCCTGCTCTCCTGTGAGACCCTAGAAACTGGCATATCCATCTCTAGCGCCATAATCACCCGTACAGGTCCCACTCACAGATACATTATCTTAGGTGGATATCAGTCAGACTCTCAGAAGAGGATGGCGTGCAGCACCGTGATTCTGGATGAGAAAGGGATTCACTTTGAGACTTCAGAACCACCTAAGTGGATCCCAGATATCATCCATAGTCGCACTTGGTTTGGGGGCAGTGCGGGGGAGGGAAAGGCCCTTCTTGCTGTACCTACTGAGGGAAGACCATCCCAGCCAGATGTACATTACTTCTATCTGGTCAGCTTCCAGACAGAGGGAGAAGGCAAACTGGCCTGCAGCCAGGAGTCAACAGATTATGACGACTCTACTCCTCTTGAGGACTCTGAGGAGTTGTACTTTGGTCGTGAGCCGCACGAGCTGGAGGGAGGCAGCGACGAAGAAGGGGACACTTACAATGAAGACGATGAGGAGGACGAATCGCAAACAGGCTACTGGATCAAATGCTGCCTGGGCTATTTCTACGTCCCTATGGTTAATACCACTGGCATTGTCCGGAGTCCATATGAATATCCTCAGTACTACCTTGTTAGCCCAGCAGCTTATGCTGCTCTGGGACTCTACATGTTCCTGCTCATCCTTCTTGGCTTCCCCATCAACTTCCTTACTCTCTATGTTACCATCGAACACAAGAAGCTGCGGACCCCTCTAAACTACATCCTGCTCAACCTTGCAGTGGCTGACCTCTTCATGGTGTTTGGAGGATTCACCACAACGATGTACACCTCTATGCATGGCTACTTCGTTCTAGGTCGTCTTGGCTGCAATCTGGAAGGATTCTTTGCTACCCTCGGCGGTGAGATTGGCCTCTGGTCACTGGTTGTTCTGGCTATTGAAAGGTGGGTGGTTGTCTGCAAGCCCATCAGCAACTTCCGCTTTGGAGAGAATCACGCTATCATGGGTTTGGCCTTCACCTGGTTTGGAGCCTGTGCTTGCGCCGTACCCCCTCTTGTTGGCTGGTCCCGTTATATTCCTGAGGGCATGCAATGCTCATGCGGAGTCGACTACTACACAGAGGGTTTCAACAATGAATCCTTTGTTATCTACATGTTCATTTGCCACTTCTGCATTCCACTGTTTATTGTGTTCTTCTGCTATGGCCGTCTGCTCTGCGCTGTCAAGGAGGCTGCTGCTGCCCAGCAGGAGTCTGAAACCACCCAGAGGGCTGAGAGGGAAGTCACCCGCATGGTCGTAATCATGGTCATCGGCTTCCTGATATGCTGGTTGCCCTATGCAAGTGTGGCCTGGTACATCTTTACACATCAGGGCTCTGAATTCGGACCCCTCTTCATGACCATCCCCGCCTTCTTTGCCAAGAGCGCCTCCATCTACAACCCCATGATCTACATCGTCATGAACAAGCAGTTCCGCCACGCCATCACCTTGAACAACGAAGAGGCCGTCAAGTTCCTCCTCATGAACAATGCCAATCCCAACCTTGCCAATGCCCGTGGCTCCACACCCCTCCACCTGGCCACAGAGAAGCACCTTAAGCCCCTGGCAGAACTTCTTCTCGGTCGGCGCAGCACCAGCATCAACGCCAAAGATGAGGACCAATACACAGCTTTGCACTGGGCTGCCCAGAATGGGGACGAGGCAATCACTCGCCTTCTGCTGGACCGGGGGGCGGCCATCAATGAAACTGACGGCCAGGGACGGACACCGGCTCATGTTGCCTGCCAGCACGGTCAGGAGAATGTTATCCGAGTGCTGCTGAGCCGCGGTGCTGATGTTCGAATCAAGGGCAAGGACAACTGGACGGCGCTCCACTTTGCTGCCTGGCAAGGGCATCTGGGCATCGTCAAGCTGCTGGTCAAGCAGGCCGTTGCTGATGTGAATGGGCAGACAACAGATGGACGCACACCACTACATCTGGCATCCCAGAGGGGGCAGTACCGAGTGGCCCGGATCCTGATTGAACTAGGAGCAGACATTCACACAACGACTGCTGGGTTAAACACACCATTACACGTGGCAGCAGAGACGGGTTACACCATCGAGATGGGCCCCCTTGGGCCCCGGTGGAAGGAGAACCCACAGCCTTTCTCCTGCTCCATTGAAGACCCCACAAAACAAACAAAGTTCAAGGGCATCAAGACCTACATTTCGTACCGGGTTACGCCGAGCCACACAGGGCGTCCCGTCTACAGACGTTACAAACACTTTGACTGGCTGTACAACCGCTTACTGCACAAGTTCACTGTGATCTCCGTGCCTCACCTGCCTGAGAAGCAGGCTACAGGGCGATTTGAGGAAGACTTCATCGAGAAGCGCAAGAGACGACTGATACTGTGGATGAACCACATGACCAGTCACCCAGTCCTTTCCCAGTATGAAGGCTTTGAGCACTTCCTGATGTGTGCTGACGACAAGCAGTGGAAACTGGGAAAGAGACGGGCGGAGAAGGACGAGATGGTGGGTGCTCATTTCATGCTGACCCTGCAGATCCCTAACGAGCACCAGGACCTTCAGGATGTAGAGGAGCGTGTCGACTCCTTCAAGGCCTTCGCTAAAAAAATGGACGACAGTGTGATGCAGCTCACACATGTTGCTTCAGAGCTGGTGCGTAAACACCTGGGTGGGTTCAGGAAGGAGTTCCAGCGGCTGGGAAATGCCTTCCAATCTATCAGCCAGGCCTTTATGCTGGACCCTCCCCACAGCTCAGAGGCCCTCAACAATGCCATCTCCAAATCTCGCTTTCACCCTGGCGTGGGGACTGGTCCTGGCACGGAGCGCAGCGTCCCACTCGGCAACAGCTTGCTATCCCCGCAGCAAACCGAGGAGCCCACTACCCCCCCGCAGCGATGGTTTGTCACCCCTGCCAACAACCGACTGGACTTTGCTGCCTCGGCATACGACGCCGCTGATTTCGCCGGTAACGCGGCCACCTTGCTGTCCTACGCAGCGGCCGGAGTGAAGGCTCTTCCCCTGCCGACTGCAGGCTGCTCCAACCGGCCTCTTGGCTATTACGCAGACCCGTCAGGCTGGGGAGGACGCACGCCGCCGCAGTACAAACCCAGCTCGGTCTTTTCCTGCTGGCCCGCTAACTCTATCGGGGGCAGAAACTACCTGGAGGAGGGCGACACCATCCCGACGGAGAGATCACCGATCGGTGGCTCGGAGGAGACCAAACCCAAAGACATAGAGACGCCGTCCTCCATTAAGTCCATTGATTCGAGCGATTCTGGGATCTTTGAACAGGCCAAAAGGAGAAGAATCTCACCGTCTGCCACGCCGGTTTCAGAGACAGTGTCCCCGTTAAAGTCTCACGAACAGAAGAACCTGTTAAATGTCGAAGAAGTGACCGATCCGGATGTTGTGCTTCACAATCTGCTCAGAAACGCCCTGCTCGGCGTCACCGGGACCGAGCTGGTGAAGGTAATGGGGCTTTCTAATTACCACTGCAAGCTCCTGTCCCCGGTCCTGACCAGGTACGGCATGGATAAACAAACCGGCAAAGCCAAGCTGCTGAGGGAGATGAACCAAGGTGAGATGTTTGACTGCTCTCTCCTGGGAGACAGGGCTTTCCTGATCGAGCCGGACCATGTGTCCACCATGGGCTACGGCAAGGACCGGTCAGGAAGCCTCATATACCTCCACGACACCCTGGAGGAGGTTAAGAAAGCCAACGGGAACAGAGAGTGTCTCATCCCGGTCCATGTAGATGGAGACGGGCACTGCCTGGTCCACGCTGTGTCCAGAGCGCTGGTGGGCAGAGAACTGTTCTGGCACGCCTTGAGAGAGAATCTCAAACAGAACTTCAAGCAGAACCTGGACCGCTACAAGGCCCTGTTTCAGGACTTTATCGACGCCGCAGAGTGGGAGGACATCATCAATGAGTGCGACCCCCTGTTCATCCCACCTGAAGGCGTGCCGCTTGGACTGCGCAACATCCACATATTTGGCTTAGCCAATGTCCTCCACCGACCCATAATCCTGCTGGACTCCCTGAGCGGAATGAGGAGCTCTGGGGATTATTCAGCCACCTTCCTGCCTGGGCTGCACTCAACAGGCGAAGTCACAGAGAGAGAAGTGGCGTTGGGGATAAATCCGTTCGCGGATGGGATGGGCGCCTTCAAAATAAACCACAGCTCCCACGATATTGGCGCAGCTTTCAACTCCACCAGGGACTTTCTCTTCAGAAATCGGGGTTTCGGGGACGCCGCCGGGGCGCAGCACAGTTTGTTCGCCTCTGGAAGTTTCGCAGGGCCACATGGACACTCAGATGCAGCGGGGCACCTGCTCTTCCCGGGGCTTCACGAGCAAGCGGCGAGCCATGCCTCTTCCAACGTGGTCAACAGCCAGATGCGGCTGGGCTTCTCGGGGGACATGTATGGACGGGCCGACCAGTACGGCCACGTTACGAGCCCGCGGTCCGACCACTATGCTTCGACCCAGCTGCACGGCTACGGCCCCATGAACATGAATATGGCCGCGCACCACGGAGCAGGGGCCTTCTTTCGCTACATGAGGCAGCCGATCAAACAAGAGCTCATCTGCAAGTGGATCGAGCCGGAGCAGCTGACGAATCCCAAAAAGTCGTGCAACAAAACTTTTAGCACAATGCACGAGCTTGTCACCCATCTGACGGTGGAGCATGTGGGGGGACCGGAGCAGACCAACCACATCTGCTTCTGGGAGGACTGCTCCAGAGAAGGGAAGCCATTCAAAGCCAAATACAAACTTGTAAATCATATCAGAGTACACACCGGAGAAAAACCCTTTCCGTGTCCGTTCCCCGGCTGTGGC
>Latimeria_chalumnae
GCTATCAACTGGGTGAACTTTGATTTGAAAAAACGCTACTGCTACCTATTTGAGCTACTCCAGACTGTTAGAATGGCCCTTTTACCAGCAATGTACCTTATGGAGAATGTGAAAAAAGAGCAATTAATTAACAAGCAGGTGAAAAGCAAAGAGCTGGTGGATGAAGCTATAAGATGCAAACTAAAAATCTTACAAAATGATGGTGTGGTGACCAGCCCCTGTGCCAGGCCTCGCAAAACTGGGCATGCGCTGTTCCTCCTGGGGGGACAGACGTTTATGTGTGATAAGCTTTACCTTGTGGACCACAAGGCAAAGGAGATCATCGCAAAAGCTGACATCCCAAGCCCCCGAAAAGAATTTAGTGCCTGTGCAATTGGGTGTAAGGTGTATATCACTGGAGGTCGAGGGTCAGAAAATGGGGTCTCCAAAGATGTGTGGGTGTACGACACTCTTCATGAGGAGTGGTCGAAGGCCGCTCCTATGCTCGTTGCCCGGTTTGGCCATGGATCTGGAGAGCTCAAGCACTGTTTGTACGTAGTAGGAGGACACACGGCAGCAACAGGCTGCCTCCCTGCGTCTCCTACCATTTCTCCTTGTAATGAGAAGGCTTTGGTAAATCGTGATAGGACATTACCTCTTGTAGAAGAAATAGATCAAAGGCATTTTAGTATTATAGACAGTAAGGTTAAAAAGGTAATGTCCATTCCAAAGGGGAGTTCAGCATTGCGTCGTGTAATGGAAGAATCTTATTACCATCATATATATCATACTGTTGCTATTGAAGGGAACACTTTAACCCTTTCTGAAATAAGACATATTATTGAGACCAGATATGCTGTGCCTGGGAAGAGCTTAGTGGAGCAAAATGAAGTGATTGGTATAGATGCAGCCATGAAATACATGAACACCACTCTGGTACACAGAATTGGTTCTGTAACCATCAGTGATATCTTGGAAATACACAGGAGAATCTTAGGCTATGTGGACCCAGTGGAAGCTGGGAAATTTCGGGTTAACCAAGTATTTGTGGGTCATCACATTCCACCCCATCCACGAGATGTACAGAAGCATATAGAAGAATTTATACAATGGCTGAACTCTGAAGAAGCAATGGGCCTTCATCCCGTGGAATTTGCAGCACTGGCACATTACAAATTTGTGTACATACATCCCTTTGTGGATGGCAATGGGAGAACTTCACGATTATTAATGAGTCTTATATTAATGCAGGCAGGGTATCCACCTATTACGATCCATAAAGAGCAACGGTCAGAATACTACCATGCCTTGGATCAGGCTAATGAGGGGAAAGAAGAGTACATTGTTGTATTTAGCCGTACCATTAATAGACTGATTCTAAACGAGGCTGAACTTATCCTGGCCCTTGCCCAGGAGTTTCAGATAAAGACCATTACGGTGTCCCTAGATGACCATTCTTTTACTGATATAGTTCAAATAATTAGCAAGGCATCCATGTTAGTGAGCATGCATGGGGCTCAACTGGTGACAGCCATCTTTTTGCCACAGGGGGCCACTATAGTGGAACTCTTTCCTTATGCTGTAAACCCAGAACATTACACTCCTTACAAAACACTGGCATCTCTTCCTGGCATGGGCCTGCAATACATTGCTTGGCAGAACACTAAACAAGAAAACACAATTACATTTCCAGACAGGCCATGGGATCTAGGTGGAATTTCCCACCTAGACAAAGCAGAACAGGAGCGTATAATGAAAAGCAAGGAAGTTCCTCGCCATGTATGCTGTCGAAATCCAGAGTGGTTGTTCCGTATTTATCAGGACACAAAAGTGGATATTCCCTCCCTTATTGAAGCCATCAAGCAAGTGGTAAAATCCAGGCCTCACCTCAAAAAG-CAAAAGTGGACA-CACAGTCTATCCTGGCAAGGTTAGAGATGCGAAATGTCAGGCTTCAGTCCAAGGCACGAATGAAGCCAGACTGTCAGTATCTTGGCAAATACCCTGGAACCTTAAGTACCTGAAAGTCAGAGAGGTAAAATACGAGGTGTGGATATTAACAACCTTTTTGAAATTGACTTCTTTGGGCTTTATAATAGGAGTCAGTGTGGTGGGCAACCTCTTGATCTCCATTTTGCTCATCAAAGATAAGACCTTGCACAGAGCTCCTTATTACTTCTTACTGGATCTGTGTTGCTCTGATATCCTTAGATCTGCAATTTGTTTCCCATTTGTGTTTACCTCAGTGAAAAATGGCTCCACCTGGAGCTATGGAACCCTTACCTGCAAAGTGATTGCCTTCTTGGGGGTTCTGTCTTGCTTTCATACTGCCTTCATGCTTTTCTGTATAAGTGTGACCAGATACCTAGCCATAGCCCACCACCGTTTCTACACCAAGCGATTGACTTTTTGGACTTGTCTGGCAGTGATTTGTATGGTGTGGACCCTGTCTGTGGCAATGGCTTTTCCACCAGTATTAGATGTGGGCACCTATTCCTTTATCAGGGAGGAAGACCAGTGCACCTTTCAACATCGTTCATTTAGAGCAAATGATTCATTGGGATTTATGTTACTTCTAGCCCTCATTCTCCTTGCAACCCAGCTTGTCTACCTCAAGCTGATCTTTTTTGTTCACGATCGCAGAAAGATGAAGCCAGTCCAGTTTGTGCCTGCAGTAAGCCAGAACTGGACATTCCATGGGCCAGGGGCTAGTGGTCAAGCTGCTGCTAACTGGCTGGCAGGATTTGGAAGGGGGCCCACACCACCCACCTTACTGGGAATCAGACAGAATACCAACACCACGGGCAGGAGACGATTATTAGTCTTGGATGAGTTTAAAATGGAAAAAAGAATCAGCAGGATGTTCTACATCATGACGTTTCTCTTTCTGACTTTATGGGGGCCCTATCTAGTAGCATGTTACTGGAGAGTATTTGCAAGGGGCCCTGTAGTTCCAGGGGGTTTTCTGACCGCCGCTGTTTGGATGAGTTTTGCCCAGGCCGGAGTCAATCCTTTTGTCTGCATTTTCTCCAATAGGGTCCATGAAAGCATAGAGCAGCTTTTCCGGTCCCTTGAAAGCAAATGCGGACCAAGGCTAGTGTTGAGGGCACTAGGCTACATCACAATGGCTAAAACTGGTCTGAGTGAAATGGAACTGGAAGATATTCTTTCACTTGATGACAGTGTTCTAAGGGAAACTACAGTAGGTGCCAATGTGCAAAACCCTTTACGGATTCCATACATTTTCATTGCAAGACTAAAGGAAGATTTAAATGGGTATCTCATAGAAAAGCAAGTAAGGAATGTGGCAGTCCTAATGTGGGCAAACAGGCATCTCCAACTTATTGCCCAGAAAATGTATCTTCATAATGAAGATGATTTGCAAGAGATGCATAGCATCATGGCAGAATATTTTCTAGGTGTCTGGTCTGGTGGAAGAAAAAAAGTATTCCACAATGAGCATAACCACTTCAATAATTCCCTAGAT---CCAAACAACAGGAGC---GAAAAATGCATCACTGAAAATTCTTCATTTGACAGACAGGCCCCTGATCAGCCATGGGTTTTCCAATGTAACTCTCTAGAACCAGATATTTTTTTTGTCAATCACAGAAAAATGACAGAACTTTTACATCATCTGACGAGAAGTTGTAGAACAGATGATTTGATGTATGGCATCATAATGAACTTCAGTTGGCTCTATACAATGATCAAAATAGGTCAGTTTGACAAAGCACTTTCTGACATAGAATTAGCTTACAATTACTCACAAGAAAAAGAGCTCAAATTTCTTGCCAGTACTCTTCGTAACATAAAATCAAAGGTCATCAAAACTCCAGGCTCGCTATCAGCTGAGCTACAGCAACGGATTCTTCCAGTTGTAAGCTCATTGCCTAAGCTTAGACATCTTTTACTGGAGTGTGACAAAGATGGTCCCAAATATACTGTCAACACCAAGAGGGTCATCCAGTACTTTGCAAGCATTGCAGCAGCTGGACGCAAGAAGGACTCCAACAAGGGTACCCTGGAGGATCAAATCATCCAGGCCAACCCAGCACTGGAGGCATTCGGAAATGCCAAGACGCTCAGGAACGACAACTCCTCCCGTTTCGGTAAGTTTATCCGAATCCATTTTGGTGCCACGGGGAAGCTGGCTTCAGCTGACATCGAGAGCTATCTCTTAGAGAAATCTCGAGTGATCTTCCAGCTAAGGGCAGAGAGAAACTATCACATCTTCTACCAGATCTTGTCCAACAAGAAACCAGAGCTGCTGGACATGCTTCTCATCACCAACAACCCTTACGACTACTCATTCATCTCCCAAGGAGAGGTATCCGTGGCATCCATAGATGATGCTGATGAGCTCATGGCAACAGATAATGCCTTCGATGTGTTGGATTTTACTCAGGAAGAGAAGCTTGGCATCTACAAGTTGACTGGATCCATCATGCACTCTGGCAATATGAGGTTTAAACAGAAGCAGCGAGAAGAGCAGGCCGAGCCCGACGGTACCGAAGAGGCTGACAAGTCTGCCTATCTGATGGGGTTGAACTCTGCTGATCTCTTGAAGGGTCTGTGCCATCCTCGGGTCAAAGTTGGGAATGAGTACGTCACCAAAGGGCAGAATGTGCAACAGGTACAGTACTCTGTTGGAGCTCTCTTAGATGCCAGTCTCCGCCCCTCTTTGTTTGAGCACAAGTTTCTTCCTTATGCGCTGCTGGCCTTTGCTGGTATAATGTACATTCCTGCTCTGGGTTGGGAGTTTCTGGCCTCAACAAGGCTGACCTCAGAGCTGAACTTTTTGCTTCAGGAAATTGATAATTGTTACCATCGTGCAGCAGAAGGACGTGCACCAAAAATTGAAAAGCAAATCCAGTCGAAAGGGCCAGGGATTACAGAGAAGGAGAAAAGAGAGATCATAGAGAATGCTGAAAAGGAGAAAAGTCCTGAGCAAAACTTGTTTGAAAAATACCTGGAGAGACGAGGACAGAGTAATTTTTTGGCCAAACTTTATCTAGGAAGACATTTATTCATTATTTTCTTAAGCATCATCCCAATTAGTTACTTATGCACTTACTATGCTACACAGAAGCAAAATGAATTCACATGTATACTAGGAGAACCACCTGATCTGTCTAGCAGCCCAGATCTACATGTCCGTGTCAACTGTAAGCTGCCCTCTGTCCAGTTGCAACGCATTATTACCATAGTTGACATCCTTCTTTTGTGTTTCATGAACTTAATAATTCTCATCAATTTAATCCACCTCTTTATAGTTAGGAAATCCAACTTCATCTTTGATAAATTGCATAAGGTTGGCATAAAGACAAAGAAACAGTGGCAGAAATCACAGTTTTGTGACATTAATATTCTTGCTATGTTTTGCAATGAAAACCGTGACCACATCAAATCACTGAACCGCCTAGACTTTATCACACTTCAGACACATGATCCAAACAAGGAGGCCTTCAAATGCGGGGAATGTGGGAAAAACTATAACACCAAGCTGGGTTACAAGCGCCACTTGGCCATGCACGCCGCCACCAGCGGTGACCTCACCTGTAAGGTGTGCCTGCAGACTTTTGAGAGCACGCAGGTGCTGCTGGAACACCTGAAGGCCCACTCGGGGAAGTCCTCGGGTGGGGCCAAGGAGAAGAAGCACCAGTGCGAGCATTGCGAGAGGCGCTTCTACACGCGGAAGGACGTGCGCCGACACATGGTAGTCCACACGGGACGGAAGGACTTCCTCTGCCAGTACTGCGCACAGAGGTTTGGCCGCAAGGACCACCTGACCAGGCATGTCAAGAAGAGCCACTCTCAGGAGCTGCTGAAGATCAAAACGGAACCGCCAGACATGTTGGGCCTCTTCAACTCC---AGCCCAGCCATCAGTGTGAAGGAGGAGCTTAGCCCAATGTTGTGC---ACAGCCCCCAAGGGTTCG------ATAGCCAAGACCTTCTCTGGC------ATGCTGCCCATGAGCATGTACAATCCT---CACCTTCAGGCGATGCAGAACTCAGGAGTCTCCCAC---------TCTCTGGTCCACAGCCCCTTG------GCGATGGGAATAGGCTGCCATCTTCTCATTTATGCTTCATTTTCTTTTATGGGATGTTTACAGGTCAGTGACGGATCAAACATTGTTAATCTCTTAGCCATTGACTCCCCAACTGTCTCCTATGCAATAGCTCAGCAGAAGTATTTTAGCAACTACAGTCCTGTAATAGGGTTCTATATTTATGAGCCCTTGGAGTATTGGAACTCAACTGTACAGGACGATTTAAAAATGCTAAGTCATGGCTTCAACAAGATATCATGGATTGAACAGTATTTTCAGTACCTGAAACTAATCAACATCACAGTAGCAAACAAAAGTGACTTTATAGCTGTTCTGCAAAACTCTTTTTTGAAAAAGCCAGAGTTCCAGCACTTTAGGGAGGACATTATTTTCTCCAAgGTGGGA------GATGAGTTTGACATCATTGCTTCCCGTATGTACCTGGTGGCCAGAACTAGTGAGAACACAAGGGAGGAAGTAATTGAATTGCTGGAAAGATTAAGGCCACTTTCTGTGATCCAGAGTATTAAGTTCATAGTATTCAACCCAACTTTTGTTTTCATGGATCGCTATAGCTCATCTGTCAGCTCACCCATTCTGACTGCAGGTTTCAGTGTGTTGATAATGCTGGTGCTGACCCTTTTTCTTGTGATTCATCCATTGGGCAACTTCTGGTTGTTACTTAGTGTGACTTCAGTGGAGCTGGGTGTTCTCGGCTTGATCTTCCAACCATTGCATTCTCTTCGAAATGCAGAGAAGGCTCTTCTTCCAGGTTTCCATCCTTTTGAGTGGCAACCTCCTTTAAAAAATGTGTCCAGTACAACTGAAGTTGGCATCATTGATGGAATGTCTGGAATGACACAGTTTGTTGATGAATACCCACTAGACACAATTTCAAAAAGATTCAGGTATGATGCAGCTTTGGTTTCAGCCTTAAAGGACCTTGAGGAAGAGTTACTTAAGGGACTGATAGAGGAAGACCTGGAAGACTATCTAAGTGGCCCG---TTCACAGTCATAATTAAAGAGTCTTGTGATGGTATGGGAGATGTCAGTGAGAAGCATGGAAGTGGGCCAGCAGTCCCTGAAAAAGCAGTAAGGTATTCTTTTACAATCATGACCATCAGTG---TGGCAAACAGTCATAATGAGAATGTAACCATTTTTGAAGAAGGCAAGCCAAACTCAGAGCTGTGTTGCAAGCCCCTATGTCTCATGCTTGCTGACGAATCTGATCATGAGACACTGACTGCCATCTTGGGTCCTGTCATTGCTGAAAGAGAGGCAATGAAAAACAGTGAACTGTTCCTTGAAATGGGGGGAATCCTCAGGTCCTTCAAATTTATCTTCCGAGGCACTGGATATGATGAAAAGCTCATAAGAGATGTTGAAGGTCTCGAGGCTTCAGGTTCAAGTTATATTTGCACCCTCTGTGATTCCACACGCAGTGAAGCTTCACAAAACTTCATTCTTCATTCTATAACGAGGAGTCATAAAGAGAATCTGGAAAGGTATGAAATTTGGAGGTCCAACCCATACCAAGAGCCAGTAGAAGAACTGCGTGACAGAGTTAAGGGGGTTTCAGCCAAACCATTCATTGAAACTCTGCCTTCAATAGATGCCTTACATTGCGATATTGGGAATGCAACTGAGTTCTACAAAATATTCCAAGATGAGATAGGGGAAATTTACAAAAACCCTAACCCTTCCAGAGAAGAAAAAAAGAGATGGCATTCAGTTCTTGATAAACATCTCAGGAAAAATATGAATTTAAAGCCGGTCATGAGAATGAATGGGAATTATGCAAGGAAATTAATGACAAAGGAGACAGTGAATGCAGTATGTGAGTTGATTCCTTCTGAAGAGAGACAGGAAGCCCTCAAGGAACTGGTGGACCTCTATTTGAAAATGAAACCAGTATGGCGTTCCACCTGCCCAGCCAAAGAATGCCCAGAGTTGTTATGCCAATACAGCTTCCACTCTCAACGATTTGCTGAGCTTCTGTCTACAATGTATAGGTATAGATATGAAGGGAAAATCACAAACTATCTTCACAAAACTCTGGCTCATGTTCCAGAAATTATTGAAAGAGATGGCTCCATTGGGGCCTGGGCAAGCGAGGGTAATGAGTCAGGGAACAAACTATTTAGACGCTTCAGAAAAATGAATGCCCGGCAGCATCGAGAGTTGAAGCTTAGGCCTGTCACATTTTCTAATGAGTCCTGCTATCTCCCTCCACTCCGCTCTTCTGCAGTCACTAGCT---ATTTGGGCAGTGGAGAGTCTGAAAGTTACCTTATCCATGGTGGAAGAACACCAAACAATGAGCTGTCAGACAAGTTGTACCTCATGACATTAGTGAGTAAAGCATATAATAAGAAGGTAATTCTTTGTTGTACTGAGAAAGAATTAGAAGGGGATGTTCCTCAAGCAAGGTATGGCCATACCATTAACATGGTCTATAGTCGGGGAAAAAGTATGTGTGTGATGTTTGGAGGGAGATCTTACATGTCTCCTGGACAAAGGACCACAGAAAACTGGAACAGTATTGAAGACTGCATGCCCCAAGTTTATCTAATAGATCTTGAGTTTGGTTGTTGTACCTCTTATAACTTTCCAGAGCTCCAAGATGGTATGTCATTCCACGTCTCCATTGCCAGAAATGACACTGTCTACCTATTAGGTGGTCACACCTTGGAGAGTAAAAGCCGCCCTCCCCGATTATACAGGTTGAAGGTTGACCTCCTACTGGGTAGCCCTGTGGTTGGTTGCTCAGAACTGCCTGGAGGCATCTCAGTTTCTAGTGCTATTGTGGCTCAGACTGG---AGCTAATGAATATGTCATTCTTGGTGGCTATGAATCAGAGACGCAGAAGAGGATGACATGCAACACAGCTGTCTTAGATGACACCAGTATACAGGTTCTAGAAAGAGAATCCCCGGACTGGCCTGGAGACATCAAGCTCAGTAAAACCTGGTTTGGTAGCAGTATGGGTGGTGGGGCAGTATTTCTTGGCATTCCAGGAGAAAACAAGCAGATCACCAATGAGTCAAATTACTTTTACCGTGTGAATTT---------------AATTGAACAGACATGCAGTCAAGAGTCTACAGACCAAGATGACTCTACCACCTTTGAAGACTCTGAAGAATTTTATATTGGCTGCAGCACCAATGACTTGGATTATAGT---------------GACATTTACAATGAAGAAGATGATGATGATGAATCTGAAACAGGTTACTGGATCAAGTGCTGCACCAGCAATTTCTACGTCCCTATGTCTAACAAAACTGGAGTAGTGAGGAACCCCTTTGAATATCCTCAATACTATCTAGCTGACCCATGGAAGTACTCTGCTCTGGCAGCTTATATGTTCTTCTTGATTCTGGTTGGCTTCCCCATCAACTTCCTCACTCTGTTTGTCACTATTCAGCACAAGAAGCTTAGGACGCCCCTCAACTACATCCTTCTGGACCTGGCTGTAGCTGATCTCTGCATGGTGTTTGGAGGGTTCTTCGTCACGATGTATAGCTCAATGAATGGCTACTTCGTCCTTGGCCCCACTGGTTGCAACATTGAGGGATTTTTCGCTACCCTTGGAGGTCAAGTTGCTCTGTGGGCTCTGGTAGTGCTGGCCATTGAGAGATATGTGGTGGTTTGTAAGCCAATGAGCAACTTCCGATTTGGTGAAAACCATGCCATCATGGGAGTCATCTTCACCTGGATCATGGCACTGTCCTGTGCTGTTCCTCCTCTTTTCGGATGGTCGAGATATATCCCAGAGGGTATGCAGTCCTCTTGTGGAGTTGACTACTACACAGAG---GTTAACAATGAGTCTTTTGTCATCTACATGTTCGTGGTTCACTTCACCATCCCCTTGATTGTCATCTTTTTCTGCTATGGGCGCCTGGTCTGCACTGTCAAGGATGCTGCAGCACAGCAGCAGGAGTCTGCCACCACACAGAAGGCCGAGAAAGAGGTCACCCGCATGGTCATTGTCATGGTTATTTCCTTCCTGGTATGCTGGGTCCCCTATGCTTCAGTCGCTGCGTACATCTTCTTCAACCAGGGATCCGAGTTCGGCCCGGTCTTCATGACAGCCCCATCTTTCTTTGCCAAGAGCGCTTCCTTCTACAACCCAGTCATCTACATTCTCCTGAACAAACAGTTCCGTTTAGCTGTGGAATCGGGTCAAGAAGAGGTTGTCAAGCTGCTTCTTGTGTACAATGCCAATCCCAATCAGACCAACAAGAGAGGATCCACGCCTCTCCACTTGGCAGTCGAGAAGAAGATGAAAAGCATCACCGAGCTGCTTTTG---GGAAAGAAAATCAATTTGAATGCCAAAGACGAAGACCAGTGGACTCCCCTTCATTTTGCTGCACAGAACGGGGATGAAGCTAGTGCAAGGCTGCTGCTTGACAAAAACGCCTCCAGCAGCGAAGCTGATTTTGAGGGCAGAACAGCAATGCATGTGGCCTGCCAACATGGCAGTGAAAACGTAGTGCGCATCTTTTTAAGCAGAGGGGTGGAGGCGCATGCTAAAGGTAAAAATAACTGGGTGCCATTGCATTTTGCTGCCTGGCAGGGCCACATCTCCATTGTGAAGCTTCTTGTAAAACTTTCAGGTGCCAATGTCAATGTACAGACAGTAGATGGGAAGACCCCATTGCACTTGGCTGCTGAAAGAGGACATTACAGAGTTGCACGCATTCTCATTGAGCTACACTCTGACTTGAGTTTGTGGTCTTCTCGCTTACAAACACCCCTGCACATTGCCGCTGAAACTGGCTATGCCATAGAGATGGGGTCCAAGGGCCCTCAGTGGGTGGCCAATCCTCGCCCTTTTTCTTGCTCAATTGAAGACCCCACCAAGCAGACCAAGTTTAAAGGCATTAAGAGTTACATCTCTTACAAGTTGACACCCACCCACACCAATAACCCGGTGTACCGGCGCTACAAGCACTTTGACTGGCTGTACAACAGACTGCTCCATAAGTTCACTGTGATTTCTGTGCCTCACCTGCCAGAGAAACAGGCCACCGGCCGCTTTGAAGATGACTTTATAGAAAAGCGTAAGAGGCGTTTGATCCTCTGGATGGACCACATGACAAGCCACCCAGTACTTTCACAATATGAAGGCTTTCAACATTTCCTGGAATGCACAGATGACAAAGCATGGAAGCTTGGCAAAAGGCGAGCTGAAAAAGATGAAATGGTGGGAGCCAGCTTCCTGCTGACCTTCCAGATTCCAACAGAACACCAGGACCTTCAGGATGTGGAAGACCGTGTTGACTCTTTTAAATCATTTGCCAAAAAGATGGATGACAGTGTTCTCCAGTTGACCAACGTGGCCTCAGAGCTTGTCAGGAAACACATTGGAGGTTTTCGAAAAGAGTTTCAAAAATTGGGAAATGCTTTTCAATCTATCAGTCAGTCATTCCAACTAGATCAGCCCTACAGCTCAGATGCACTGAATAATGCGATTGCCAAATCCAGATTCCACTCGCCTGCTGGGGCTGGACCGAGCACAGACCGCAGTGTCCCCCACACAAACGGACTACTCTCTCCACAGCAGGCCGAGGATCCAGGTCCATCCCCACAGCGTTGGTTCGTCACTCCAGCCAACAACCGTTTAGACTTCGCAGCTTCGGCTTATGATGCAACTGATTTCGCAGGAAACGCAGCGACCTTGCTGTCCTATGCAGCGGCCGGGGTGAAGGCTCTGCCCCTACAGGCAGCAGGGTGTACCGGTAGACCCCTAGGGTACTACACGGATCCCTCCAGCTGGGGTGCCCGCAGCCCTTCTCAGTACAAATCCAGCCCTATGCTTTCTTGCTGGCCCTCTAATGCTGCAGGCGGCCGATCCTACCTTGAGGATGGGGACAGTTTAGCTACTGAAAGATCATCTTTGGCCGGCTCTGAAGATACGAAACCTAAAGATATTGAAACGCCTTCCTCCATCAAATCAATCGATTCTTCAGATTCAGGAATTTACGAGCAGGCGAAGAGGAGACGGATTTCCCCCTCAGATACCCCGGTTTCCGAAAGCTCTTCCCCACTGAAGAGTCATGAACAGAAAAACCTCCTCAATGTCGAAGAGGTAACTGATCCGGACGTGGTGCTCCATAACCTGCTCAGGAATGCCCTCCTGGGAGTCACCGGGAGTGAGTTGGTCAAAGTGATGGGGCTGTCCAACTACCACTGCAAACTGCTGTCGCCCATTTTGACCCGCTATGGCATGGACAGACAGACTGGGAAGGCTAAATTACTCAAGGAGATGAACCAAGGTGAGATATTCGACTGCTCTCTTCTCGGAGATCGAGCTTTCCTGATTGAGCCAGAACATGTCCTTACTGTTGGGTACGGGAAAGATCGATCTGGAAGCCTAATTTACTTGTTTGATACATTGGAAGAAATCAAGAGAGCTAATGAGAGTAGAGAATGTTTGATTCCTGTCCATGTTGATGGTGATGGTCATTGTTTGGTCCATGCTGTGTCCAGGGCATTAGTTGGCAGAGAACTTTTCTGGCATGCATTAAGGGAAAATTTAAAAAAGAATTTTAAGCAAAATTTGGTTAGTTATAAAGCACTCTTTCAGGACTTCATCGATACGGCAGAATGGGAAGACATCATCAATGAGTGTGACCCTTTGTTTATTCCACCTGAAGGAGTACCATTAGGATTACGAAATATTCATATATTTGGGCTAGCAAATGTACTACACCGTCCCATTATTTTATTAGATTCTTCAAGTGGAATGAGGAGCTCTGGTGACTACTCGGCCACATTTCTCCCAGGATTGCACTCAACAGGCGATGTCACAGACAGAGAAGTGGGGTTGGGGATAAATCCGTTTGCAGAAGGAATGGGTGCTTTTAAGATAAATCCTAGTACCCACGATCTTGCAGCAGCTTTCAATTCGACCCGAGACTTTCTATTCCGCAACAGGGGCTTTGGTGAAGCGGCCAGTGCCCAGCATAGCCTCTTTGCCTCAGGAAGTTTTGCGGGCGCCCATGGACACACCGACGCTACAGGACACTTACTCTTTCCAGGGCTGCATGATCAAACAACAACACACGCTTCACACAATGTTGTAAACAGTCAGATGCGCTTGGGTTTTTCTGGGGAAATGTATGGCAGAGCAGACCAATATGGCCAGGTGACCAGTCCCAGGTCAGACCATTATGCCTCGACCCAGCTTCACGGCTATGGCCCAATGAACATGAACATGGCTGCTCACCATGGTGCAGGGGCCTTCTTTCGTTATATGAGGCAACCCATCAAGCAAGAGCTTATCTGTAAGTGGATTGAACCCGAACAGTTGTCAAATCCTAAGAAGTCCTGTAACAAAACTTTTAGTACAATGCACGAACTAGTTACTCATGTCACAGTGGAACATGTTGGAGGACCAGAACAGTCTAATCATATCTGTTTTTGGGAAGAATGTCCAAGAGAAGGAAAACCATTTAAAGCTAAATATAAACTTGTAAACCACATCAGAGTTCACACAGGCGAGAAGCCGTTCCCTTGTCCCTTTCCTGGTTGTGGT
>Leuciscus_waleckii
[truncated: 3,280,315 more chars]
